# Supplementary material for: NMR-Chemical-Shift-Driven Protocol Reveals the Cofactor-Bound, Complete Structure of Dynamic Intermediates of the Catalytic Cycle of Oncogenic KRAS G12C Protein and the Significance of the Mg2+ Ion
Source: Int J Mol Sci. 2023 Jul 28;24(15):12101. doi: 10.3390/ijms241512101 (PMC10418480; doi:10.3390/ijms241512101)
Supplement: Supplementary file 1 [file ijms-24-12101-s001.zip]

Archive with 339 entries (337 files):
- ARTINA_cyanatable.txt
- ARTINA_restraints.upl
- ARTINA_structure.pdb
- ARTINA_structuretable.txt
- KRAS-G12C-GDP-Mg-free.pdb
- KRAS-G12C-GDP-Mg-free_angle_figures/
- KRAS-G12C-GDP-Mg-free_angle_figures/10-GLY.png
- KRAS-G12C-GDP-Mg-free_angle_figures/100-ILE.png
- KRAS-G12C-GDP-Mg-free_angle_figures/101-LYS.png
- KRAS-G12C-GDP-Mg-free_angle_figures/102-ARG.png
- KRAS-G12C-GDP-Mg-free_angle_figures/103-VAL.png
- KRAS-G12C-GDP-Mg-free_angle_figures/104-LYS.png
- KRAS-G12C-GDP-Mg-free_angle_figures/105-ASP.png
- KRAS-G12C-GDP-Mg-free_angle_figures/106-SER.png
- KRAS-G12C-GDP-Mg-free_angle_figures/107-GLU.png
- KRAS-G12C-GDP-Mg-free_angle_figures/108-ASP.png
- KRAS-G12C-GDP-Mg-free_angle_figures/109-VAL.png
- KRAS-G12C-GDP-Mg-free_angle_figures/11-ALA.png
- KRAS-G12C-GDP-Mg-free_angle_figures/110-PRO.png
- KRAS-G12C-GDP-Mg-free_angle_figures/111-MET.png
- KRAS-G12C-GDP-Mg-free_angle_figures/112-VAL.png
- KRAS-G12C-GDP-Mg-free_angle_figures/113-LEU.png
- KRAS-G12C-GDP-Mg-free_angle_figures/114-VAL.png
- KRAS-G12C-GDP-Mg-free_angle_figures/115-GLY.png
- KRAS-G12C-GDP-Mg-free_angle_figures/116-ASN.png
- KRAS-G12C-GDP-Mg-free_angle_figures/117-LYS.png
- KRAS-G12C-GDP-Mg-free_angle_figures/118-CYS.png
- KRAS-G12C-GDP-Mg-free_angle_figures/119-ASP.png
- KRAS-G12C-GDP-Mg-free_angle_figures/12-CYS.png
- KRAS-G12C-GDP-Mg-free_angle_figures/120-LEU.png
- KRAS-G12C-GDP-Mg-free_angle_figures/121-PRO.png
- KRAS-G12C-GDP-Mg-free_angle_figures/122-SER.png
- KRAS-G12C-GDP-Mg-free_angle_figures/123-ARG.png
- KRAS-G12C-GDP-Mg-free_angle_figures/124-THR.png
- KRAS-G12C-GDP-Mg-free_angle_figures/125-VAL.png
- KRAS-G12C-GDP-Mg-free_angle_figures/126-ASP.png
- KRAS-G12C-GDP-Mg-free_angle_figures/127-THR.png
- KRAS-G12C-GDP-Mg-free_angle_figures/128-LYS.png
- KRAS-G12C-GDP-Mg-free_angle_figures/129-GLN.png
- KRAS-G12C-GDP-Mg-free_angle_figures/13-GLY.png
- KRAS-G12C-GDP-Mg-free_angle_figures/130-ALA.png
- KRAS-G12C-GDP-Mg-free_angle_figures/131-GLN.png
- KRAS-G12C-GDP-Mg-free_angle_figures/132-ASP.png
- KRAS-G12C-GDP-Mg-free_angle_figures/133-LEU.png
- KRAS-G12C-GDP-Mg-free_angle_figures/134-ALA.png
- KRAS-G12C-GDP-Mg-free_angle_figures/135-ARG.png
- KRAS-G12C-GDP-Mg-free_angle_figures/136-SER.png
- KRAS-G12C-GDP-Mg-free_angle_figures/137-TYR.png
- KRAS-G12C-GDP-Mg-free_angle_figures/138-GLY.png
- KRAS-G12C-GDP-Mg-free_angle_figures/139-ILE.png
- KRAS-G12C-GDP-Mg-free_angle_figures/14-VAL.png
- KRAS-G12C-GDP-Mg-free_angle_figures/140-PRO.png
- KRAS-G12C-GDP-Mg-free_angle_figures/141-PHE.png
- KRAS-G12C-GDP-Mg-free_angle_figures/142-ILE.png
- KRAS-G12C-GDP-Mg-free_angle_figures/143-GLU.png
- KRAS-G12C-GDP-Mg-free_angle_figures/144-THR.png
- KRAS-G12C-GDP-Mg-free_angle_figures/145-SER.png
- KRAS-G12C-GDP-Mg-free_angle_figures/146-ALA.png
- KRAS-G12C-GDP-Mg-free_angle_figures/147-LYS.png
- KRAS-G12C-GDP-Mg-free_angle_figures/148-THR.png
- KRAS-G12C-GDP-Mg-free_angle_figures/149-ARG.png
- KRAS-G12C-GDP-Mg-free_angle_figures/15-GLY.png
- KRAS-G12C-GDP-Mg-free_angle_figures/150-GLN.png
- KRAS-G12C-GDP-Mg-free_angle_figures/151-GLY.png
- KRAS-G12C-GDP-Mg-free_angle_figures/152-VAL.png
- KRAS-G12C-GDP-Mg-free_angle_figures/153-ASP.png
- KRAS-G12C-GDP-Mg-free_angle_figures/154-ASP.png
- KRAS-G12C-GDP-Mg-free_angle_figures/155-ALA.png
- KRAS-G12C-GDP-Mg-free_angle_figures/156-PHE.png
- KRAS-G12C-GDP-Mg-free_angle_figures/157-TYR.png
- KRAS-G12C-GDP-Mg-free_angle_figures/158-THR.png
- KRAS-G12C-GDP-Mg-free_angle_figures/159-LEU.png
- KRAS-G12C-GDP-Mg-free_angle_figures/16-LYS.png
- KRAS-G12C-GDP-Mg-free_angle_figures/160-VAL.png
- KRAS-G12C-GDP-Mg-free_angle_figures/161-ARG.png
- KRAS-G12C-GDP-Mg-free_angle_figures/162-GLU.png
- KRAS-G12C-GDP-Mg-free_angle_figures/163-ILE.png
- KRAS-G12C-GDP-Mg-free_angle_figures/164-ARG.png
- KRAS-G12C-GDP-Mg-free_angle_figures/165-LYS.png
- KRAS-G12C-GDP-Mg-free_angle_figures/166-HIS.png
- KRAS-G12C-GDP-Mg-free_angle_figures/167-LYS.png
- KRAS-G12C-GDP-Mg-free_angle_figures/17-SER.png
- KRAS-G12C-GDP-Mg-free_angle_figures/18-ALA.png
- KRAS-G12C-GDP-Mg-free_angle_figures/19-LEU.png
- KRAS-G12C-GDP-Mg-free_angle_figures/20-THR.png
- KRAS-G12C-GDP-Mg-free_angle_figures/21-ILE.png
- KRAS-G12C-GDP-Mg-free_angle_figures/22-GLN.png
- KRAS-G12C-GDP-Mg-free_angle_figures/23-LEU.png
- KRAS-G12C-GDP-Mg-free_angle_figures/24-ILE.png
- KRAS-G12C-GDP-Mg-free_angle_figures/25-GLN.png
- KRAS-G12C-GDP-Mg-free_angle_figures/26-ASN.png
- KRAS-G12C-GDP-Mg-free_angle_figures/27-HIS.png
- KRAS-G12C-GDP-Mg-free_angle_figures/28-PHE.png
- KRAS-G12C-GDP-Mg-free_angle_figures/29-VAL.png
- KRAS-G12C-GDP-Mg-free_angle_figures/3-GLU.png
- KRAS-G12C-GDP-Mg-free_angle_figures/30-ASP.png
- KRAS-G12C-GDP-Mg-free_angle_figures/31-GLU.png
- KRAS-G12C-GDP-Mg-free_angle_figures/32-TYR.png
- KRAS-G12C-GDP-Mg-free_angle_figures/33-ASP.png
- KRAS-G12C-GDP-Mg-free_angle_figures/34-PRO.png
- KRAS-G12C-GDP-Mg-free_angle_figures/35-THR.png
- KRAS-G12C-GDP-Mg-free_angle_figures/36-ILE.png
- KRAS-G12C-GDP-Mg-free_angle_figures/37-GLU.png
- KRAS-G12C-GDP-Mg-free_angle_figures/38-ASP.png
- KRAS-G12C-GDP-Mg-free_angle_figures/39-SER.png
- KRAS-G12C-GDP-Mg-free_angle_figures/4-TYR.png
- KRAS-G12C-GDP-Mg-free_angle_figures/40-TYR.png
- KRAS-G12C-GDP-Mg-free_angle_figures/41-ARG.png
- KRAS-G12C-GDP-Mg-free_angle_figures/42-LYS.png
- KRAS-G12C-GDP-Mg-free_angle_figures/43-GLN.png
- KRAS-G12C-GDP-Mg-free_angle_figures/44-VAL.png
- KRAS-G12C-GDP-Mg-free_angle_figures/45-VAL.png
- KRAS-G12C-GDP-Mg-free_angle_figures/46-ILE.png
- KRAS-G12C-GDP-Mg-free_angle_figures/47-ASP.png
- KRAS-G12C-GDP-Mg-free_angle_figures/48-GLY.png
- KRAS-G12C-GDP-Mg-free_angle_figures/49-GLU.png
- KRAS-G12C-GDP-Mg-free_angle_figures/5-LYS.png
- KRAS-G12C-GDP-Mg-free_angle_figures/50-THR.png
- KRAS-G12C-GDP-Mg-free_angle_figures/51-CYS.png
- KRAS-G12C-GDP-Mg-free_angle_figures/52-LEU.png
- KRAS-G12C-GDP-Mg-free_angle_figures/53-LEU.png
- KRAS-G12C-GDP-Mg-free_angle_figures/54-ASP.png
- KRAS-G12C-GDP-Mg-free_angle_figures/55-ILE.png
- KRAS-G12C-GDP-Mg-free_angle_figures/56-LEU.png
- KRAS-G12C-GDP-Mg-free_angle_figures/57-ASP.png
- KRAS-G12C-GDP-Mg-free_angle_figures/58-THR.png
- KRAS-G12C-GDP-Mg-free_angle_figures/59-ALA.png
- KRAS-G12C-GDP-Mg-free_angle_figures/6-LEU.png
- KRAS-G12C-GDP-Mg-free_angle_figures/60-GLY.png
- KRAS-G12C-GDP-Mg-free_angle_figures/61-GLN.png
- KRAS-G12C-GDP-Mg-free_angle_figures/62-GLU.png
- KRAS-G12C-GDP-Mg-free_angle_figures/63-GLU.png
- KRAS-G12C-GDP-Mg-free_angle_figures/64-TYR.png
- KRAS-G12C-GDP-Mg-free_angle_figures/65-SER.png
- KRAS-G12C-GDP-Mg-free_angle_figures/66-ALA.png
- KRAS-G12C-GDP-Mg-free_angle_figures/67-MET.png
- KRAS-G12C-GDP-Mg-free_angle_figures/68-ARG.png
- KRAS-G12C-GDP-Mg-free_angle_figures/69-ASP.png
- KRAS-G12C-GDP-Mg-free_angle_figures/7-VAL.png
- KRAS-G12C-GDP-Mg-free_angle_figures/70-GLN.png
- KRAS-G12C-GDP-Mg-free_angle_figures/71-TYR.png
- KRAS-G12C-GDP-Mg-free_angle_figures/72-MET.png
- KRAS-G12C-GDP-Mg-free_angle_figures/73-ARG.png
- KRAS-G12C-GDP-Mg-free_angle_figures/74-THR.png
- KRAS-G12C-GDP-Mg-free_angle_figures/75-GLY.png
- KRAS-G12C-GDP-Mg-free_angle_figures/76-GLU.png
- KRAS-G12C-GDP-Mg-free_angle_figures/77-GLY.png
- KRAS-G12C-GDP-Mg-free_angle_figures/78-PHE.png
- KRAS-G12C-GDP-Mg-free_angle_figures/79-LEU.png
- KRAS-G12C-GDP-Mg-free_angle_figures/8-VAL.png
- KRAS-G12C-GDP-Mg-free_angle_figures/80-CYS.png
- KRAS-G12C-GDP-Mg-free_angle_figures/81-VAL.png
- KRAS-G12C-GDP-Mg-free_angle_figures/82-PHE.png
- KRAS-G12C-GDP-Mg-free_angle_figures/83-ALA.png
- KRAS-G12C-GDP-Mg-free_angle_figures/84-ILE.png
- KRAS-G12C-GDP-Mg-free_angle_figures/85-ASN.png
- KRAS-G12C-GDP-Mg-free_angle_figures/86-ASN.png
- KRAS-G12C-GDP-Mg-free_angle_figures/87-THR.png
- KRAS-G12C-GDP-Mg-free_angle_figures/88-LYS.png
- KRAS-G12C-GDP-Mg-free_angle_figures/89-SER.png
- KRAS-G12C-GDP-Mg-free_angle_figures/9-VAL.png
- KRAS-G12C-GDP-Mg-free_angle_figures/90-PHE.png
- KRAS-G12C-GDP-Mg-free_angle_figures/91-GLU.png
- KRAS-G12C-GDP-Mg-free_angle_figures/92-ASP.png
- KRAS-G12C-GDP-Mg-free_angle_figures/93-ILE.png
- KRAS-G12C-GDP-Mg-free_angle_figures/94-HIS.png
- KRAS-G12C-GDP-Mg-free_angle_figures/95-HIS.png
- KRAS-G12C-GDP-Mg-free_angle_figures/96-TYR.png
- KRAS-G12C-GDP-Mg-free_angle_figures/97-ARG.png
- KRAS-G12C-GDP-Mg-free_angle_figures/98-GLU.png
- KRAS-G12C-GDP-Mg-free_angle_figures/99-GLN.png
- KRAS-G12C-GDP-Mg.pdb
- KRAS-G12C-GDP-Mg_angle_figures/
- KRAS-G12C-GDP-Mg_angle_figures/10-GLY.png
- KRAS-G12C-GDP-Mg_angle_figures/100-ILE.png
- KRAS-G12C-GDP-Mg_angle_figures/101-LYS.png
- KRAS-G12C-GDP-Mg_angle_figures/102-ARG.png
- KRAS-G12C-GDP-Mg_angle_figures/103-VAL.png
- KRAS-G12C-GDP-Mg_angle_figures/104-LYS.png
- KRAS-G12C-GDP-Mg_angle_figures/105-ASP.png
- KRAS-G12C-GDP-Mg_angle_figures/106-SER.png
- KRAS-G12C-GDP-Mg_angle_figures/107-GLU.png
- KRAS-G12C-GDP-Mg_angle_figures/108-ASP.png
- KRAS-G12C-GDP-Mg_angle_figures/109-VAL.png
- KRAS-G12C-GDP-Mg_angle_figures/11-ALA.png
- KRAS-G12C-GDP-Mg_angle_figures/110-PRO.png
- KRAS-G12C-GDP-Mg_angle_figures/111-MET.png
- KRAS-G12C-GDP-Mg_angle_figures/112-VAL.png
- KRAS-G12C-GDP-Mg_angle_figures/113-LEU.png
- KRAS-G12C-GDP-Mg_angle_figures/114-VAL.png
- KRAS-G12C-GDP-Mg_angle_figures/115-GLY.png
- KRAS-G12C-GDP-Mg_angle_figures/116-ASN.png
- KRAS-G12C-GDP-Mg_angle_figures/117-LYS.png
- KRAS-G12C-GDP-Mg_angle_figures/118-CYS.png
- KRAS-G12C-GDP-Mg_angle_figures/119-ASP.png
- KRAS-G12C-GDP-Mg_angle_figures/12-CYS.png
- KRAS-G12C-GDP-Mg_angle_figures/120-LEU.png
- KRAS-G12C-GDP-Mg_angle_figures/121-PRO.png
- KRAS-G12C-GDP-Mg_angle_figures/122-SER.png
- KRAS-G12C-GDP-Mg_angle_figures/123-ARG.png
- KRAS-G12C-GDP-Mg_angle_figures/124-THR.png
- KRAS-G12C-GDP-Mg_angle_figures/125-VAL.png
- KRAS-G12C-GDP-Mg_angle_figures/126-ASP.png
- KRAS-G12C-GDP-Mg_angle_figures/127-THR.png
- KRAS-G12C-GDP-Mg_angle_figures/128-LYS.png
- KRAS-G12C-GDP-Mg_angle_figures/129-GLN.png
- KRAS-G12C-GDP-Mg_angle_figures/13-GLY.png
- KRAS-G12C-GDP-Mg_angle_figures/130-ALA.png
- KRAS-G12C-GDP-Mg_angle_figures/131-GLN.png
- KRAS-G12C-GDP-Mg_angle_figures/132-ASP.png
- KRAS-G12C-GDP-Mg_angle_figures/133-LEU.png
- KRAS-G12C-GDP-Mg_angle_figures/134-ALA.png
- KRAS-G12C-GDP-Mg_angle_figures/135-ARG.png
- KRAS-G12C-GDP-Mg_angle_figures/136-SER.png
- KRAS-G12C-GDP-Mg_angle_figures/137-TYR.png
- KRAS-G12C-GDP-Mg_angle_figures/138-GLY.png
- KRAS-G12C-GDP-Mg_angle_figures/139-ILE.png
- KRAS-G12C-GDP-Mg_angle_figures/14-VAL.png
- KRAS-G12C-GDP-Mg_angle_figures/140-PRO.png
- KRAS-G12C-GDP-Mg_angle_figures/141-PHE.png
- KRAS-G12C-GDP-Mg_angle_figures/142-ILE.png
- KRAS-G12C-GDP-Mg_angle_figures/143-GLU.png
- KRAS-G12C-GDP-Mg_angle_figures/144-THR.png
- KRAS-G12C-GDP-Mg_angle_figures/145-SER.png
- KRAS-G12C-GDP-Mg_angle_figures/146-ALA.png
- KRAS-G12C-GDP-Mg_angle_figures/147-LYS.png
- KRAS-G12C-GDP-Mg_angle_figures/148-THR.png
- KRAS-G12C-GDP-Mg_angle_figures/149-ARG.png
- KRAS-G12C-GDP-Mg_angle_figures/15-GLY.png
- KRAS-G12C-GDP-Mg_angle_figures/150-GLN.png
- KRAS-G12C-GDP-Mg_angle_figures/151-GLY.png
- KRAS-G12C-GDP-Mg_angle_figures/152-VAL.png
- KRAS-G12C-GDP-Mg_angle_figures/153-ASP.png
- KRAS-G12C-GDP-Mg_angle_figures/154-ASP.png
- KRAS-G12C-GDP-Mg_angle_figures/155-ALA.png
- KRAS-G12C-GDP-Mg_angle_figures/156-PHE.png
- KRAS-G12C-GDP-Mg_angle_figures/157-TYR.png
- KRAS-G12C-GDP-Mg_angle_figures/158-THR.png
- KRAS-G12C-GDP-Mg_angle_figures/159-LEU.png
- KRAS-G12C-GDP-Mg_angle_figures/16-LYS.png
- KRAS-G12C-GDP-Mg_angle_figures/160-VAL.png
- KRAS-G12C-GDP-Mg_angle_figures/161-ARG.png
- KRAS-G12C-GDP-Mg_angle_figures/162-GLU.png
- KRAS-G12C-GDP-Mg_angle_figures/163-ILE.png
- KRAS-G12C-GDP-Mg_angle_figures/164-ARG.png
- KRAS-G12C-GDP-Mg_angle_figures/165-LYS.png
- KRAS-G12C-GDP-Mg_angle_figures/166-HIS.png
- KRAS-G12C-GDP-Mg_angle_figures/167-LYS.png
- KRAS-G12C-GDP-Mg_angle_figures/17-SER.png
- KRAS-G12C-GDP-Mg_angle_figures/18-ALA.png
- KRAS-G12C-GDP-Mg_angle_figures/19-LEU.png
- KRAS-G12C-GDP-Mg_angle_figures/20-THR.png
- KRAS-G12C-GDP-Mg_angle_figures/21-ILE.png
- KRAS-G12C-GDP-Mg_angle_figures/22-GLN.png
- KRAS-G12C-GDP-Mg_angle_figures/23-LEU.png
- KRAS-G12C-GDP-Mg_angle_figures/24-ILE.png
- KRAS-G12C-GDP-Mg_angle_figures/25-GLN.png
- KRAS-G12C-GDP-Mg_angle_figures/26-ASN.png
- KRAS-G12C-GDP-Mg_angle_figures/27-HIS.png
- KRAS-G12C-GDP-Mg_angle_figures/28-PHE.png
- KRAS-G12C-GDP-Mg_angle_figures/29-VAL.png
- KRAS-G12C-GDP-Mg_angle_figures/3-GLU.png
- KRAS-G12C-GDP-Mg_angle_figures/30-ASP.png
- KRAS-G12C-GDP-Mg_angle_figures/31-GLU.png
- KRAS-G12C-GDP-Mg_angle_figures/32-TYR.png
- KRAS-G12C-GDP-Mg_angle_figures/33-ASP.png
- KRAS-G12C-GDP-Mg_angle_figures/34-PRO.png
- KRAS-G12C-GDP-Mg_angle_figures/35-THR.png
- KRAS-G12C-GDP-Mg_angle_figures/36-ILE.png
- KRAS-G12C-GDP-Mg_angle_figures/37-GLU.png
- KRAS-G12C-GDP-Mg_angle_figures/38-ASP.png
- KRAS-G12C-GDP-Mg_angle_figures/39-SER.png
- KRAS-G12C-GDP-Mg_angle_figures/4-TYR.png
- KRAS-G12C-GDP-Mg_angle_figures/40-TYR.png
- KRAS-G12C-GDP-Mg_angle_figures/41-ARG.png
- KRAS-G12C-GDP-Mg_angle_figures/42-LYS.png
- KRAS-G12C-GDP-Mg_angle_figures/43-GLN.png
- KRAS-G12C-GDP-Mg_angle_figures/44-VAL.png
- KRAS-G12C-GDP-Mg_angle_figures/45-VAL.png
- KRAS-G12C-GDP-Mg_angle_figures/46-ILE.png
- KRAS-G12C-GDP-Mg_angle_figures/47-ASP.png
- KRAS-G12C-GDP-Mg_angle_figures/48-GLY.png
- KRAS-G12C-GDP-Mg_angle_figures/49-GLU.png
- KRAS-G12C-GDP-Mg_angle_figures/5-LYS.png
- KRAS-G12C-GDP-Mg_angle_figures/50-THR.png
- KRAS-G12C-GDP-Mg_angle_figures/51-CYS.png
- KRAS-G12C-GDP-Mg_angle_figures/52-LEU.png
- KRAS-G12C-GDP-Mg_angle_figures/53-LEU.png
- KRAS-G12C-GDP-Mg_angle_figures/54-ASP.png
- KRAS-G12C-GDP-Mg_angle_figures/55-ILE.png
- KRAS-G12C-GDP-Mg_angle_figures/56-LEU.png
- KRAS-G12C-GDP-Mg_angle_figures/57-ASP.png
- KRAS-G12C-GDP-Mg_angle_figures/58-THR.png
- KRAS-G12C-GDP-Mg_angle_figures/59-ALA.png
- KRAS-G12C-GDP-Mg_angle_figures/6-LEU.png
- KRAS-G12C-GDP-Mg_angle_figures/60-GLY.png
- KRAS-G12C-GDP-Mg_angle_figures/61-GLN.png
- KRAS-G12C-GDP-Mg_angle_figures/62-GLU.png
- KRAS-G12C-GDP-Mg_angle_figures/63-GLU.png
- KRAS-G12C-GDP-Mg_angle_figures/64-TYR.png
[truncated: 39 more entries]
