# Supplementary material for: NMR-Chemical-Shift-Driven Protocol Reveals the Cofactor-Bound, Complete Structure of Dynamic Intermediates of the Catalytic Cycle of Oncogenic KRAS G12C Protein and the Significance of the Mg2+ Ion
Source: Int J Mol Sci. 2023 Jul 28;24(15):12101. doi: 10.3390/ijms241512101 (PMC10418480; doi:10.3390/ijms241512101)
Supplement: Supplementary file 1 [file ijms-24-12101-s001.zip › ARTINA_cyanatable.txt]

Program version                          : CYANA 3.98.15 (linux64-intel)
Start time                               : 25-Jun-2023 08:29:17
End time                                 : 25-Jun-2023 08:35:58
Computation time                         : 6.68 min
Directory                                : hirado:/data3/cyana_jobs/08-29-02_06-25-2023-973873

Cycle                                    :        1       2       3       4       5       6       7   final

Peaks:
  selected                               :     8417    8417    8417    8417    8417    8417    8417
    in C13NOESY_13C_NOESY_HSQC_ali_new_KR:     4266    4266    4266    4266    4266    4266    4266
    in N15NOESY_15N_NOESY_HSQC_KRasG12C_o:     4151    4151    4151    4151    4151    4151    4151
  assigned                               :     3669    4253    4122    4172    4094    4046    4008
  unassigned                             :     4748    4164    4295    4245    4323    4371    4409
    without assignment possibility       :     2352    2477    2710    2776    2807    2815    2823
    with violation below 0.5 A           :     2396      42      84      77     112     121     126
    with violation between 0.5 and 3.0 A :        0     804     820     787     801     813     834
    with violation above 3.0 A           :        0     841     681     605     603     622     626
    in C13NOESY_13C_NOESY_HSQC_ali_new_KR:     2042    1711    1760    1723    1764    1787    1805
    in N15NOESY_15N_NOESY_HSQC_KRasG12C_o:     2706    2453    2535    2522    2559    2584    2604
  with diagonal assignment               :        0       0       0       0       0       0       0
Cross peaks:
  with off-diagonal assignment           :     3669    4253    4122    4172    4094    4046    4008
  with unique assignment                 :     1533    2424    2679    2816    2984    3124    3094
  with short-range assignment    |i-j|<=1:     2891    3129    3038    3041    2975    2925    2918
  with medium-range assignment 1<|i-j|<5 :      290     475     426     433     431     432     417
  with long-range assignment     |i-j|>=5:      488     649     658     698     688     689     673
Upper distance limits:
  total                                  :     2274    2531    2334    2329    2221    2147    2167    2200
  short-range, |i-j|<=1                  :     1531    1590    1454    1426    1346    1287    1237    1249
  medium-range, 1<|i-j|<5                :      460     629     351     355     343     341     363     369
  long-range, |i-j|>=5                   :      283     312     529     548     532     519     567     582
  Average assignments/restraint          :     4.24    2.12    1.43    1.40    1.30    1.23    1.00    1.00

Average target function value            :   331.52  150.81  158.71   22.28    7.87    5.32    4.08    2.54

RMSD (residues 1..169):
  Average backbone RMSD to mean          :     5.46    2.38    1.63    1.53    1.37    1.36    1.41    1.74
  Backbone RMSD to final                 :     4.27    1.72    1.75    1.15    0.81    0.76    0.99    0.00
  Average heavy atom RMSD to mean        :     6.08    2.89    2.17    2.04    1.90    1.90    1.93    2.23
  Heavy atom RMSD to final               :     4.69    2.04    2.02    1.40    1.17    1.06    1.18    0.00
