# Supplementary material for: NMR-Chemical-Shift-Driven Protocol Reveals the Cofactor-Bound, Complete Structure of Dynamic Intermediates of the Catalytic Cycle of Oncogenic KRAS G12C Protein and the Significance of the Mg2+ Ion
Source: Int J Mol Sci. 2023 Jul 28;24(15):12101. doi: 10.3390/ijms241512101 (PMC10418480; doi:10.3390/ijms241512101)
Supplement: Supplementary file 1 [file ijms-24-12101-s001.zip › ARTINA_restraints.upl]

133 LEU  HA    133 LEU  QD1     4.39  #peak 5 #plist 1 #SUP 0.87 #QF 0.78
142 ILE  QG2   142 ILE  HG13    3.83  #peak 6 #plist 1 #SUP 0.98 #QF 0.61
134 ALA  QB    137 TYR  HB2     4.24  #peak 9 #plist 1 #SUP 0.92 #QF 0.92
 36 ILE  HA     36 ILE  QG2     3.30  #peak 23 #plist 1 #SUP 1.00 #QF 0.98
142 ILE  QG2   142 ILE  HG12    3.88  #peak 24 #plist 1 #SUP 0.99 #QF 0.65
 40 TYR  QD     40 TYR  HE1     3.30  #peak 25 #plist 1 #SUP 1.00 #QF 0.99
 64 TYR  QD     64 TYR  HE1     3.70  #peak 25 #plist 1 #SUP 1.00 #QF 0.99
148 THR  HA    148 THR  QG2     3.32  #peak 28 #plist 1 #SUP 0.98 #QF 0.98
 84 ILE  HA    125 VAL  QG2     4.64  #peak 29 #plist 1 #SUP 0.96 #QF 0.95
111 MET  HA    112 VAL  QG1     4.31  #peak 36 #plist 1 #SUP 0.95 #QF 0.48
142 ILE  HB    142 ILE  QD1     3.63  #peak 42 #plist 1 #SUP 0.99 #QF 0.93
133 LEU  HA    133 LEU  QD2     4.39  #peak 43 #plist 1 #SUP 0.76 #QF 0.32
100 ILE  QG2   100 ILE  QD1     3.13  #peak 47 #plist 1 #SUP 0.92 #QF 0.92
142 ILE  QG2   155 ALA  HA      3.24  #peak 51 #plist 1 #SUP 0.67 #QF 0.67
142 ILE  HA    142 ILE  QD1     3.54  #peak 69 #plist 1 #SUP 1.00 #QF 0.37
 38 ASP  HA     38 ASP  QB      2.96  #peak 88 #plist 1 #SUP 0.97 #QF 0.72
 14 VAL  HA     83 ALA  QB      3.57  #peak 91 #plist 1 #SUP 0.96 #QF 0.96
144 THR  H     144 THR  HB      4.18  #peak 92 #plist 1 #SUP 1.00 #QF 0.78
112 VAL  HA    112 VAL  QG1     3.26  #peak 98 #plist 1 #SUP 0.84 #QF 0.84
 46 ILE  QG2    46 ILE  HG12    3.79  #peak 99 #plist 1 #SUP 0.93 #QF 0.93
 29 VAL  HA     29 VAL  QG2     3.28  #peak 101 #plist 1 #SUP 0.92 #QF 0.92
 24 ILE  HA     24 ILE  QD1     3.89  #peak 103 #plist 1 #SUP 0.75 #QF 0.75
103 VAL  HA    103 VAL  QG2     3.38  #peak 105 #plist 1 #SUP 0.98 #QF 0.98
142 ILE  QG2   155 ALA  QB      2.75  #peak 114 #plist 1 #SUP 0.91 #QF 0.91
144 THR  QG2   152 VAL  HA      3.42  #peak 130 #plist 1 #SUP 0.83 #QF 0.83
103 VAL  HA    103 VAL  QG1     3.34  #peak 148 #plist 1 #SUP 1.00 #QF 0.99
113 LEU  QD2   134 ALA  QB      4.33  #peak 149 #plist 1 #SUP 0.93 #QF 0.93
 74 THR  HA     74 THR  QG2     3.40  #peak 153 #plist 1 #SUP 0.96 #QF 0.96
133 LEU  HB2   133 LEU  QD2     3.84  #peak 156 #plist 1 #SUP 0.88 #QF 0.88
120 LEU  HA    121 PRO  QD      3.58  #peak 161 #plist 1 #SUP 0.71 #QF 0.71
113 LEU  HB2   134 ALA  QB      3.79  #peak 165 #plist 1 #SUP 0.90 #QF 0.90
 83 ALA  QB     85 ASN  HB2     4.33  #peak 169 #plist 1 #SUP 0.92 #QF 0.92
 20 THR  HA     20 THR  QG2     3.31  #peak 182 #plist 1 #SUP 1.00 #QF 0.92
 35 THR  HA     35 THR  QG2     3.62  #peak 182 #plist 1 #SUP 1.00 #QF 0.92
 67 MET  HA     67 MET  QE      4.29  #peak 184 #plist 1 #SUP 0.99 #QF 0.41
134 ALA  QB    141 PHE  HB2     3.55  #peak 192 #plist 1 #SUP 0.87 #QF 0.87
 78 PHE  QB    100 ILE  QD1     4.61  #peak 193 #plist 1 #SUP 0.76 #QF 0.76
 24 ILE  HA     42 LYS  QD      4.02  #peak 210 #plist 1 #SUP 0.69 #QF 0.69
 11 ALA  QB     89 SER  HA      3.54  #peak 212 #plist 1 #SUP 0.94 #QF 0.94
 14 VAL  HA     14 VAL  QG2     4.11  #peak 217 #plist 1 #SUP 0.98 #QF 0.80
 44 VAL  HB     45 VAL  H       4.25  #peak 224 #plist 1 #SUP 0.83 #QF 0.83
 18 ALA  QB     19 LEU  HA      3.90  #peak 226 #plist 1 #SUP 0.72 #QF 0.72
159 LEU  HA    159 LEU  QD1     3.68  #peak 227 #plist 1 #SUP 0.97 #QF 0.39
159 LEU  HA    159 LEU  QD2     3.49  #peak 227 #plist 1 #SUP 0.97 #QF 0.39
 86 ASN  HA    124 THR  QG2     3.16  #peak 241 #plist 1 #SUP 0.97 #QF 0.63
  9 VAL  HB     80 CYS  HA      4.09  #peak 243 #plist 1 #SUP 0.95 #QF 0.95
 55 ILE  QG2    55 ILE  QD1     3.00  #peak 245 #plist 1 #SUP 0.65 #QF 0.65
124 THR  HA    124 THR  QG2     3.21  #peak 252 #plist 1 #SUP 0.98 #QF 0.98
103 VAL  H     103 VAL  QG2     3.18  #peak 258 #plist 1 #SUP 0.89 #QF 0.89
100 ILE  HA    103 VAL  QG1     4.04  #peak 260 #plist 1 #SUP 0.66 #QF 0.66
125 VAL  HA    125 VAL  QG1     3.74  #peak 261 #plist 1 #SUP 0.98 #QF 0.98
 24 ILE  QG2    24 ILE  QD1     3.14  #peak 264 #plist 1 #SUP 0.84 #QF 0.84
 99 GLN  QB    100 ILE  HA      4.86  #peak 265 #plist 1 #SUP 0.76 #QF 0.66
100 ILE  HA    103 VAL  HB      5.44  #peak 265 #plist 1 #SUP 0.76 #QF 0.66
 77 GLY  H      78 PHE  HA      4.97  #peak 267 #plist 1 #SUP 0.68 #QF 0.68
142 ILE  HA    142 ILE  QG2     3.38  #peak 271 #plist 1 #SUP 0.73 #QF 0.73
 52 LEU  HB2    52 LEU  QD1     4.23  #peak 272 #plist 1 #SUP 0.99 #QF 0.89
133 LEU  HB3   133 LEU  QD2     3.84  #peak 273 #plist 1 #SUP 0.94 #QF 0.90
123 ARG  HA    123 ARG  HG2     4.12  #peak 277 #plist 1 #SUP 0.79 #QF 0.79
163 ILE  QG2   163 ILE  QD1     3.25  #peak 279 #plist 1 #SUP 0.97 #QF 0.97
  4 TYR  QD      4 TYR  HE2     4.28  #peak 288 #plist 1 #SUP 1.00
 42 LYS  QD     53 LEU  HB2     3.61  #peak 298 #plist 1 #SUP 0.55 #QF 0.55
 46 ILE  QD1   157 TYR  HA      3.85  #peak 306 #plist 1 #SUP 0.96 #QF 0.96
111 MET  QB    139 ILE  QG2     3.21  #peak 312 #plist 1 #SUP 0.80 #QF 0.80
134 ALA  QB    141 PHE  QD      3.85  #peak 313 #plist 1 #SUP 0.93 #QF 0.93
131 GLN  HA    131 GLN  HG2     3.81  #peak 333 #plist 1 #SUP 0.99 #QF 0.30
131 GLN  HA    131 GLN  HG3     3.93  #peak 333 #plist 1 #SUP 0.99 #QF 0.30
 24 ILE  QG2    24 ILE  HG13    3.34  #peak 336 #plist 1 #SUP 0.65 #QF 0.65
128 LYS  HA    128 LYS  QB      3.02  #peak 343 #plist 1 #SUP 0.87 #QF 0.87
 78 PHE  QD    100 ILE  QD1     4.32  #peak 345 #plist 1 #SUP 0.72 #QF 0.62
 78 PHE  HE2   100 ILE  QD1     4.51  #peak 345 #plist 1 #SUP 0.72 #QF 0.62
133 LEU  HB2   133 LEU  QD1     3.84  #peak 347 #plist 1 #SUP 0.99 #QF 0.99
 88 LYS  QG     88 LYS  QE      3.33  #peak 353 #plist 1 #SUP 0.76 #QF 0.41
142 ILE  QG2   154 ASP  HB2     4.80  #peak 355 #plist 1 #SUP 0.92 #QF 0.22
142 ILE  QG2   154 ASP  HB3     4.97  #peak 355 #plist 1 #SUP 0.92 #QF 0.22
100 ILE  HB    100 ILE  QD1     4.18  #peak 360 #plist 1 #SUP 0.83 #QF 0.83
 95 HIS  HA     95 HIS  HD1     4.79  #peak 367 #plist 1 #SUP 0.93 #QF 0.89
 42 LYS  HB3    53 LEU  HB2     3.89  #peak 368 #plist 1 #SUP 0.84 #QF 0.84
113 LEU  HG    134 ALA  QB      4.02  #peak 370 #plist 1 #SUP 0.88 #QF 0.47
113 LEU  QD1   134 ALA  QB      4.33  #peak 370 #plist 1 #SUP 0.88 #QF 0.47
 68 ARG  QB    103 VAL  QG2     3.15  #peak 372 #plist 1 #SUP 0.86 #QF 0.63
 42 LYS  QE     55 ILE  HB      4.94  #peak 373 #plist 1 #SUP 0.86 #QF 0.82
 84 ILE  HG12  118 CYS  HA      3.41  #peak 381 #plist 1 #SUP 0.30 #QF 0.30
 21 ILE  HB     24 ILE  QD1     3.95  #peak 383 #plist 1 #SUP 0.27 #QF 0.27
112 VAL  QG1   158 THR  QG2     3.27  #peak 388 #plist 1 #SUP 0.95 #QF 0.92
148 THR  H     148 THR  QG2     3.87  #peak 394 #plist 1 #SUP 0.81 #QF 0.81
 24 ILE  HB     24 ILE  QD1     3.96  #peak 395 #plist 1 #SUP 0.96 #QF 0.84
 84 ILE  QD1   123 ARG  HG3     3.28  #peak 399 #plist 1 #SUP 0.78 #QF 0.78
131 GLN  H     131 GLN  HG2     3.98  #peak 401 #plist 1 #SUP 0.95 #QF 0.95
 46 ILE  HB     46 ILE  QD1     3.85  #peak 402 #plist 1 #SUP 0.96 #QF 0.96
133 LEU  HB3   133 LEU  QD1     3.84  #peak 406 #plist 1 #SUP 0.97 #QF 0.45
 91 GLU  HA     91 GLU  HG2     4.00  #peak 409 #plist 1 #SUP 0.61 #QF 0.61
161 ARG  HA    161 ARG  QD      4.42  #peak 411 #plist 1 #SUP 0.95 #QF 0.93
144 THR  QG2   152 VAL  HB      3.19  #peak 421 #plist 1 #SUP 0.39 #QF 0.39
 11 ALA  QB     89 SER  QB      3.83  #peak 430 #plist 1 #SUP 0.66 #QF 0.66
 83 ALA  QB     85 ASN  HB3     4.33  #peak 440 #plist 1 #SUP 0.83 #QF 0.83
165 LYS  HA    165 LYS  QB      2.81  #peak 445 #plist 1 #SUP 0.95 #QF 0.33
 87 THR  HA     87 THR  QG2     3.42  #peak 448 #plist 1 #SUP 0.93 #QF 0.93
  5 LYS  QD      5 LYS  QE      2.98  #peak 450 #plist 1 #SUP 0.92 #QF 0.92
 84 ILE  QD1   118 CYS  HA      3.21  #peak 457 #plist 1 #SUP 0.89 #QF 0.89
 79 LEU  HA     79 LEU  QD2     4.02  #peak 459 #plist 1 #SUP 0.90 #QF 0.90
  5 LYS  HA     54 ASP  QB      4.10  #peak 461 #plist 1 #SUP 0.81 #QF 0.81
 82 PHE  HE1    84 ILE  HA      3.99  #peak 463 #plist 1 #SUP 0.95 #QF 0.21
 96 TYR  HA     96 TYR  QD      4.28  #peak 463 #plist 1 #SUP 0.95 #QF 0.21
 79 LEU  QD2   156 PHE  HA      4.43  #peak 467 #plist 1 #SUP 0.93 #QF 0.33
100 ILE  QG2   100 ILE  HG13    3.34  #peak 476 #plist 1 #SUP 0.99 #QF 0.99
134 ALA  HA    139 ILE  HG12    4.02  #peak 478 #plist 1 #SUP 0.97 #QF 0.97
 97 ARG  HA    100 ILE  QD1     3.85  #peak 480 #plist 1 #SUP 0.99 #QF 0.99
116 ASN  HA    144 THR  QG2     5.07  #peak 488 #plist 1 #SUP 0.80 #QF 0.73
  4 TYR  HE1   163 ILE  QG2     4.16  #peak 504 #plist 1 #SUP 0.55 #QF 0.30
  4 TYR  HE2   163 ILE  QG2     4.39  #peak 504 #plist 1 #SUP 0.55 #QF 0.30
100 ILE  QG2   104 LYS  HB3     3.42  #peak 508 #plist 1 #SUP 0.77 #QF 0.77
 46 ILE  QD1   160 VAL  QG1     3.27  #peak 510 #plist 1 #SUP 0.92 #QF 0.92
134 ALA  HA    137 TYR  HB2     4.11  #peak 511 #plist 1 #SUP 0.92 #QF 0.92
 99 GLN  QB    100 ILE  QD1     3.77  #peak 515 #plist 1 #SUP 0.87 #QF 0.87
149 ARG  HA    152 VAL  QG1     4.13  #peak 519 #plist 1 #SUP 0.97 #QF 0.97
113 LEU  QD2   141 PHE  QD      4.63  #peak 547 #plist 1 #SUP 1.00 #QF 0.97
144 THR  HA    144 THR  QG2     4.09  #peak 548 #plist 1 #SUP 0.99 #QF 0.87
134 ALA  QB    139 ILE  QD1     3.49  #peak 549 #plist 1 #SUP 0.47 #QF 0.47
 14 VAL  HB     83 ALA  QB      4.05  #peak 553 #plist 1 #SUP 0.67 #QF 0.67
143 GLU  HA    144 THR  HB      5.23  #peak 557 #plist 1 #SUP 0.57 #QF 0.57
  1 MET  HA      1 MET  QG      3.69  #peak 565 #plist 1 #SUP 0.61 #QF 0.61
127 THR  QG2   141 PHE  QE      3.57  #peak 566 #plist 1 #SUP 0.78 #QF 0.69
127 THR  QG2   141 PHE  HZ      3.85  #peak 566 #plist 1 #SUP 0.78 #QF 0.69
 96 TYR  QD     96 TYR  HE1     3.63  #peak 585 #plist 1 #SUP 0.67 #QF 0.67
134 ALA  HA    139 ILE  QD1     3.94  #peak 586 #plist 1 #SUP 0.99 #QF 0.99
 46 ILE  QD1   161 ARG  HB2     4.70  #peak 598 #plist 1 #SUP 0.46 #QF 0.46
 93 ILE  HA     93 ILE  QD1     3.71  #peak 603 #plist 1 #SUP 0.96 #QF 0.96
 96 TYR  HA     99 GLN  QB      3.91  #peak 606 #plist 1 #SUP 0.91 #QF 0.48
142 ILE  QD1   154 ASP  HB2     3.71  #peak 612 #plist 1 #SUP 0.95 #QF 0.84
142 ILE  QD1   154 ASP  HB3     3.99  #peak 612 #plist 1 #SUP 0.95 #QF 0.84
 46 ILE  HA     46 ILE  QG2     3.74  #peak 623 #plist 1 #SUP 0.96 #QF 0.96
111 MET  QB    139 ILE  QD1     3.69  #peak 627 #plist 1 #SUP 0.95 #QF 0.95
158 THR  HA    161 ARG  QD      4.64  #peak 629 #plist 1 #SUP 0.60 #QF 0.60
134 ALA  QB    139 ILE  HG13    3.09  #peak 643 #plist 1 #SUP 0.70 #QF 0.70
 19 LEU  HG     20 THR  QG2     3.17  #peak 650 #plist 1 #SUP 0.71 #QF 0.71
 19 LEU  HB3   152 VAL  QG1     3.17  #peak 652 #plist 1 #SUP 0.38 #QF 0.38
123 ARG  HA    125 VAL  H       4.50  #peak 653 #plist 1 #SUP 0.80 #QF 0.80
  3 GLU  HB3    52 LEU  HB3     4.62  #peak 655 #plist 1 #SUP 0.80 #QF 0.80
113 LEU  QD2   137 TYR  HD1     4.45  #peak 656 #plist 1 #SUP 0.71 #QF 0.71
 46 ILE  QG2   160 VAL  QG1     3.94  #peak 659 #plist 1 #SUP 0.95 #QF 0.95
112 VAL  QG1   158 THR  HB      3.77  #peak 663 #plist 1 #SUP 0.42 #QF 0.42
 46 ILE  QD1   160 VAL  HB      3.77  #peak 664 #plist 1 #SUP 0.72 #QF 0.72
  8 VAL  HA     78 PHE  HA      4.33  #peak 667 #plist 1 #SUP 0.23 #QF 0.23
 42 LYS  HB3    42 LYS  QD      3.86  #peak 668 #plist 1 #SUP 0.96 #QF 0.63
 71 TYR  HA     71 TYR  QD      3.70  #peak 670 #plist 1 #SUP 0.96 #QF 0.96
  4 TYR  QD    163 ILE  QG2     3.96  #peak 671 #plist 1 #SUP 0.93 #QF 0.93
 11 ALA  QB     96 TYR  HE1     4.62  #peak 676 #plist 1 #SUP 0.36 #QF 0.36
127 THR  QG2   128 LYS  H       3.91  #peak 682 #plist 1 #SUP 0.65 #QF 0.65
 81 VAL  HA    114 VAL  HB      5.12  #peak 686 #plist 1 #SUP 0.94 #QF 0.94
 69 ASP  HA    103 VAL  QG2     3.70  #peak 687 #plist 1 #SUP 0.46 #QF 0.46
141 PHE  HA    142 ILE  QG2     4.43  #peak 693 #plist 1 #SUP 0.53 #QF 0.53
142 ILE  QD1   143 GLU  HB3     3.92  #peak 703 #plist 1 #SUP 0.58 #QF 0.58
  6 LEU  HB2   159 LEU  HG      4.26  #peak 708 #plist 1 #SUP 0.75 #QF 0.63
142 ILE  QG2   143 GLU  H       4.26  #peak 709 #plist 1 #SUP 0.92 #QF 0.92
  4 TYR  QD    160 VAL  QG2     4.00  #peak 712 #plist 1 #SUP 0.72 #QF 0.72
 88 LYS  HA     88 LYS  QG      3.74  #peak 713 #plist 1 #SUP 0.71 #QF 0.71
133 LEU  H     134 ALA  QB      4.40  #peak 717 #plist 1 #SUP 0.95 #QF 0.95
 23 LEU  HA     23 LEU  HG      3.82  #peak 727 #plist 1 #SUP 0.49 #QF 0.49
139 ILE  HA    140 PRO  HD3     3.34  #peak 728 #plist 1 #SUP 0.75 #QF 0.75
127 THR  QG2   131 GLN  HG3     4.52  #peak 732 #plist 1 #SUP 0.70 #QF 0.53
 93 ILE  HA     96 TYR  HB3     4.17  #peak 748 #plist 1 #SUP 0.56 #QF 0.56
  7 VAL  HA      7 VAL  QG2     3.49  #peak 750 #plist 1 #SUP 0.98 #QF 0.98
  4 TYR  HE2   160 VAL  QG1     5.50  #peak 752 #plist 1 #SUP 0.94 #QF 0.61
  1 MET  QB     52 LEU  HB2     4.41  #peak 765 #plist 1 #SUP 0.93 #QF 0.66
 11 ALA  QB     12 CYS  QB      4.36  #peak 778 #plist 1 #SUP 0.88 #QF 0.82
 11 ALA  QB     92 ASP  HB2     4.65  #peak 778 #plist 1 #SUP 0.88 #QF 0.82
114 VAL  HA    142 ILE  QG2     3.93  #peak 779 #plist 1 #SUP 0.81 #QF 0.81
160 VAL  HA    163 ILE  QD1     3.62  #peak 781 #plist 1 #SUP 0.49 #QF 0.49
 21 ILE  HB     21 ILE  QD1     3.78  #peak 783 #plist 1 #SUP 1.00
 36 ILE  HB     36 ILE  QD1     4.21  #peak 783 #plist 1 #SUP 1.00
125 VAL  QG1   129 GLN  HG3     6.11  #peak 784 #plist 1 #SUP 0.67 #QF 0.67
139 ILE  HB    140 PRO  HD3     4.07  #peak 801 #plist 1 #SUP 0.86 #QF 0.86
 46 ILE  QD1   160 VAL  QG2     3.37  #peak 811 #plist 1 #SUP 0.85 #QF 0.85
110 PRO  HB3   163 ILE  QD1     3.80  #peak 817 #plist 1 #SUP 0.72 #QF 0.72
 91 GLU  HA     91 GLU  HG3     3.91  #peak 819 #plist 1 #SUP 0.85 #QF 0.85
113 LEU  HA    113 LEU  QD1     4.30  #peak 827 #plist 1 #SUP 0.49 #QF 0.49
139 ILE  QG2   140 PRO  HD2     3.63  #peak 828 #plist 1 #SUP 0.94 #QF 0.94
 67 MET  QG    103 VAL  QG2     4.64  #peak 831 #plist 1 #SUP 0.95 #QF 0.95
 14 VAL  HA     14 VAL  QG1     4.11  #peak 834 #plist 1 #SUP 0.91 #QF 0.78
100 ILE  HA    100 ILE  QD1     4.18  #peak 835 #plist 1 #SUP 0.92 #QF 0.92
127 THR  HB    129 GLN  H       5.50  #peak 851 #plist 1 #SUP 0.97 #QF 0.94
127 THR  HB    141 PHE  QE      5.50  #peak 852 #plist 1 #SUP 0.94 #QF 0.89
127 THR  HB    141 PHE  HZ      5.50  #peak 852 #plist 1 #SUP 0.94 #QF 0.89
162 GLU  HA    165 LYS  QD      3.71  #peak 871 #plist 1 #SUP 1.00 #QF 0.99
139 ILE  HB    139 ILE  QD1     3.74  #peak 879 #plist 1 #SUP 0.94 #QF 0.94
 35 THR  H      35 THR  HB      3.95  #peak 884 #plist 1 #SUP 0.99 #QF 0.99
 87 THR  HA     90 PHE  HB3     4.19  #peak 891 #plist 1 #SUP 0.69 #QF 0.69
160 VAL  HA    160 VAL  QG1     3.73  #peak 895 #plist 1 #SUP 0.99 #QF 0.98
100 ILE  HA    100 ILE  QG2     3.64  #peak 898 #plist 1 #SUP 0.98 #QF 0.98
100 ILE  QD1   111 MET  QE      3.12  #peak 900 #plist 1 #SUP 0.43 #QF 0.43
 23 LEU  QD1   156 PHE  QE      4.80  #peak 901 #plist 1 #SUP 0.89 #QF 0.89
  7 VAL  QG2    78 PHE  QD      3.39  #peak 915 #plist 1 #SUP 0.47 #QF 0.47
110 PRO  HG3   163 ILE  QG2     4.13  #peak 918 #plist 1 #SUP 0.76 #QF 0.76
135 ARG  HA    135 ARG  QG      3.73  #peak 919 #plist 1 #SUP 0.75 #QF 0.75
138 GLY  HA3   139 ILE  QG2     4.00  #peak 923 #plist 1 #SUP 0.54 #QF 0.54
168 GLU  HA    168 GLU  HG3     4.21  #peak 929 #plist 1 #SUP 0.77 #QF 0.77
119 ASP  QB    145 SER  HA      3.86  #peak 931 #plist 1 #SUP 0.39 #QF 0.39
113 LEU  HB2   139 ILE  QD1     4.42  #peak 940 #plist 1 #SUP 0.87 #QF 0.87
158 THR  HA    158 THR  QG2     3.41  #peak 944 #plist 1 #SUP 0.97 #QF 0.97
  7 VAL  QG2     8 VAL  H       4.31  #peak 947 #plist 1 #SUP 0.68 #QF 0.68
148 THR  HB    149 ARG  H       4.09  #peak 949 #plist 1 #SUP 0.83 #QF 0.83
  4 TYR  QD    163 ILE  QD1     4.14  #peak 951 #plist 1 #SUP 0.80 #QF 0.80
126 ASP  HA    127 THR  HB      4.87  #peak 952 #plist 1 #SUP 0.80 #QF 0.80
 79 LEU  HB2   159 LEU  HG      3.68  #peak 959 #plist 1 #SUP 0.59 #QF 0.59
  8 VAL  QG2    81 VAL  QG1     4.44  #peak 960 #plist 1 #SUP 0.40 #QF 0.40
139 ILE  HA    139 ILE  QG2     3.38  #peak 968 #plist 1 #SUP 0.98 #QF 0.98
  5 LYS  QB      5 LYS  QE      3.86  #peak 976 #plist 1 #SUP 0.91 #QF 0.91
169 LYS  HA    169 LYS  QG      3.52  #peak 979 #plist 1 #SUP 0.93 #QF 0.93
110 PRO  HB2   112 VAL  QG1     4.83  #peak 984 #plist 1 #SUP 0.85 #QF 0.29
111 MET  QB    112 VAL  QG1     5.19  #peak 984 #plist 1 #SUP 0.85 #QF 0.29
  6 LEU  QD1   159 LEU  QB      3.83  #peak 989 #plist 1 #SUP 0.84 #QF 0.28
107 GLU  HA    107 GLU  QG      3.70  #peak 991 #plist 1 #SUP 0.88 #QF 0.47
 11 ALA  QB     96 TYR  HE2     4.22  #peak 999 #plist 1 #SUP 0.41 #QF 0.41
 31 GLU  HA     31 GLU  QG      3.25  #peak 1005 #plist 1 #SUP 0.98 #QF 0.67
  7 VAL  HB     78 PHE  QD      4.15  #peak 1017 #plist 1 #SUP 0.65 #QF 0.65
162 GLU  HA    165 LYS  HG2     3.38  #peak 1020 #plist 1 #SUP 0.25 #QF 0.25
134 ALA  HA    137 TYR  HD1     4.98  #peak 1022 #plist 1 #SUP 0.97 #QF 0.97
140 PRO  HB2   158 THR  QG2     4.04  #peak 1028 #plist 1 #SUP 0.47 #QF 0.28
140 PRO  HB3   158 THR  QG2     4.04  #peak 1028 #plist 1 #SUP 0.47 #QF 0.28
 55 ILE  HB     55 ILE  QD1     3.62  #peak 1034 #plist 1 #SUP 0.51 #QF 0.51
 36 ILE  QG2    36 ILE  HG12    3.71  #peak 1038 #plist 1 #SUP 0.75 #QF 0.75
  7 VAL  QG1    78 PHE  HA      5.39  #peak 1041 #plist 1 #SUP 0.86 #QF 0.59
 78 PHE  HA    159 LEU  HG      5.50  #peak 1041 #plist 1 #SUP 0.86 #QF 0.59
 55 ILE  HA     55 ILE  QD1     3.88  #peak 1044 #plist 1 #SUP 0.78 #QF 0.78
  1 MET  QG      1 MET  QE      4.39  #peak 1046 #plist 1 #SUP 0.94 #QF 0.81
  1 MET  QG     50 THR  QG2     4.83  #peak 1046 #plist 1 #SUP 0.94 #QF 0.81
167 LYS  HA    167 LYS  QB      2.99  #peak 1047 #plist 1 #SUP 0.58 #QF 0.58
 58 THR  HA     58 THR  QG2     3.51  #peak 1056 #plist 1 #SUP 0.98 #QF 0.92
134 ALA  HA    137 TYR  H       4.47  #peak 1058 #plist 1 #SUP 0.96 #QF 0.96
152 VAL  QG1   153 ASP  HA      3.28  #peak 1073 #plist 1 #SUP 0.48 #QF 0.48
 19 LEU  HA    152 VAL  QG1     3.52  #peak 1074 #plist 1 #SUP 0.47 #QF 0.47
 93 ILE  HA     96 TYR  QD      3.96  #peak 1083 #plist 1 #SUP 0.47 #QF 0.47
  4 TYR  QD     53 LEU  HA      5.34  #peak 1089 #plist 1 #SUP 0.94 #QF 0.94
 42 LYS  HG2    42 LYS  QD      2.96  #peak 1105 #plist 1 #SUP 0.99 #QF 0.67
 45 VAL  HA     45 VAL  QG1     3.87  #peak 1107 #plist 1 #SUP 0.98 #QF 0.96
127 THR  HA    127 THR  QG2     3.38  #peak 1111 #plist 1 #SUP 0.97 #QF 0.97
  3 GLU  HB2    52 LEU  HB3     4.62  #peak 1129 #plist 1 #SUP 0.33 #QF 0.33
 19 LEU  HB3    19 LEU  QD2     3.69  #peak 1131 #plist 1 #SUP 0.91 #QF 0.91
125 VAL  HA    125 VAL  QG2     3.74  #peak 1140 #plist 1 #SUP 0.74 #QF 0.45
 93 ILE  HB     96 TYR  HB2     4.02  #peak 1143 #plist 1 #SUP 0.86 #QF 0.86
 19 LEU  HA    152 VAL  QG2     4.17  #peak 1149 #plist 1 #SUP 0.70 #QF 0.56
158 THR  QG2   159 LEU  HA      4.43  #peak 1149 #plist 1 #SUP 0.70 #QF 0.56
 31 GLU  H      31 GLU  QG      4.29  #peak 1164 #plist 1 #SUP 0.73 #QF 0.73
 24 ILE  QG2    42 LYS  QE      3.71  #peak 1176 #plist 1 #SUP 0.68 #QF 0.34
 97 ARG  HA    100 ILE  HB      3.98  #peak 1185 #plist 1 #SUP 0.83 #QF 0.83
 52 LEU  HB2    52 LEU  QD2     4.23  #peak 1187 #plist 1 #SUP 0.54 #QF 0.40
  6 LEU  HB2   159 LEU  QD1     4.61  #peak 1187 #plist 1 #SUP 0.54 #QF 0.40
 24 ILE  QD1    25 GLN  H       4.18  #peak 1190 #plist 1 #SUP 0.91 #QF 0.91
131 GLN  HG2   141 PHE  HB3     4.11  #peak 1204 #plist 1 #SUP 0.85 #QF 0.85
 97 ARG  HA     97 ARG  QG      3.63  #peak 1215 #plist 1 #SUP 0.99 #QF 0.99
 97 ARG  QG     98 GLU  HA      4.07  #peak 1217 #plist 1 #SUP 0.55 #QF 0.55
 84 ILE  HA     84 ILE  QG2     3.40  #peak 1222 #plist 1 #SUP 0.82 #QF 0.82
 32 TYR  HA     32 TYR  QD      3.55  #peak 1225 #plist 1 #SUP 0.96 #QF 0.96
144 THR  QG2   149 ARG  HA      3.78  #peak 1232 #plist 1 #SUP 0.33 #QF 0.33
 37 GLU  HA     37 GLU  QG      3.39  #peak 1233 #plist 1 #SUP 0.92 #QF 0.45
 39 SER  QB     40 TYR  HA      4.48  #peak 1238 #plist 1 #SUP 0.35 #QF 0.35
 29 VAL  HA     29 VAL  QG1     3.58  #peak 1239 #plist 1 #SUP 0.97 #QF 0.78
 45 VAL  QG2    50 THR  HA      3.35  #peak 1240 #plist 1 #SUP 0.63 #QF 0.63
  5 LYS  QD     74 THR  QG2     4.05  #peak 1244 #plist 1 #SUP 0.82 #QF 0.82
110 PRO  HB3   163 ILE  HA      4.62  #peak 1247 #plist 1 #SUP 0.44 #QF 0.44
103 VAL  QG2   104 LYS  HG3     4.05  #peak 1253 #plist 1 #SUP 0.90 #QF 0.90
157 TYR  HA    160 VAL  QG2     4.31  #peak 1255 #plist 1 #SUP 0.80 #QF 0.72
163 ILE  HA    163 ILE  QG2     3.56  #peak 1256 #plist 1 #SUP 0.92 #QF 0.92
160 VAL  QG1   163 ILE  QD1     4.31  #peak 1261 #plist 1 #SUP 0.71 #QF 0.71
 84 ILE  QD1    85 ASN  H       3.54  #peak 1267 #plist 1 #SUP 0.60 #QF 0.60
 84 ILE  HA    125 VAL  HB      4.09  #peak 1274 #plist 1 #SUP 0.68 #QF 0.68
 78 PHE  QB    100 ILE  QG2     4.95  #peak 1275 #plist 1 #SUP 0.71 #QF 0.71
100 ILE  QG2   104 LYS  QE      4.36  #peak 1277 #plist 1 #SUP 0.83 #QF 0.83
114 VAL  HB    142 ILE  QG2     4.04  #peak 1282 #plist 1 #SUP 0.79 #QF 0.79
 23 LEU  QD1   156 PHE  HD2     5.17  #peak 1289 #plist 1 #SUP 0.77 #QF 0.77
 23 LEU  QD2   156 PHE  QE      4.80  #peak 1291 #plist 1 #SUP 0.96 #QF 0.90
100 ILE  QG2   101 LYS  HA      4.42  #peak 1293 #plist 1 #SUP 0.59 #QF 0.59
124 THR  QG2   125 VAL  HA      3.68  #peak 1299 #plist 1 #SUP 0.56 #QF 0.56
 87 THR  QG2    90 PHE  HD1     4.59  #peak 1303 #plist 1 #SUP 0.48 #QF 0.48
 88 LYS  HA     91 GLU  HG3     3.89  #peak 1304 #plist 1 #SUP 0.43 #QF 0.43
160 VAL  H     161 ARG  HB3     4.88  #peak 1305 #plist 1 #SUP 0.90 #QF 0.90
 93 ILE  QD1    97 ARG  HE      4.00  #peak 1306 #plist 1 #SUP 0.84 #QF 0.84
 86 ASN  H      86 ASN  HB2     4.20  #peak 1310 #plist 1 #SUP 0.79 #QF 0.79
128 LYS  QB    128 LYS  HD2     3.92  #peak 1312 #plist 1 #SUP 0.98 #QF 0.83
  2 THR  QG2    51 CYS  HB2     4.31  #peak 1315 #plist 1 #SUP 0.88 #QF 0.88
 97 ARG  HB2    98 GLU  H       3.99  #peak 1325 #plist 1 #SUP 0.45 #QF 0.45
134 ALA  QB    135 ARG  HA      4.46  #peak 1331 #plist 1 #SUP 0.57 #QF 0.57
114 VAL  HA    114 VAL  QG1     3.56  #peak 1337 #plist 1 #SUP 0.98 #QF 0.98
 49 GLU  HA     49 GLU  QG      4.01  #peak 1342 #plist 1 #SUP 0.86 #QF 0.86
152 VAL  HA    155 ALA  QB      4.03  #peak 1343 #plist 1 #SUP 0.49 #QF 0.49
 88 LYS  QG     91 GLU  H       4.96  #peak 1345 #plist 1 #SUP 0.42 #QF 0.42
 46 ILE  QG2   160 VAL  HB      4.13  #peak 1349 #plist 1 #SUP 0.93 #QF 0.93
  2 THR  HB     51 CYS  HB3     5.50  #peak 1355 #plist 1 #SUP 0.97 #QF 0.30
  2 THR  HB     51 CYS  HB2     5.06  #peak 1356 #plist 1 #SUP 0.98 #QF 0.98
134 ALA  QB    136 SER  H       4.53  #peak 1359 #plist 1 #SUP 0.97 #QF 0.97
113 LEU  QD1   141 PHE  QD      4.63  #peak 1366 #plist 1 #SUP 0.68 #QF 0.68
111 MET  HG2   111 MET  QE      3.41  #peak 1368 #plist 1 #SUP 0.88 #QF 0.59
111 MET  HG3   111 MET  QE      3.41  #peak 1368 #plist 1 #SUP 0.88 #QF 0.59
163 ILE  QG2   167 LYS  QE      3.90  #peak 1370 #plist 1 #SUP 0.77 #QF 0.77
111 MET  QB    112 VAL  H       4.09  #peak 1380 #plist 1 #SUP 0.92 #QF 0.92
 19 LEU  HB3    19 LEU  QD1     3.85  #peak 1383 #plist 1 #SUP 1.00 #QF 0.92
 79 LEU  HA    159 LEU  HG      4.45  #peak 1393 #plist 1 #SUP 0.64 #QF 0.64
109 VAL  HA    109 VAL  QG1     3.67  #peak 1395 #plist 1 #SUP 0.89 #QF 0.89
 85 ASN  HA    123 ARG  HA      4.30  #peak 1399 #plist 1 #SUP 0.73 #QF 0.73
103 VAL  QG2   104 LYS  HB2     4.29  #peak 1402 #plist 1 #SUP 0.82 #QF 0.82
 24 ILE  H      24 ILE  QD1     4.14  #peak 1405 #plist 1 #SUP 0.90 #QF 0.90
 81 VAL  HA     81 VAL  QG2     3.77  #peak 1411 #plist 1 #SUP 0.92 #QF 0.81
 81 VAL  QG2    82 PHE  HA      4.23  #peak 1411 #plist 1 #SUP 0.92 #QF 0.81
134 ALA  HA    136 SER  H       4.55  #peak 1412 #plist 1 #SUP 0.82 #QF 0.82
134 ALA  QB    139 ILE  HB      4.28  #peak 1415 #plist 1 #SUP 0.85 #QF 0.85
133 LEU  H     133 LEU  QD1     5.01  #peak 1416 #plist 1 #SUP 0.67 #QF 0.67
 17 SER  HB2    20 THR  QG2     3.99  #peak 1417 #plist 1 #SUP 0.54 #QF 0.54
 24 ILE  QD1    25 GLN  HA      4.36  #peak 1420 #plist 1 #SUP 0.63 #QF 0.63
129 GLN  H     129 GLN  HB2     4.10  #peak 1422 #plist 1 #SUP 0.94 #QF 0.94
 77 GLY  QA    159 LEU  QD1     3.81  #peak 1424 #plist 1 #SUP 0.78 #QF 0.68
  4 TYR  QD     51 CYS  HB2     5.50  #peak 1429 #plist 1 #SUP 0.76 #QF 0.21
 95 HIS  QB     96 TYR  H       4.58  #peak 1436 #plist 1 #SUP 0.80 #QF 0.80
 42 LYS  HB3    43 GLN  H       4.12  #peak 1439 #plist 1 #SUP 0.61 #QF 0.61
 93 ILE  HB     93 ILE  QD1     3.77  #peak 1445 #plist 1 #SUP 0.58 #QF 0.58
149 ARG  H     149 ARG  QB      4.00  #peak 1449 #plist 1 #SUP 0.87 #QF 0.32
 46 ILE  HA     46 ILE  QD1     4.43  #peak 1459 #plist 1 #SUP 0.98 #QF 0.98
 90 PHE  HA     91 GLU  HG2     5.50  #peak 1462 #plist 1 #SUP 0.65 #QF 0.65
  4 TYR  QB     53 LEU  HA      4.20  #peak 1467 #plist 1 #SUP 0.45 #QF 0.45
131 GLN  HA    141 PHE  QD      4.14  #peak 1473 #plist 1 #SUP 0.68 #QF 0.68
154 ASP  H     154 ASP  HB3     4.15  #peak 1490 #plist 1 #SUP 0.93 #QF 0.93
127 THR  HA    141 PHE  QE      4.87  #peak 1494 #plist 1 #SUP 0.67 #QF 0.67
157 TYR  HA    158 THR  HA      4.91  #peak 1495 #plist 1 #SUP 0.54 #QF 0.54
 55 ILE  H      55 ILE  QG2     3.79  #peak 1496 #plist 1 #SUP 0.49 #QF 0.49
  6 LEU  HB2     6 LEU  QD1     3.98  #peak 1497 #plist 1 #SUP 0.96 #QF 0.84
 68 ARG  QB    103 VAL  QG1     3.56  #peak 1509 #plist 1 #SUP 0.81 #QF 0.81
166 HIS  HA    166 HIS  HD1     4.27  #peak 1514 #plist 1 #SUP 1.00
127 THR  HB    128 LYS  QB      4.61  #peak 1516 #plist 1 #SUP 0.79 #QF 0.79
 81 VAL  QG1    82 PHE  H       4.07  #peak 1521 #plist 1 #SUP 0.72 #QF 0.72
163 ILE  QG2   167 LYS  QD      4.22  #peak 1525 #plist 1 #SUP 0.47 #QF 0.47
 44 VAL  H      52 LEU  HG      5.50  #peak 1528 #plist 1 #SUP 0.81 #QF 0.30
 52 LEU  HG     53 LEU  H       5.50  #peak 1528 #plist 1 #SUP 0.81 #QF 0.30
 46 ILE  QG2    46 ILE  HG13    3.79  #peak 1530 #plist 1 #SUP 0.65 #QF 0.65
 84 ILE  HB    123 ARG  HG3     4.25  #peak 1543 #plist 1 #SUP 0.93 #QF 0.93
  5 LYS  QE     54 ASP  HA      5.18  #peak 1548 #plist 1 #SUP 0.86 #QF 0.86
165 LYS  HG3   167 LYS  H       4.69  #peak 1552 #plist 1 #SUP 0.81 #QF 0.81
 23 LEU  QD2   156 PHE  HD2     5.17  #peak 1556 #plist 1 #SUP 0.52 #QF 0.52
 55 ILE  H      55 ILE  QD1     4.57  #peak 1559 #plist 1 #SUP 0.91 #QF 0.91
  8 VAL  HA     79 LEU  HB2     4.30  #peak 1576 #plist 1 #SUP 0.94 #QF 0.94
 93 ILE  HA     93 ILE  QG2     3.81  #peak 1577 #plist 1 #SUP 0.88 #QF 0.88
144 THR  QG2   148 THR  QG2     3.76  #peak 1583 #plist 1 #SUP 0.43 #QF 0.43
131 GLN  HG3   141 PHE  HB3     4.79  #peak 1584 #plist 1 #SUP 0.50 #QF 0.50
 36 ILE  QG2    37 GLU  QG      3.93  #peak 1589 #plist 1 #SUP 0.33 #QF 0.33
 83 ALA  QB     84 ILE  HA      4.22  #peak 1591 #plist 1 #SUP 0.76 #QF 0.76
 37 GLU  HA     38 ASP  QB      4.27  #peak 1594 #plist 1 #SUP 0.39 #QF 0.21
  5 LYS  QB     74 THR  QG2     4.30  #peak 1596 #plist 1 #SUP 0.93 #QF 0.93
  9 VAL  QG1    80 CYS  HA      3.12  #peak 1605 #plist 1 #SUP 0.47 #QF 0.47
  3 GLU  HA      3 GLU  QG      4.21  #peak 1611 #plist 1 #SUP 0.90 #QF 0.90
126 ASP  HB2   129 GLN  HA      4.67  #peak 1626 #plist 1 #SUP 0.75 #QF 0.75
112 VAL  QG1   159 LEU  HA      3.61  #peak 1627 #plist 1 #SUP 0.73 #QF 0.73
 78 PHE  QD    111 MET  QE      3.80  #peak 1633 #plist 1 #SUP 0.38 #QF 0.38
 84 ILE  QD1   123 ARG  HA      3.56  #peak 1639 #plist 1 #SUP 0.94 #QF 0.94
160 VAL  HA    163 ILE  HB      4.01  #peak 1642 #plist 1 #SUP 0.84 #QF 0.84
 17 SER  HA     19 LEU  QD2     4.24  #peak 1654 #plist 1 #SUP 0.80 #QF 0.80
 29 VAL  QG2    30 ASP  QB      4.25  #peak 1663 #plist 1 #SUP 0.69 #QF 0.69
 97 ARG  HB3    97 ARG  HE      5.15  #peak 1670 #plist 1 #SUP 1.00 #QF 0.97
 97 ARG  HB2    97 ARG  HE      5.50  #peak 1670 #plist 1 #SUP 1.00 #QF 0.97
139 ILE  QD1   140 PRO  HD2     3.96  #peak 1671 #plist 1 #SUP 0.70 #QF 0.70
 81 VAL  HA     81 VAL  QG1     3.60  #peak 1681 #plist 1 #SUP 0.92 #QF 0.92
146 ALA  HA    149 ARG  HG2     4.79  #peak 1684 #plist 1 #SUP 0.67 #QF 0.67
144 THR  HB    152 VAL  HA      4.59  #peak 1690 #plist 1 #SUP 0.93 #QF 0.93
 93 ILE  HB     97 ARG  QG      4.92  #peak 1691 #plist 1 #SUP 0.66 #QF 0.66
  9 VAL  HA      9 VAL  QG2     3.87  #peak 1692 #plist 1 #SUP 1.00 #QF 0.28
  8 VAL  HA     79 LEU  HB3     4.27  #peak 1693 #plist 1 #SUP 0.99 #QF 0.94
 70 GLN  HA     70 GLN  HG2     4.01  #peak 1698 #plist 1 #SUP 0.99 #QF 0.99
 55 ILE  HA     55 ILE  QG2     3.45  #peak 1701 #plist 1 #SUP 0.80 #QF 0.80
112 VAL  HA    113 LEU  HB2     5.19  #peak 1704 #plist 1 #SUP 0.86 #QF 0.70
 65 SER  HA     66 ALA  QB      4.41  #peak 1705 #plist 1 #SUP 0.42 #QF 0.42
101 LYS  HA    105 ASP  HA      4.55  #peak 1708 #plist 1 #SUP 0.43 #QF 0.43
100 ILE  HA    103 VAL  QG2     3.64  #peak 1710 #plist 1 #SUP 0.57 #QF 0.57
 84 ILE  HB     84 ILE  QD1     3.52  #peak 1714 #plist 1 #SUP 0.89 #QF 0.89
 11 ALA  QB     96 TYR  QD      4.67  #peak 1716 #plist 1 #SUP 0.90 #QF 0.90
142 ILE  QD1   154 ASP  HA      4.95  #peak 1718 #plist 1 #SUP 0.76 #QF 0.76
127 THR  QG2   143 GLU  HG3     3.90  #peak 1719 #plist 1 #SUP 0.94 #QF 0.70
  5 LYS  HA     54 ASP  H       4.49  #peak 1720 #plist 1 #SUP 0.92 #QF 0.84
 35 THR  HA     36 ILE  QD1     5.50  #peak 1723 #plist 1 #SUP 0.76 #QF 0.66
 19 LEU  QD2    20 THR  HA      5.16  #peak 1724 #plist 1 #SUP 0.75 #QF 0.75
144 THR  QG2   150 GLN  QG      4.18  #peak 1725 #plist 1 #SUP 0.62 #QF 0.62
  2 THR  QG2     4 TYR  QB      4.56  #peak 1731 #plist 1 #SUP 0.92 #QF 0.26
 80 CYS  H      81 VAL  QG1     4.11  #peak 1772 #plist 1 #SUP 0.42 #QF 0.42
168 GLU  HA    168 GLU  HG2     4.21  #peak 1774 #plist 1 #SUP 0.99 #QF 0.98
 79 LEU  QD2   156 PHE  QE      4.13  #peak 1785 #plist 1 #SUP 0.50 #QF 0.50
112 VAL  HA    139 ILE  QD1     4.17  #peak 1792 #plist 1 #SUP 0.40 #QF 0.40
112 VAL  HA    140 PRO  HD2     4.04  #peak 1798 #plist 1 #SUP 0.41 #QF 0.41
154 ASP  HA    157 TYR  HB2     4.57  #peak 1802 #plist 1 #SUP 0.91 #QF 0.91
128 LYS  QB    129 GLN  H       4.17  #peak 1803 #plist 1 #SUP 0.99 #QF 0.99
 45 VAL  QG2    50 THR  HB      4.61  #peak 1809 #plist 1 #SUP 0.64 #QF 0.64
  5 LYS  QB     54 ASP  QB      4.00  #peak 1814 #plist 1 #SUP 0.78 #QF 0.78
 45 VAL  HB     50 THR  QG2     3.93  #peak 1825 #plist 1 #SUP 0.49 #QF 0.49
142 ILE  HG12  151 GLY  HA3     4.80  #peak 1830 #plist 1 #SUP 0.75 #QF 0.75
 79 LEU  QD2    80 CYS  H       4.33  #peak 1834 #plist 1 #SUP 0.81 #QF 0.81
160 VAL  HA    160 VAL  QG2     3.50  #peak 1846 #plist 1 #SUP 0.91 #QF 0.91
142 ILE  H     142 ILE  QD1     4.38  #peak 1855 #plist 1 #SUP 0.53 #QF 0.53
 86 ASN  HB2    87 THR  QG2     4.63  #peak 1858 #plist 1 #SUP 0.87 #QF 0.87
127 THR  QG2   131 GLN  HG2     4.60  #peak 1861 #plist 1 #SUP 0.54 #QF 0.54
 85 ASN  HA    124 THR  QG2     4.34  #peak 1869 #plist 1 #SUP 0.72 #QF 0.72
139 ILE  HA    139 ILE  QD1     4.23  #peak 1882 #plist 1 #SUP 0.50 #QF 0.50
 42 LYS  HA     42 LYS  HG3     3.74  #peak 1885 #plist 1 #SUP 0.52 #QF 0.52
 92 ASP  HB3    93 ILE  HA      4.21  #peak 1892 #plist 1 #SUP 0.44 #QF 0.44
 20 THR  HB     21 ILE  H       3.97  #peak 1911 #plist 1 #SUP 0.61 #QF 0.47
129 GLN  HA    132 ASP  H       3.93  #peak 1916 #plist 1 #SUP 0.93 #QF 0.93
 94 HIS  HA     97 ARG  QG      4.34  #peak 1920 #plist 1 #SUP 0.41 #QF 0.41
118 CYS  HA    123 ARG  HG3     4.66  #peak 1924 #plist 1 #SUP 0.83 #QF 0.83
 11 ALA  HA     12 CYS  QB      4.51  #peak 1926 #plist 1 #SUP 0.95 #QF 0.95
  7 VAL  H       7 VAL  QG2     4.02  #peak 1935 #plist 1 #SUP 0.98 #QF 0.98
137 TYR  HD1   139 ILE  QD1     3.90  #peak 1937 #plist 1 #SUP 0.64 #QF 0.64
  1 MET  QB      2 THR  HA      4.82  #peak 1949 #plist 1 #SUP 0.95 #QF 0.89
 18 ALA  QB    149 ARG  HE      4.01  #peak 1966 #plist 1 #SUP 0.41 #QF 0.41
 84 ILE  QD1   123 ARG  HG2     3.91  #peak 1970 #plist 1 #SUP 0.62 #QF 0.62
  5 LYS  QE     56 LEU  QD2     4.59  #peak 1987 #plist 1 #SUP 0.98 #QF 0.78
163 ILE  HA    165 LYS  HG3     4.73  #peak 1994 #plist 1 #SUP 0.41 #QF 0.41
 79 LEU  QD1   112 VAL  QG2     3.64  #peak 1998 #plist 1 #SUP 0.82 #QF 0.82
 46 ILE  QD1   156 PHE  HA      5.50  #peak 1999 #plist 1 #SUP 0.50 #QF 0.31
 46 ILE  QD1   158 THR  HA      5.50  #peak 2000 #plist 1 #SUP 0.52 #QF 0.52
153 ASP  HA    155 ALA  QB      4.56  #peak 2002 #plist 1 #SUP 0.31 #QF 0.31
 79 LEU  QD1   156 PHE  QE      4.13  #peak 2004 #plist 1 #SUP 0.32 #QF 0.32
  4 TYR  QB    163 ILE  QD1     4.99  #peak 2011 #plist 1 #SUP 0.98 #QF 0.98
 20 THR  HA     21 ILE  HB      5.50  #peak 2019 #plist 1 #SUP 0.53 #QF 0.40
 35 THR  HA     36 ILE  HB      5.50  #peak 2019 #plist 1 #SUP 0.53 #QF 0.40
 43 GLN  QB     52 LEU  QD1     4.50  #peak 2024 #plist 1 #SUP 0.74 #QF 0.23
 36 ILE  HB     37 GLU  H       4.20  #peak 2037 #plist 1 #SUP 0.57 #QF 0.57
165 LYS  HA    168 GLU  HG2     4.02  #peak 2038 #plist 1 #SUP 0.49 #QF 0.49
  1 MET  QB     50 THR  HB      5.03  #peak 2046 #plist 1 #SUP 0.50 #QF 0.50
 70 GLN  HA     70 GLN  HG3     4.01  #peak 2061 #plist 1 #SUP 0.61 #QF 0.25
 96 TYR  HB3    96 TYR  HE1     4.93  #peak 2064 #plist 1 #SUP 0.75 #QF 0.75
 50 THR  HA     50 THR  QG2     3.15  #peak 2065 #plist 1 #SUP 0.83 #QF 0.83
159 LEU  QB    159 LEU  QD2     3.32  #peak 2067 #plist 1 #SUP 0.64 #QF 0.64
142 ILE  QD1   155 ALA  H       4.14  #peak 2082 #plist 1 #SUP 0.42 #QF 0.42
111 MET  HA    159 LEU  QD2     3.80  #peak 2083 #plist 1 #SUP 0.58 #QF 0.58
125 VAL  QG2   129 GLN  HG3     6.11  #peak 2084 #plist 1 #SUP 0.65 #QF 0.24
 79 LEU  HA     79 LEU  QD1     4.02  #peak 2098 #plist 1 #SUP 0.93 #QF 0.93
134 ALA  QB    140 PRO  HA      4.53  #peak 2102 #plist 1 #SUP 0.22 #QF 0.22
154 ASP  HA    157 TYR  HB3     4.57  #peak 2104 #plist 1 #SUP 0.47 #QF 0.47
130 ALA  QB    131 GLN  HA      4.17  #peak 2111 #plist 1 #SUP 0.88 #QF 0.88
 46 ILE  QG2   157 TYR  QD      4.11  #peak 2120 #plist 1 #SUP 0.89 #QF 0.89
 24 ILE  HA     24 ILE  QG2     3.42  #peak 2122 #plist 1 #SUP 0.95 #QF 0.95
 70 GLN  HA     73 ARG  HB2     4.28  #peak 2128 #plist 1 #SUP 0.78 #QF 0.31
  4 TYR  H      52 LEU  HB3     5.08  #peak 2137 #plist 1 #SUP 0.83 #QF 0.35
 69 ASP  HB3   103 VAL  QG2     4.29  #peak 2141 #plist 1 #SUP 0.61 #QF 0.61
 78 PHE  QD     79 LEU  HA      4.53  #peak 2146 #plist 1 #SUP 0.57 #QF 0.43
 24 ILE  QG2    24 ILE  HG12    3.34  #peak 2150 #plist 1 #SUP 0.47 #QF 0.47
 63 GLU  HA     64 TYR  HA      4.73  #peak 2153 #plist 1 #SUP 0.86 #QF 0.86
 84 ILE  HA    125 VAL  QG1     4.64  #peak 2155 #plist 1 #SUP 0.66 #QF 0.66
  9 VAL  QG1    80 CYS  HB3     4.40  #peak 2158 #plist 1 #SUP 0.65 #QF 0.65
 80 CYS  HB3   113 LEU  HA      4.51  #peak 2166 #plist 1 #SUP 0.50 #QF 0.50
145 SER  HB2   146 ALA  HA      5.18  #peak 2172 #plist 1 #SUP 0.86 #QF 0.42
146 ALA  HA    149 ARG  HA      5.50  #peak 2172 #plist 1 #SUP 0.86 #QF 0.42
 92 ASP  HB3    93 ILE  QG2     4.37  #peak 2179 #plist 1 #SUP 0.49 #QF 0.49
 98 GLU  HA     98 GLU  HG2     4.19  #peak 2188 #plist 1 #SUP 0.91 #QF 0.91
112 VAL  HB    158 THR  QG2     3.83  #peak 2189 #plist 1 #SUP 0.70 #QF 0.70
  6 LEU  HB3     6 LEU  QD2     4.22  #peak 2201 #plist 1 #SUP 0.96 #QF 0.96
  6 LEU  QD2    53 LEU  HB2     4.92  #peak 2205 #plist 1 #SUP 0.51 #QF 0.51
130 ALA  HA    132 ASP  H       4.46  #peak 2209 #plist 1 #SUP 0.82 #QF 0.82
  4 TYR  HE1   160 VAL  QG1     5.24  #peak 2218 #plist 1 #SUP 0.79 #QF 0.79
126 ASP  HB3   129 GLN  HA      5.12  #peak 2224 #plist 1 #SUP 0.65 #QF 0.21
113 LEU  HB3   141 PHE  HA      5.05  #peak 2232 #plist 1 #SUP 0.91 #QF 0.91
165 LYS  HA    168 GLU  HG3     4.02  #peak 2236 #plist 1 #SUP 0.62 #QF 0.50
154 ASP  HB3   155 ALA  QB      4.75  #peak 2238 #plist 1 #SUP 0.96 #QF 0.96
 72 MET  HB2    72 MET  QE      4.14  #peak 2242 #plist 1 #SUP 0.56 #QF 0.56
 24 ILE  QD1    25 GLN  HG2     5.20  #peak 2250 #plist 1 #SUP 0.87 #QF 0.70
 24 ILE  QD1    25 GLN  HG3     5.20  #peak 2250 #plist 1 #SUP 0.87 #QF 0.70
 14 VAL  HA     81 VAL  QG2     4.54  #peak 2253 #plist 1 #SUP 0.84 #QF 0.84
128 LYS  HA    131 GLN  HG3     3.94  #peak 2264 #plist 1 #SUP 0.61 #QF 0.61
128 LYS  HA    131 GLN  HB2     4.06  #peak 2268 #plist 1 #SUP 0.61 #QF 0.61
154 ASP  HB3   155 ALA  HA      4.53  #peak 2279 #plist 1 #SUP 0.93 #QF 0.93
  7 VAL  QG2    72 MET  HA      4.43  #peak 2280 #plist 1 #SUP 0.58 #QF 0.25
 68 ARG  HA    103 VAL  QG1     5.01  #peak 2280 #plist 1 #SUP 0.58 #QF 0.25
110 PRO  HB2   159 LEU  QD1     3.53  #peak 2288 #plist 1 #SUP 0.98 #QF 0.81
146 ALA  HA    148 THR  H       4.80  #peak 2305 #plist 1 #SUP 0.77 #QF 0.77
165 LYS  HE2   166 HIS  HA      4.36  #peak 2306 #plist 1 #SUP 0.75 #QF 0.68
159 LEU  HA    159 LEU  HG      4.26  #peak 2317 #plist 1 #SUP 0.54 #QF 0.54
113 LEU  HA    139 ILE  QD1     4.67  #peak 2341 #plist 1 #SUP 0.76 #QF 0.76
 86 ASN  HA    124 THR  HB      3.60  #peak 2344 #plist 1 #SUP 0.28 #QF 0.28
167 LYS  QB    167 LYS  QE      3.71  #peak 2348 #plist 1 #SUP 0.78 #QF 0.78
127 THR  QG2   143 GLU  HG2     3.90  #peak 2351 #plist 1 #SUP 0.37 #QF 0.37
  8 VAL  QG1    79 LEU  HB2     3.48  #peak 2357 #plist 1 #SUP 0.50 #QF 0.50
 84 ILE  QD1   117 LYS  HB3     4.12  #peak 2359 #plist 1 #SUP 0.65 #QF 0.65
128 LYS  QB    128 LYS  HD3     3.92  #peak 2361 #plist 1 #SUP 0.79 #QF 0.60
 88 LYS  QG     89 SER  HA      4.48  #peak 2363 #plist 1 #SUP 0.48 #QF 0.29
  4 TYR  QD    160 VAL  QG1     4.23  #peak 2364 #plist 1 #SUP 0.76 #QF 0.76
 55 ILE  QG2    56 LEU  HG      5.50  #peak 2381 #plist 1 #SUP 0.42 #QF 0.42
  9 VAL  QG2    10 GLY  HA2     4.26  #peak 2413 #plist 1 #SUP 0.77 #QF 0.77
 43 GLN  HA     52 LEU  HA      3.63  #peak 2415 #plist 1 #SUP 0.52 #QF 0.52
134 ALA  HA    135 ARG  HA      4.90  #peak 2416 #plist 1 #SUP 0.72 #QF 0.72
131 GLN  HG3   132 ASP  H       4.84  #peak 2420 #plist 1 #SUP 0.93 #QF 0.93
100 ILE  HB    104 LYS  HB3     5.48  #peak 2452 #plist 1 #SUP 0.64 #QF 0.64
  8 VAL  HB     79 LEU  HB3     4.28  #peak 2462 #plist 1 #SUP 0.59 #QF 0.59
144 THR  QG2   145 SER  HA      4.33  #peak 2467 #plist 1 #SUP 0.88 #QF 0.88
104 LYS  QE    107 GLU  HA      4.26  #peak 2470 #plist 1 #SUP 0.47 #QF 0.47
 42 LYS  QE     53 LEU  HG      3.98  #peak 2475 #plist 1 #SUP 0.82 #QF 0.82
152 VAL  HA    152 VAL  QG1     3.44  #peak 2479 #plist 1 #SUP 0.97 #QF 0.97
135 ARG  HB3   135 ARG  QD      4.12  #peak 2486 #plist 1 #SUP 1.00
 84 ILE  HA    124 THR  QG2     4.61  #peak 2492 #plist 1 #SUP 0.74 #QF 0.74
 93 ILE  HG13   95 HIS  H       4.85  #peak 2496 #plist 1 #SUP 0.39 #QF 0.39
114 VAL  HA    114 VAL  QG2     3.56  #peak 2505 #plist 1 #SUP 0.80 #QF 0.80
  5 LYS  QE     56 LEU  QD1     4.59  #peak 2508 #plist 1 #SUP 0.48 #QF 0.48
 46 ILE  QD1   157 TYR  QD      4.03  #peak 2513 #plist 1 #SUP 0.89 #QF 0.89
144 THR  HB    145 SER  HA      4.57  #peak 2521 #plist 1 #SUP 0.84 #QF 0.64
 14 VAL  HB     81 VAL  QG2     3.91  #peak 2523 #plist 1 #SUP 0.89 #QF 0.89
126 ASP  HB2   129 GLN  HB3     4.28  #peak 2526 #plist 1 #SUP 1.00
101 LYS  HD2   107 GLU  HA      4.28  #peak 2534 #plist 1 #SUP 0.51 #QF 0.27
101 LYS  HD3   107 GLU  HA      4.28  #peak 2534 #plist 1 #SUP 0.51 #QF 0.27
165 LYS  H     165 LYS  HG2     4.16  #peak 2542 #plist 1 #SUP 0.93 #QF 0.52
 58 THR  QG2    71 TYR  HB3     4.71  #peak 2552 #plist 1 #SUP 0.54 #QF 0.54
  5 LYS  QD     56 LEU  QD2     4.76  #peak 2562 #plist 1 #SUP 0.95 #QF 0.66
 29 VAL  QG2    31 GLU  QG      4.14  #peak 2566 #plist 1 #SUP 0.64 #QF 0.64
133 LEU  QD1   134 ALA  H       4.55  #peak 2568 #plist 1 #SUP 0.84 #QF 0.84
 11 ALA  H      81 VAL  QG2     3.53  #peak 2571 #plist 1 #SUP 0.64 #QF 0.64
 19 LEU  QD2   152 VAL  QG2     3.52  #peak 2579 #plist 1 #SUP 0.99 #QF 0.25
100 ILE  QG2   109 VAL  QG1     3.91  #peak 2602 #plist 1 #SUP 0.52 #QF 0.52
144 THR  HB    149 ARG  HA      4.32  #peak 2603 #plist 1 #SUP 0.81 #QF 0.81
 87 THR  QG2    91 GLU  HG2     3.77  #peak 2608 #plist 1 #SUP 0.56 #QF 0.56
 73 ARG  HB2    74 THR  QG2     4.25  #peak 2611 #plist 1 #SUP 0.80 #QF 0.80
 36 ILE  HA     37 GLU  QG      5.01  #peak 2617 #plist 1 #SUP 0.81 #QF 0.81
 43 GLN  HA     52 LEU  QD1     4.13  #peak 2634 #plist 1 #SUP 0.89 #QF 0.40
 86 ASN  HA     87 THR  QG2     4.21  #peak 2637 #plist 1 #SUP 0.83 #QF 0.83
 96 TYR  HB2    97 ARG  HB3     4.53  #peak 2642 #plist 1 #SUP 0.31 #QF 0.31
  9 VAL  H       9 VAL  QG1     3.51  #peak 2643 #plist 1 #SUP 0.45 #QF 0.45
 17 SER  HB3    20 THR  H       4.25  #peak 2645 #plist 1 #SUP 0.73 #QF 0.73
 77 GLY  QA    159 LEU  HG      4.29  #peak 2649 #plist 1 #SUP 0.69 #QF 0.69
  7 VAL  QG1    75 GLY  HA2     3.59  #peak 2662 #plist 1 #SUP 0.37 #QF 0.37
  9 VAL  H       9 VAL  QG2     3.96  #peak 2663 #plist 1 #SUP 0.89 #QF 0.89
  1 MET  QB      1 MET  QE      3.32  #peak 2683 #plist 1 #SUP 0.44 #QF 0.44
  5 LYS  QE     54 ASP  QB      4.06  #peak 2690 #plist 1 #SUP 0.94 #QF 0.94
 23 LEU  HG     25 GLN  H       5.50  #peak 2698 #plist 1 #SUP 0.52 #QF 0.38
118 CYS  H     120 LEU  HG      5.50  #peak 2698 #plist 1 #SUP 0.52 #QF 0.38
 51 CYS  HG    160 VAL  QG1     4.27  #peak 2699 #plist 1 #SUP 0.68 #QF 0.68
142 ILE  HB    155 ALA  QB      4.04  #peak 2703 #plist 1 #SUP 0.99 #QF 0.99
 17 SER  HB3    20 THR  QG2     3.99  #peak 2708 #plist 1 #SUP 0.91 #QF 0.91
115 GLY  H     142 ILE  QD1     5.50  #peak 2735 #plist 1 #SUP 0.44 #QF 0.44
150 GLN  HA    150 GLN  QG      3.96  #peak 2736 #plist 1 #SUP 0.82 #QF 0.82
 69 ASP  HB2   103 VAL  QG2     4.29  #peak 2741 #plist 1 #SUP 0.94 #QF 0.94
 18 ALA  HA     19 LEU  HA      5.50  #peak 2752 #plist 1 #SUP 0.91 #QF 0.45
142 ILE  QD1   143 GLU  HB2     4.91  #peak 2753 #plist 1 #SUP 0.94 #QF 0.94
137 TYR  HB2   139 ILE  QD1     4.31  #peak 2754 #plist 1 #SUP 0.64 #QF 0.64
100 ILE  QG2   109 VAL  QG2     3.91  #peak 2773 #plist 1 #SUP 0.39 #QF 0.39
160 VAL  QG1   163 ILE  QG2     4.76  #peak 2776 #plist 1 #SUP 0.92 #QF 0.92
 10 GLY  HA3    81 VAL  QG2     3.79  #peak 2777 #plist 1 #SUP 0.71 #QF 0.71
 82 PHE  HB2    83 ALA  H       4.54  #peak 2785 #plist 1 #SUP 0.71 #QF 0.71
165 LYS  HE3   166 HIS  HA      4.36  #peak 2788 #plist 1 #SUP 0.52 #QF 0.52
 19 LEU  HG     20 THR  HA      4.07  #peak 2794 #plist 1 #SUP 0.81 #QF 0.81
131 GLN  HA    141 PHE  HB2     4.31  #peak 2801 #plist 1 #SUP 0.32 #QF 0.32
 87 THR  HA     90 PHE  HB2     4.37  #peak 2834 #plist 1 #SUP 0.95 #QF 0.95
 62 GLU  HA     62 GLU  QG      3.85  #peak 2841 #plist 1 #SUP 0.45 #QF 0.45
 19 LEU  HG    152 VAL  QG2     4.45  #peak 2844 #plist 1 #SUP 0.31 #QF 0.31
  1 MET  HA      2 THR  HA      4.47  #peak 2848 #plist 1 #SUP 0.96 #QF 0.96
  4 TYR  QB     51 CYS  HG      4.16  #peak 2856 #plist 1 #SUP 0.42 #QF 0.42
  8 VAL  QG2    79 LEU  HB2     3.48  #peak 2859 #plist 1 #SUP 0.63 #QF 0.63
 59 ALA  QB     62 GLU  HA      4.14  #peak 2864 #plist 1 #SUP 0.48 #QF 0.48
134 ALA  QB    141 PHE  HA      4.20  #peak 2865 #plist 1 #SUP 0.74 #QF 0.74
142 ILE  QD1   151 GLY  HA2     4.55  #peak 2871 #plist 1 #SUP 0.88 #QF 0.75
144 THR  QG2   151 GLY  HA2     5.02  #peak 2871 #plist 1 #SUP 0.88 #QF 0.75
  2 THR  HA     52 LEU  HB2     5.42  #peak 2881 #plist 1 #SUP 0.72 #QF 0.21
111 MET  QB    139 ILE  HG12    5.05  #peak 2892 #plist 1 #SUP 0.98 #QF 0.98
158 THR  HA    161 ARG  HB2     4.56  #peak 2894 #plist 1 #SUP 0.66 #QF 0.66
144 THR  HA    148 THR  HB      4.23  #peak 2900 #plist 1 #SUP 0.49 #QF 0.49
 55 ILE  H      56 LEU  HG      5.35  #peak 2904 #plist 1 #SUP 0.50 #QF 0.50
 86 ASN  HA     87 THR  HB      4.69  #peak 2937 #plist 1 #SUP 0.75 #QF 0.75
 18 ALA  QB    149 ARG  QB      4.03  #peak 2948 #plist 1 #SUP 0.72 #QF 0.62
 18 ALA  QB    149 ARG  HG2     4.48  #peak 2948 #plist 1 #SUP 0.72 #QF 0.62
142 ILE  HG13  144 THR  QG2     4.76  #peak 2958 #plist 1 #SUP 0.69 #QF 0.35
146 ALA  HA    149 ARG  HG3     4.79  #peak 2973 #plist 1 #SUP 1.00 #QF 0.96
 45 VAL  HA     45 VAL  QG2     4.03  #peak 2978 #plist 1 #SUP 0.98 #QF 0.89
  1 MET  H       1 MET  QG      4.28  #peak 2984 #plist 1 #SUP 0.79 #QF 0.79
 28 PHE  HA     29 VAL  HA      5.04  #peak 2986 #plist 1 #SUP 0.95 #QF 0.41
 46 ILE  QG2   157 TYR  HA      3.95  #peak 2995 #plist 1 #SUP 0.73 #QF 0.73
149 ARG  QB    152 VAL  QG1     3.95  #peak 2998 #plist 1 #SUP 0.62 #QF 0.62
 46 ILE  QG2   161 ARG  HB2     4.19  #peak 2999 #plist 1 #SUP 0.61 #QF 0.61
 97 ARG  HA    111 MET  QE      3.68  #peak 3008 #plist 1 #SUP 0.80 #QF 0.80
 93 ILE  H      93 ILE  QG2     3.76  #peak 3011 #plist 1 #SUP 0.81 #QF 0.81
  6 LEU  HB2    77 GLY  QA      4.40  #peak 3015 #plist 1 #SUP 0.61 #QF 0.61
 86 ASN  HB2    89 SER  QB      4.50  #peak 3042 #plist 1 #SUP 0.74 #QF 0.74
 67 MET  HA     68 ARG  QB      4.71  #peak 3044 #plist 1 #SUP 0.81 #QF 0.81
163 ILE  QG2   164 ARG  HA      4.42  #peak 3050 #plist 1 #SUP 0.28 #QF 0.28
 87 THR  HA     90 PHE  H       4.33  #peak 3056 #plist 1 #SUP 0.66 #QF 0.66
 30 ASP  QB     31 GLU  HA      4.61  #peak 3070 #plist 1 #SUP 0.26 #QF 0.26
 80 CYS  HB3    81 VAL  QG1     5.11  #peak 3096 #plist 1 #SUP 0.76 #QF 0.76
 58 THR  QG2    71 TYR  QD      4.18  #peak 3097 #plist 1 #SUP 0.60 #QF 0.60
 60 GLY  QA     61 GLN  HA      4.14  #peak 3102 #plist 1 #SUP 0.64 #QF 0.64
131 GLN  HG3   141 PHE  QD      4.14  #peak 3105 #plist 1 #SUP 0.81 #QF 0.81
 19 LEU  HB2   156 PHE  QE      4.50  #peak 3106 #plist 1 #SUP 0.31 #QF 0.31
 86 ASN  HB2   124 THR  QG2     4.76  #peak 3116 #plist 1 #SUP 0.71 #QF 0.71
 63 GLU  HA     63 GLU  HG2     4.20  #peak 3128 #plist 1 #SUP 1.00 #QF 0.97
135 ARG  HB2   135 ARG  QD      4.12  #peak 3140 #plist 1 #SUP 0.87 #QF 0.66
 42 LYS  QD     44 VAL  HB      4.24  #peak 3148 #plist 1 #SUP 0.65 #QF 0.65
 29 VAL  HA     30 ASP  HA      4.52  #peak 3151 #plist 1 #SUP 0.79 #QF 0.79
 88 LYS  HA     90 PHE  HB3     5.25  #peak 3157 #plist 1 #SUP 0.83 #QF 0.83
 50 THR  HA     51 CYS  HA      4.47  #peak 3177 #plist 1 #SUP 0.63 #QF 0.63
 58 THR  HA     59 ALA  QB      5.04  #peak 3190 #plist 1 #SUP 0.43 #QF 0.43
 82 PHE  HB2    82 PHE  HE1     4.67  #peak 3199 #plist 1 #SUP 0.62 #QF 0.62
  4 TYR  H       5 LYS  HA      4.89  #peak 3201 #plist 1 #SUP 0.83 #QF 0.83
  1 MET  QB     51 CYS  HA      3.93  #peak 3202 #plist 1 #SUP 0.64 #QF 0.64
 99 GLN  QB    100 ILE  HB      5.42  #peak 3209 #plist 1 #SUP 0.64 #QF 0.35
 90 PHE  HA     90 PHE  HD2     5.13  #peak 3215 #plist 1 #SUP 0.87 #QF 0.55
 59 ALA  HA     62 GLU  HA      4.16  #peak 3220 #plist 1 #SUP 0.92 #QF 0.92
158 THR  QG2   161 ARG  HB3     3.66  #peak 3230 #plist 1 #SUP 0.65 #QF 0.65
 72 MET  HB3    72 MET  QE      4.14  #peak 3231 #plist 1 #SUP 0.78 #QF 0.78
 87 THR  QG2    88 LYS  HA      4.11  #peak 3234 #plist 1 #SUP 0.71 #QF 0.71
142 ILE  HA    154 ASP  HB3     5.06  #peak 3235 #plist 1 #SUP 0.81 #QF 0.81
 98 GLU  HA     98 GLU  HG3     4.19  #peak 3237 #plist 1 #SUP 0.75 #QF 0.75
 80 CYS  HA     81 VAL  QG1     4.03  #peak 3254 #plist 1 #SUP 0.68 #QF 0.68
  9 VAL  HB     78 PHE  HZ      4.38  #peak 3267 #plist 1 #SUP 0.81 #QF 0.27
 79 LEU  QD2   112 VAL  QG2     3.64  #peak 3271 #plist 1 #SUP 0.94 #QF 0.86
 84 ILE  HB    124 THR  QG2     5.08  #peak 3272 #plist 1 #SUP 0.84 #QF 0.84
 73 ARG  HB2    74 THR  HB      4.46  #peak 3286 #plist 1 #SUP 0.65 #QF 0.65
162 GLU  HA    163 ILE  HA      4.75  #peak 3290 #plist 1 #SUP 0.36 #QF 0.36
156 PHE  HA    158 THR  H       4.65  #peak 3307 #plist 1 #SUP 0.75 #QF 0.75
 14 VAL  HB     81 VAL  HB      4.61  #peak 3322 #plist 1 #SUP 0.44 #QF 0.44
142 ILE  QD1   144 THR  H       4.46  #peak 3349 #plist 1 #SUP 0.39 #QF 0.39
 18 ALA  HA     21 ILE  QG2     4.23  #peak 3359 #plist 1 #SUP 0.39 #QF 0.39
  5 LYS  QB     75 GLY  HA2     4.12  #peak 3378 #plist 1 #SUP 0.48 #QF 0.48
137 TYR  HB2   139 ILE  QG2     4.21  #peak 3383 #plist 1 #SUP 0.63 #QF 0.63
101 LYS  HD2   107 GLU  QG      4.59  #peak 3385 #plist 1 #SUP 0.92 #QF 0.69
141 PHE  HA    142 ILE  HA      4.55  #peak 3386 #plist 1 #SUP 0.94 #QF 0.94
110 PRO  HG3   163 ILE  HA      4.95  #peak 3391 #plist 1 #SUP 0.72 #QF 0.72
 29 VAL  QG1    30 ASP  HA      4.62  #peak 3392 #plist 1 #SUP 0.90 #QF 0.58
 70 GLN  HA     73 ARG  HE      4.63  #peak 3394 #plist 1 #SUP 0.42 #QF 0.42
 24 ILE  HB     42 LYS  QE      4.33  #peak 3395 #plist 1 #SUP 0.52 #QF 0.52
 88 LYS  QG     89 SER  QB      4.84  #peak 3402 #plist 1 #SUP 0.43 #QF 0.43
 36 ILE  QG2    36 ILE  HG13    3.71  #peak 3412 #plist 1 #SUP 0.41 #QF 0.41
 84 ILE  QG2   115 GLY  HA2     3.74  #peak 3416 #plist 1 #SUP 0.43 #QF 0.43
 51 CYS  HG    160 VAL  QG2     3.95  #peak 3418 #plist 1 #SUP 0.43 #QF 0.43
131 GLN  HG2   141 PHE  QD      4.22  #peak 3423 #plist 1 #SUP 0.80 #QF 0.80
  5 LYS  QB      5 LYS  QD      3.51  #peak 3427 #plist 1 #SUP 0.88 #QF 0.88
117 LYS  HA    146 ALA  QB      3.90  #peak 3429 #plist 1 #SUP 0.39 #QF 0.39
 28 PHE  HD2    29 VAL  HA      4.44  #peak 3433 #plist 1 #SUP 0.58 #QF 0.58
 41 ARG  HA     54 ASP  HA      3.93  #peak 3444 #plist 1 #SUP 0.74 #QF 0.74
112 VAL  HB    141 PHE  HA      5.13  #peak 3446 #plist 1 #SUP 0.99 #QF 0.80
159 LEU  QB    160 VAL  HB      4.92  #peak 3448 #plist 1 #SUP 0.87 #QF 0.87
127 THR  QG2   128 LYS  QB      4.55  #peak 3451 #plist 1 #SUP 0.69 #QF 0.69
 23 LEU  HA     24 ILE  QG2     5.29  #peak 3468 #plist 1 #SUP 0.36 #QF 0.36
150 GLN  QB    152 VAL  QG1     4.93  #peak 3478 #plist 1 #SUP 0.83 #QF 0.83
 86 ASN  HB3    87 THR  H       4.15  #peak 3489 #plist 1 #SUP 0.41 #QF 0.41
125 VAL  HA    126 ASP  HB2     5.09  #peak 3493 #plist 1 #SUP 0.76 #QF 0.76
 67 MET  QB     68 ARG  HA      4.80  #peak 3499 #plist 1 #SUP 0.64 #QF 0.64
130 ALA  H     131 GLN  HG3     4.74  #peak 3502 #plist 1 #SUP 0.55 #QF 0.55
150 GLN  HA    152 VAL  H       4.32  #peak 3522 #plist 1 #SUP 0.80 #QF 0.80
 93 ILE  QD1   133 LEU  QD1     4.68  #peak 3532 #plist 1 #SUP 0.88 #QF 0.70
 93 ILE  QD1   133 LEU  QD2     4.68  #peak 3532 #plist 1 #SUP 0.88 #QF 0.70
165 LYS  HA    166 HIS  HA      5.04  #peak 3536 #plist 1 #SUP 0.57 #QF 0.57
 84 ILE  QD1   117 LYS  HB2     4.12  #peak 3546 #plist 1 #SUP 0.65 #QF 0.65
 18 ALA  QB     21 ILE  QG2     4.99  #peak 3547 #plist 1 #SUP 0.89 #QF 0.89
  5 LYS  QD     54 ASP  QB      4.48  #peak 3563 #plist 1 #SUP 0.96 #QF 0.96
 84 ILE  H      84 ILE  QD1     4.05  #peak 3570 #plist 1 #SUP 0.98 #QF 0.98
 79 LEU  HG    112 VAL  QG2     3.33  #peak 3571 #plist 1 #SUP 0.73 #QF 0.73
 87 THR  QG2    90 PHE  HB3     4.69  #peak 3577 #plist 1 #SUP 0.62 #QF 0.62
146 ALA  HA    149 ARG  H       5.22  #peak 3585 #plist 1 #SUP 0.88 #QF 0.53
154 ASP  HA    155 ALA  HA      4.86  #peak 3596 #plist 1 #SUP 0.53 #QF 0.53
118 CYS  HG    119 ASP  QB      4.44  #peak 3600 #plist 1 #SUP 0.80 #QF 0.49
 79 LEU  HA    112 VAL  QG1     4.28  #peak 3606 #plist 1 #SUP 0.39 #QF 0.39
 88 LYS  HA     91 GLU  HG2     4.29  #peak 3609 #plist 1 #SUP 0.95 #QF 0.95
107 GLU  H     107 GLU  HB2     4.12  #peak 3610 #plist 1 #SUP 0.65 #QF 0.65
145 SER  HA    146 ALA  HA      4.49  #peak 3616 #plist 1 #SUP 0.55 #QF 0.55
  2 THR  QG2    51 CYS  HG      4.03  #peak 3623 #plist 1 #SUP 0.65 #QF 0.65
133 LEU  H     133 LEU  QD2     5.01  #peak 3629 #plist 1 #SUP 0.82 #QF 0.47
 67 MET  QG    103 VAL  QG1     4.03  #peak 3631 #plist 1 #SUP 0.55 #QF 0.55
158 THR  QG2   161 ARG  QD      4.36  #peak 3636 #plist 1 #SUP 0.47 #QF 0.47
142 ILE  QD1   151 GLY  H       5.23  #peak 3647 #plist 1 #SUP 0.48 #QF 0.48
103 VAL  QG2   104 LYS  HG2     4.05  #peak 3652 #plist 1 #SUP 0.54 #QF 0.54
113 LEU  HA    113 LEU  QD2     4.30  #peak 3655 #plist 1 #SUP 0.38 #QF 0.38
 43 GLN  HA     52 LEU  QD2     4.13  #peak 3658 #plist 1 #SUP 0.50 #QF 0.50
 87 THR  QG2   125 VAL  HB      4.66  #peak 3661 #plist 1 #SUP 0.32 #QF 0.32
 59 ALA  QB     60 GLY  QA      4.18  #peak 3670 #plist 1 #SUP 0.91 #QF 0.91
 63 GLU  HA     63 GLU  HG3     4.20  #peak 3698 #plist 1 #SUP 0.47 #QF 0.47
 32 TYR  QD     32 TYR  HE1     3.80  #peak 3699 #plist 1 #SUP 0.91 #QF 0.91
 18 ALA  H      19 LEU  QD2     4.13  #peak 3701 #plist 1 #SUP 0.76 #QF 0.76
110 PRO  HB3   159 LEU  QD1     3.50  #peak 3710 #plist 1 #SUP 0.56 #QF 0.56
144 THR  QG2   151 GLY  HA3     4.63  #peak 3721 #plist 1 #SUP 0.78 #QF 0.62
158 THR  QG2   162 GLU  H       3.65  #peak 3730 #plist 1 #SUP 0.81 #QF 0.81
  1 MET  QG     51 CYS  HA      3.86  #peak 3733 #plist 1 #SUP 0.94 #QF 0.94
161 ARG  HB2   161 ARG  QD      3.65  #peak 3734 #plist 1 #SUP 0.68 #QF 0.68
126 ASP  HB2   129 GLN  HB2     4.46  #peak 3736 #plist 1 #SUP 0.55 #QF 0.21
 24 ILE  HB     42 LYS  QD      5.46  #peak 3743 #plist 1 #SUP 0.97 #QF 0.97
 42 LYS  HG2    44 VAL  HB      4.92  #peak 3746 #plist 1 #SUP 0.84 #QF 0.84
 58 THR  QG2    71 TYR  HB2     4.71  #peak 3758 #plist 1 #SUP 0.85 #QF 0.85
 18 ALA  H      19 LEU  HG      5.18  #peak 3771 #plist 1 #SUP 0.75 #QF 0.75
 42 LYS  QD     53 LEU  HG      3.67  #peak 3772 #plist 1 #SUP 0.65 #QF 0.65
163 ILE  H     163 ILE  QG2     4.35  #peak 3776 #plist 1 #SUP 0.87 #QF 0.87
 86 ASN  HB2    88 LYS  QG      4.84  #peak 3780 #plist 1 #SUP 0.33 #QF 0.33
 84 ILE  QD1   118 CYS  H       4.50  #peak 3790 #plist 1 #SUP 0.27 #QF 0.27
102 ARG  H     103 VAL  QG2     4.14  #peak 3794 #plist 1 #SUP 0.69 #QF 0.69
127 THR  QG2   143 GLU  HB2     3.84  #peak 3799 #plist 1 #SUP 0.84 #QF 0.84
  7 VAL  HA      7 VAL  QG1     3.59  #peak 3806 #plist 1 #SUP 0.88 #QF 0.88
 52 LEU  HB3    54 ASP  QB      4.70  #peak 3817 #plist 1 #SUP 0.76 #QF 0.76
 44 VAL  HA     45 VAL  HA      4.44  #peak 3829 #plist 1 #SUP 0.92 #QF 0.92
145 SER  HB3   146 ALA  QB      4.52  #peak 3834 #plist 1 #SUP 0.65 #QF 0.65
  2 THR  HB     51 CYS  HA      5.41  #peak 3868 #plist 1 #SUP 0.59 #QF 0.59
 79 LEU  QD1   156 PHE  HA      4.43  #peak 3890 #plist 1 #SUP 0.62 #QF 0.62
160 VAL  QG1   161 ARG  HA      4.50  #peak 3891 #plist 1 #SUP 0.65 #QF 0.65
113 LEU  QD1   137 TYR  HD1     4.45  #peak 3899 #plist 1 #SUP 0.56 #QF 0.56
 18 ALA  QB    149 ARG  HG3     4.48  #peak 3911 #plist 1 #SUP 0.60 #QF 0.60
  1 MET  HA     51 CYS  HA      5.06  #peak 3912 #plist 1 #SUP 0.61 #QF 0.61
161 ARG  HB3   161 ARG  QD      4.08  #peak 3916 #plist 1 #SUP 0.98 #QF 0.98
 78 PHE  QD    159 LEU  QD2     4.73  #peak 3927 #plist 1 #SUP 0.27 #QF 0.27
 84 ILE  QG2    84 ILE  HG12    3.04  #peak 3931 #plist 1 #SUP 0.67 #QF 0.30
 90 PHE  H      91 GLU  HG3     4.99  #peak 3964 #plist 1 #SUP 0.68 #QF 0.58
 91 GLU  HG3    94 HIS  HD1     5.49  #peak 3964 #plist 1 #SUP 0.68 #QF 0.58
  5 LYS  QD     56 LEU  QD1     4.76  #peak 3965 #plist 1 #SUP 0.29 #QF 0.29
152 VAL  HB    153 ASP  H       4.07  #peak 3968 #plist 1 #SUP 0.73 #QF 0.73
  2 THR  QG2    51 CYS  HB3     3.55  #peak 3986 #plist 1 #SUP 0.77 #QF 0.77
158 THR  QG2   161 ARG  HE      4.16  #peak 3988 #plist 1 #SUP 0.53 #QF 0.53
  5 LYS  QD     74 THR  HB      4.57  #peak 4000 #plist 1 #SUP 0.91 #QF 0.91
 43 GLN  QB     44 VAL  HA      4.52  #peak 4010 #plist 1 #SUP 0.22 #QF 0.22
 99 GLN  QB    100 ILE  HG13    4.07  #peak 4011 #plist 1 #SUP 0.57 #QF 0.57
158 THR  HB    159 LEU  QD2     4.24  #peak 4026 #plist 1 #SUP 0.40 #QF 0.40
 79 LEU  H     159 LEU  HG      4.89  #peak 4031 #plist 1 #SUP 0.82 #QF 0.82
  2 THR  HA      3 GLU  HA      4.56  #peak 4045 #plist 1 #SUP 0.38 #QF 0.38
149 ARG  HA    152 VAL  QG2     4.94  #peak 4048 #plist 1 #SUP 0.58 #QF 0.58
  3 GLU  HA     52 LEU  HB2     4.52  #peak 4052 #plist 1 #SUP 0.98 #QF 0.94
 43 GLN  QB     52 LEU  QD2     4.50  #peak 4053 #plist 1 #SUP 0.67 #QF 0.67
  4 TYR  QB      4 TYR  HE1     4.97  #peak 4059 #plist 1 #SUP 0.99 #QF 0.67
  4 TYR  QB      4 TYR  HE2     5.35  #peak 4059 #plist 1 #SUP 0.99 #QF 0.67
 92 ASP  HB3    93 ILE  H       4.19  #peak 4060 #plist 1 #SUP 0.80 #QF 0.80
  7 VAL  HA      8 VAL  HB      5.02  #peak 4068 #plist 1 #SUP 0.49 #QF 0.49
101 LYS  HD3   107 GLU  QG      4.59  #peak 4079 #plist 1 #SUP 0.81 #QF 0.59
 84 ILE  QD1    85 ASN  HA      4.06  #peak 4084 #plist 1 #SUP 0.44 #QF 0.44
  4 TYR  QB    160 VAL  QG2     3.99  #peak 4089 #plist 1 #SUP 0.51 #QF 0.51
 19 LEU  QD1   156 PHE  HD1     4.34  #peak 4093 #plist 1 #SUP 0.36 #QF 0.36
  8 VAL  QG1    81 VAL  QG1     4.44  #peak 4100 #plist 1 #SUP 0.93 #QF 0.93
127 THR  HA    128 LYS  HA      4.85  #peak 4125 #plist 1 #SUP 0.80 #QF 0.80
107 GLU  HA    109 VAL  H       4.37  #peak 4151 #plist 1 #SUP 0.74 #QF 0.32
 67 MET  QB     69 ASP  HA      5.32  #peak 4171 #plist 1 #SUP 0.90 #QF 0.90
101 LYS  HA    104 LYS  QE      4.45  #peak 4172 #plist 1 #SUP 0.85 #QF 0.85
 42 LYS  QE     53 LEU  HB3     4.29  #peak 4206 #plist 1 #SUP 0.77 #QF 0.77
164 ARG  HB2   165 LYS  H       3.95  #peak 4211 #plist 1 #SUP 0.34 #QF 0.34
146 ALA  HA    147 LYS  HA      5.04  #peak 4239 #plist 1 #SUP 0.99 #QF 0.94
156 PHE  HA    157 TYR  HA      5.47  #peak 4239 #plist 1 #SUP 0.99 #QF 0.94
101 LYS  QE    107 GLU  HA      4.33  #peak 4241 #plist 1 #SUP 0.50 #QF 0.50
109 VAL  HA    109 VAL  QG2     3.67  #peak 4244 #plist 1 #SUP 1.00 #QF 0.92
123 ARG  HG2   124 THR  HA      4.67  #peak 4250 #plist 1 #SUP 0.42 #QF 0.42
142 ILE  HA    143 GLU  H       2.55  #peak 1 #plist 2 #SUP 0.78 #QF 0.78
 91 GLU  H      91 GLU  HB3     3.06  #peak 3 #plist 2 #SUP 0.99 #QF 0.85
 91 GLU  H      91 GLU  HG3     3.26  #peak 3 #plist 2 #SUP 0.99 #QF 0.85
120 LEU  H     120 LEU  HB2     3.62  #peak 4 #plist 2 #SUP 0.95 #QF 0.95
 74 THR  H      74 THR  HB      3.71  #peak 5 #plist 2 #SUP 0.95 #QF 0.68
117 LYS  H     118 CYS  H       3.24  #peak 6 #plist 2 #SUP 0.91 #QF 0.91
 54 ASP  H      54 ASP  QB      3.40  #peak 7 #plist 2 #SUP 0.89 #QF 0.89
142 ILE  QD1   143 GLU  H       2.96  #peak 11 #plist 2 #SUP 0.72 #QF 0.72
 96 TYR  H      97 ARG  H       3.16  #peak 12 #plist 2 #SUP 0.96 #QF 0.70
146 ALA  H     146 ALA  QB      3.06  #peak 18 #plist 2 #SUP 1.00
140 PRO  HB3   141 PHE  H       3.78  #peak 21 #plist 2 #SUP 0.90 #QF 0.90
166 HIS  HB3   167 LYS  H       4.02  #peak 23 #plist 2 #SUP 0.83 #QF 0.83
126 ASP  H     126 ASP  HB2     2.88  #peak 24 #plist 2 #SUP 0.66 #QF 0.66
165 LYS  H     165 LYS  HA      2.84  #peak 25 #plist 2 #SUP 0.97 #QF 0.97
 81 VAL  H      81 VAL  HB      3.96  #peak 27 #plist 2 #SUP 0.94 #QF 0.94
127 THR  HB    128 LYS  H       3.26  #peak 28 #plist 2 #SUP 1.00 #QF 0.90
107 GLU  HA    108 ASP  H       3.33  #peak 35 #plist 2 #SUP 0.50 #QF 0.50
169 LYS  H     169 LYS  QG      2.97  #peak 39 #plist 2 #SUP 0.84 #QF 0.84
127 THR  H     127 THR  HB      3.16  #peak 40 #plist 2 #SUP 0.87 #QF 0.87
113 LEU  H     113 LEU  HB2     3.20  #peak 41 #plist 2 #SUP 0.81 #QF 0.81
103 VAL  H     103 VAL  QG1     3.07  #peak 42 #plist 2 #SUP 0.94 #QF 0.65
 50 THR  H      50 THR  HB      3.32  #peak 45 #plist 2 #SUP 0.92 #QF 0.92
 96 TYR  HB2    97 ARG  H       3.17  #peak 46 #plist 2 #SUP 0.64 #QF 0.64
100 ILE  HB    101 LYS  H       2.89  #peak 47 #plist 2 #SUP 0.64 #QF 0.64
111 MET  HA    112 VAL  H       2.75  #peak 48 #plist 2 #SUP 0.50 #QF 0.50
 43 GLN  HA     44 VAL  H       2.66  #peak 49 #plist 2 #SUP 0.70 #QF 0.70
120 LEU  H     120 LEU  HB3     3.62  #peak 50 #plist 2 #SUP 0.93 #QF 0.93
139 ILE  H     139 ILE  HG12    2.99  #peak 51 #plist 2 #SUP 0.71 #QF 0.71
138 GLY  HA2   139 ILE  H       3.20  #peak 53 #plist 2 #SUP 0.85 #QF 0.85
133 LEU  H     133 LEU  HB3     3.66  #peak 55 #plist 2 #SUP 0.95 #QF 0.95
 95 HIS  H      95 HIS  QB      2.88  #peak 56 #plist 2 #SUP 0.95 #QF 0.75
 95 HIS  QB     95 HIS  HD1     3.22  #peak 56 #plist 2 #SUP 0.95 #QF 0.75
 12 CYS  HA     13 GLY  H       2.97  #peak 57 #plist 2 #SUP 0.98 #QF 0.65
 85 ASN  HA    124 THR  H       3.20  #peak 58 #plist 2 #SUP 0.62 #QF 0.62
  9 VAL  QG1    10 GLY  H       3.19  #peak 61 #plist 2 #SUP 0.74 #QF 0.74
166 HIS  H     166 HIS  HB2     3.31  #peak 62 #plist 2 #SUP 0.73 #QF 0.73
 55 ILE  QG2    56 LEU  H       4.22  #peak 64 #plist 2 #SUP 0.99 #QF 0.99
 84 ILE  H      84 ILE  HG12    3.62  #peak 67 #plist 2 #SUP 0.87 #QF 0.87
 84 ILE  H      84 ILE  HG13    3.53  #peak 68 #plist 2 #SUP 0.98 #QF 0.94
  7 VAL  HA      8 VAL  H       2.95  #peak 70 #plist 2 #SUP 0.95 #QF 0.59
 37 GLU  H      37 GLU  QB      3.21  #peak 75 #plist 2 #SUP 0.68 #QF 0.68
143 GLU  H     143 GLU  HB3     3.12  #peak 77 #plist 2 #SUP 0.87 #QF 0.87
144 THR  HB    145 SER  H       3.49  #peak 79 #plist 2 #SUP 0.92 #QF 0.92
 46 ILE  H      46 ILE  HG13    4.14  #peak 81 #plist 2 #SUP 0.78 #QF 0.78
 11 ALA  HA     12 CYS  H       2.82  #peak 83 #plist 2 #SUP 0.84 #QF 0.84
154 ASP  H     154 ASP  HB2     2.67  #peak 85 #plist 2 #SUP 0.63 #QF 0.63
159 LEU  H     160 VAL  H       3.18  #peak 86 #plist 2 #SUP 0.89 #QF 0.89
156 PHE  H     156 PHE  HB3     3.60  #peak 87 #plist 2 #SUP 0.96 #QF 0.96
136 SER  H     138 GLY  H       3.87  #peak 89 #plist 2 #SUP 0.42 #QF 0.42
156 PHE  H     157 TYR  H       2.97  #peak 91 #plist 2 #SUP 0.90 #QF 0.90
112 VAL  QG1   159 LEU  H       3.36  #peak 93 #plist 2 #SUP 0.49 #QF 0.49
118 CYS  H     145 SER  HA      4.06  #peak 94 #plist 2 #SUP 0.99 #QF 0.88
157 TYR  H     157 TYR  QD      3.59  #peak 96 #plist 2 #SUP 0.85 #QF 0.85
 24 ILE  H      25 GLN  H       3.41  #peak 101 #plist 2 #SUP 0.97 #QF 0.78
137 TYR  H     138 GLY  H       2.85  #peak 102 #plist 2 #SUP 0.94 #QF 0.94
130 ALA  H     131 GLN  H       2.77  #peak 103 #plist 2 #SUP 0.95 #QF 0.95
 89 SER  H      90 PHE  H       3.30  #peak 104 #plist 2 #SUP 0.97 #QF 0.97
155 ALA  H     155 ALA  QB      2.66  #peak 105 #plist 2 #SUP 0.93 #QF 0.93
112 VAL  QG2   113 LEU  H       3.37  #peak 107 #plist 2 #SUP 0.87 #QF 0.87
 51 CYS  HB2    52 LEU  H       3.15  #peak 110 #plist 2 #SUP 0.49 #QF 0.49
 14 VAL  H      14 VAL  QG2     3.08  #peak 112 #plist 2 #SUP 0.80 #QF 0.80
129 GLN  HB3   130 ALA  H       3.84  #peak 113 #plist 2 #SUP 0.89 #QF 0.89
129 GLN  HB2   130 ALA  H       4.08  #peak 114 #plist 2 #SUP 0.97 #QF 0.97
163 ILE  H     163 ILE  QD1     3.58  #peak 115 #plist 2 #SUP 0.84 #QF 0.84
 35 THR  H      36 ILE  H       3.23  #peak 116 #plist 2 #SUP 0.81 #QF 0.81
 48 GLY  H      49 GLU  H       3.05  #peak 117 #plist 2 #SUP 0.65 #QF 0.22
134 ALA  H     134 ALA  QB      2.60  #peak 118 #plist 2 #SUP 0.92 #QF 0.92
  1 MET  QB      2 THR  H       3.17  #peak 119 #plist 2 #SUP 0.92 #QF 0.92
126 ASP  HB2   129 GLN  H       3.38  #peak 120 #plist 2 #SUP 0.59 #QF 0.59
126 ASP  HB3   129 GLN  H       3.31  #peak 121 #plist 2 #SUP 0.84 #QF 0.61
 47 ASP  H      47 ASP  HA      2.78  #peak 125 #plist 2 #SUP 0.91 #QF 0.79
112 VAL  H     112 VAL  QG1     2.96  #peak 128 #plist 2 #SUP 0.62 #QF 0.62
 96 TYR  H      96 TYR  QD      3.07  #peak 130 #plist 2 #SUP 0.60 #QF 0.60
142 ILE  H     142 ILE  HB      3.55  #peak 131 #plist 2 #SUP 0.98 #QF 0.98
124 THR  H     125 VAL  H       2.98  #peak 132 #plist 2 #SUP 0.95 #QF 0.95
 35 THR  H      35 THR  QG2     3.01  #peak 134 #plist 2 #SUP 0.86 #QF 0.86
160 VAL  H     160 VAL  QG2     2.77  #peak 135 #plist 2 #SUP 0.86 #QF 0.86
 81 VAL  HA     82 PHE  H       2.66  #peak 139 #plist 2 #SUP 0.54 #QF 0.54
119 ASP  H     120 LEU  H       3.00  #peak 142 #plist 2 #SUP 0.94 #QF 0.94
105 ASP  H     105 ASP  HB2     3.90  #peak 144 #plist 2 #SUP 0.91 #QF 0.91
122 SER  HA    123 ARG  H       2.85  #peak 145 #plist 2 #SUP 0.30 #QF 0.30
150 GLN  H     150 GLN  QB      3.15  #peak 147 #plist 2 #SUP 0.87 #QF 0.87
 29 VAL  QG2    30 ASP  H       3.29  #peak 149 #plist 2 #SUP 0.89 #QF 0.74
109 VAL  H     109 VAL  QG1     3.96  #peak 150 #plist 2 #SUP 0.72 #QF 0.72
128 LYS  H     128 LYS  QB      2.66  #peak 151 #plist 2 #SUP 0.80 #QF 0.80
120 LEU  HB2   122 SER  H       4.21  #peak 152 #plist 2 #SUP 0.64 #QF 0.64
105 ASP  HA    106 SER  H       2.85  #peak 153 #plist 2 #SUP 0.78 #QF 0.78
 56 LEU  H      56 LEU  HG      3.65  #peak 154 #plist 2 #SUP 0.88 #QF 0.72
 95 HIS  H      96 TYR  H       3.13  #peak 158 #plist 2 #SUP 0.46 #QF 0.46
114 VAL  HA    115 GLY  H       2.73  #peak 159 #plist 2 #SUP 0.79 #QF 0.79
 31 GLU  HA     32 TYR  H       2.99  #peak 160 #plist 2 #SUP 0.83 #QF 0.83
158 THR  HB    159 LEU  H       3.21  #peak 162 #plist 2 #SUP 0.83 #QF 0.83
 90 PHE  H      91 GLU  H       2.95  #peak 163 #plist 2 #SUP 0.97 #QF 0.97
  2 THR  QG2     3 GLU  H       3.57  #peak 164 #plist 2 #SUP 0.78 #QF 0.78
125 VAL  H     125 VAL  HB      3.12  #peak 165 #plist 2 #SUP 0.38 #QF 0.38
 80 CYS  H      80 CYS  HB3     3.25  #peak 166 #plist 2 #SUP 0.88 #QF 0.88
105 ASP  H     105 ASP  HA      2.54  #peak 169 #plist 2 #SUP 0.87 #QF 0.87
 81 VAL  H      81 VAL  QG2     2.90  #peak 171 #plist 2 #SUP 0.40 #QF 0.40
136 SER  H     137 TYR  H       2.91  #peak 172 #plist 2 #SUP 0.96 #QF 0.96
153 ASP  H     153 ASP  HB2     3.35  #peak 173 #plist 2 #SUP 0.47 #QF 0.47
 92 ASP  H      92 ASP  HB2     2.77  #peak 174 #plist 2 #SUP 0.69 #QF 0.69
137 TYR  H     137 TYR  HB2     3.06  #peak 175 #plist 2 #SUP 0.94 #QF 0.94
 21 ILE  HA     22 GLN  H       3.18  #peak 176 #plist 2 #SUP 0.84 #QF 0.72
 36 ILE  HA     37 GLU  H       3.45  #peak 176 #plist 2 #SUP 0.84 #QF 0.72
 84 ILE  H      84 ILE  QG2     2.92  #peak 177 #plist 2 #SUP 0.93 #QF 0.93
130 ALA  H     130 ALA  QB      2.61  #peak 180 #plist 2 #SUP 0.86 #QF 0.86
 41 ARG  HA     42 LYS  H       2.73  #peak 181 #plist 2 #SUP 0.75 #QF 0.75
 45 VAL  H      45 VAL  QG1     2.79  #peak 183 #plist 2 #SUP 0.51 #QF 0.51
158 THR  H     158 THR  HB      3.11  #peak 184 #plist 2 #SUP 0.72 #QF 0.72
 32 TYR  HA     33 ASP  H       2.57  #peak 185 #plist 2 #SUP 0.45 #QF 0.45
123 ARG  HA    124 THR  H       3.16  #peak 186 #plist 2 #SUP 0.93 #QF 0.93
144 THR  HA    145 SER  H       2.80  #peak 187 #plist 2 #SUP 0.80 #QF 0.80
 83 ALA  HA     84 ILE  H       2.88  #peak 188 #plist 2 #SUP 0.84 #QF 0.84
147 LYS  H     148 THR  H       3.27  #peak 190 #plist 2 #SUP 0.96 #QF 0.96
131 GLN  H     131 GLN  HB2     2.89  #peak 192 #plist 2 #SUP 0.60 #QF 0.60
 19 LEU  H      19 LEU  HG      3.24  #peak 193 #plist 2 #SUP 0.91 #QF 0.91
 49 GLU  H      49 GLU  QB      2.79  #peak 194 #plist 2 #SUP 0.63 #QF 0.63
 19 LEU  H      19 LEU  HB3     3.15  #peak 195 #plist 2 #SUP 0.90 #QF 0.90
133 LEU  H     134 ALA  H       3.01  #peak 196 #plist 2 #SUP 0.95 #QF 0.95
141 PHE  HA    142 ILE  H       2.84  #peak 197 #plist 2 #SUP 0.79 #QF 0.79
 39 SER  HA     40 TYR  H       2.96  #peak 198 #plist 2 #SUP 0.89 #QF 0.89
125 VAL  HA    126 ASP  H       2.57  #peak 199 #plist 2 #SUP 0.69 #QF 0.69
135 ARG  H     135 ARG  HB2     3.25  #peak 200 #plist 2 #SUP 0.89 #QF 0.45
135 ARG  H     135 ARG  HB3     3.25  #peak 200 #plist 2 #SUP 0.89 #QF 0.45
137 TYR  H     137 TYR  HB3     3.71  #peak 201 #plist 2 #SUP 0.87 #QF 0.87
 78 PHE  HA     79 LEU  H       2.78  #peak 204 #plist 2 #SUP 0.84 #QF 0.84
 42 LYS  HA     43 GLN  H       2.72  #peak 205 #plist 2 #SUP 0.80 #QF 0.80
129 GLN  H     129 GLN  HB3     2.82  #peak 206 #plist 2 #SUP 0.90 #QF 0.90
138 GLY  H     138 GLY  HA2     2.79  #peak 209 #plist 2 #SUP 0.97 #QF 0.97
131 GLN  HB2   132 ASP  H       3.12  #peak 210 #plist 2 #SUP 0.78 #QF 0.78
141 PHE  H     141 PHE  HB2     3.38  #peak 211 #plist 2 #SUP 0.78 #QF 0.78
  2 THR  H       2 THR  HB      2.93  #peak 212 #plist 2 #SUP 0.66 #QF 0.66
 50 THR  HA     51 CYS  H       2.77  #peak 214 #plist 2 #SUP 0.80 #QF 0.80
 54 ASP  HA     55 ILE  H       2.97  #peak 215 #plist 2 #SUP 0.60 #QF 0.60
166 HIS  H     166 HIS  HB3     3.31  #peak 216 #plist 2 #SUP 0.93 #QF 0.69
133 LEU  H     133 LEU  HB2     3.66  #peak 217 #plist 2 #SUP 0.82 #QF 0.82
112 VAL  HA    113 LEU  H       2.89  #peak 218 #plist 2 #SUP 0.81 #QF 0.81
  2 THR  HA      3 GLU  H       2.55  #peak 223 #plist 2 #SUP 0.69 #QF 0.69
  1 MET  HA      2 THR  H       2.72  #peak 224 #plist 2 #SUP 0.82 #QF 0.82
106 SER  HA    107 GLU  H       2.92  #peak 225 #plist 2 #SUP 0.76 #QF 0.76
 38 ASP  HA     39 SER  H       3.37  #peak 226 #plist 2 #SUP 1.00 #QF 0.45
120 LEU  H     120 LEU  HG      3.06  #peak 227 #plist 2 #SUP 0.95 #QF 0.93
139 ILE  H     139 ILE  QG2     3.15  #peak 229 #plist 2 #SUP 0.85 #QF 0.85
 38 ASP  H      38 ASP  QB      3.01  #peak 230 #plist 2 #SUP 0.76 #QF 0.76
 37 GLU  H      37 GLU  QG      3.26  #peak 232 #plist 2 #SUP 0.72 #QF 0.72
 21 ILE  QG2    22 GLN  H       4.25  #peak 233 #plist 2 #SUP 0.98 #QF 0.83
 36 ILE  QG2    37 GLU  H       4.39  #peak 233 #plist 2 #SUP 0.98 #QF 0.83
 67 MET  QB     70 GLN  H       3.39  #peak 236 #plist 2 #SUP 0.44 #QF 0.24
134 ALA  QB    139 ILE  H       3.79  #peak 238 #plist 2 #SUP 0.84 #QF 0.84
 43 GLN  H      43 GLN  QB      2.89  #peak 239 #plist 2 #SUP 0.90 #QF 0.90
 65 SER  HA     66 ALA  H       2.81  #peak 240 #plist 2 #SUP 0.70 #QF 0.44
110 PRO  HA    111 MET  H       2.97  #peak 240 #plist 2 #SUP 0.70 #QF 0.44
134 ALA  QB    135 ARG  H       2.79  #peak 244 #plist 2 #SUP 0.80 #QF 0.80
116 ASN  HA    144 THR  H       3.85  #peak 246 #plist 2 #SUP 0.32 #QF 0.32
156 PHE  H     156 PHE  HB2     3.60  #peak 247 #plist 2 #SUP 0.89 #QF 0.89
 37 GLU  HA     38 ASP  H       2.94  #peak 250 #plist 2 #SUP 0.71 #QF 0.71
 45 VAL  H      45 VAL  HB      3.30  #peak 251 #plist 2 #SUP 0.86 #QF 0.86
  3 GLU  HA      4 TYR  H       2.59  #peak 252 #plist 2 #SUP 0.84 #QF 0.62
 51 CYS  HA     52 LEU  H       2.97  #peak 252 #plist 2 #SUP 0.84 #QF 0.62
101 LYS  HA    106 SER  H       3.14  #peak 253 #plist 2 #SUP 0.80 #QF 0.80
109 VAL  H     109 VAL  HB      3.41  #peak 254 #plist 2 #SUP 0.83 #QF 0.83
140 PRO  HA    141 PHE  H       2.53  #peak 255 #plist 2 #SUP 0.62 #QF 0.62
113 LEU  HA    114 VAL  H       2.79  #peak 259 #plist 2 #SUP 0.72 #QF 0.72
138 GLY  H     139 ILE  H       2.86  #peak 262 #plist 2 #SUP 0.98 #QF 0.98
117 LYS  HA    119 ASP  H       4.01  #peak 264 #plist 2 #SUP 0.99 #QF 0.54
156 PHE  HB3   157 TYR  H       3.65  #peak 265 #plist 2 #SUP 0.97 #QF 0.93
  9 VAL  HB     10 GLY  H       3.87  #peak 266 #plist 2 #SUP 0.99 #QF 0.99
138 GLY  H     138 GLY  HA3     2.89  #peak 267 #plist 2 #SUP 0.99 #QF 0.99
119 ASP  H     145 SER  HA      4.01  #peak 268 #plist 2 #SUP 0.76 #QF 0.60
156 PHE  HB2   157 TYR  H       3.65  #peak 269 #plist 2 #SUP 0.83 #QF 0.83
129 GLN  H     129 GLN  HA      2.81  #peak 273 #plist 2 #SUP 0.97 #QF 0.97
142 ILE  H     142 ILE  QG2     3.11  #peak 275 #plist 2 #SUP 0.90 #QF 0.90
 52 LEU  HA     53 LEU  H       2.84  #peak 277 #plist 2 #SUP 0.83 #QF 0.83
 12 CYS  H      12 CYS  QB      2.72  #peak 279 #plist 2 #SUP 0.75 #QF 0.75
 14 VAL  H      14 VAL  QG1     3.08  #peak 280 #plist 2 #SUP 0.80 #QF 0.80
 90 PHE  H      90 PHE  HB3     3.06  #peak 284 #plist 2 #SUP 0.91 #QF 0.91
119 ASP  H     119 ASP  QB      3.06  #peak 292 #plist 2 #SUP 0.86 #QF 0.86
 87 THR  H      87 THR  HB      3.17  #peak 293 #plist 2 #SUP 0.98 #QF 0.61
131 GLN  HB3   132 ASP  H       3.82  #peak 295 #plist 2 #SUP 0.84 #QF 0.84
  4 TYR  HA      5 LYS  H       2.71  #peak 296 #plist 2 #SUP 0.67 #QF 0.67
154 ASP  H     154 ASP  HA      2.94  #peak 300 #plist 2 #SUP 0.98 #QF 0.98
 45 VAL  HB     51 CYS  H       4.23  #peak 305 #plist 2 #SUP 0.44 #QF 0.44
128 LYS  H     128 LYS  HG2     4.13  #peak 307 #plist 2 #SUP 0.95 #QF 0.83
128 LYS  H     128 LYS  HG3     4.13  #peak 307 #plist 2 #SUP 0.95 #QF 0.83
128 LYS  HG2   129 GLN  H       4.08  #peak 309 #plist 2 #SUP 0.66 #QF 0.27
128 LYS  HG3   129 GLN  H       4.08  #peak 309 #plist 2 #SUP 0.66 #QF 0.27
 53 LEU  HA     54 ASP  H       3.27  #peak 311 #plist 2 #SUP 1.00 #QF 0.90
115 GLY  HA2   116 ASN  H       3.08  #peak 314 #plist 2 #SUP 0.82 #QF 0.82
142 ILE  QG2   155 ALA  H       3.29  #peak 320 #plist 2 #SUP 0.89 #QF 0.89
154 ASP  HB2   155 ALA  H       4.01  #peak 323 #plist 2 #SUP 0.95 #QF 0.72
154 ASP  HB3   155 ALA  H       4.20  #peak 323 #plist 2 #SUP 0.95 #QF 0.72
100 ILE  H     100 ILE  HB      2.98  #peak 327 #plist 2 #SUP 0.85 #QF 0.85
 50 THR  QG2    51 CYS  H       3.25  #peak 330 #plist 2 #SUP 0.88 #QF 0.88
125 VAL  H     125 VAL  QG2     4.05  #peak 331 #plist 2 #SUP 0.83 #QF 0.83
 29 VAL  H      29 VAL  QG1     3.18  #peak 333 #plist 2 #SUP 0.77 #QF 0.77
 14 VAL  H      15 GLY  H       3.13  #peak 335 #plist 2 #SUP 0.94 #QF 0.94
 73 ARG  H      74 THR  H       3.16  #peak 337 #plist 2 #SUP 0.89 #QF 0.89
166 HIS  H     167 LYS  H       3.00  #peak 338 #plist 2 #SUP 0.99 #QF 0.93
 97 ARG  H      97 ARG  QG      3.30  #peak 339 #plist 2 #SUP 0.73 #QF 0.73
143 GLU  H     143 GLU  HB2     3.12  #peak 347 #plist 2 #SUP 0.92 #QF 0.92
155 ALA  QB    156 PHE  H       3.02  #peak 350 #plist 2 #SUP 0.75 #QF 0.75
142 ILE  H     142 ILE  HG13    4.42  #peak 351 #plist 2 #SUP 1.00
 39 SER  H      39 SER  QB      3.04  #peak 353 #plist 2 #SUP 0.80 #QF 0.80
 55 ILE  HA     56 LEU  H       2.87  #peak 354 #plist 2 #SUP 0.73 #QF 0.73
158 THR  HA    162 GLU  H       4.02  #peak 356 #plist 2 #SUP 0.58 #QF 0.58
 19 LEU  HB3    20 THR  H       4.21  #peak 357 #plist 2 #SUP 0.99 #QF 0.99
102 ARG  H     103 VAL  H       3.14  #peak 364 #plist 2 #SUP 0.96 #QF 0.96
111 MET  H     111 MET  QB      3.09  #peak 365 #plist 2 #SUP 0.93 #QF 0.93
 90 PHE  HB3    91 GLU  H       3.51  #peak 366 #plist 2 #SUP 0.92 #QF 0.92
165 LYS  H     165 LYS  QB      2.70  #peak 369 #plist 2 #SUP 0.88 #QF 0.88
163 ILE  H     163 ILE  HB      3.21  #peak 373 #plist 2 #SUP 0.89 #QF 0.89
 29 VAL  HA     30 ASP  H       3.45  #peak 376 #plist 2 #SUP 0.86 #QF 0.86
121 PRO  QD    122 SER  H       3.58  #peak 379 #plist 2 #SUP 0.96 #QF 0.72
122 SER  H     122 SER  QB      3.76  #peak 379 #plist 2 #SUP 0.96 #QF 0.72
167 LYS  H     167 LYS  HA      2.93  #peak 380 #plist 2 #SUP 0.98 #QF 0.98
132 ASP  H     133 LEU  H       2.90  #peak 381 #plist 2 #SUP 0.98 #QF 0.98
131 GLN  HG2   131 GLN  HE21    3.47  #peak 382 #plist 2 #SUP 0.79 #QF 0.62
 19 LEU  H      20 THR  H       3.48  #peak 383 #plist 2 #SUP 0.89 #QF 0.89
 44 VAL  H      44 VAL  HB      3.38  #peak 386 #plist 2 #SUP 0.89 #QF 0.89
 73 ARG  H      73 ARG  HB2     2.73  #peak 394 #plist 2 #SUP 0.73 #QF 0.73
 38 ASP  H      39 SER  H       3.38  #peak 395 #plist 2 #SUP 0.98 #QF 0.20
 18 ALA  H      20 THR  H       4.57  #peak 398 #plist 2 #SUP 0.84 #QF 0.84
 46 ILE  HB     49 GLU  H       5.50  #peak 399 #plist 2 #SUP 0.80 #QF 0.32
 36 ILE  H      36 ILE  HG13    4.01  #peak 400 #plist 2 #SUP 0.68 #QF 0.68
 18 ALA  H      18 ALA  QB      3.11  #peak 401 #plist 2 #SUP 1.00
 18 ALA  QB     19 LEU  H       3.19  #peak 402 #plist 2 #SUP 0.66 #QF 0.66
 42 LYS  QD     43 GLN  H       4.32  #peak 406 #plist 2 #SUP 0.95 #QF 0.95
126 ASP  HA    127 THR  H       2.96  #peak 413 #plist 2 #SUP 0.87 #QF 0.87
152 VAL  H     152 VAL  HB      2.90  #peak 414 #plist 2 #SUP 0.90 #QF 0.90
113 LEU  H     113 LEU  HB3     3.94  #peak 417 #plist 2 #SUP 0.97 #QF 0.97
 96 TYR  H      96 TYR  HB3     3.61  #peak 418 #plist 2 #SUP 0.97 #QF 0.97
 68 ARG  QB     69 ASP  H       3.38  #peak 419 #plist 2 #SUP 0.70 #QF 0.47
142 ILE  HB    143 GLU  H       4.34  #peak 428 #plist 2 #SUP 0.63 #QF 0.63
 63 GLU  HA     64 TYR  H       3.26  #peak 430 #plist 2 #SUP 0.67 #QF 0.40
 65 SER  H      65 SER  HB3     4.21  #peak 430 #plist 2 #SUP 0.67 #QF 0.40
131 GLN  H     131 GLN  HG3     2.79  #peak 431 #plist 2 #SUP 0.82 #QF 0.82
 89 SER  HA     92 ASP  H       3.68  #peak 433 #plist 2 #SUP 0.34 #QF 0.34
 88 LYS  H      89 SER  H       3.06  #peak 439 #plist 2 #SUP 0.83 #QF 0.83
102 ARG  H     102 ARG  HB3     3.52  #peak 442 #plist 2 #SUP 0.50 #QF 0.50
116 ASN  HA    117 LYS  H       3.25  #peak 444 #plist 2 #SUP 0.79 #QF 0.79
 90 PHE  H      90 PHE  HB2     3.16  #peak 445 #plist 2 #SUP 0.94 #QF 0.94
 67 MET  QB     68 ARG  H       3.58  #peak 447 #plist 2 #SUP 0.82 #QF 0.69
160 VAL  H     160 VAL  HB      2.90  #peak 448 #plist 2 #SUP 0.85 #QF 0.85
 45 VAL  QG2    49 GLU  H       3.13  #peak 450 #plist 2 #SUP 0.83 #QF 0.83
  6 LEU  HA      7 VAL  H       2.84  #peak 452 #plist 2 #SUP 0.67 #QF 0.67
 24 ILE  H      24 ILE  QG2     3.36  #peak 455 #plist 2 #SUP 0.72 #QF 0.72
 19 LEU  H      19 LEU  QD1     4.26  #peak 456 #plist 2 #SUP 0.99 #QF 0.99
114 VAL  H     114 VAL  HB      3.32  #peak 457 #plist 2 #SUP 0.89 #QF 0.89
 93 ILE  H      93 ILE  HB      3.61  #peak 458 #plist 2 #SUP 0.77 #QF 0.77
143 GLU  H     143 GLU  HG2     4.75  #peak 459 #plist 2 #SUP 0.99 #QF 0.99
167 LYS  H     167 LYS  QB      2.56  #peak 460 #plist 2 #SUP 0.80 #QF 0.80
  2 THR  H      51 CYS  HA      3.37  #peak 463 #plist 2 #SUP 0.87 #QF 0.87
 40 TYR  HA     41 ARG  H       2.88  #peak 464 #plist 2 #SUP 0.70 #QF 0.70
112 VAL  HB    113 LEU  H       3.39  #peak 465 #plist 2 #SUP 0.90 #QF 0.90
 69 ASP  H      69 ASP  HB2     3.36  #peak 470 #plist 2 #SUP 0.45 #QF 0.45
168 GLU  H     168 GLU  HG3     3.63  #peak 472 #plist 2 #SUP 0.96 #QF 0.96
 42 LYS  HB3    53 LEU  H       3.12  #peak 473 #plist 2 #SUP 0.78 #QF 0.78
 42 LYS  H      42 LYS  HB3     3.52  #peak 474 #plist 2 #SUP 0.98 #QF 0.98
 13 GLY  H      15 GLY  H       3.50  #peak 478 #plist 2 #SUP 0.77 #QF 0.77
113 LEU  HG    114 VAL  H       4.74  #peak 483 #plist 2 #SUP 0.99 #QF 0.43
 49 GLU  HA     50 THR  H       2.90  #peak 487 #plist 2 #SUP 0.91 #QF 0.73
  9 VAL  QG1    81 VAL  H       3.20  #peak 488 #plist 2 #SUP 0.61 #QF 0.61
104 LYS  QE    108 ASP  H       4.09  #peak 490 #plist 2 #SUP 0.98 #QF 0.51
166 HIS  HB2   167 LYS  H       4.02  #peak 491 #plist 2 #SUP 0.99 #QF 0.99
 97 ARG  H      98 GLU  H       3.24  #peak 493 #plist 2 #SUP 0.75 #QF 0.75
 75 GLY  HA2    76 GLU  H       3.23  #peak 495 #plist 2 #SUP 0.95 #QF 0.95
 51 CYS  HB3    52 LEU  H       3.75  #peak 496 #plist 2 #SUP 0.89 #QF 0.89
 34 PRO  QG     35 THR  H       3.63  #peak 498 #plist 2 #SUP 0.93 #QF 0.51
144 THR  QG2   145 SER  H       3.30  #peak 499 #plist 2 #SUP 0.47 #QF 0.47
140 PRO  HB2   141 PHE  H       3.78  #peak 502 #plist 2 #SUP 0.21 #QF 0.21
 20 THR  HA     21 ILE  H       3.07  #peak 504 #plist 2 #SUP 0.74 #QF 0.56
 35 THR  HA     36 ILE  H       3.45  #peak 504 #plist 2 #SUP 0.74 #QF 0.56
160 VAL  H     160 VAL  QG1     3.97  #peak 505 #plist 2 #SUP 0.99 #QF 0.99
114 VAL  H     114 VAL  QG1     4.63  #peak 506 #plist 2 #SUP 0.87 #QF 0.87
112 VAL  QG2   114 VAL  H       4.34  #peak 507 #plist 2 #SUP 0.88 #QF 0.48
114 VAL  H     114 VAL  QG2     4.63  #peak 507 #plist 2 #SUP 0.88 #QF 0.48
152 VAL  H     152 VAL  QG1     2.72  #peak 509 #plist 2 #SUP 0.84 #QF 0.84
 55 ILE  H      55 ILE  HB      3.42  #peak 510 #plist 2 #SUP 0.88 #QF 0.88
126 ASP  HB3   127 THR  H       3.63  #peak 511 #plist 2 #SUP 0.74 #QF 0.74
  2 THR  QG2    52 LEU  H       3.62  #peak 518 #plist 2 #SUP 0.43 #QF 0.43
115 GLY  H     116 ASN  H       4.26  #peak 519 #plist 2 #SUP 0.99 #QF 0.99
 83 ALA  H      83 ALA  QB      3.15  #peak 521 #plist 2 #SUP 0.95 #QF 0.95
134 ALA  HA    139 ILE  H       3.78  #peak 522 #plist 2 #SUP 0.94 #QF 0.94
125 VAL  QG2   126 ASP  H       3.64  #peak 525 #plist 2 #SUP 0.94 #QF 0.94
167 LYS  H     167 LYS  QG      2.83  #peak 529 #plist 2 #SUP 0.88 #QF 0.88
 52 LEU  H      52 LEU  HB3     3.66  #peak 532 #plist 2 #SUP 0.76 #QF 0.76
159 LEU  H     159 LEU  QB      2.94  #peak 533 #plist 2 #SUP 0.91 #QF 0.91
  6 LEU  HG      7 VAL  H       3.87  #peak 537 #plist 2 #SUP 0.60 #QF 0.60
128 LYS  H     129 GLN  H       2.85  #peak 538 #plist 2 #SUP 0.98 #QF 0.98
 99 GLN  H      99 GLN  QB      2.61  #peak 540 #plist 2 #SUP 0.67 #QF 0.42
 99 GLN  QB    100 ILE  H       2.94  #peak 540 #plist 2 #SUP 0.67 #QF 0.42
135 ARG  H     136 SER  H       2.89  #peak 542 #plist 2 #SUP 0.96 #QF 0.96
 26 ASN  H      26 ASN  HB2     3.75  #peak 544 #plist 2 #SUP 0.97 #QF 0.97
129 GLN  H     130 ALA  H       2.76  #peak 546 #plist 2 #SUP 0.92 #QF 0.92
138 GLY  H     139 ILE  QG2     4.61  #peak 547 #plist 2 #SUP 0.98 #QF 0.98
155 ALA  H     156 PHE  H       3.16  #peak 548 #plist 2 #SUP 0.85 #QF 0.85
116 ASN  HB3   116 ASN  HD21    3.01  #peak 549 #plist 2 #SUP 0.79 #QF 0.64
153 ASP  H     153 ASP  HB3     3.35  #peak 549 #plist 2 #SUP 0.79 #QF 0.64
  2 THR  H       2 THR  QG2     3.42  #peak 552 #plist 2 #SUP 0.94 #QF 0.94
 38 ASP  QB     39 SER  H       3.95  #peak 555 #plist 2 #SUP 0.79 #QF 0.79
137 TYR  H     137 TYR  HD2     3.52  #peak 557 #plist 2 #SUP 0.87 #QF 0.87
 75 GLY  HA3    77 GLY  H       4.07  #peak 558 #plist 2 #SUP 0.75 #QF 0.75
 40 TYR  H      40 TYR  QB      3.33  #peak 559 #plist 2 #SUP 0.80 #QF 0.80
 91 GLU  HG3    92 ASP  H       3.04  #peak 561 #plist 2 #SUP 0.84 #QF 0.84
114 VAL  HA    142 ILE  H       3.50  #peak 563 #plist 2 #SUP 0.40 #QF 0.40
 30 ASP  HA     31 GLU  H       3.33  #peak 564 #plist 2 #SUP 0.97 #QF 0.38
 21 ILE  H      21 ILE  QG2     3.37  #peak 565 #plist 2 #SUP 0.68 #QF 0.68
 53 LEU  H      53 LEU  HB2     3.72  #peak 567 #plist 2 #SUP 0.91 #QF 0.91
 93 ILE  H      93 ILE  QD1     4.11  #peak 569 #plist 2 #SUP 0.86 #QF 0.86
 22 GLN  QB     23 LEU  H       3.23  #peak 571 #plist 2 #SUP 0.47 #QF 0.47
  1 MET  H       1 MET  QE      3.52  #peak 577 #plist 2 #SUP 0.73 #QF 0.73
154 ASP  HA    157 TYR  H       3.74  #peak 581 #plist 2 #SUP 0.33 #QF 0.33
167 LYS  QB    168 GLU  H       2.96  #peak 583 #plist 2 #SUP 0.92 #QF 0.43
 76 GLU  H      77 GLY  H       2.94  #peak 587 #plist 2 #SUP 0.79 #QF 0.79
146 ALA  H     147 LYS  H       3.33  #peak 589 #plist 2 #SUP 0.92 #QF 0.92
 52 LEU  H      52 LEU  HB2     3.13  #peak 590 #plist 2 #SUP 0.48 #QF 0.48
  1 MET  QG      2 THR  H       3.50  #peak 594 #plist 2 #SUP 0.83 #QF 0.83
  4 TYR  H       4 TYR  QB      3.15  #peak 597 #plist 2 #SUP 0.91 #QF 0.91
  3 GLU  H       3 GLU  QG      3.47  #peak 601 #plist 2 #SUP 0.63 #QF 0.63
 43 GLN  QB     43 GLN  HE22    4.12  #peak 602 #plist 2 #SUP 0.91 #QF 0.91
121 PRO  QG    122 SER  H       3.51  #peak 603 #plist 2 #SUP 0.65 #QF 0.65
 13 GLY  H      14 VAL  H       3.26  #peak 605 #plist 2 #SUP 0.92 #QF 0.92
 88 LYS  HA     90 PHE  H       4.64  #peak 606 #plist 2 #SUP 0.96 #QF 0.68
 94 HIS  HA     94 HIS  HD1     4.86  #peak 606 #plist 2 #SUP 0.96 #QF 0.68
 89 SER  QB     90 PHE  H       3.65  #peak 607 #plist 2 #SUP 0.99 #QF 0.42
  8 VAL  H       8 VAL  HB      3.43  #peak 609 #plist 2 #SUP 0.88 #QF 0.88
 84 ILE  HA    125 VAL  H       3.76  #peak 617 #plist 2 #SUP 0.85 #QF 0.85
137 TYR  HB2   139 ILE  H       3.72  #peak 620 #plist 2 #SUP 0.98 #QF 0.98
 69 ASP  H      69 ASP  HB3     3.36  #peak 624 #plist 2 #SUP 0.84 #QF 0.84
 67 MET  H      67 MET  QE      3.65  #peak 629 #plist 2 #SUP 0.23 #QF 0.23
 45 VAL  QG2    46 ILE  H       3.37  #peak 630 #plist 2 #SUP 0.50 #QF 0.50
105 ASP  H     106 SER  H       3.05  #peak 631 #plist 2 #SUP 0.99 #QF 0.99
146 ALA  QB    147 LYS  H       3.65  #peak 632 #plist 2 #SUP 0.91 #QF 0.91
147 LYS  H     147 LYS  HG3     4.45  #peak 634 #plist 2 #SUP 0.62 #QF 0.62
 75 GLY  HA3    76 GLU  H       3.56  #peak 635 #plist 2 #SUP 0.98 #QF 0.98
 19 LEU  HB2    20 THR  H       4.10  #peak 637 #plist 2 #SUP 0.60 #QF 0.60
113 LEU  HB2   142 ILE  H       4.34  #peak 639 #plist 2 #SUP 0.66 #QF 0.66
 46 ILE  H      46 ILE  QG2     4.07  #peak 640 #plist 2 #SUP 0.99 #QF 0.99
134 ALA  QB    137 TYR  H       4.55  #peak 641 #plist 2 #SUP 0.97 #QF 0.97
 60 GLY  QA     61 GLN  H       3.28  #peak 643 #plist 2 #SUP 0.98 #QF 0.98
 92 ASP  HA     95 HIS  H       3.86  #peak 645 #plist 2 #SUP 0.21 #QF 0.21
159 LEU  QD1   163 ILE  H       4.49  #peak 650 #plist 2 #SUP 0.47 #QF 0.47
 64 TYR  H      64 TYR  QB      3.68  #peak 651 #plist 2 #SUP 0.94 #QF 0.35
 64 TYR  QB     65 SER  H       3.75  #peak 651 #plist 2 #SUP 0.94 #QF 0.35
 26 ASN  H      26 ASN  HB3     3.75  #peak 652 #plist 2 #SUP 0.91 #QF 0.91
 36 ILE  H      36 ILE  HG12    4.01  #peak 653 #plist 2 #SUP 0.97 #QF 0.74
117 LYS  HA    120 LEU  H       3.59  #peak 654 #plist 2 #SUP 0.54 #QF 0.54
127 THR  H     128 LYS  H       3.47  #peak 655 #plist 2 #SUP 0.94 #QF 0.94
 74 THR  H      74 THR  QG2     3.47  #peak 657 #plist 2 #SUP 0.96 #QF 0.96
 73 ARG  HB2    74 THR  H       3.37  #peak 660 #plist 2 #SUP 0.93 #QF 0.93
120 LEU  HB3   122 SER  H       4.21  #peak 663 #plist 2 #SUP 0.82 #QF 0.82
 91 GLU  H      91 GLU  HG2     3.02  #peak 667 #plist 2 #SUP 0.93 #QF 0.93
 80 CYS  H      80 CYS  HB2     3.54  #peak 670 #plist 2 #SUP 0.92 #QF 0.92
 44 VAL  H      52 LEU  HA      3.45  #peak 671 #plist 2 #SUP 0.43 #QF 0.43
152 VAL  H     153 ASP  H       3.11  #peak 673 #plist 2 #SUP 0.91 #QF 0.91
105 ASP  H     105 ASP  HB3     3.90  #peak 674 #plist 2 #SUP 0.90 #QF 0.90
158 THR  H     158 THR  QG2     3.97  #peak 676 #plist 2 #SUP 0.99 #QF 0.99
104 LYS  H     104 LYS  HB3     2.88  #peak 677 #plist 2 #SUP 0.33 #QF 0.33
 71 TYR  HB2    72 MET  H       4.46  #peak 680 #plist 2 #SUP 0.98 #QF 0.93
104 LYS  HB2   106 SER  H       4.19  #peak 682 #plist 2 #SUP 0.88 #QF 0.88
 25 GLN  H      26 ASN  H       3.25  #peak 683 #plist 2 #SUP 0.68 #QF 0.68
107 GLU  HB2   108 ASP  H       4.58  #peak 685 #plist 2 #SUP 0.89 #QF 0.89
160 VAL  HA    163 ILE  H       3.78  #peak 688 #plist 2 #SUP 0.63 #QF 0.63
 43 GLN  QB     43 GLN  HE21    4.12  #peak 689 #plist 2 #SUP 0.79 #QF 0.79
 42 LYS  H      42 LYS  HB2     3.25  #peak 690 #plist 2 #SUP 0.88 #QF 0.88
 21 ILE  H      22 GLN  H       3.79  #peak 692 #plist 2 #SUP 0.90 #QF 0.80
 36 ILE  H      37 GLU  H       4.26  #peak 692 #plist 2 #SUP 0.90 #QF 0.80
 67 MET  QG     68 ARG  H       3.85  #peak 693 #plist 2 #SUP 0.92 #QF 0.90
104 LYS  H     104 LYS  HG2     3.42  #peak 694 #plist 2 #SUP 0.85 #QF 0.85
150 GLN  QG    151 GLY  H       3.64  #peak 698 #plist 2 #SUP 0.81 #QF 0.81
  7 VAL  H       7 VAL  QG1     3.19  #peak 699 #plist 2 #SUP 0.64 #QF 0.64
 82 PHE  HA     83 ALA  H       3.15  #peak 700 #plist 2 #SUP 0.87 #QF 0.71
 77 GLY  QA     78 PHE  H       3.47  #peak 707 #plist 2 #SUP 0.99 #QF 0.99
 14 VAL  QG1    15 GLY  H       4.05  #peak 714 #plist 2 #SUP 0.95 #QF 0.95
 82 PHE  H      83 ALA  H       4.87  #peak 715 #plist 2 #SUP 0.89 #QF 0.84
 82 PHE  H     116 ASN  H       5.38  #peak 715 #plist 2 #SUP 0.89 #QF 0.84
109 VAL  H     109 VAL  QG2     3.96  #peak 716 #plist 2 #SUP 0.88 #QF 0.88
 61 GLN  H      61 GLN  QG      4.14  #peak 717 #plist 2 #SUP 0.92 #QF 0.47
 67 MET  QG     69 ASP  H       4.38  #peak 717 #plist 2 #SUP 0.92 #QF 0.47
111 MET  H     112 VAL  QG1     4.19  #peak 719 #plist 2 #SUP 0.69 #QF 0.57
111 MET  H     159 LEU  QD2     4.51  #peak 719 #plist 2 #SUP 0.69 #QF 0.57
116 ASN  H     116 ASN  HB3     3.40  #peak 722 #plist 2 #SUP 0.55 #QF 0.55
133 LEU  QD2   134 ALA  H       4.55  #peak 723 #plist 2 #SUP 0.92 #QF 0.92
  9 VAL  H      81 VAL  QG2     4.37  #peak 724 #plist 2 #SUP 0.72 #QF 0.72
 53 LEU  H      54 ASP  H       4.49  #peak 725 #plist 2 #SUP 0.74 #QF 0.74
 52 LEU  HB3    53 LEU  H       3.43  #peak 727 #plist 2 #SUP 0.85 #QF 0.85
 86 ASN  HB2    89 SER  H       3.37  #peak 731 #plist 2 #SUP 0.82 #QF 0.64
165 LYS  QB    166 HIS  H       4.04  #peak 736 #plist 2 #SUP 0.92 #QF 0.55
159 LEU  QB    160 VAL  H       3.61  #peak 737 #plist 2 #SUP 0.95 #QF 0.95
125 VAL  QG1   126 ASP  H       3.64  #peak 738 #plist 2 #SUP 0.89 #QF 0.89
 45 VAL  QG2    51 CYS  H       5.13  #peak 739 #plist 2 #SUP 0.81 #QF 0.27
 61 GLN  HB2    62 GLU  H       4.50  #peak 740 #plist 2 #SUP 0.59 #QF 0.59
118 CYS  HG    119 ASP  H       3.48  #peak 741 #plist 2 #SUP 0.34 #QF 0.34
 84 ILE  H      84 ILE  HB      3.82  #peak 744 #plist 2 #SUP 1.00
104 LYS  H     104 LYS  HG3     3.42  #peak 747 #plist 2 #SUP 0.72 #QF 0.72
 19 LEU  H      19 LEU  QD2     3.66  #peak 748 #plist 2 #SUP 0.81 #QF 0.81
 58 THR  H      58 THR  QG2     3.91  #peak 749 #plist 2 #SUP 0.93 #QF 0.93
 92 ASP  H      93 ILE  H       3.28  #peak 750 #plist 2 #SUP 0.84 #QF 0.84
 88 LYS  H      88 LYS  QG      4.06  #peak 751 #plist 2 #SUP 0.63 #QF 0.63
165 LYS  H     165 LYS  HG3     3.06  #peak 752 #plist 2 #SUP 0.86 #QF 0.86
102 ARG  H     102 ARG  HB2     3.52  #peak 753 #plist 2 #SUP 0.61 #QF 0.29
143 GLU  HA    144 THR  H       3.52  #peak 755 #plist 2 #SUP 0.86 #QF 0.86
 96 TYR  HB3    97 ARG  H       3.45  #peak 757 #plist 2 #SUP 0.45 #QF 0.45
 80 CYS  H     112 VAL  QG2     3.80  #peak 760 #plist 2 #SUP 0.74 #QF 0.74
 11 ALA  QB     12 CYS  H       3.00  #peak 761 #plist 2 #SUP 0.91 #QF 0.91
118 CYS  H     118 CYS  QB      3.38  #peak 763 #plist 2 #SUP 0.98 #QF 0.98
130 ALA  QB    131 GLN  H       2.91  #peak 764 #plist 2 #SUP 0.85 #QF 0.85
106 SER  H     107 GLU  QG      5.36  #peak 765 #plist 2 #SUP 0.99 #QF 0.98
 12 CYS  QB     13 GLY  H       3.83  #peak 768 #plist 2 #SUP 0.72 #QF 0.72
 88 LYS  HA     91 GLU  H       3.58  #peak 770 #plist 2 #SUP 0.67 #QF 0.67
 91 GLU  HB2    92 ASP  H       3.95  #peak 771 #plist 2 #SUP 0.96 #QF 0.96
 85 ASN  HA    125 VAL  H       4.30  #peak 772 #plist 2 #SUP 0.86 #QF 0.86
158 THR  H     159 LEU  H       3.29  #peak 773 #plist 2 #SUP 0.97 #QF 0.97
157 TYR  H     158 THR  H       3.29  #peak 774 #plist 2 #SUP 0.94 #QF 0.94
 18 ALA  HA     20 THR  H       4.19  #peak 775 #plist 2 #SUP 0.97 #QF 0.65
 93 ILE  HB     94 HIS  H       4.26  #peak 779 #plist 2 #SUP 0.80 #QF 0.80
 10 GLY  HA2    11 ALA  H       3.43  #peak 780 #plist 2 #SUP 0.63 #QF 0.63
  6 LEU  HB2     7 VAL  H       3.29  #peak 787 #plist 2 #SUP 0.48 #QF 0.48
152 VAL  H     152 VAL  QG2     4.00  #peak 789 #plist 2 #SUP 0.77 #QF 0.77
120 LEU  QD1   122 SER  H       5.32  #peak 790 #plist 2 #SUP 0.92 #QF 0.66
120 LEU  QD2   122 SER  H       5.32  #peak 790 #plist 2 #SUP 0.92 #QF 0.66
  4 TYR  H       5 LYS  H       4.35  #peak 791 #plist 2 #SUP 0.82 #QF 0.82
 44 VAL  H      51 CYS  H       3.74  #peak 793 #plist 2 #SUP 0.96 #QF 0.96
 56 LEU  QD1    57 ASP  H       5.30  #peak 795 #plist 2 #SUP 0.72 #QF 0.27
 56 LEU  QD2    57 ASP  H       5.30  #peak 795 #plist 2 #SUP 0.72 #QF 0.27
115 GLY  H     144 THR  H       3.86  #peak 798 #plist 2 #SUP 0.57 #QF 0.57
126 ASP  HB3   128 LYS  H       3.30  #peak 801 #plist 2 #SUP 0.55 #QF 0.55
 82 PHE  H      82 PHE  HB3     3.84  #peak 804 #plist 2 #SUP 0.84 #QF 0.84
150 GLN  H     150 GLN  QG      3.83  #peak 805 #plist 2 #SUP 0.97 #QF 0.97
131 GLN  H     141 PHE  QE      4.77  #peak 806 #plist 2 #SUP 0.79 #QF 0.55
129 GLN  H     131 GLN  H       4.32  #peak 809 #plist 2 #SUP 0.96 #QF 0.96
107 GLU  HB3   108 ASP  H       4.58  #peak 811 #plist 2 #SUP 0.99 #QF 0.99
103 VAL  H     103 VAL  HB      3.65  #peak 814 #plist 2 #SUP 0.82 #QF 0.82
 43 GLN  HA     53 LEU  H       3.76  #peak 818 #plist 2 #SUP 0.71 #QF 0.71
100 ILE  HA    103 VAL  H       3.80  #peak 819 #plist 2 #SUP 0.48 #QF 0.48
 78 PHE  H     159 LEU  QD1     3.26  #peak 821 #plist 2 #SUP 0.99 #QF 0.91
137 TYR  HB2   138 GLY  H       3.90  #peak 825 #plist 2 #SUP 0.98 #QF 0.98
103 VAL  QG1   104 LYS  H       4.01  #peak 827 #plist 2 #SUP 0.77 #QF 0.77
 11 ALA  H      11 ALA  QB      3.22  #peak 828 #plist 2 #SUP 0.95 #QF 0.95
 42 LYS  H      53 LEU  H       3.39  #peak 830 #plist 2 #SUP 0.98 #QF 0.98
122 SER  H     123 ARG  H       4.28  #peak 831 #plist 2 #SUP 0.59 #QF 0.59
157 TYR  HA    160 VAL  H       3.86  #peak 832 #plist 2 #SUP 0.87 #QF 0.87
104 LYS  HG2   106 SER  H       4.58  #peak 833 #plist 2 #SUP 0.85 #QF 0.24
157 TYR  HB3   158 THR  H       4.35  #peak 834 #plist 2 #SUP 0.92 #QF 0.92
143 GLU  HB2   144 THR  H       4.37  #peak 839 #plist 2 #SUP 0.74 #QF 0.74
124 THR  QG2   125 VAL  H       3.91  #peak 842 #plist 2 #SUP 0.82 #QF 0.82
 84 ILE  QG2   116 ASN  H       3.47  #peak 850 #plist 2 #SUP 0.68 #QF 0.68
  5 LYS  H       5 LYS  QD      4.24  #peak 851 #plist 2 #SUP 0.96 #QF 0.96
129 GLN  H     130 ALA  QB      4.65  #peak 856 #plist 2 #SUP 0.98 #QF 0.98
 87 THR  H     124 THR  HB      4.09  #peak 859 #plist 2 #SUP 0.29 #QF 0.29
 90 PHE  H      90 PHE  HD1     4.14  #peak 862 #plist 2 #SUP 0.79 #QF 0.79
 83 ALA  QB     84 ILE  H       3.50  #peak 863 #plist 2 #SUP 0.96 #QF 0.96
141 PHE  H     141 PHE  HB3     3.30  #peak 865 #plist 2 #SUP 0.22 #QF 0.22
 29 VAL  HB     30 ASP  H       4.39  #peak 866 #plist 2 #SUP 0.86 #QF 0.80
 82 PHE  HE2   115 GLY  H       4.55  #peak 867 #plist 2 #SUP 0.36 #QF 0.36
115 GLY  H     141 PHE  QE      4.50  #peak 868 #plist 2 #SUP 0.43 #QF 0.20
115 GLY  H     141 PHE  HZ      4.84  #peak 868 #plist 2 #SUP 0.43 #QF 0.20
151 GLY  H     152 VAL  H       3.58  #peak 871 #plist 2 #SUP 0.89 #QF 0.89
 19 LEU  QD2    20 THR  H       3.69  #peak 872 #plist 2 #SUP 0.97 #QF 0.97
107 GLU  H     107 GLU  HB3     4.12  #peak 877 #plist 2 #SUP 0.67 #QF 0.67
 83 ALA  QB     85 ASN  H       3.21  #peak 878 #plist 2 #SUP 0.89 #QF 0.89
 17 SER  HB2    20 THR  H       4.25  #peak 880 #plist 2 #SUP 1.00 #QF 0.69
 23 LEU  QD1    24 ILE  H       4.41  #peak 881 #plist 2 #SUP 0.95 #QF 0.34
  9 VAL  QG1    80 CYS  H       5.25  #peak 884 #plist 2 #SUP 0.96 #QF 0.73
  7 VAL  H      78 PHE  HA      3.43  #peak 888 #plist 2 #SUP 0.87 #QF 0.87
127 THR  QG2   131 GLN  HE21    3.56  #peak 891 #plist 2 #SUP 0.69 #QF 0.69
 82 PHE  H      82 PHE  HD2     3.87  #peak 892 #plist 2 #SUP 0.60 #QF 0.60
104 LYS  HB2   105 ASP  H       4.62  #peak 893 #plist 2 #SUP 0.99 #QF 0.98
104 LYS  HB3   105 ASP  H       4.96  #peak 893 #plist 2 #SUP 0.99 #QF 0.98
141 PHE  QD    142 ILE  H       3.63  #peak 894 #plist 2 #SUP 0.77 #QF 0.77
148 THR  H     148 THR  HB      4.02  #peak 897 #plist 2 #SUP 0.89 #QF 0.89
 39 SER  QB     40 TYR  H       3.40  #peak 900 #plist 2 #SUP 0.94 #QF 0.94
137 TYR  HB3   138 GLY  H       3.97  #peak 902 #plist 2 #SUP 0.82 #QF 0.82
126 ASP  HA    128 LYS  H       4.19  #peak 906 #plist 2 #SUP 0.84 #QF 0.84
 45 VAL  QG2    48 GLY  H       3.61  #peak 909 #plist 2 #SUP 0.81 #QF 0.81
 71 TYR  H      71 TYR  QD      3.58  #peak 910 #plist 2 #SUP 0.87 #QF 0.87
100 ILE  H     100 ILE  QD1     3.44  #peak 911 #plist 2 #SUP 0.93 #QF 0.93
157 TYR  HB2   158 THR  H       4.35  #peak 912 #plist 2 #SUP 0.91 #QF 0.91
145 SER  HB2   148 THR  H       4.03  #peak 914 #plist 2 #SUP 0.69 #QF 0.69
 92 ASP  HB2    93 ILE  H       3.75  #peak 918 #plist 2 #SUP 0.95 #QF 0.95
 91 GLU  HA     92 ASP  H       3.55  #peak 919 #plist 2 #SUP 0.97 #QF 0.97
161 ARG  H     161 ARG  HB2     2.98  #peak 920 #plist 2 #SUP 0.82 #QF 0.82
 30 ASP  H      30 ASP  QB      3.57  #peak 925 #plist 2 #SUP 0.81 #QF 0.81
 53 LEU  HB3    54 ASP  H       4.24  #peak 926 #plist 2 #SUP 0.50 #QF 0.50
  6 LEU  H       6 LEU  HB3     3.43  #peak 929 #plist 2 #SUP 0.48 #QF 0.48
 30 ASP  H      31 GLU  H       3.44  #peak 931 #plist 2 #SUP 0.24 #QF 0.24
  5 LYS  H       5 LYS  QB      3.42  #peak 934 #plist 2 #SUP 0.96 #QF 0.96
 59 ALA  H      59 ALA  QB      3.08  #peak 935 #plist 2 #SUP 0.99 #QF 0.99
 93 ILE  QD1    97 ARG  H       3.96  #peak 940 #plist 2 #SUP 0.45 #QF 0.45
141 PHE  H     141 PHE  QD      4.47  #peak 942 #plist 2 #SUP 0.99 #QF 0.99
102 ARG  HA    105 ASP  H       3.56  #peak 945 #plist 2 #SUP 0.33 #QF 0.33
128 LYS  HA    131 GLN  H       3.21  #peak 947 #plist 2 #SUP 0.45 #QF 0.45
 67 MET  QB     69 ASP  H       3.26  #peak 951 #plist 2 #SUP 0.54 #QF 0.54
137 TYR  H     139 ILE  H       3.88  #peak 954 #plist 2 #SUP 0.94 #QF 0.94
124 THR  H     124 THR  QG2     3.67  #peak 964 #plist 2 #SUP 0.88 #QF 0.88
168 GLU  HB2   169 LYS  H       4.44  #peak 970 #plist 2 #SUP 0.98 #QF 0.98
 80 CYS  HG     81 VAL  H       3.73  #peak 971 #plist 2 #SUP 0.49 #QF 0.49
135 ARG  H     135 ARG  QD      4.44  #peak 973 #plist 2 #SUP 0.86 #QF 0.86
157 TYR  QD    158 THR  H       4.55  #peak 979 #plist 2 #SUP 0.96 #QF 0.96
 42 LYS  H      54 ASP  HA      4.37  #peak 988 #plist 2 #SUP 0.74 #QF 0.74
 91 GLU  H      91 GLU  HB2     3.71  #peak 991 #plist 2 #SUP 0.66 #QF 0.66
 78 PHE  H      78 PHE  QB      3.27  #peak 994 #plist 2 #SUP 0.95 #QF 0.95
 80 CYS  HB2    81 VAL  H       4.36  #peak 999 #plist 2 #SUP 0.92 #QF 0.92
142 ILE  HG13  143 GLU  H       3.90  #peak 1000 #plist 2 #SUP 0.96 #QF 0.96
150 GLN  HA    150 GLN  HE21    4.74  #peak 1001 #plist 2 #SUP 0.68 #QF 0.68
 80 CYS  HG     82 PHE  H       4.86  #peak 1003 #plist 2 #SUP 0.52 #QF 0.52
 78 PHE  QB     79 LEU  H       3.72  #peak 1007 #plist 2 #SUP 0.59 #QF 0.59
164 ARG  H     165 LYS  H       3.23  #peak 1009 #plist 2 #SUP 0.84 #QF 0.84
 51 CYS  H      51 CYS  HB3     3.68  #peak 1010 #plist 2 #SUP 0.74 #QF 0.74
165 LYS  HA    168 GLU  H       4.14  #peak 1012 #plist 2 #SUP 0.58 #QF 0.37
161 ARG  H     161 ARG  QD      4.47  #peak 1014 #plist 2 #SUP 0.92 #QF 0.92
 43 GLN  HE22   50 THR  QG2     4.40  #peak 1021 #plist 2 #SUP 0.74 #QF 0.74
113 LEU  H     141 PHE  HA      3.68  #peak 1027 #plist 2 #SUP 0.91 #QF 0.91
 94 HIS  HA     97 ARG  H       4.10  #peak 1029 #plist 2 #SUP 0.31 #QF 0.31
134 ALA  H     136 SER  H       4.28  #peak 1038 #plist 2 #SUP 0.97 #QF 0.97
139 ILE  H     139 ILE  HB      3.91  #peak 1042 #plist 2 #SUP 1.00
  7 VAL  H      79 LEU  H       4.17  #peak 1052 #plist 2 #SUP 0.57 #QF 0.57
132 ASP  HA    135 ARG  H       3.98  #peak 1053 #plist 2 #SUP 0.58 #QF 0.58
119 ASP  H     120 LEU  HG      4.40  #peak 1054 #plist 2 #SUP 0.55 #QF 0.55
 97 ARG  QG     98 GLU  H       3.48  #peak 1058 #plist 2 #SUP 0.89 #QF 0.73
 84 ILE  HG13   85 ASN  H       3.57  #peak 1059 #plist 2 #SUP 0.54 #QF 0.54
154 ASP  H     155 ALA  H       3.05  #peak 1062 #plist 2 #SUP 0.95 #QF 0.95
 74 THR  QG2    75 GLY  H       3.96  #peak 1072 #plist 2 #SUP 0.86 #QF 0.86
 79 LEU  QD1    80 CYS  H       4.33  #peak 1074 #plist 2 #SUP 0.99 #QF 0.96
163 ILE  QD1   164 ARG  H       4.53  #peak 1078 #plist 2 #SUP 0.57 #QF 0.57
 42 LYS  HG2    43 GLN  H       3.92  #peak 1079 #plist 2 #SUP 0.95 #QF 0.86
 87 THR  H      87 THR  QG2     4.15  #peak 1081 #plist 2 #SUP 1.00 #QF 0.94
 87 THR  QG2    88 LYS  H       4.38  #peak 1081 #plist 2 #SUP 1.00 #QF 0.94
 79 LEU  H      79 LEU  HB2     3.42  #peak 1083 #plist 2 #SUP 0.92 #QF 0.92
160 VAL  H     161 ARG  H       3.22  #peak 1091 #plist 2 #SUP 0.91 #QF 0.91
125 VAL  H     125 VAL  QG1     4.05  #peak 1092 #plist 2 #SUP 0.86 #QF 0.86
111 MET  H     139 ILE  QG2     3.54  #peak 1093 #plist 2 #SUP 0.60 #QF 0.60
119 ASP  QB    120 LEU  H       3.88  #peak 1094 #plist 2 #SUP 0.71 #QF 0.71
 59 ALA  HA     62 GLU  H       4.07  #peak 1095 #plist 2 #SUP 0.79 #QF 0.79
 84 ILE  QD1   125 VAL  H       3.91  #peak 1101 #plist 2 #SUP 0.60 #QF 0.47
161 ARG  HA    164 ARG  H       3.84  #peak 1103 #plist 2 #SUP 0.75 #QF 0.75
116 ASN  HA    118 CYS  H       3.90  #peak 1104 #plist 2 #SUP 0.84 #QF 0.84
137 TYR  HB3   139 ILE  H       4.02  #peak 1106 #plist 2 #SUP 0.96 #QF 0.96
 90 PHE  H      92 ASP  HB2     4.64  #peak 1107 #plist 2 #SUP 0.54 #QF 0.54
160 VAL  QG1   164 ARG  H       3.95  #peak 1109 #plist 2 #SUP 0.81 #QF 0.81
110 PRO  HB3   111 MET  H       4.26  #peak 1113 #plist 2 #SUP 0.91 #QF 0.91
 59 ALA  QB     60 GLY  H       3.90  #peak 1115 #plist 2 #SUP 0.78 #QF 0.78
118 CYS  H     119 ASP  HA      5.13  #peak 1116 #plist 2 #SUP 0.31 #QF 0.31
 80 CYS  H     112 VAL  H       3.76  #peak 1119 #plist 2 #SUP 0.95 #QF 0.95
128 LYS  H     129 GLN  HB3     4.69  #peak 1120 #plist 2 #SUP 0.96 #QF 0.96
 71 TYR  HB3    72 MET  H       4.46  #peak 1123 #plist 2 #SUP 0.89 #QF 0.89
 29 VAL  QG1    31 GLU  H       3.86  #peak 1125 #plist 2 #SUP 0.39 #QF 0.39
167 LYS  H     168 GLU  H       3.03  #peak 1130 #plist 2 #SUP 0.88 #QF 0.88
 50 THR  H      50 THR  QG2     3.87  #peak 1133 #plist 2 #SUP 0.97 #QF 0.97
 43 GLN  H      44 VAL  H       4.34  #peak 1136 #plist 2 #SUP 0.83 #QF 0.83
 95 HIS  HA     98 GLU  H       3.71  #peak 1138 #plist 2 #SUP 0.84 #QF 0.84
 78 PHE  H     110 PRO  HB2     3.71  #peak 1139 #plist 2 #SUP 0.38 #QF 0.38
146 ALA  H     148 THR  H       4.04  #peak 1143 #plist 2 #SUP 0.97 #QF 0.97
131 GLN  H     133 LEU  H       4.87  #peak 1144 #plist 2 #SUP 0.97 #QF 0.34
133 LEU  H     135 ARG  H       4.86  #peak 1144 #plist 2 #SUP 0.97 #QF 0.34
156 PHE  H     156 PHE  HD1     3.81  #peak 1147 #plist 2 #SUP 0.58 #QF 0.58
 46 ILE  H      46 ILE  HB      3.76  #peak 1149 #plist 2 #SUP 0.93 #QF 0.93
152 VAL  QG2   153 ASP  H       3.96  #peak 1153 #plist 2 #SUP 0.75 #QF 0.75
138 GLY  H     139 ILE  HG12    4.12  #peak 1159 #plist 2 #SUP 0.63 #QF 0.63
124 THR  HB    125 VAL  H       4.13  #peak 1162 #plist 2 #SUP 0.97 #QF 0.97
 69 ASP  H     103 VAL  HB      3.24  #peak 1163 #plist 2 #SUP 0.99 #QF 0.39
160 VAL  HB    161 ARG  H       3.69  #peak 1163 #plist 2 #SUP 0.99 #QF 0.39
161 ARG  H     161 ARG  HB3     3.58  #peak 1163 #plist 2 #SUP 0.99 #QF 0.39
 69 ASP  H     103 VAL  QG2     3.82  #peak 1164 #plist 2 #SUP 0.86 #QF 0.86
 11 ALA  H      14 VAL  QG2     4.23  #peak 1169 #plist 2 #SUP 0.69 #QF 0.69
 43 GLN  HE21   50 THR  QG2     4.40  #peak 1173 #plist 2 #SUP 0.82 #QF 0.82
 43 GLN  QB     44 VAL  H       3.87  #peak 1177 #plist 2 #SUP 0.90 #QF 0.90
 57 ASP  HA     59 ALA  H       4.87  #peak 1181 #plist 2 #SUP 0.92 #QF 0.38
 58 THR  HB     59 ALA  H       5.03  #peak 1181 #plist 2 #SUP 0.92 #QF 0.38
 29 VAL  H      29 VAL  HB      3.58  #peak 1187 #plist 2 #SUP 0.94 #QF 0.94
 46 ILE  QD1   160 VAL  H       3.87  #peak 1189 #plist 2 #SUP 0.94 #QF 0.94
168 GLU  H     169 LYS  H       3.03  #peak 1195 #plist 2 #SUP 0.80 #QF 0.80
  7 VAL  QG2    75 GLY  H       4.80  #peak 1196 #plist 2 #SUP 0.80 #QF 0.80
121 PRO  QB    122 SER  H       3.98  #peak 1197 #plist 2 #SUP 0.82 #QF 0.82
 32 TYR  QD     33 ASP  H       3.68  #peak 1206 #plist 2 #SUP 0.83 #QF 0.83
 94 HIS  H      95 HIS  H       3.95  #peak 1217 #plist 2 #SUP 0.86 #QF 0.86
 94 HIS  H      96 TYR  QD      4.76  #peak 1218 #plist 2 #SUP 0.85 #QF 0.85
 77 GLY  H      78 PHE  QB      5.28  #peak 1220 #plist 2 #SUP 0.79 #QF 0.79
  5 LYS  QB     76 GLU  H       3.46  #peak 1224 #plist 2 #SUP 0.82 #QF 0.82
 72 MET  H      73 ARG  H       2.97  #peak 1225 #plist 2 #SUP 0.64 #QF 0.64
 25 GLN  H      25 GLN  QB      3.87  #peak 1230 #plist 2 #SUP 0.99 #QF 0.99
144 THR  QG2   151 GLY  H       4.00  #peak 1232 #plist 2 #SUP 0.55 #QF 0.55
150 GLN  HE21  151 GLY  H       4.02  #peak 1233 #plist 2 #SUP 0.78 #QF 0.78
  9 VAL  H      79 LEU  HB2     4.84  #peak 1235 #plist 2 #SUP 0.88 #QF 0.88
134 ALA  H     135 ARG  H       3.13  #peak 1237 #plist 2 #SUP 0.71 #QF 0.71
 97 ARG  HA    100 ILE  H       3.99  #peak 1243 #plist 2 #SUP 0.89 #QF 0.89
  7 VAL  H      75 GLY  HA3     4.49  #peak 1244 #plist 2 #SUP 0.46 #QF 0.46
 82 PHE  HB2    90 PHE  H       4.45  #peak 1246 #plist 2 #SUP 0.85 #QF 0.38
 90 PHE  H      91 GLU  HG2     4.70  #peak 1246 #plist 2 #SUP 0.85 #QF 0.38
 87 THR  H     125 VAL  HB      4.20  #peak 1248 #plist 2 #SUP 0.35 #QF 0.35
 58 THR  H      59 ALA  H       3.57  #peak 1250 #plist 2 #SUP 0.85 #QF 0.85
 91 GLU  HG2    92 ASP  H       3.71  #peak 1256 #plist 2 #SUP 0.72 #QF 0.72
 73 ARG  HB2    75 GLY  H       4.95  #peak 1258 #plist 2 #SUP 0.98 #QF 0.98
100 ILE  H     100 ILE  HG12    4.34  #peak 1259 #plist 2 #SUP 0.96 #QF 0.95
 86 ASN  H     124 THR  QG2     4.67  #peak 1259 #plist 2 #SUP 0.96 #QF 0.95
 14 VAL  HB     82 PHE  H       5.16  #peak 1262 #plist 2 #SUP 0.81 #QF 0.81
 69 ASP  H      70 GLN  H       3.17  #peak 1265 #plist 2 #SUP 0.54 #QF 0.54
  4 TYR  H       4 TYR  QD      4.30  #peak 1267 #plist 2 #SUP 0.43 #QF 0.43
133 LEU  HG    134 ALA  H       4.42  #peak 1269 #plist 2 #SUP 0.97 #QF 0.97
 56 LEU  H      57 ASP  H       4.56  #peak 1274 #plist 2 #SUP 0.92 #QF 0.92
 37 GLU  QB     38 ASP  H       4.02  #peak 1277 #plist 2 #SUP 0.95 #QF 0.95
  3 GLU  QG      4 TYR  H       4.03  #peak 1281 #plist 2 #SUP 0.83 #QF 0.83
 25 GLN  H      25 GLN  HG2     5.39  #peak 1286 #plist 2 #SUP 0.93 #QF 0.57
 25 GLN  H      25 GLN  HG3     5.39  #peak 1286 #plist 2 #SUP 0.93 #QF 0.57
 72 MET  H      72 MET  HB2     4.20  #peak 1287 #plist 2 #SUP 0.87 #QF 0.52
 72 MET  H      72 MET  HB3     4.20  #peak 1287 #plist 2 #SUP 0.87 #QF 0.52
 93 ILE  HG13   94 HIS  HD1     4.24  #peak 1293 #plist 2 #SUP 0.51 #QF 0.51
 28 PHE  HD2    29 VAL  H       4.02  #peak 1294 #plist 2 #SUP 0.39 #QF 0.39
104 LYS  QE    109 VAL  H       4.21  #peak 1298 #plist 2 #SUP 0.29 #QF 0.29
126 ASP  H     129 GLN  HB2     4.74  #peak 1299 #plist 2 #SUP 0.90 #QF 0.90
 84 ILE  QG2   118 CYS  H       4.76  #peak 1302 #plist 2 #SUP 0.81 #QF 0.65
 80 CYS  H     113 LEU  HA      4.85  #peak 1305 #plist 2 #SUP 0.67 #QF 0.67
128 LYS  H     130 ALA  H       4.38  #peak 1306 #plist 2 #SUP 0.83 #QF 0.83
 52 LEU  H      53 LEU  H       4.55  #peak 1307 #plist 2 #SUP 0.99 #QF 0.99
100 ILE  H     100 ILE  HG13    3.45  #peak 1308 #plist 2 #SUP 0.83 #QF 0.74
134 ALA  QB    138 GLY  H       4.89  #peak 1310 #plist 2 #SUP 0.89 #QF 0.89
114 VAL  HB    142 ILE  H       5.49  #peak 1319 #plist 2 #SUP 0.72 #QF 0.49
112 VAL  HB    142 ILE  H       4.65  #peak 1320 #plist 2 #SUP 0.85 #QF 0.85
 79 LEU  H      79 LEU  HB3     3.52  #peak 1325 #plist 2 #SUP 0.70 #QF 0.70
148 THR  QG2   149 ARG  H       4.70  #peak 1329 #plist 2 #SUP 0.98 #QF 0.97
163 ILE  QG2   166 HIS  H       5.10  #peak 1329 #plist 2 #SUP 0.98 #QF 0.97
106 SER  HB2   107 GLU  H       4.15  #peak 1335 #plist 2 #SUP 0.84 #QF 0.84
162 GLU  H     164 ARG  H       4.28  #peak 1336 #plist 2 #SUP 0.73 #QF 0.73
101 LYS  HA    105 ASP  H       3.90  #peak 1338 #plist 2 #SUP 0.78 #QF 0.78
  9 VAL  H      10 GLY  H       4.87  #peak 1339 #plist 2 #SUP 1.00 #QF 0.99
 10 GLY  H      11 ALA  H       5.14  #peak 1339 #plist 2 #SUP 1.00 #QF 0.99
 10 GLY  H      81 VAL  H       4.95  #peak 1341 #plist 2 #SUP 0.66 #QF 0.66
142 ILE  HB    155 ALA  H       4.32  #peak 1346 #plist 2 #SUP 0.97 #QF 0.97
100 ILE  QG2   101 LYS  H       3.90  #peak 1354 #plist 2 #SUP 0.93 #QF 0.93
 79 LEU  HB3    80 CYS  H       3.86  #peak 1358 #plist 2 #SUP 0.91 #QF 0.91
 37 GLU  HA     39 SER  H       4.52  #peak 1369 #plist 2 #SUP 0.64 #QF 0.64
 10 GLY  HA2    81 VAL  H       3.92  #peak 1378 #plist 2 #SUP 0.24 #QF 0.24
 40 TYR  QB     41 ARG  H       3.64  #peak 1381 #plist 2 #SUP 0.95 #QF 0.95
150 GLN  H     152 VAL  QG1     4.68  #peak 1382 #plist 2 #SUP 0.80 #QF 0.80
165 LYS  HG3   166 HIS  H       3.64  #peak 1385 #plist 2 #SUP 0.83 #QF 0.83
145 SER  H     149 ARG  H       4.18  #peak 1392 #plist 2 #SUP 0.38 #QF 0.38
  3 GLU  H      52 LEU  H       5.33  #peak 1393 #plist 2 #SUP 0.85 #QF 0.80
115 GLY  H     143 GLU  HB2     5.09  #peak 1394 #plist 2 #SUP 0.85 #QF 0.85
 93 ILE  QD1    94 HIS  H       4.22  #peak 1398 #plist 2 #SUP 0.61 #QF 0.61
 93 ILE  QG2    94 HIS  H       4.06  #peak 1400 #plist 2 #SUP 0.91 #QF 0.91
 80 CYS  H     111 MET  QB      4.51  #peak 1404 #plist 2 #SUP 0.63 #QF 0.63
  9 VAL  H      79 LEU  HB3     4.08  #peak 1406 #plist 2 #SUP 0.58 #QF 0.58
 14 VAL  HA     83 ALA  H       3.73  #peak 1409 #plist 2 #SUP 0.43 #QF 0.43
 46 ILE  QD1   161 ARG  H       4.61  #peak 1412 #plist 2 #SUP 0.75 #QF 0.27
131 GLN  HE21  141 PHE  QD      3.99  #peak 1413 #plist 2 #SUP 0.56 #QF 0.56
 84 ILE  HA     86 ASN  H       3.68  #peak 1414 #plist 2 #SUP 0.35 #QF 0.35
106 SER  HB3   107 GLU  H       4.15  #peak 1415 #plist 2 #SUP 0.86 #QF 0.34
 62 GLU  H      62 GLU  QG      4.80  #peak 1416 #plist 2 #SUP 0.94 #QF 0.85
  6 LEU  H       6 LEU  QD1     4.60  #peak 1420 #plist 2 #SUP 1.00 #QF 0.88
 50 THR  HB     51 CYS  H       4.31  #peak 1421 #plist 2 #SUP 0.94 #QF 0.94
 45 VAL  HA     51 CYS  H       4.28  #peak 1422 #plist 2 #SUP 1.00 #QF 0.59
127 THR  H     127 THR  QG2     3.80  #peak 1426 #plist 2 #SUP 0.98 #QF 0.98
 84 ILE  QD1   124 THR  H       4.08  #peak 1431 #plist 2 #SUP 0.75 #QF 0.75
 63 GLU  H      64 TYR  H       4.26  #peak 1432 #plist 2 #SUP 0.55 #QF 0.55
 33 ASP  H      34 PRO  HD3     4.15  #peak 1436 #plist 2 #SUP 0.77 #QF 0.77
 77 GLY  H     159 LEU  QD1     4.37  #peak 1446 #plist 2 #SUP 0.90 #QF 0.90
 92 ASP  H      92 ASP  HB3     3.87  #peak 1451 #plist 2 #SUP 0.90 #QF 0.90
163 ILE  H     164 ARG  H       3.29  #peak 1455 #plist 2 #SUP 0.45 #QF 0.45
 88 LYS  QG     90 PHE  H       5.17  #peak 1456 #plist 2 #SUP 0.98 #QF 0.98
147 LYS  H     147 LYS  HG2     4.45  #peak 1459 #plist 2 #SUP 0.73 #QF 0.73
  6 LEU  H      77 GLY  H       5.50  #peak 1462 #plist 2 #SUP 0.97 #QF 0.89
 61 GLN  HB3    62 GLU  H       4.50  #peak 1463 #plist 2 #SUP 0.67 #QF 0.23
168 GLU  H     168 GLU  HG2     3.63  #peak 1468 #plist 2 #SUP 0.81 #QF 0.81
 82 PHE  HD1    90 PHE  H       4.39  #peak 1474 #plist 2 #SUP 0.46 #QF 0.46
 80 CYS  HB3   114 VAL  H       5.50  #peak 1478 #plist 2 #SUP 0.88 #QF 0.70
114 VAL  H     115 GLY  HA2     5.50  #peak 1478 #plist 2 #SUP 0.88 #QF 0.70
 90 PHE  HD1    91 GLU  H       3.86  #peak 1480 #plist 2 #SUP 0.82 #QF 0.82
102 ARG  H     103 VAL  QG1     4.21  #peak 1481 #plist 2 #SUP 0.80 #QF 0.80
114 VAL  H     115 GLY  H       4.49  #peak 1483 #plist 2 #SUP 1.00
 17 SER  H      18 ALA  H       4.73  #peak 1490 #plist 2 #SUP 0.53 #QF 0.33
130 ALA  H     132 ASP  H       4.33  #peak 1494 #plist 2 #SUP 0.90 #QF 0.90
 84 ILE  H      85 ASN  H       3.35  #peak 1496 #plist 2 #SUP 0.49 #QF 0.49
160 VAL  QG2   161 ARG  H       3.98  #peak 1501 #plist 2 #SUP 0.81 #QF 0.81
 79 LEU  H      80 CYS  H       4.46  #peak 1503 #plist 2 #SUP 0.89 #QF 0.89
 66 ALA  QB     67 MET  H       3.79  #peak 1512 #plist 2 #SUP 0.84 #QF 0.84
123 ARG  HB3   124 THR  H       4.44  #peak 1514 #plist 2 #SUP 0.88 #QF 0.88
150 GLN  QB    150 GLN  HE21    4.04  #peak 1515 #plist 2 #SUP 0.81 #QF 0.81
123 ARG  HG3   124 THR  H       4.07  #peak 1516 #plist 2 #SUP 0.93 #QF 0.93
 34 PRO  HD3    35 THR  H       4.10  #peak 1517 #plist 2 #SUP 0.91 #QF 0.91
 61 GLN  QG     61 GLN  HE21    3.47  #peak 1523 #plist 2 #SUP 0.99 #QF 0.99
 34 PRO  HD2    35 THR  H       4.10  #peak 1524 #plist 2 #SUP 0.73 #QF 0.73
 84 ILE  HB    124 THR  H       4.40  #peak 1525 #plist 2 #SUP 0.80 #QF 0.80
 66 ALA  H      67 MET  H       3.15  #peak 1527 #plist 2 #SUP 0.79 #QF 0.26
151 GLY  H     152 VAL  HB      4.69  #peak 1529 #plist 2 #SUP 0.54 #QF 0.54
 73 ARG  H      74 THR  QG2     4.00  #peak 1533 #plist 2 #SUP 0.60 #QF 0.60
 93 ILE  H      96 TYR  QD      4.21  #peak 1541 #plist 2 #SUP 0.84 #QF 0.84
129 GLN  HE22  130 ALA  QB      4.84  #peak 1543 #plist 2 #SUP 0.84 #QF 0.84
 14 VAL  QG2    15 GLY  H       4.05  #peak 1545 #plist 2 #SUP 0.92 #QF 0.92
 31 GLU  H      32 TYR  H       3.22  #peak 1550 #plist 2 #SUP 0.74 #QF 0.74
149 ARG  HA    152 VAL  H       4.11  #peak 1551 #plist 2 #SUP 0.37 #QF 0.37
 70 GLN  H      71 TYR  H       3.24  #peak 1552 #plist 2 #SUP 0.54 #QF 0.54
134 ALA  H     141 PHE  QD      4.30  #peak 1553 #plist 2 #SUP 0.42 #QF 0.42
161 ARG  QG    162 GLU  H       3.93  #peak 1566 #plist 2 #SUP 0.67 #QF 0.67
143 GLU  H     143 GLU  HG3     4.75  #peak 1576 #plist 2 #SUP 0.60 #QF 0.60
 66 ALA  H      67 MET  QE      4.85  #peak 1583 #plist 2 #SUP 0.61 #QF 0.61
123 ARG  HB2   124 THR  H       4.44  #peak 1589 #plist 2 #SUP 0.87 #QF 0.87
 58 THR  QG2    59 ALA  H       4.36  #peak 1591 #plist 2 #SUP 0.77 #QF 0.77
150 GLN  HE21  152 VAL  H       5.04  #peak 1596 #plist 2 #SUP 0.89 #QF 0.89
  5 LYS  QD     76 GLU  H       4.28  #peak 1599 #plist 2 #SUP 0.94 #QF 0.94
103 VAL  H     104 LYS  HA      5.29  #peak 1612 #plist 2 #SUP 0.87 #QF 0.87
  9 VAL  H      80 CYS  H       4.89  #peak 1618 #plist 2 #SUP 0.73 #QF 0.73
 96 TYR  H      97 ARG  HA      5.44  #peak 1622 #plist 2 #SUP 0.32 #QF 0.32
  1 MET  QG     51 CYS  H       4.19  #peak 1623 #plist 2 #SUP 0.87 #QF 0.87
116 ASN  HD21  118 CYS  H       3.89  #peak 1626 #plist 2 #SUP 0.55 #QF 0.55
  1 MET  QG     50 THR  H       4.74  #peak 1627 #plist 2 #SUP 0.60 #QF 0.60
 53 LEU  H      54 ASP  QB      5.31  #peak 1634 #plist 2 #SUP 0.76 #QF 0.76
117 LYS  H     119 ASP  H       4.30  #peak 1648 #plist 2 #SUP 0.52 #QF 0.52
 44 VAL  H      50 THR  QG2     4.53  #peak 1661 #plist 2 #SUP 0.75 #QF 0.68
 44 VAL  H      53 LEU  HB2     4.94  #peak 1661 #plist 2 #SUP 0.75 #QF 0.68
 37 GLU  QB     39 SER  H       4.33  #peak 1662 #plist 2 #SUP 0.88 #QF 0.88
113 LEU  HB2   114 VAL  H       4.49  #peak 1663 #plist 2 #SUP 0.96 #QF 0.96
151 GLY  HA2   153 ASP  H       3.92  #peak 1669 #plist 2 #SUP 0.60 #QF 0.60
118 CYS  HG    146 ALA  H       4.39  #peak 1680 #plist 2 #SUP 0.28 #QF 0.28
125 VAL  H     126 ASP  H       4.74  #peak 1682 #plist 2 #SUP 0.97 #QF 0.97
113 LEU  H     142 ILE  H       4.12  #peak 1685 #plist 2 #SUP 1.00
130 ALA  QB    132 ASP  H       4.63  #peak 1687 #plist 2 #SUP 0.98 #QF 0.98
 88 LYS  QG     92 ASP  H       3.93  #peak 1690 #plist 2 #SUP 0.53 #QF 0.53
  5 LYS  H      54 ASP  H       5.12  #peak 1701 #plist 2 #SUP 0.89 #QF 0.71
167 LYS  QG    168 GLU  H       5.25  #peak 1706 #plist 2 #SUP 0.90 #QF 0.78
 86 ASN  HB2    90 PHE  H       5.24  #peak 1707 #plist 2 #SUP 0.78 #QF 0.78
 25 GLN  QB     26 ASN  H       3.95  #peak 1709 #plist 2 #SUP 0.90 #QF 0.90
 72 MET  H      74 THR  H       4.38  #peak 1712 #plist 2 #SUP 0.83 #QF 0.83
119 ASP  QB    148 THR  H       4.93  #peak 1717 #plist 2 #SUP 0.72 #QF 0.72
144 THR  QG2   148 THR  H       5.10  #peak 1721 #plist 2 #SUP 0.87 #QF 0.67
 59 ALA  HA     63 GLU  H       4.26  #peak 1726 #plist 2 #SUP 0.29 #QF 0.29
103 VAL  QG1   105 ASP  H       5.13  #peak 1727 #plist 2 #SUP 0.70 #QF 0.70
131 GLN  HE21  141 PHE  QE      3.76  #peak 1730 #plist 2 #SUP 0.66 #QF 0.66
127 THR  HA    129 GLN  H       4.43  #peak 1745 #plist 2 #SUP 0.95 #QF 0.95
 49 GLU  QB     50 THR  H       3.93  #peak 1772 #plist 2 #SUP 0.93 #QF 0.93
 43 GLN  H      53 LEU  H       4.93  #peak 1774 #plist 2 #SUP 0.87 #QF 0.87
126 ASP  H     129 GLN  HB3     3.76  #peak 1777 #plist 2 #SUP 0.72 #QF 0.72
127 THR  QG2   144 THR  H       4.44  #peak 1778 #plist 2 #SUP 0.39 #QF 0.39
 93 ILE  HA     95 HIS  H       4.23  #peak 1790 #plist 2 #SUP 0.75 #QF 0.75
 85 ASN  HA     85 ASN  HD21    4.06  #peak 1792 #plist 2 #SUP 0.60 #QF 0.60
142 ILE  H     143 GLU  H       4.33  #peak 1798 #plist 2 #SUP 0.96 #QF 0.96
168 GLU  HB3   169 LYS  H       4.44  #peak 1804 #plist 2 #SUP 1.00 #QF 0.98
168 GLU  HG2   169 LYS  H       4.84  #peak 1804 #plist 2 #SUP 1.00 #QF 0.98
147 LYS  H     149 ARG  H       4.26  #peak 1814 #plist 2 #SUP 0.61 #QF 0.61
  3 GLU  H      52 LEU  HB2     4.84  #peak 1825 #plist 2 #SUP 0.84 #QF 0.84
 85 ASN  H     124 THR  HB      4.75  #peak 1827 #plist 2 #SUP 0.60 #QF 0.60
 91 GLU  H      92 ASP  HB2     4.43  #peak 1828 #plist 2 #SUP 0.60 #QF 0.60
107 GLU  QG    108 ASP  H       4.61  #peak 1829 #plist 2 #SUP 0.89 #QF 0.89
117 LYS  H     146 ALA  H       4.17  #peak 1837 #plist 2 #SUP 0.42 #QF 0.42
160 VAL  H     161 ARG  HB2     5.06  #peak 1844 #plist 2 #SUP 0.95 #QF 0.95
102 ARG  H     104 LYS  H       3.94  #peak 1846 #plist 2 #SUP 0.29 #QF 0.29
 69 ASP  H     103 VAL  QG1     3.81  #peak 1858 #plist 2 #SUP 0.67 #QF 0.67
168 GLU  HG3   169 LYS  H       4.84  #peak 1860 #plist 2 #SUP 0.97 #QF 0.97
116 ASN  H     144 THR  HB      5.14  #peak 1871 #plist 2 #SUP 0.49 #QF 0.49
 93 ILE  HG12   94 HIS  H       4.45  #peak 1884 #plist 2 #SUP 0.85 #QF 0.85
 40 TYR  H      41 ARG  H       4.58  #peak 1885 #plist 2 #SUP 0.93 #QF 0.93
 54 ASP  QB     55 ILE  H       4.39  #peak 1897 #plist 2 #SUP 0.83 #QF 0.83
 78 PHE  H      79 LEU  H       4.48  #peak 1905 #plist 2 #SUP 0.60 #QF 0.60
  4 TYR  QD      5 LYS  H       4.28  #peak 1907 #plist 2 #SUP 0.94 #QF 0.94
 65 SER  HB3    66 ALA  H       4.65  #peak 1914 #plist 2 #SUP 0.43 #QF 0.43
 46 ILE  QG2   157 TYR  H       5.01  #peak 1916 #plist 2 #SUP 0.87 #QF 0.87
159 LEU  QB    161 ARG  H       4.85  #peak 1927 #plist 2 #SUP 0.80 #QF 0.80
145 SER  H     148 THR  QG2     4.31  #peak 1934 #plist 2 #SUP 0.44 #QF 0.44
 46 ILE  QG2   161 ARG  H       4.13  #peak 1940 #plist 2 #SUP 0.47 #QF 0.47
 84 ILE  H     115 GLY  HA2     4.62  #peak 1943 #plist 2 #SUP 0.88 #QF 0.88
146 ALA  QB    148 THR  H       4.41  #peak 1963 #plist 2 #SUP 0.98 #QF 0.98
123 ARG  H     124 THR  H       4.63  #peak 1980 #plist 2 #SUP 0.93 #QF 0.93
 94 HIS  H      96 TYR  HB2     5.20  #peak 1981 #plist 2 #SUP 0.85 #QF 0.85
 77 GLY  H      78 PHE  H       4.50  #peak 1983 #plist 2 #SUP 0.97 #QF 0.97
 80 CYS  H      81 VAL  H       4.49  #peak 2008 #plist 2 #SUP 0.91 #QF 0.91
127 THR  QG2   130 ALA  H       4.75  #peak 2013 #plist 2 #SUP 0.36 #QF 0.36
145 SER  H     148 THR  HA      4.82  #peak 2023 #plist 2 #SUP 0.22 #QF 0.22
119 ASP  QB    147 LYS  H       4.31  #peak 2030 #plist 2 #SUP 0.61 #QF 0.61
113 LEU  H     114 VAL  H       4.36  #peak 2041 #plist 2 #SUP 0.91 #QF 0.91
 33 ASP  H      34 PRO  HD2     4.15  #peak 2045 #plist 2 #SUP 0.90 #QF 0.90
 97 ARG  H      99 GLN  H       4.31  #peak 2054 #plist 2 #SUP 0.63 #QF 0.63
 87 THR  QG2    91 GLU  H       4.73  #peak 2055 #plist 2 #SUP 0.89 #QF 0.89
104 LYS  HG2   105 ASP  H       4.12  #peak 2058 #plist 2 #SUP 0.83 #QF 0.83
 23 LEU  QD2    24 ILE  H       4.41  #peak 2067 #plist 2 #SUP 0.84 #QF 0.84
161 ARG  H     161 ARG  QG      4.05  #peak 2072 #plist 2 #SUP 0.49 #QF 0.49
  5 LYS  H      75 GLY  HA2     4.98  #peak 2080 #plist 2 #SUP 0.91 #QF 0.91
115 GLY  H     127 THR  QG2     4.33  #peak 2101 #plist 2 #SUP 0.59 #QF 0.59
 87 THR  QG2    89 SER  H       4.58  #peak 2105 #plist 2 #SUP 0.55 #QF 0.55
 96 TYR  H      96 TYR  HB2     4.08  #peak 2106 #plist 2 #SUP 0.98 #QF 0.98
127 THR  H     128 LYS  QB      4.93  #peak 2111 #plist 2 #SUP 0.58 #QF 0.58
 93 ILE  H      96 TYR  HE2     5.18  #peak 2117 #plist 2 #SUP 0.74 #QF 0.74
 78 PHE  QD     79 LEU  H       4.08  #peak 2123 #plist 2 #SUP 0.98 #QF 0.98
 88 LYS  H      90 PHE  HB3     5.03  #peak 2126 #plist 2 #SUP 0.78 #QF 0.78
 24 ILE  H      25 GLN  QB      4.59  #peak 2130 #plist 2 #SUP 0.50 #QF 0.50
143 GLU  HG3   144 THR  H       4.16  #peak 2139 #plist 2 #SUP 0.87 #QF 0.87
 61 GLN  QG     61 GLN  HE22    3.62  #peak 2143 #plist 2 #SUP 0.99 #QF 0.99
 78 PHE  H     110 PRO  HB3     5.16  #peak 2163 #plist 2 #SUP 0.66 #QF 0.66
 98 GLU  H     100 ILE  QD1     4.89  #peak 2176 #plist 2 #SUP 0.59 #QF 0.59
 32 TYR  H      32 TYR  QD      3.98  #peak 2183 #plist 2 #SUP 0.96 #QF 0.96
  5 LYS  H      76 GLU  H       3.46  #peak 2186 #plist 2 #SUP 0.95 #QF 0.95
126 ASP  HA    129 GLN  H       4.69  #peak 2189 #plist 2 #SUP 0.99 #QF 0.99
 82 PHE  HE2   114 VAL  H       4.20  #peak 2199 #plist 2 #SUP 0.36 #QF 0.36
150 GLN  QB    151 GLY  H       4.25  #peak 2202 #plist 2 #SUP 0.99 #QF 0.99
160 VAL  QG1   161 ARG  H       3.90  #peak 2204 #plist 2 #SUP 0.92 #QF 0.92
150 GLN  QB    152 VAL  H       5.08  #peak 2209 #plist 2 #SUP 0.96 #QF 0.96
116 ASN  HB3   118 CYS  H       4.75  #peak 2230 #plist 2 #SUP 0.72 #QF 0.72
104 LYS  HG3   106 SER  H       4.58  #peak 2240 #plist 2 #SUP 0.98 #QF 0.29
  7 VAL  H      77 GLY  H       3.78  #peak 2241 #plist 2 #SUP 0.92 #QF 0.92
144 THR  H     145 SER  HA      5.08  #peak 2247 #plist 2 #SUP 0.91 #QF 0.91
141 PHE  HB2   142 ILE  H       4.39  #peak 2272 #plist 2 #SUP 0.82 #QF 0.82
 68 ARG  QB     99 GLN  HE22    4.48  #peak 2277 #plist 2 #SUP 0.84 #QF 0.36
137 TYR  HD2   138 GLY  H       4.84  #peak 2278 #plist 2 #SUP 0.78 #QF 0.78
 82 PHE  HE1    90 PHE  H       5.50  #peak 2280 #plist 2 #SUP 0.92 #QF 0.84
 94 HIS  HD1    96 TYR  QD      5.50  #peak 2280 #plist 2 #SUP 0.92 #QF 0.84
  2 THR  HA     52 LEU  H       5.24  #peak 2302 #plist 2 #SUP 0.46 #QF 0.46
144 THR  HA    152 VAL  H       4.90  #peak 2319 #plist 2 #SUP 0.70 #QF 0.70
126 ASP  H     129 GLN  H       4.57  #peak 2337 #plist 2 #SUP 0.98 #QF 0.98
 23 LEU  HA     25 GLN  H       5.00  #peak 2346 #plist 2 #SUP 0.80 #QF 0.52
103 VAL  H     105 ASP  H       3.88  #peak 2347 #plist 2 #SUP 0.62 #QF 0.62
 65 SER  HB2    66 ALA  H       4.65  #peak 2355 #plist 2 #SUP 0.85 #QF 0.85
139 ILE  H     140 PRO  HA      5.23  #peak 2370 #plist 2 #SUP 0.30 #QF 0.30
164 ARG  HB3   165 LYS  H       3.95  #peak 2377 #plist 2 #SUP 0.97 #QF 0.97
 79 LEU  QD1   156 PHE  H       5.01  #peak 2379 #plist 2 #SUP 0.67 #QF 0.41
 79 LEU  QD2   156 PHE  H       5.01  #peak 2379 #plist 2 #SUP 0.67 #QF 0.41
 73 ARG  HA     75 GLY  H       4.73  #peak 2380 #plist 2 #SUP 0.64 #QF 0.64
 78 PHE  H     111 MET  QE      5.50  #peak 2389 #plist 2 #SUP 0.57 #QF 0.46
 36 ILE  HA     38 ASP  H       5.19  #peak 2393 #plist 2 #SUP 0.81 #QF 0.81
163 ILE  QG2   167 LYS  H       4.07  #peak 2400 #plist 2 #SUP 0.77 #QF 0.77
  7 VAL  H      78 PHE  QB      4.43  #peak 2408 #plist 2 #SUP 0.58 #QF 0.58
154 ASP  H     155 ALA  QB      4.42  #peak 2421 #plist 2 #SUP 0.75 #QF 0.75
 95 HIS  H      97 ARG  QG      4.36  #peak 2423 #plist 2 #SUP 0.42 #QF 0.42
143 GLU  HG2   144 THR  H       4.16  #peak 2426 #plist 2 #SUP 0.81 #QF 0.81
127 THR  H     129 GLN  H       4.54  #peak 2429 #plist 2 #SUP 0.97 #QF 0.97
153 ASP  H     155 ALA  H       4.56  #peak 2437 #plist 2 #SUP 0.40 #QF 0.40
 84 ILE  HB    125 VAL  H       4.19  #peak 2438 #plist 2 #SUP 0.54 #QF 0.54
 23 LEU  H      25 GLN  H       4.29  #peak 2439 #plist 2 #SUP 0.36 #QF 0.36
 93 ILE  HB     96 TYR  H       5.12  #peak 2440 #plist 2 #SUP 0.39 #QF 0.39
147 LYS  H     148 THR  HA      5.10  #peak 2443 #plist 2 #SUP 0.72 #QF 0.72
113 LEU  H     141 PHE  QD      4.53  #peak 2449 #plist 2 #SUP 0.68 #QF 0.68
111 MET  H     140 PRO  HD2     4.50  #peak 2454 #plist 2 #SUP 0.54 #QF 0.54
  2 THR  H      51 CYS  HB3     4.98  #peak 2469 #plist 2 #SUP 0.90 #QF 0.67
  2 THR  H      51 CYS  HB2     5.21  #peak 2469 #plist 2 #SUP 0.90 #QF 0.67
 89 SER  HA     93 ILE  H       4.82  #peak 2476 #plist 2 #SUP 0.27 #QF 0.27
116 ASN  HD21  145 SER  HB2     5.21  #peak 2481 #plist 2 #SUP 0.40 #QF 0.40
 84 ILE  QD1   123 ARG  H       4.70  #peak 2504 #plist 2 #SUP 0.56 #QF 0.56
134 ALA  H     139 ILE  HG13    4.99  #peak 2514 #plist 2 #SUP 0.81 #QF 0.81
  3 GLU  H       4 TYR  H       4.55  #peak 2519 #plist 2 #SUP 0.66 #QF 0.66
 85 ASN  H     124 THR  H       5.12  #peak 2527 #plist 2 #SUP 0.83 #QF 0.83
165 LYS  QD    166 HIS  H       4.28  #peak 2534 #plist 2 #SUP 0.62 #QF 0.62
 68 ARG  H     103 VAL  QG1     4.30  #peak 2535 #plist 2 #SUP 0.93 #QF 0.55
114 VAL  HB    115 GLY  H       4.23  #peak 2542 #plist 2 #SUP 0.74 #QF 0.74
135 ARG  QG    136 SER  H       4.16  #peak 2547 #plist 2 #SUP 1.00
 42 LYS  QE     43 GLN  H       5.50  #peak 2571 #plist 2 #SUP 0.86 #QF 0.54
 14 VAL  HB     15 GLY  H       4.20  #peak 2574 #plist 2 #SUP 0.92 #QF 0.92
  6 LEU  HB2    78 PHE  H       4.77  #peak 2578 #plist 2 #SUP 0.45 #QF 0.45
 59 ALA  QB     63 GLU  H       4.67  #peak 2584 #plist 2 #SUP 0.69 #QF 0.69
 39 SER  H      40 TYR  H       4.75  #peak 2585 #plist 2 #SUP 0.99 #QF 0.99
118 CYS  H     146 ALA  H       4.39  #peak 2589 #plist 2 #SUP 0.61 #QF 0.61
 24 ILE  QG2    25 GLN  H       4.17  #peak 2590 #plist 2 #SUP 0.97 #QF 0.97
 65 SER  H      66 ALA  H       4.47  #peak 2600 #plist 2 #SUP 0.60 #QF 0.60
134 ALA  H     141 PHE  HB2     4.79  #peak 2633 #plist 2 #SUP 0.66 #QF 0.66
129 GLN  HE21  130 ALA  H       4.14  #peak 2652 #plist 2 #SUP 0.70 #QF 0.70
 36 ILE  QG2    38 ASP  H       5.06  #peak 2655 #plist 2 #SUP 0.35 #QF 0.35
 79 LEU  HG    112 VAL  H       4.13  #peak 2661 #plist 2 #SUP 0.34 #QF 0.34
128 LYS  QB    131 GLN  HE21    4.87  #peak 2672 #plist 2 #SUP 0.41 #QF 0.41
 87 THR  QG2    90 PHE  H       4.81  #peak 2677 #plist 2 #SUP 0.95 #QF 0.95
 49 GLU  H      50 THR  H       4.42  #peak 2692 #plist 2 #SUP 0.82 #QF 0.82
 60 GLY  H      61 GLN  H       3.91  #peak 2693 #plist 2 #SUP 0.56 #QF 0.56
 11 ALA  H      14 VAL  QG1     4.23  #peak 2694 #plist 2 #SUP 0.95 #QF 0.95
 14 VAL  H      81 VAL  QG2     5.28  #peak 2723 #plist 2 #SUP 0.90 #QF 0.90
161 ARG  HA    165 LYS  H       3.93  #peak 2726 #plist 2 #SUP 0.63 #QF 0.63
108 ASP  H     109 VAL  H       3.87  #peak 2749 #plist 2 #SUP 0.79 #QF 0.79
135 ARG  H     141 PHE  HB2     5.13  #peak 2752 #plist 2 #SUP 0.51 #QF 0.51
 96 TYR  QD     97 ARG  H       4.49  #peak 2766 #plist 2 #SUP 0.98 #QF 0.98
116 ASN  HD21  145 SER  HA      4.08  #peak 2767 #plist 2 #SUP 0.66 #QF 0.37
163 ILE  HA    167 LYS  H       4.15  #peak 2769 #plist 2 #SUP 0.42 #QF 0.42
111 MET  H     139 ILE  HB      4.16  #peak 2770 #plist 2 #SUP 0.82 #QF 0.82
162 GLU  H     163 ILE  QD1     5.24  #peak 2772 #plist 2 #SUP 0.37 #QF 0.37
 44 VAL  H      45 VAL  H       4.43  #peak 2816 #plist 2 #SUP 0.98 #QF 0.98
 45 VAL  QG2    50 THR  H       4.06  #peak 2825 #plist 2 #SUP 0.67 #QF 0.67
 23 LEU  H      23 LEU  HG      4.39  #peak 2842 #plist 2 #SUP 0.72 #QF 0.55
 46 ILE  H      46 ILE  HG12    4.14  #peak 2846 #plist 2 #SUP 0.78 #QF 0.78
119 ASP  QB    146 ALA  H       4.30  #peak 2849 #plist 2 #SUP 0.79 #QF 0.79
100 ILE  HA    102 ARG  H       4.58  #peak 2871 #plist 2 #SUP 0.99 #QF 0.98
 97 ARG  QG     99 GLN  H       4.45  #peak 2875 #plist 2 #SUP 0.46 #QF 0.46
160 VAL  QG1   162 GLU  H       5.46  #peak 2883 #plist 2 #SUP 0.89 #QF 0.89
116 ASN  HA    116 ASN  HD21    4.12  #peak 2889 #plist 2 #SUP 0.90 #QF 0.90
116 ASN  HD22  118 CYS  H       5.45  #peak 2895 #plist 2 #SUP 0.88 #QF 0.88
115 GLY  H     144 THR  HB      5.22  #peak 2897 #plist 2 #SUP 0.82 #QF 0.82
 64 TYR  H      64 TYR  QD      4.25  #peak 2905 #plist 2 #SUP 0.55 #QF 0.33
 64 TYR  QD     65 SER  H       4.60  #peak 2905 #plist 2 #SUP 0.55 #QF 0.33
 26 ASN  H      27 HIS  H       4.56  #peak 2931 #plist 2 #SUP 0.74 #QF 0.36
 27 HIS  H      28 PHE  H       5.01  #peak 2931 #plist 2 #SUP 0.74 #QF 0.36
 10 GLY  H      81 VAL  QG2     4.47  #peak 2942 #plist 2 #SUP 0.91 #QF 0.91
 51 CYS  H      52 LEU  H       4.56  #peak 2946 #plist 2 #SUP 0.51 #QF 0.51
  7 VAL  H      78 PHE  H       4.58  #peak 2954 #plist 2 #SUP 0.75 #QF 0.75
115 GLY  H     142 ILE  HG13    4.70  #peak 2955 #plist 2 #SUP 0.66 #QF 0.66
 46 ILE  QG2   158 THR  H       5.30  #peak 2962 #plist 2 #SUP 0.85 #QF 0.85
104 LYS  H     104 LYS  QE      5.14  #peak 2984 #plist 2 #SUP 0.45 #QF 0.45
  5 LYS  H      77 GLY  H       4.96  #peak 3009 #plist 2 #SUP 0.90 #QF 0.90
 41 ARG  H      41 ARG  HE      3.83  #peak 3021 #plist 2 #SUP 0.59 #QF 0.59
129 GLN  H     129 GLN  HE21    4.60  #peak 3027 #plist 2 #SUP 0.81 #QF 0.81
129 GLN  HE21  130 ALA  QB      4.45  #peak 3039 #plist 2 #SUP 0.85 #QF 0.85
 93 ILE  H      94 HIS  HD1     3.66  #peak 3042 #plist 2 #SUP 0.46 #QF 0.46
162 GLU  H     165 LYS  H       5.18  #peak 3051 #plist 2 #SUP 0.65 #QF 0.65
 17 SER  H      19 LEU  QD2     4.80  #peak 3095 #plist 2 #SUP 0.48 #QF 0.48
 84 ILE  QG2   115 GLY  H       4.97  #peak 3102 #plist 2 #SUP 0.35 #QF 0.35
 11 ALA  H      12 CYS  H       4.75  #peak 3112 #plist 2 #SUP 0.84 #QF 0.84
 94 HIS  H      94 HIS  HD1     4.50  #peak 3242 #plist 2 #SUP 0.90 #QF 0.90
 91 GLU  H      92 ASP  HA      5.19  #peak 3245 #plist 2 #SUP 0.56 #QF 0.56
166 HIS  H     167 LYS  QG      4.85  #peak 3247 #plist 2 #SUP 0.27 #QF 0.27
137 TYR  H     137 TYR  HE2     5.28  #peak 3256 #plist 2 #SUP 0.82 #QF 0.82
 17 SER  H      20 THR  QG2     4.35  #peak 3273 #plist 2 #SUP 0.64 #QF 0.64
 83 ALA  H      86 ASN  H       5.00  #peak 3291 #plist 2 #SUP 0.30 #QF 0.30
 94 HIS  HD1    95 HIS  H       4.88  #peak 3309 #plist 2 #SUP 0.95 #QF 0.58
 68 ARG  H      68 ARG  QB      4.08  #peak 3319 #plist 2 #SUP 0.94 #QF 0.72
 17 SER  HA     19 LEU  H       4.47  #peak 3345 #plist 2 #SUP 0.54 #QF 0.54
 19 LEU  HG     20 THR  H       4.27  #peak 3353 #plist 2 #SUP 0.87 #QF 0.87
 90 PHE  H      92 ASP  H       3.86  #peak 3360 #plist 2 #SUP 0.48 #QF 0.48
 42 LYS  QE     53 LEU  H       5.31  #peak 3430 #plist 2 #SUP 0.50 #QF 0.50
 65 SER  H      65 SER  HB2     4.21  #peak 3442 #plist 2 #SUP 0.79 #QF 0.79
 46 ILE  QG2    47 ASP  H       3.86  #peak 3448 #plist 2 #SUP 0.87 #QF 0.87
144 THR  QG2   153 ASP  H       4.15  #peak 3456 #plist 2 #SUP 0.36 #QF 0.36
 11 ALA  QB     93 ILE  H       5.18  #peak 3467 #plist 2 #SUP 0.68 #QF 0.68
 90 PHE  HE2   129 GLN  HE22    4.92  #peak 3494 #plist 2 #SUP 0.77 #QF 0.44
131 GLN  HE22  141 PHE  QE      5.29  #peak 3494 #plist 2 #SUP 0.77 #QF 0.44
150 GLN  HE22  151 GLY  HA2     4.32  #peak 3523 #plist 2 #SUP 0.57 #QF 0.57
 89 SER  H      92 ASP  H       4.74  #peak 3528 #plist 2 #SUP 0.29 #QF 0.29
 85 ASN  H     125 VAL  H       5.24  #peak 3576 #plist 2 #SUP 0.24 #QF 0.24
 83 ALA  H      84 ILE  H       4.57  #peak 3605 #plist 2 #SUP 0.58 #QF 0.58
 42 LYS  HB2    53 LEU  H       4.65  #peak 3611 #plist 2 #SUP 0.99 #QF 0.99
  6 LEU  HB3    77 GLY  H       4.22  #peak 3626 #plist 2 #SUP 0.41 #QF 0.41
116 ASN  H     117 LYS  H       4.65  #peak 3640 #plist 2 #SUP 0.99 #QF 0.99
 37 GLU  H      38 ASP  HA      5.40  #peak 3642 #plist 2 #SUP 0.75 #QF 0.75
104 LYS  H     106 SER  H       4.56  #peak 3655 #plist 2 #SUP 0.61 #QF 0.61
 41 ARG  HA     53 LEU  H       5.50  #peak 3664 #plist 2 #SUP 0.60 #QF 0.60
 18 ALA  H      19 LEU  HB3     5.11  #peak 3669 #plist 2 #SUP 0.97 #QF 0.97
 86 ASN  H     124 THR  HB      3.94  #peak 3697 #plist 2 #SUP 0.30 #QF 0.30
142 ILE  HG13  144 THR  H       4.60  #peak 3698 #plist 2 #SUP 0.85 #QF 0.85
 28 PHE  H      29 VAL  H       5.05  #peak 3744 #plist 2 #SUP 0.96 #QF 0.86
167 LYS  H     169 LYS  H       5.43  #peak 3744 #plist 2 #SUP 0.96 #QF 0.86
 84 ILE  H     116 ASN  H       4.26  #peak 3745 #plist 2 #SUP 0.36 #QF 0.36
144 THR  QG2   150 GLN  HE21    4.75  #peak 3759 #plist 2 #SUP 0.49 #QF 0.49
 41 ARG  HE     42 LYS  H       5.50  #peak 3765 #plist 2 #SUP 0.81 #QF 0.81
 86 ASN  H     125 VAL  H       4.99  #peak 3792 #plist 2 #SUP 0.49 #QF 0.49
 92 ASP  HA     96 TYR  H       5.45  #peak 3822 #plist 2 #SUP 0.31 #QF 0.31
 86 ASN  HB3    89 SER  H       4.66  #peak 3829 #plist 2 #SUP 0.55 #QF 0.55
135 ARG  QD    136 SER  H       4.67  #peak 3836 #plist 2 #SUP 0.98 #QF 0.98
104 LYS  HG3   105 ASP  H       4.12  #peak 3838 #plist 2 #SUP 0.51 #QF 0.51
 42 LYS  H      54 ASP  QB      5.49  #peak 3847 #plist 2 #SUP 0.70 #QF 0.70
 96 TYR  H      96 TYR  HE2     4.68  #peak 3849 #plist 2 #SUP 0.79 #QF 0.79
 68 ARG  QB     99 GLN  HE21    4.48  #peak 3898 #plist 2 #SUP 0.48 #QF 0.48
 37 GLU  QG     38 ASP  H       4.53  #peak 3903 #plist 2 #SUP 0.39 #QF 0.39
158 THR  H     160 VAL  H       4.55  #peak 3904 #plist 2 #SUP 0.88 #QF 0.88
 97 ARG  H     100 ILE  QD1     4.41  #peak 3905 #plist 2 #SUP 0.86 #QF 0.86
104 LYS  QE    106 SER  H       4.37  #peak 3943 #plist 2 #SUP 0.77 #QF 0.77
  9 VAL  H      10 GLY  HA2     5.13  #peak 3947 #plist 2 #SUP 0.77 #QF 0.77
 47 ASP  H      49 GLU  H       4.25  #peak 3963 #plist 2 #SUP 0.40 #QF 0.40
100 ILE  HG12  101 LYS  H       5.19  #peak 3988 #plist 2 #SUP 0.79 #QF 0.79
 14 VAL  H      83 ALA  QB      4.56  #peak 3997 #plist 2 #SUP 0.84 #QF 0.74
 83 ALA  QB     85 ASN  HD21    4.94  #peak 3997 #plist 2 #SUP 0.84 #QF 0.74
 45 VAL  QG1    48 GLY  H       4.21  #peak 4000 #plist 2 #SUP 0.73 #QF 0.73
 75 GLY  H      76 GLU  H       4.36  #peak 4032 #plist 2 #SUP 0.99 #QF 0.99
154 ASP  HA    156 PHE  H       4.56  #peak 4055 #plist 2 #SUP 0.89 #QF 0.89
112 VAL  HA    142 ILE  H       5.50  #peak 4056 #plist 2 #SUP 0.63 #QF 0.63
 61 GLN  H      61 GLN  HE21    4.01  #peak 4088 #plist 2 #SUP 0.49 #QF 0.49
158 THR  QG2   161 ARG  H       4.70  #peak 4150 #plist 2 #SUP 0.42 #QF 0.42
  1 MET  H      52 LEU  QQD     4.18  #peak 1656 #plist 2
  1 MET  QB     52 LEU  QQD     2.81  #peak 640 #plist 1
  1 MET  QG     43 GLN  QE2     4.56  #peak 2980 #plist 2
  1 MET  QG     52 LEU  QQD     4.23  #peak 1974 #plist 1
  2 THR  HA      3 GLU  QB      5.08  #peak 1949 #plist 1
  3 GLU  H       3 GLU  QB      3.64  #peak 2594 #plist 1
  3 GLU  QB      4 TYR  H       3.26  #peak 742 #plist 2
  3 GLU  QB     52 LEU  HB2     4.64  #peak 765 #plist 1
  3 GLU  QB     52 LEU  HB3     3.94  #peak 1129 #plist 1
  4 TYR  QD     53 LEU  QQD     4.37  #peak 1103 #plist 1
  5 LYS  H       5 LYS  QG      3.26  #peak 616 #plist 2
  5 LYS  H      76 GLU  QB      3.56  #peak 841 #plist 2
  5 LYS  QB     56 LEU  QQD     4.93  #peak 1606 #plist 1
  5 LYS  QG     54 ASP  H       3.80  #peak 4201 #plist 1
  5 LYS  QD     56 LEU  QQD     3.91  #peak 3965 #plist 1
  5 LYS  QE     56 LEU  QQD     3.83  #peak 2508 #plist 1
  6 LEU  H      53 LEU  QQD     3.30  #peak 864 #plist 2
  6 LEU  HB3    53 LEU  QQD     3.78  #peak 2750 #plist 1
  6 LEU  QD1    53 LEU  QQD     3.93  #peak 390 #plist 1
  6 LEU  QD2    53 LEU  QQD     3.41  #peak 2308 #plist 1
  8 VAL  H       8 VAL  QQG     2.96  #peak 534 #plist 2
  8 VAL  QQG     9 VAL  H       2.84  #peak 111 #plist 2
  8 VAL  QQG    78 PHE  HA      4.84  #peak 1558 #plist 1
  8 VAL  QQG    79 LEU  HB2     3.03  #peak 2357 #plist 1
  8 VAL  QQG    79 LEU  HB3     4.34  #peak 838 #plist 1
  8 VAL  QQG    79 LEU  QQD     3.17  #peak 2114 #plist 1
  8 VAL  QQG    80 CYS  H       4.90  #peak 884 #plist 2
  8 VAL  QQG    80 CYS  HA      4.15  #peak 3672 #plist 1
  8 VAL  QQG    81 VAL  HB      4.90  #peak 2658 #plist 1
  8 VAL  QQG    81 VAL  QG1     3.16  #peak 960 #plist 1
  8 VAL  QQG   156 PHE  QE      3.31  #peak 1914 #plist 1
  8 VAL  QQG   156 PHE  HZ      3.81  #peak 1914 #plist 1
  8 VAL  QQG   156 PHE  HD2     4.06  #peak 3945 #plist 1
  9 VAL  H      79 LEU  QQD     4.32  #peak 2064 #plist 2
 10 GLY  H      14 VAL  QQG     5.31  #peak 3615 #plist 2
 10 GLY  HA2    14 VAL  QQG     3.99  #peak 2235 #plist 1
 10 GLY  HA3    14 VAL  QQG     3.71  #peak 1125 #plist 1
 11 ALA  H      14 VAL  QQG     3.68  #peak 1169 #plist 2
 11 ALA  QB     14 VAL  QQG     3.19  #peak 1465 #plist 1
 13 GLY  H      14 VAL  QQG     4.26  #peak 3104 #plist 2
 13 GLY  QA     15 GLY  H       3.96  #peak 781 #plist 2
 14 VAL  H      14 VAL  QQG     2.60  #peak 280 #plist 2
 14 VAL  QQG    15 GLY  H       3.28  #peak 714 #plist 2
 14 VAL  QQG    15 GLY  QA      3.85  #peak 1818 #plist 1
 14 VAL  QQG    81 VAL  H       5.17  #peak 3848 #plist 1
 14 VAL  QQG    81 VAL  QG2     3.44  #peak 3688 #plist 1
 14 VAL  QQG    82 PHE  H       4.46  #peak 2291 #plist 2
 14 VAL  QQG    82 PHE  HA      3.68  #peak 2099 #plist 1
 14 VAL  QQG    83 ALA  H       3.34  #peak 573 #plist 2
 14 VAL  QQG    83 ALA  QB      3.63  #peak 948 #plist 1
 16 LYS  H      16 LYS  QG      4.88  #peak 1361 #plist 1
 16 LYS  H      16 LYS  QD      4.34  #peak 1969 #plist 2
 16 LYS  QB     16 LYS  QD      3.16  #peak 1268 #plist 1
 16 LYS  QB     17 SER  H       3.83  #peak 1403 #plist 1
 16 LYS  QG     17 SER  H       4.44  #peak 2048 #plist 2
 17 SER  QB     18 ALA  H       4.21  #peak 527 #plist 2
 17 SER  QB     19 LEU  H       4.44  #peak 1167 #plist 2
 17 SER  QB     19 LEU  HG      3.85  #peak 3346 #plist 1
 17 SER  QB     19 LEU  QD1     4.56  #peak 3169 #plist 1
 17 SER  QB     19 LEU  QD2     3.11  #peak 396 #plist 1
 17 SER  QB     20 THR  QG2     3.42  #peak 1417 #plist 1
 21 ILE  H      24 ILE  QG1     4.83  #peak 399 #plist 2
 21 ILE  HA     21 ILE  QG1     3.26  #peak 296 #plist 1
 21 ILE  HA     24 ILE  QG1     4.04  #peak 3222 #plist 1
 21 ILE  HB     24 ILE  QG1     5.06  #peak 4064 #plist 1
 21 ILE  QG2    25 GLN  QG      4.65  #peak 3553 #plist 1
 21 ILE  QG1    22 GLN  H       4.56  #peak 1838 #plist 2
 21 ILE  QD1    25 GLN  QG      3.50  #peak 2814 #plist 1
 21 ILE  QD1    25 GLN  QE2     4.67  #peak 2195 #plist 2
 22 GLN  HA     22 GLN  QG      3.06  #peak 935 #plist 1
 22 GLN  QB     23 LEU  QQD     4.83  #peak 4080 #plist 1
 22 GLN  QG     22 GLN  QE2     2.99  #peak 836 #plist 2
 22 GLN  QG     23 LEU  H       4.56  #peak 2397 #plist 1
 23 LEU  H      24 ILE  QG1     4.13  #peak 2317 #plist 2
 23 LEU  HA     23 LEU  QQD     4.26  #peak 706 #plist 1
 23 LEU  QB     24 ILE  H       3.78  #peak 669 #plist 2
 23 LEU  QQD    24 ILE  H       3.83  #peak 2067 #plist 2
 23 LEU  QQD    24 ILE  QG2     3.65  #peak 756 #plist 1
 23 LEU  QQD    24 ILE  QG1     3.91  #peak 1962 #plist 1
 23 LEU  QQD    24 ILE  QD1     5.05  #peak 679 #plist 1
 23 LEU  QQD   156 PHE  QB      3.88  #peak 3528 #plist 1
 23 LEU  QQD   156 PHE  QE      3.72  #peak 901 #plist 1
 23 LEU  QQD   156 PHE  HD1     4.01  #peak 3265 #plist 1
 23 LEU  QQD   156 PHE  HZ      5.36  #peak 1291 #plist 1
 23 LEU  QQD   156 PHE  HD2     3.99  #peak 1289 #plist 1
 24 ILE  H      24 ILE  QG1     3.59  #peak 869 #plist 2
 24 ILE  QG2    24 ILE  QG1     2.75  #peak 336 #plist 1
 24 ILE  QG1    25 GLN  HA      4.71  #peak 4177 #plist 1
 24 ILE  QG1    26 ASN  H       4.82  #peak 3778 #plist 2
 24 ILE  QD1    25 GLN  QG      4.51  #peak 2250 #plist 1
 25 GLN  H      25 GLN  QG      4.62  #peak 1286 #plist 2
 25 GLN  H      25 GLN  QE2     5.08  #peak 3458 #plist 2
 25 GLN  HA     26 ASN  QB      5.22  #peak 2325 #plist 1
 25 GLN  QB     25 GLN  QE2     3.10  #peak 344 #plist 2
 26 ASN  H      26 ASN  QD2     4.56  #peak 3361 #plist 2
 26 ASN  QB     26 ASN  QD2     3.18  #peak 1355 #plist 2
 28 PHE  H      28 PHE  QB      3.63  #peak 3246 #plist 2
 29 VAL  QG2    31 GLU  QB      3.70  #peak 3276 #plist 1
 30 ASP  H      31 GLU  QB      4.73  #peak 866 #plist 2
 31 GLU  H      31 GLU  QB      3.20  #peak 133 #plist 2
 32 TYR  H      32 TYR  QB      2.82  #peak 95 #plist 2
 33 ASP  H      33 ASP  QB      3.15  #peak 30 #plist 2
 33 ASP  HA     34 PRO  QD      3.48  #peak 138 #plist 1
 33 ASP  QB     35 THR  H       5.03  #peak 1472 #plist 2
 34 PRO  QB     35 THR  H       4.02  #peak 981 #plist 2
 34 PRO  QD     35 THR  H       3.58  #peak 1517 #plist 2
 35 THR  H      36 ILE  QG1     4.70  #peak 2761 #plist 2
 36 ILE  H      36 ILE  QG1     3.23  #peak 400 #plist 2
 36 ILE  QG2    36 ILE  QG1     3.13  #peak 1038 #plist 1
 36 ILE  QG1    37 GLU  H       5.34  #peak 2971 #plist 2
 36 ILE  QG1    37 GLU  QG      5.34  #peak 4185 #plist 1
 41 ARG  H      41 ARG  QB      3.33  #peak 566 #plist 2
 41 ARG  QG     42 LYS  H       3.00  #peak 124 #plist 2
 41 ARG  QG     42 LYS  HA      3.76  #peak 2498 #plist 1
 41 ARG  QG     43 GLN  QB      4.83  #peak 3122 #plist 1
 41 ARG  QG     52 LEU  HG      4.64  #peak 2178 #plist 1
 41 ARG  QG     52 LEU  QQD     3.11  #peak 761 #plist 1
 41 ARG  QD     42 LYS  H       4.68  #peak 3752 #plist 2
 41 ARG  QD     43 GLN  H       5.34  #peak 2571 #plist 2
 41 ARG  QD     52 LEU  QQD     3.30  #peak 3853 #plist 1
 42 LYS  H      52 LEU  QQD     3.28  #peak 618 #plist 2
 42 LYS  HA     52 LEU  QQD     4.42  #peak 2490 #plist 1
 42 LYS  HB3    44 VAL  QQG     4.14  #peak 524 #plist 1
 42 LYS  HG2    44 VAL  QQG     3.51  #peak 2846 #plist 1
 42 LYS  QD     44 VAL  QQG     3.50  #peak 2165 #plist 1
 42 LYS  QD     53 LEU  QQD     3.95  #peak 936 #plist 1
 43 GLN  H      43 GLN  QG      4.43  #peak 1069 #plist 2
 43 GLN  H      52 LEU  QQD     4.70  #peak 326 #plist 2
 43 GLN  HA     43 GLN  QG      3.57  #peak 2382 #plist 1
 43 GLN  QB     43 GLN  QE2     3.51  #peak 602 #plist 2
 43 GLN  QB     52 LEU  QQD     3.66  #peak 4053 #plist 1
 43 GLN  QG     43 GLN  QE2     2.94  #peak 415 #plist 2
 43 GLN  QG     50 THR  QG2     3.47  #peak 595 #plist 1
 43 GLN  QG     52 LEU  QQD     4.34  #peak 2020 #plist 1
 43 GLN  QE2    50 THR  QG2     3.57  #peak 1021 #plist 2
 43 GLN  QE2    52 LEU  H       5.29  #peak 2595 #plist 2
 43 GLN  QE2    52 LEU  HA      4.12  #peak 3622 #plist 2
 43 GLN  QE2    52 LEU  QQD     4.25  #peak 2203 #plist 2
 44 VAL  H      44 VAL  QQG     2.99  #peak 161 #plist 2
 44 VAL  H      52 LEU  QQD     4.94  #peak 2956 #plist 1
 44 VAL  QQG    45 VAL  QG1     3.55  #peak 3409 #plist 1
 44 VAL  QQG    46 ILE  QG2     4.88  #peak 2943 #plist 1
 44 VAL  QQG    46 ILE  QG1     3.56  #peak 1259 #plist 1
 44 VAL  QQG    51 CYS  H       4.81  #peak 739 #plist 2
 44 VAL  QQG    53 LEU  HB2     3.48  #peak 3048 #plist 1
 44 VAL  QQG   160 VAL  QG1     5.44  #peak 2408 #plist 1
 45 VAL  HA     46 ILE  QG1     4.31  #peak 1107 #plist 1
 45 VAL  QG2    48 GLY  QA      3.79  #peak 2504 #plist 1
 46 ILE  H      46 ILE  QG1     3.29  #peak 81 #plist 2
 46 ILE  QG2    47 ASP  QB      4.36  #peak 3562 #plist 1
 46 ILE  QG2   157 TYR  QB      3.97  #peak 1155 #plist 1
 46 ILE  QD1   157 TYR  QB      4.09  #peak 2119 #plist 1
 51 CYS  HA     52 LEU  QQD     3.62  #peak 2876 #plist 1
 51 CYS  HB2    52 LEU  QQD     4.74  #peak 1316 #plist 1
 52 LEU  H      52 LEU  QQD     3.43  #peak 517 #plist 2
 52 LEU  QQD    53 LEU  H       3.07  #peak 8 #plist 2
 53 LEU  QQD    54 ASP  H       3.63  #peak 1040 #plist 2
 54 ASP  HA     56 LEU  QQD     5.21  #peak 2949 #plist 1
 55 ILE  H      55 ILE  QG1     4.67  #peak 1228 #plist 2
 55 ILE  H      56 LEU  QQD     5.35  #peak 562 #plist 2
 55 ILE  QG2    55 ILE  QG1     3.23  #peak 3457 #plist 1
 55 ILE  QG1    56 LEU  H       3.46  #peak 59 #plist 2
 55 ILE  QG1    56 LEU  HA      4.18  #peak 3404 #plist 1
 56 LEU  H      56 LEU  QB      3.18  #peak 154 #plist 2
 56 LEU  H      56 LEU  QQD     3.69  #peak 340 #plist 2
 56 LEU  HA     56 LEU  QQD     3.60  #peak 1799 #plist 1
 56 LEU  HA     57 ASP  QB      4.41  #peak 4065 #plist 1
 56 LEU  QB     57 ASP  HA      4.88  #peak 3648 #plist 1
 56 LEU  QB     74 THR  QG2     3.69  #peak 3707 #plist 1
 56 LEU  QQD    57 ASP  H       4.48  #peak 795 #plist 2
 56 LEU  QQD    74 THR  H       5.20  #peak 2657 #plist 2
 56 LEU  QQD    74 THR  HB      4.08  #peak 1513 #plist 1
 56 LEU  QQD    74 THR  QG2     3.90  #peak 3754 #plist 1
 57 ASP  H      57 ASP  QB      3.41  #peak 870 #plist 2
 57 ASP  QB     58 THR  H       4.21  #peak 2453 #plist 2
 58 THR  QG2    71 TYR  QB      3.97  #peak 2552 #plist 1
 60 GLY  QA     61 GLN  QB      4.44  #peak 2983 #plist 1
 61 GLN  H      61 GLN  QB      3.00  #peak 419 #plist 2
 61 GLN  QB     61 GLN  HE21    3.74  #peak 1833 #plist 2
 61 GLN  QB     62 GLU  H       3.75  #peak 1463 #plist 2
 63 GLU  H      63 GLU  QB      3.68  #peak 1290 #plist 2
 63 GLU  HA     63 GLU  QG      3.65  #peak 3698 #plist 1
 64 TYR  HA     65 SER  QB      4.55  #peak 2901 #plist 1
 65 SER  H      65 SER  QB      3.41  #peak 430 #plist 2
 65 SER  QB     66 ALA  H       3.86  #peak 2355 #plist 2
 65 SER  QB     66 ALA  HA      5.34  #peak 2752 #plist 1
 67 MET  HA     68 ARG  QD      4.01  #peak 2159 #plist 1
 67 MET  QG     69 ASP  QB      4.57  #peak 3971 #plist 1
 68 ARG  H      68 ARG  QG      4.26  #peak 3298 #plist 2
 68 ARG  H      68 ARG  QD      3.27  #peak 258 #plist 2
 68 ARG  H      69 ASP  QB      4.96  #peak 2498 #plist 2
 68 ARG  HA     68 ARG  QD      4.45  #peak 2392 #plist 1
 68 ARG  QB     68 ARG  QD      3.52  #peak 2303 #plist 1
 68 ARG  QB     99 GLN  QG      3.95  #peak 1061 #plist 1
 68 ARG  QG     99 GLN  QB      4.41  #peak 1845 #plist 1
 68 ARG  QG     99 GLN  QG      4.17  #peak 3963 #plist 1
 68 ARG  QG     99 GLN  QE2     4.17  #peak 4232 #plist 1
 68 ARG  QD     69 ASP  H       4.75  #peak 1600 #plist 2
 68 ARG  QD     99 GLN  QE2     4.90  #peak 3921 #plist 2
 68 ARG  QD    103 VAL  QG1     3.99  #peak 2987 #plist 1
 69 ASP  H      69 ASP  QB      2.88  #peak 624 #plist 2
 69 ASP  QB     70 GLN  H       3.14  #peak 355 #plist 2
 69 ASP  QB     70 GLN  QG      4.98  #peak 3971 #plist 1
 69 ASP  QB    104 LYS  HA      4.43  #peak 3294 #plist 1
 70 GLN  H      70 GLN  QB      3.49  #peak 236 #plist 2
 70 GLN  H      70 GLN  QG      3.20  #peak 424 #plist 2
 70 GLN  HA     70 GLN  QG      3.44  #peak 2061 #plist 1
 70 GLN  HA     70 GLN  QE2     3.92  #peak 1301 #plist 2
 70 GLN  HA     73 ARG  QD      4.31  #peak 1648 #plist 1
 70 GLN  QB     71 TYR  H       3.82  #peak 447 #plist 2
 70 GLN  QG     70 GLN  QE2     3.02  #peak 644 #plist 2
 70 GLN  QG     71 TYR  H       4.28  #peak 693 #plist 2
 71 TYR  H      71 TYR  QB      3.54  #peak 258 #plist 2
 71 TYR  QB     72 MET  H       3.78  #peak 1123 #plist 2
 72 MET  H      72 MET  QB      3.64  #peak 1287 #plist 2
 72 MET  H      72 MET  QG      5.01  #peak 680 #plist 2
 72 MET  H      73 ARG  QG      4.67  #peak 1507 #plist 2
 72 MET  QB     72 MET  QE      3.32  #peak 2242 #plist 1
 72 MET  QG     75 GLY  H       5.04  #peak 1876 #plist 2
 73 ARG  H      73 ARG  QD      4.13  #peak 1141 #plist 2
 73 ARG  HA     73 ARG  QG      3.26  #peak 400 #plist 1
 73 ARG  HA     73 ARG  QD      4.41  #peak 684 #plist 1
 73 ARG  HB2    73 ARG  QD      3.63  #peak 2885 #plist 1
 73 ARG  QG     74 THR  H       4.63  #peak 913 #plist 2
 76 GLU  H      76 GLU  QB      2.96  #peak 721 #plist 2
 76 GLU  QB     77 GLY  H       3.41  #peak 807 #plist 2
 78 PHE  H      79 LEU  QQD     4.94  #peak 1711 #plist 2
 79 LEU  H      79 LEU  QQD     4.87  #peak 1420 #plist 2
 79 LEU  HA     79 LEU  QQD     3.51  #peak 459 #plist 1
 79 LEU  QQD    81 VAL  H       4.97  #peak 1097 #plist 2
 79 LEU  QQD    81 VAL  QG2     4.35  #peak 2144 #plist 1
 79 LEU  QQD   112 VAL  H       4.02  #peak 1128 #plist 2
 79 LEU  QQD   112 VAL  HB      4.04  #peak 1401 #plist 1
 79 LEU  QQD   112 VAL  QG1     4.73  #peak 1776 #plist 1
 79 LEU  QQD   112 VAL  QG2     2.94  #peak 1998 #plist 1
 79 LEU  QQD   155 ALA  QB      3.52  #peak 239 #plist 1
 79 LEU  QQD   156 PHE  H       4.37  #peak 2379 #plist 2
 79 LEU  QQD   156 PHE  HA      3.77  #peak 467 #plist 1
 79 LEU  QQD   159 LEU  H       3.90  #peak 485 #plist 2
 79 LEU  QQD   159 LEU  QB      3.94  #peak 989 #plist 1
 79 LEU  QQD   159 LEU  HG      3.50  #peak 389 #plist 1
 79 LEU  QQD   159 LEU  QD2     4.22  #peak 3844 #plist 1
 80 CYS  H     113 LEU  QQD     4.35  #peak 600 #plist 2
 80 CYS  HB2   113 LEU  QQD     5.07  #peak 501 #plist 1
 80 CYS  HB3   113 LEU  QQD     3.97  #peak 1049 #plist 1
 81 VAL  HB    114 VAL  QQG     4.15  #peak 1805 #plist 1
 83 ALA  H      86 ASN  QD2     3.52  #peak 949 #plist 2
 83 ALA  QB     85 ASN  QB      3.73  #peak 440 #plist 1
 84 ILE  H     117 LYS  QB      4.07  #peak 1036 #plist 2
 84 ILE  H     117 LYS  QE      5.34  #peak 3894 #plist 2
 84 ILE  HA    125 VAL  QQG     3.29  #peak 29 #plist 1
 84 ILE  QG2   123 ARG  QD      4.43  #peak 4024 #plist 1
 84 ILE  HG13  117 LYS  QB      3.74  #peak 204 #plist 1
 84 ILE  QD1    85 ASN  QB      4.74  #peak 3880 #plist 1
 84 ILE  QD1   117 LYS  QB      3.41  #peak 2359 #plist 1
 84 ILE  QD1   123 ARG  QB      3.56  #peak 1134 #plist 1
 84 ILE  QD1   123 ARG  QD      3.93  #peak 3297 #plist 1
 85 ASN  H      85 ASN  QB      3.57  #peak 1176 #plist 2
 85 ASN  H     125 VAL  QQG     4.55  #peak 2775 #plist 2
 85 ASN  QB     86 ASN  H       3.16  #peak 708 #plist 2
 85 ASN  QB     86 ASN  HB3     4.71  #peak 2487 #plist 1
 85 ASN  QB     86 ASN  QD2     3.90  #peak 1962 #plist 2
 85 ASN  HD21   86 ASN  QD2     5.27  #peak 2725 #plist 2
 86 ASN  H      86 ASN  QD2     3.18  #peak 796 #plist 2
 86 ASN  H     125 VAL  QQG     4.32  #peak 3118 #plist 2
 86 ASN  HB2    86 ASN  QD2     3.47  #peak 1276 #plist 2
 86 ASN  QD2    89 SER  H       4.21  #peak 1888 #plist 2
 87 THR  H     125 VAL  QQG     4.82  #peak 2974 #plist 2
 87 THR  HA    125 VAL  QQG     3.44  #peak 65 #plist 1
 87 THR  HB    125 VAL  QQG     4.43  #peak 961 #plist 1
 88 LYS  H      88 LYS  QB      2.81  #peak 484 #plist 2
 88 LYS  QB     88 LYS  QE      4.35  #peak 3907 #plist 1
 88 LYS  QB     89 SER  H       3.54  #peak 731 #plist 2
 90 PHE  HB2   125 VAL  QQG     3.85  #peak 2908 #plist 1
 90 PHE  HB3   125 VAL  QQG     4.39  #peak 2282 #plist 1
 90 PHE  HD1   125 VAL  QQG     4.21  #peak 310 #plist 1
 93 ILE  HB    133 LEU  QQD     5.44  #peak 2547 #plist 1
 93 ILE  QD1    97 ARG  QD      3.40  #peak 223 #plist 1
 93 ILE  QD1   133 LEU  QQD     3.93  #peak 3532 #plist 1
 94 HIS  H      94 HIS  QB      3.29  #peak 446 #plist 2
 95 HIS  HA     98 GLU  QB      3.51  #peak 870 #plist 1
 97 ARG  HB3    97 ARG  QD      3.72  #peak 2027 #plist 1
 98 GLU  H      98 GLU  QB      2.68  #peak 410 #plist 2
 98 GLU  H      98 GLU  QG      4.24  #peak 577 #plist 1
 98 GLU  HA    101 LYS  QB      3.39  #peak 724 #plist 1
 98 GLU  HA    101 LYS  QG      4.05  #peak 1278 #plist 1
 98 GLU  QG     99 GLN  H       4.81  #peak 1643 #plist 1
 99 GLN  QB     99 GLN  QE2     3.98  #peak 1759 #plist 2
 99 GLN  QG     99 GLN  QE2     3.15  #peak 732 #plist 2
 99 GLN  QE2   100 ILE  HG12    5.17  #peak 3641 #plist 2
 99 GLN  QE2   100 ILE  QD1     4.37  #peak 2570 #plist 2
100 ILE  HB    101 LYS  QB      4.57  #peak 2655 #plist 1
100 ILE  QG2   104 LYS  QG      3.58  #peak 485 #plist 1
100 ILE  QG2   109 VAL  QQG     3.43  #peak 2773 #plist 1
100 ILE  QD1   109 VAL  QQG     4.87  #peak 1171 #plist 1
101 LYS  H     101 LYS  QB      3.23  #peak 753 #plist 2
101 LYS  HA    104 LYS  QG      3.67  #peak 69 #plist 1
101 LYS  QB    101 LYS  QD      3.28  #peak 4075 #plist 1
101 LYS  QB    101 LYS  QE      4.13  #peak 471 #plist 1
101 LYS  QB    104 LYS  QD      5.14  #peak 1900 #plist 1
101 LYS  QG    101 LYS  QE      3.61  #peak 168 #plist 1
101 LYS  QG    106 SER  H       4.24  #peak 833 #plist 2
101 LYS  QD    106 SER  H       4.16  #peak 1561 #plist 2
101 LYS  QD    107 GLU  H       5.17  #peak 3292 #plist 2
101 LYS  QD    107 GLU  HA      3.71  #peak 2534 #plist 1
101 LYS  QD    107 GLU  QB      4.73  #peak 3492 #plist 1
101 LYS  QD    107 GLU  QG      4.03  #peak 3385 #plist 1
102 ARG  H     102 ARG  QB      2.70  #peak 442 #plist 2
102 ARG  QB    102 ARG  QD      3.64  #peak 3936 #plist 1
102 ARG  QB    103 VAL  H       3.79  #peak 2210 #plist 2
102 ARG  QB    103 VAL  QG1     4.01  #peak 2433 #plist 1
102 ARG  QG    103 VAL  H       3.98  #peak 2099 #plist 2
102 ARG  QG    103 VAL  HA      4.35  #peak 2857 #plist 1
103 VAL  QG2   104 LYS  QG      3.50  #peak 3652 #plist 1
104 LYS  H     104 LYS  QG      2.98  #peak 747 #plist 2
104 LYS  HB2   104 LYS  QD      3.68  #peak 1727 #plist 1
104 LYS  QG    105 ASP  H       3.54  #peak 3838 #plist 2
104 LYS  QG    106 SER  H       3.86  #peak 2240 #plist 2
104 LYS  QG    106 SER  QB      4.26  #peak 4132 #plist 1
104 LYS  QD    105 ASP  H       4.49  #peak 2140 #plist 2
104 LYS  QD    106 SER  H       3.91  #peak 1852 #plist 2
104 LYS  QD    107 GLU  HA      4.24  #peak 2815 #plist 1
104 LYS  QD    109 VAL  QQG     4.10  #peak 3280 #plist 1
104 LYS  QE    109 VAL  QQG     3.99  #peak 1619 #plist 1
105 ASP  H     105 ASP  QB      3.06  #peak 144 #plist 2
106 SER  H     106 SER  QB      3.37  #peak 659 #plist 2
106 SER  QB    107 GLU  H       3.56  #peak 1335 #plist 2
106 SER  QB    107 GLU  HA      4.22  #peak 3121 #plist 1
106 SER  QB    108 ASP  H       3.76  #peak 1057 #plist 2
106 SER  QB    109 VAL  QQG     4.16  #peak 3852 #plist 1
107 GLU  H     107 GLU  QB      3.26  #peak 877 #plist 2
107 GLU  H     109 VAL  QQG     5.12  #peak 3484 #plist 2
107 GLU  HA    109 VAL  QQG     3.81  #peak 3380 #plist 1
107 GLU  QB    108 ASP  H       3.96  #peak 811 #plist 2
108 ASP  H     108 ASP  QB      3.05  #peak 2 #plist 2
108 ASP  H     109 VAL  QQG     3.72  #peak 1247 #plist 2
109 VAL  H     109 VAL  QQG     2.91  #peak 150 #plist 2
109 VAL  QQG   110 PRO  HG3     4.16  #peak 2202 #plist 1
109 VAL  QQG   110 PRO  QD      3.12  #peak 1603 #plist 1
109 VAL  QQG   111 MET  QG      3.59  #peak 1745 #plist 1
109 VAL  QQG   111 MET  QE      2.89  #peak 1157 #plist 1
110 PRO  HG3   163 ILE  QG1     4.72  #peak 3910 #plist 1
110 PRO  QD    159 LEU  QD1     4.58  #peak 3894 #plist 1
110 PRO  QD    163 ILE  QG1     3.94  #peak 1030 #plist 1
111 MET  H     111 MET  QG      3.66  #peak 613 #plist 2
111 MET  HA    111 MET  QG      3.71  #peak 607 #plist 1
111 MET  QB    113 LEU  QQD     3.67  #peak 972 #plist 1
111 MET  QG    111 MET  QE      2.89  #peak 1368 #plist 1
112 VAL  H     113 LEU  QQD     3.87  #peak 1845 #plist 2
112 VAL  HA    140 PRO  QB      5.34  #peak 1704 #plist 1
112 VAL  HA    140 PRO  QG      4.10  #peak 4097 #plist 1
112 VAL  QG1   113 LEU  QQD     4.63  #peak 387 #plist 1
112 VAL  QG1   140 PRO  QB      4.00  #peak 1645 #plist 1
112 VAL  QG1   140 PRO  QG      3.70  #peak 791 #plist 1
112 VAL  QG2   113 LEU  QQD     4.61  #peak 3280 #plist 1
113 LEU  HA    113 LEU  QQD     3.29  #peak 827 #plist 1
113 LEU  QQD   114 VAL  H       4.21  #peak 902 #plist 1
113 LEU  QQD   130 ALA  HA      4.73  #peak 3095 #plist 1
113 LEU  QQD   130 ALA  QB      3.63  #peak 1446 #plist 1
113 LEU  QQD   133 LEU  H       4.72  #peak 1288 #plist 2
113 LEU  QQD   133 LEU  QQD     3.67  #peak 190 #plist 1
113 LEU  QQD   134 ALA  H       3.38  #peak 591 #plist 2
113 LEU  QQD   134 ALA  HA      3.92  #peak 1398 #plist 1
113 LEU  QQD   134 ALA  QB      3.18  #peak 149 #plist 1
113 LEU  QQD   135 ARG  H       4.96  #peak 3673 #plist 2
113 LEU  QQD   137 TYR  HB2     5.09  #peak 3825 #plist 1
113 LEU  QQD   137 TYR  HD1     3.88  #peak 656 #plist 1
113 LEU  QQD   139 ILE  HB      4.65  #peak 1905 #plist 1
113 LEU  QQD   139 ILE  QD1     3.58  #peak 432 #plist 1
113 LEU  QQD   141 PHE  HA      5.06  #peak 2858 #plist 1
113 LEU  QQD   141 PHE  HB3     5.36  #peak 3440 #plist 1
113 LEU  QQD   141 PHE  QD      4.02  #peak 547 #plist 1
114 VAL  H     114 VAL  QQG     3.10  #peak 506 #plist 2
114 VAL  QQG   115 GLY  H       2.99  #peak 416 #plist 2
114 VAL  QQG   116 ASN  H       3.90  #peak 720 #plist 2
114 VAL  QQG   116 ASN  HA      4.59  #peak 488 #plist 1
114 VAL  QQG   116 ASN  HB2     5.02  #peak 1731 #plist 1
114 VAL  QQG   142 ILE  HG13    3.49  #peak 1895 #plist 1
117 LYS  H     117 LYS  QD      4.18  #peak 1924 #plist 2
117 LYS  HA    117 LYS  QD      3.62  #peak 4121 #plist 1
117 LYS  QB    118 CYS  HA      5.09  #peak 4265 #plist 1
117 LYS  QG    117 LYS  QE      3.21  #peak 2711 #plist 1
117 LYS  QG    120 LEU  QQD     3.47  #peak 688 #plist 1
118 CYS  HA    120 LEU  QB      5.34  #peak 4265 #plist 1
118 CYS  HA    123 ARG  QD      3.57  #peak 1754 #plist 1
118 CYS  QB    123 ARG  QD      3.84  #peak 274 #plist 1
119 ASP  H     120 LEU  QB      4.91  #peak 1913 #plist 2
120 LEU  H     120 LEU  QB      2.96  #peak 50 #plist 2
120 LEU  HA    120 LEU  QQD     3.10  #peak 2062 #plist 1
120 LEU  QB    121 PRO  QG      4.21  #peak 1978 #plist 1
120 LEU  QB    121 PRO  QD      4.17  #peak 1511 #plist 1
120 LEU  QB    122 SER  H       3.40  #peak 152 #plist 2
120 LEU  QQD   121 PRO  QD      3.25  #peak 1566 #plist 1
120 LEU  QQD   122 SER  H       4.58  #peak 790 #plist 2
123 ARG  H     123 ARG  QB      3.06  #peak 955 #plist 2
123 ARG  QB    123 ARG  QD      3.24  #peak 677 #plist 1
123 ARG  QB    123 ARG  HE      3.63  #peak 982 #plist 1
123 ARG  QB    124 THR  H       3.79  #peak 1589 #plist 2
123 ARG  QD    126 ASP  HA      3.89  #peak 3066 #plist 1
123 ARG  QD    127 THR  H       4.19  #peak 3975 #plist 2
124 THR  H     125 VAL  QQG     4.21  #peak 2011 #plist 2
125 VAL  H     125 VAL  QQG     3.08  #peak 331 #plist 2
125 VAL  HA    125 VAL  QQG     3.13  #peak 261 #plist 1
125 VAL  QQG   126 ASP  H       2.92  #peak 738 #plist 2
125 VAL  QQG   126 ASP  HB3     4.97  #peak 1868 #plist 1
125 VAL  QQG   129 GLN  H       4.78  #peak 1343 #plist 2
125 VAL  QQG   129 GLN  HB2     4.49  #peak 4237 #plist 1
125 VAL  QQG   129 GLN  QG      3.71  #peak 784 #plist 1
125 VAL  QG1   129 GLN  HG2     6.11  #peak 784 #plist 1
125 VAL  QG2   129 GLN  HG2     6.11  #peak 784 #plist 1
125 VAL  QQG   130 ALA  H       4.01  #peak 78 #plist 1
125 VAL  QQG   130 ALA  QB      3.91  #peak 1329 #plist 1
126 ASP  H     129 GLN  QG      3.83  #peak 1257 #plist 2
126 ASP  HB2   128 LYS  QG      4.11  #peak 2489 #plist 1
126 ASP  HB2   129 GLN  QG      3.73  #peak 3206 #plist 1
126 ASP  HB3   128 LYS  QG      3.77  #peak 1406 #plist 1
127 THR  QG2   143 GLU  QG      3.31  #peak 1719 #plist 1
128 LYS  H     128 LYS  QG      3.46  #peak 307 #plist 2
128 LYS  H     128 LYS  QD      4.33  #peak 1165 #plist 2
128 LYS  QB    128 LYS  QD      3.41  #peak 2361 #plist 1
128 LYS  QG    128 LYS  QE      3.54  #peak 874 #plist 1
128 LYS  QG    129 GLN  H       3.51  #peak 309 #plist 2
129 GLN  H     129 GLN  QG      3.17  #peak 482 #plist 2
129 GLN  HA    132 ASP  QB      3.89  #peak 777 #plist 1
129 GLN  QG    129 GLN  HE21    3.02  #peak 987 #plist 2
129 GLN  QG    130 ALA  H       3.55  #peak 531 #plist 2
129 GLN  QG    130 ALA  QB      4.74  #peak 2084 #plist 1
129 GLN  HE21  132 ASP  QB      4.43  #peak 3932 #plist 2
130 ALA  HA    133 LEU  QQD     3.97  #peak 5 #plist 1
132 ASP  H     132 ASP  QB      2.66  #peak 207 #plist 2
132 ASP  H     133 LEU  QB      4.62  #peak 993 #plist 2
132 ASP  QB    133 LEU  H       3.17  #peak 479 #plist 2
132 ASP  QB    133 LEU  HA      4.59  #peak 4263 #plist 1
133 LEU  H     133 LEU  QB      2.85  #peak 217 #plist 2
133 LEU  H     133 LEU  QQD     4.00  #peak 1416 #plist 1
133 LEU  HA    133 LEU  QQD     3.46  #peak 43 #plist 1
133 LEU  QB    133 LEU  QQD     2.84  #peak 347 #plist 1
133 LEU  QB    134 ALA  H       3.39  #peak 440 #plist 2
133 LEU  QQD   134 ALA  H       3.65  #peak 723 #plist 2
133 LEU  QQD   135 ARG  H       5.14  #peak 2315 #plist 2
133 LEU  QQD   136 SER  H       4.90  #peak 2192 #plist 2
133 LEU  QQD   136 SER  QB      4.57  #peak 2941 #plist 1
133 LEU  QQD   137 TYR  H       3.92  #peak 1555 #plist 2
135 ARG  H     135 ARG  QB      2.82  #peak 200 #plist 2
135 ARG  HA    135 ARG  QB      2.60  #peak 102 #plist 1
135 ARG  QB    135 ARG  QD      3.52  #peak 3140 #plist 1
135 ARG  QB    136 SER  H       2.73  #peak 874 #plist 2
136 SER  H     136 SER  QB      2.51  #peak 213 #plist 2
136 SER  QB    137 TYR  H       3.17  #peak 409 #plist 2
136 SER  QB    137 TYR  HA      5.34  #peak 2752 #plist 1
136 SER  QB    137 TYR  HD2     4.24  #peak 2818 #plist 1
139 ILE  HB    140 PRO  QG      4.26  #peak 3843 #plist 1
140 PRO  QB    141 PHE  H       2.90  #peak 502 #plist 2
140 PRO  QB    158 THR  QG2     3.32  #peak 1028 #plist 1
140 PRO  QG    158 THR  HB      4.83  #peak 2295 #plist 1
140 PRO  QG    158 THR  QG2     3.25  #peak 2866 #plist 1
143 GLU  H     143 GLU  QG      4.06  #peak 459 #plist 2
143 GLU  QG    144 THR  H       3.63  #peak 2426 #plist 2
145 SER  HB2   147 LYS  QB      4.92  #peak 247 #plist 1
145 SER  HB2   147 LYS  QG      5.22  #peak 194 #plist 1
146 ALA  H     147 LYS  QB      5.27  #peak 4105 #plist 2
146 ALA  H     149 ARG  QG      5.14  #peak 3199 #plist 2
146 ALA  HA    149 ARG  QG      3.93  #peak 1684 #plist 1
146 ALA  QB    147 LYS  QB      4.14  #peak 1934 #plist 1
146 ALA  QB    149 ARG  QG      4.69  #peak 4105 #plist 1
147 LYS  H     147 LYS  QB      3.19  #peak 33 #plist 2
147 LYS  HA    147 LYS  QG      3.56  #peak 2574 #plist 1
147 LYS  QG    148 THR  H       4.21  #peak 2983 #plist 2
148 THR  H     149 ARG  QG      5.07  #peak 4092 #plist 2
149 ARG  H     149 ARG  QG      3.56  #peak 736 #plist 2
153 ASP  H     153 ASP  QB      2.59  #peak 173 #plist 2
153 ASP  QB    154 ASP  H       3.61  #peak 426 #plist 2
154 ASP  HA    157 TYR  QB      3.69  #peak 2104 #plist 1
156 PHE  H     156 PHE  QB      3.01  #peak 247 #plist 2
156 PHE  H     157 TYR  QB      4.59  #peak 1639 #plist 2
156 PHE  QB    157 TYR  H       3.19  #peak 269 #plist 2
156 PHE  QB    157 TYR  HA      4.35  #peak 1848 #plist 1
156 PHE  QB    157 TYR  QD      5.34  #peak 1429 #plist 1
157 TYR  H     157 TYR  QB      3.06  #peak 489 #plist 2
157 TYR  QB    158 THR  H       3.52  #peak 834 #plist 2
159 LEU  QD1   163 ILE  QG1     3.58  #peak 1945 #plist 1
160 VAL  QG1   164 ARG  QB      4.72  #peak 3443 #plist 1
160 VAL  QG1   164 ARG  QG      3.78  #peak 635 #plist 1
161 ARG  HA    164 ARG  QG      4.00  #peak 113 #plist 1
161 ARG  HA    164 ARG  QD      4.78  #peak 411 #plist 1
162 GLU  H     162 GLU  QB      3.32  #peak 944 #plist 2
162 GLU  HA    162 GLU  QG      3.42  #peak 2236 #plist 1
162 GLU  QB    163 ILE  HA      5.20  #peak 412 #plist 1
162 GLU  QG    163 ILE  H       4.53  #peak 1061 #plist 2
163 ILE  H     163 ILE  QG1     4.64  #peak 1213 #plist 2
163 ILE  H     164 ARG  QB      4.55  #peak 702 #plist 2
164 ARG  H     164 ARG  QB      3.59  #peak 1332 #plist 2
164 ARG  H     164 ARG  QG      2.97  #peak 593 #plist 2
164 ARG  QB    165 LYS  H       3.43  #peak 4211 #plist 1
164 ARG  QB    165 LYS  HA      4.72  #peak 2593 #plist 1
165 LYS  H     166 HIS  QB      4.72  #peak 3236 #plist 2
165 LYS  HA    165 LYS  QE      4.53  #peak 3196 #plist 1
165 LYS  HA    168 GLU  QG      3.14  #peak 2038 #plist 1
165 LYS  HG2   165 LYS  QE      3.71  #peak 2850 #plist 1
165 LYS  QE    166 HIS  H       3.56  #peak 1337 #plist 2
165 LYS  QE    166 HIS  HA      3.69  #peak 2306 #plist 1
166 HIS  H     166 HIS  QB      2.89  #peak 216 #plist 2
166 HIS  H     168 GLU  QG      4.74  #peak 1344 #plist 2
166 HIS  QB    167 LYS  H       3.17  #peak 23 #plist 2
167 LYS  H     168 GLU  QG      4.22  #peak 2338 #plist 2
168 GLU  H     168 GLU  QB      3.09  #peak 583 #plist 2
168 GLU  H     168 GLU  QG      2.97  #peak 1468 #plist 2
168 GLU  HA    168 GLU  QG      3.63  #peak 929 #plist 1
168 GLU  QB    169 LYS  H       3.74  #peak 970 #plist 2
168 GLU  QB    169 LYS  QG      5.29  #peak 3615 #plist 1
168 GLU  QG    169 LYS  QG      5.34  #peak 3615 #plist 1
169 LYS  H     169 LYS  QB      2.70  #peak 392 #plist 2
169 LYS  HA    169 LYS  QE      3.86  #peak 2751 #plist 1
169 LYS  QB    169 LYS  QE      4.29  #peak 3920 #plist 1
