# Supplementary material for: NMR-Chemical-Shift-Driven Protocol Reveals the Cofactor-Bound, Complete Structure of Dynamic Intermediates of the Catalytic Cycle of Oncogenic KRAS G12C Protein and the Significance of the Mg2+ Ion
Source: Int J Mol Sci. 2023 Jul 28;24(15):12101. doi: 10.3390/ijms241512101 (PMC10418480; doi:10.3390/ijms241512101)
Supplement: Supplementary file 1 [file ijms-24-12101-s001.zip › ARTINA_structure.pdb]

HEADER    STRUCTURE FROM CYANA 3.98.15            25-JUN-23     1PDB
EXPDTA    NMR, 20 STRUCTURES
REMARK  99 B-FACTOR COLUMN STORES ADDITIONAL COORDINATE DIGITS.
MODEL        1
ATOM      1  N   MET A   1       1.329   0.000   0.000  1.00  0.00           N
ATOM      2  H   MET A   1       1.808  -0.000   0.855  1.00 20.41           H
ATOM      3  CA  MET A   1       2.093  -0.001  -1.242  1.00 52.33           C
ATOM      4  HA  MET A   1       2.027   0.988  -1.672  1.00 32.50           H
ATOM      5  CB  MET A   1       3.562  -0.324  -0.963  1.00 33.33           C
ATOM      6  HB2 MET A   1       3.619  -0.959  -0.091  1.00 74.22           H
ATOM      7  HB3 MET A   1       3.970  -0.853  -1.811  1.00 74.40           H
ATOM      8  CG  MET A   1       4.418   0.906  -0.713  1.00  2.34           C
ATOM      9  HG2 MET A   1       5.445   0.596  -0.590  1.00 61.44           H
ATOM     10  HG3 MET A   1       4.342   1.560  -1.568  1.00 51.55           H
ATOM     11  SD  MET A   1       3.913   1.817   0.759  1.00 15.11           S
ATOM     12  CE  MET A   1       4.688   0.840   2.045  1.00 54.22           C
ATOM     13  HE1 MET A   1       5.750   1.032   2.051  1.00 65.41           H
ATOM     14  HE2 MET A   1       4.268   1.108   3.003  1.00 10.40           H
ATOM     15  HE3 MET A   1       4.512  -0.208   1.856  1.00 73.44           H
ATOM     16  C   MET A   1       1.518  -1.008  -2.233  1.00 51.34           C
ATOM     17  O   MET A   1       0.600  -1.761  -1.907  1.00 71.24           O
ATOM     18  N   THR A   2       2.063  -1.016  -3.446  1.00  2.31           N
ATOM     19  H   THR A   2       2.792  -0.391  -3.645  1.00 74.22           H
ATOM     20  CA  THR A   2       1.604  -1.929  -4.485  1.00 14.24           C
ATOM     21  HA  THR A   2       0.569  -2.169  -4.284  1.00 44.31           H
ATOM     22  CB  THR A   2       1.688  -1.281  -5.880  1.00 21.04           C
ATOM     23  HB  THR A   2       1.290  -0.278  -5.819  1.00 33.31           H
ATOM     24  OG1 THR A   2       0.913  -2.036  -6.818  1.00 10.51           O
ATOM     25  HG1 THR A   2       0.205  -2.491  -6.356  1.00  1.15           H
ATOM     26  CG2 THR A   2       3.132  -1.203  -6.353  1.00 55.33           C
ATOM     27 HG21 THR A   2       3.173  -0.677  -7.296  1.00  1.22           H
ATOM     28 HG22 THR A   2       3.723  -0.675  -5.620  1.00 50.30           H
ATOM     29 HG23 THR A   2       3.523  -2.201  -6.481  1.00 23.14           H
ATOM     30  C   THR A   2       2.419  -3.217  -4.485  1.00 10.33           C
ATOM     31  O   THR A   2       3.640  -3.188  -4.339  1.00 65.13           O
ATOM     32  N   GLU A   3       1.735  -4.345  -4.649  1.00 41.24           N
ATOM     33  H   GLU A   3       0.762  -4.303  -4.760  1.00 44.43           H
ATOM     34  CA  GLU A   3       2.398  -5.643  -4.668  1.00 20.40           C
ATOM     35  HA  GLU A   3       3.339  -5.543  -4.149  1.00 44.44           H
ATOM     36  CB  GLU A   3       1.543  -6.688  -3.947  1.00 51.32           C
ATOM     37  HB2 GLU A   3       0.505  -6.397  -4.019  1.00 21.34           H
ATOM     38  HB3 GLU A   3       1.674  -7.642  -4.436  1.00  4.10           H
ATOM     39  CG  GLU A   3       1.893  -6.853  -2.478  1.00  4.50           C
ATOM     40  HG2 GLU A   3       2.920  -7.179  -2.400  1.00 75.22           H
ATOM     41  HG3 GLU A   3       1.783  -5.898  -1.985  1.00 54.33           H
ATOM     42  CD  GLU A   3       1.009  -7.865  -1.777  1.00 72.33           C
ATOM     43  OE1 GLU A   3       0.857  -7.765  -0.542  1.00 13.23           O
ATOM     44  OE2 GLU A   3       0.469  -8.758  -2.464  1.00 22.05           O
ATOM     45  C   GLU A   3       2.671  -6.094  -6.100  1.00 23.30           C
ATOM     46  O   GLU A   3       1.774  -6.099  -6.943  1.00 11.40           O
ATOM     47  N   TYR A   4       3.916  -6.472  -6.367  1.00 63.43           N
ATOM     48  H   TYR A   4       4.588  -6.447  -5.654  1.00 34.12           H
ATOM     49  CA  TYR A   4       4.310  -6.922  -7.697  1.00 73.13           C
ATOM     50  HA  TYR A   4       3.441  -6.866  -8.337  1.00 31.12           H
ATOM     51  CB  TYR A   4       5.402  -6.013  -8.264  1.00 33.13           C
ATOM     52  HB2 TYR A   4       6.049  -5.696  -7.461  1.00 22.22           H
ATOM     53  HB3 TYR A   4       5.980  -6.566  -8.989  1.00 42.14           H
ATOM     54  CG  TYR A   4       4.865  -4.774  -8.944  1.00  5.44           C
ATOM     55  CD1 TYR A   4       4.060  -4.870 -10.072  1.00  2.21           C
ATOM     56  HD1 TYR A   4       3.819  -5.848 -10.463  1.00 13.23           H
ATOM     57  CE1 TYR A   4       3.568  -3.740 -10.697  1.00 24.11           C
ATOM     58  HE1 TYR A   4       2.944  -3.835 -11.573  1.00 32.00           H
ATOM     59  CZ  TYR A   4       3.879  -2.493 -10.195  1.00 72.41           C
ATOM     60  CE2 TYR A   4       4.676  -2.372  -9.076  1.00 42.52           C
ATOM     61  HE2 TYR A   4       4.920  -1.395  -8.684  1.00 35.23           H
ATOM     62  CD2 TYR A   4       5.165  -3.506  -8.459  1.00 33.54           C
ATOM     63  HD2 TYR A   4       5.790  -3.415  -7.582  1.00 50.42           H
ATOM     64  OH  TYR A   4       3.391  -1.365 -10.814  1.00 64.20           O
ATOM     65  HH  TYR A   4       3.717  -0.585 -10.359  1.00 51.10           H
ATOM     66  C   TYR A   4       4.802  -8.366  -7.661  1.00  2.42           C
ATOM     67  O   TYR A   4       5.656  -8.723  -6.849  1.00 34.15           O
ATOM     68  N   LYS A   5       4.258  -9.192  -8.548  1.00  2.12           N
ATOM     69  H   LYS A   5       3.582  -8.848  -9.170  1.00  4.24           H
ATOM     70  CA  LYS A   5       4.641 -10.597  -8.621  1.00  4.21           C
ATOM     71  HA  LYS A   5       5.184 -10.840  -7.720  1.00 42.12           H
ATOM     72  CB  LYS A   5       3.396 -11.483  -8.707  1.00 44.50           C
ATOM     73  HB2 LYS A   5       2.896 -11.289  -9.644  1.00 72.13           H
ATOM     74  HB3 LYS A   5       3.704 -12.518  -8.680  1.00 34.21           H
ATOM     75  CG  LYS A   5       2.405 -11.250  -7.580  1.00  3.12           C
ATOM     76  HG2 LYS A   5       2.715 -11.820  -6.717  1.00  2.14           H
ATOM     77  HG3 LYS A   5       2.395 -10.197  -7.334  1.00 34.52           H
ATOM     78  CD  LYS A   5       1.002 -11.679  -7.974  1.00 11.12           C
ATOM     79  HD2 LYS A   5       0.632 -11.013  -8.739  1.00 45.23           H
ATOM     80  HD3 LYS A   5       1.038 -12.688  -8.359  1.00 63.12           H
ATOM     81  CE  LYS A   5       0.052 -11.637  -6.786  1.00 42.15           C
ATOM     82  HE2 LYS A   5       0.625 -11.760  -5.880  1.00 14.41           H
ATOM     83  HE3 LYS A   5      -0.443 -10.677  -6.772  1.00 60.23           H
ATOM     84  NZ  LYS A   5      -0.976 -12.712  -6.860  1.00 43.11           N
ATOM     85  HZ1 LYS A   5      -0.796 -13.322  -7.683  1.00 31.31           H
ATOM     86  HZ2 LYS A   5      -0.947 -13.293  -5.998  1.00 33.20           H
ATOM     87  HZ3 LYS A   5      -1.924 -12.294  -6.952  1.00 42.04           H
ATOM     88  C   LYS A   5       5.544 -10.853  -9.823  1.00 43.54           C
ATOM     89  O   LYS A   5       5.176 -10.563 -10.962  1.00 54.44           O
ATOM     90  N   LEU A   6       6.727 -11.398  -9.564  1.00 23.13           N
ATOM     91  H   LEU A   6       6.965 -11.607  -8.637  1.00 10.35           H
ATOM     92  CA  LEU A   6       7.683 -11.695 -10.625  1.00 53.14           C
ATOM     93  HA  LEU A   6       7.186 -11.540 -11.571  1.00 55.53           H
ATOM     94  CB  LEU A   6       8.885 -10.754 -10.534  1.00 24.21           C
ATOM     95  HB2 LEU A   6       9.337 -10.699 -11.512  1.00 64.33           H
ATOM     96  HB3 LEU A   6       8.519  -9.777 -10.253  1.00 41.22           H
ATOM     97  CG  LEU A   6       9.974 -11.152  -9.537  1.00  3.12           C
ATOM     98  HG  LEU A   6      10.319 -12.150  -9.769  1.00 33.43           H
ATOM     99  CD1 LEU A   6      11.164 -10.210  -9.641  1.00 53.13           C
ATOM    100 HD11 LEU A   6      11.392  -9.809  -8.665  1.00  0.20           H
ATOM    101 HD12 LEU A   6      12.019 -10.751 -10.017  1.00 44.15           H
ATOM    102 HD13 LEU A   6      10.924  -9.401 -10.316  1.00 21.23           H
ATOM    103  CD2 LEU A   6       9.422 -11.161  -8.119  1.00 13.20           C
ATOM    104 HD21 LEU A   6      10.186 -10.828  -7.433  1.00  1.15           H
ATOM    105 HD22 LEU A   6       8.571 -10.498  -8.060  1.00  3.31           H
ATOM    106 HD23 LEU A   6       9.115 -12.163  -7.858  1.00 64.13           H
ATOM    107  C   LEU A   6       8.150 -13.145 -10.548  1.00 12.10           C
ATOM    108  O   LEU A   6       8.431 -13.661  -9.466  1.00 51.31           O
ATOM    109  N   VAL A   7       8.232 -13.797 -11.703  1.00 64.23           N
ATOM    110  H   VAL A   7       7.995 -13.332 -12.533  1.00 31.44           H
ATOM    111  CA  VAL A   7       8.669 -15.187 -11.767  1.00 51.11           C
ATOM    112  HA  VAL A   7       8.799 -15.543 -10.755  1.00 54.03           H
ATOM    113  CB  VAL A   7       7.618 -16.074 -12.461  1.00  0.13           C
ATOM    114  HB  VAL A   7       8.052 -17.050 -12.624  1.00 55.45           H
ATOM    115  CG1 VAL A   7       6.392 -16.241 -11.576  1.00 51.52           C
ATOM    116 HG11 VAL A   7       6.340 -15.421 -10.875  1.00 11.11           H
ATOM    117 HG12 VAL A   7       5.503 -16.246 -12.190  1.00 22.10           H
ATOM    118 HG13 VAL A   7       6.462 -17.173 -11.036  1.00 11.14           H
ATOM    119  CG2 VAL A   7       7.235 -15.489 -13.812  1.00  4.43           C
ATOM    120 HG21 VAL A   7       6.186 -15.233 -13.809  1.00 60.33           H
ATOM    121 HG22 VAL A   7       7.821 -14.601 -13.998  1.00 44.14           H
ATOM    122 HG23 VAL A   7       7.427 -16.216 -14.587  1.00 21.14           H
ATOM    123  C   VAL A   7       9.994 -15.313 -12.510  1.00 24.15           C
ATOM    124  O   VAL A   7      10.137 -14.832 -13.634  1.00  1.24           O
ATOM    125  N   VAL A   8      10.963 -15.964 -11.874  1.00 20.45           N
ATOM    126  H   VAL A   8      10.789 -16.325 -10.979  1.00 70.43           H
ATOM    127  CA  VAL A   8      12.278 -16.156 -12.474  1.00 53.11           C
ATOM    128  HA  VAL A   8      12.357 -15.492 -13.323  1.00 21.21           H
ATOM    129  CB  VAL A   8      13.404 -15.809 -11.482  1.00 72.02           C
ATOM    130  HB  VAL A   8      13.382 -16.530 -10.678  1.00  1.42           H
ATOM    131  CG1 VAL A   8      14.761 -15.897 -12.163  1.00 42.10           C
ATOM    132 HG11 VAL A   8      15.392 -15.093 -11.813  1.00 22.51           H
ATOM    133 HG12 VAL A   8      15.221 -16.845 -11.927  1.00 64.13           H
ATOM    134 HG13 VAL A   8      14.634 -15.815 -13.232  1.00 54.43           H
ATOM    135  CG2 VAL A   8      13.184 -14.425 -10.890  1.00 31.32           C
ATOM    136 HG21 VAL A   8      14.135 -13.998 -10.609  1.00 24.51           H
ATOM    137 HG22 VAL A   8      12.707 -13.791 -11.623  1.00 24.41           H
ATOM    138 HG23 VAL A   8      12.553 -14.504 -10.017  1.00 13.51           H
ATOM    139  C   VAL A   8      12.460 -17.592 -12.951  1.00 21.50           C
ATOM    140  O   VAL A   8      12.065 -18.539 -12.270  1.00 40.01           O
ATOM    141  N   VAL A   9      13.062 -17.748 -14.126  1.00 31.31           N
ATOM    142  H   VAL A   9      13.354 -16.955 -14.622  1.00 24.40           H
ATOM    143  CA  VAL A   9      13.299 -19.070 -14.694  1.00 52.02           C
ATOM    144  HA  VAL A   9      12.878 -19.803 -14.021  1.00 71.15           H
ATOM    145  CB  VAL A   9      12.614 -19.222 -16.065  1.00 73.32           C
ATOM    146  HB  VAL A   9      11.700 -18.647 -16.054  1.00 51.44           H
ATOM    147  CG1 VAL A   9      13.505 -18.679 -17.171  1.00 43.13           C
ATOM    148 HG11 VAL A   9      14.108 -19.479 -17.573  1.00 65.34           H
ATOM    149 HG12 VAL A   9      12.892 -18.261 -17.956  1.00 34.41           H
ATOM    150 HG13 VAL A   9      14.149 -17.910 -16.770  1.00 12.12           H
ATOM    151  CG2 VAL A   9      12.257 -20.679 -16.323  1.00 45.44           C
ATOM    152 HG21 VAL A   9      12.388 -21.248 -15.415  1.00  5.20           H
ATOM    153 HG22 VAL A   9      11.229 -20.746 -16.645  1.00 52.02           H
ATOM    154 HG23 VAL A   9      12.902 -21.076 -17.093  1.00 43.13           H
ATOM    155  C   VAL A   9      14.791 -19.341 -14.851  1.00 33.51           C
ATOM    156  O   VAL A   9      15.613 -18.432 -14.743  1.00 34.40           O
ATOM    157  N   GLY A  10      15.134 -20.600 -15.107  1.00 21.31           N
ATOM    158  H   GLY A  10      14.435 -21.284 -15.182  1.00 45.32           H
ATOM    159  CA  GLY A  10      16.527 -20.970 -15.275  1.00  4.31           C
ATOM    160  HA2 GLY A  10      17.003 -20.252 -15.927  1.00 13.14           H
ATOM    161  HA3 GLY A  10      17.014 -20.943 -14.311  1.00 13.23           H
ATOM    162  C   GLY A  10      16.693 -22.355 -15.867  1.00 74.30           C
ATOM    163  O   GLY A  10      15.964 -23.281 -15.510  1.00 41.35           O
ATOM    164  N   ALA A  11      17.652 -22.498 -16.775  1.00 61.34           N
ATOM    165  H   ALA A  11      18.200 -21.723 -17.018  1.00 31.20           H
ATOM    166  CA  ALA A  11      17.911 -23.781 -17.418  1.00 14.11           C
ATOM    167  HA  ALA A  11      16.986 -24.341 -17.429  1.00 45.10           H
ATOM    168  CB  ALA A  11      18.352 -23.570 -18.859  1.00  4.15           C
ATOM    169  HB1 ALA A  11      17.491 -23.347 -19.470  1.00 73.44           H
ATOM    170  HB2 ALA A  11      19.049 -22.746 -18.904  1.00 50.14           H
ATOM    171  HB3 ALA A  11      18.831 -24.467 -19.223  1.00 41.33           H
ATOM    172  C   ALA A  11      18.961 -24.577 -16.652  1.00  4.05           C
ATOM    173  O   ALA A  11      19.491 -24.112 -15.641  1.00 60.43           O
ATOM    174  N   CYS A  12      19.258 -25.777 -17.137  1.00 73.32           N
ATOM    175  H   CYS A  12      18.802 -26.092 -17.946  1.00 20.54           H
ATOM    176  CA  CYS A  12      20.245 -26.639 -16.496  1.00 72.02           C
ATOM    177  HA  CYS A  12      20.027 -26.662 -15.439  1.00 73.44           H
ATOM    178  CB  CYS A  12      20.152 -28.059 -17.056  1.00 22.44           C
ATOM    179  HB2 CYS A  12      19.153 -28.437 -16.896  1.00 53.43           H
ATOM    180  HB3 CYS A  12      20.355 -28.034 -18.116  1.00 24.52           H
ATOM    181  SG  CYS A  12      21.306 -29.227 -16.299  1.00 24.52           S
ATOM    182  HG  CYS A  12      22.051 -29.748 -17.262  1.00 72.42           H
ATOM    183  C   CYS A  12      21.655 -26.092 -16.695  1.00 33.12           C
ATOM    184  O   CYS A  12      22.038 -25.724 -17.804  1.00 64.54           O
ATOM    185  N   GLY A  13      22.422 -26.040 -15.610  1.00 40.22           N
ATOM    186  H   GLY A  13      22.063 -26.347 -14.751  1.00 53.34           H
ATOM    187  CA  GLY A  13      23.780 -25.535 -15.686  1.00 43.51           C
ATOM    188  HA2 GLY A  13      24.425 -26.178 -15.106  1.00 10.42           H
ATOM    189  HA3 GLY A  13      24.102 -25.554 -16.717  1.00 23.20           H
ATOM    190  C   GLY A  13      23.902 -24.117 -15.163  1.00 54.13           C
ATOM    191  O   GLY A  13      24.995 -23.664 -14.825  1.00 41.51           O
ATOM    192  N   VAL A  14      22.776 -23.413 -15.098  1.00 74.40           N
ATOM    193  H   VAL A  14      21.935 -23.829 -15.382  1.00 20.52           H
ATOM    194  CA  VAL A  14      22.760 -22.038 -14.613  1.00 63.35           C
ATOM    195  HA  VAL A  14      23.267 -21.422 -15.342  1.00 12.11           H
ATOM    196  CB  VAL A  14      21.320 -21.515 -14.455  1.00 23.21           C
ATOM    197  HB  VAL A  14      21.365 -20.516 -14.047  1.00 33.12           H
ATOM    198  CG1 VAL A  14      20.625 -21.447 -15.806  1.00 41.30           C
ATOM    199 HG11 VAL A  14      20.884 -22.319 -16.388  1.00 55.34           H
ATOM    200 HG12 VAL A  14      19.555 -21.416 -15.659  1.00 45.13           H
ATOM    201 HG13 VAL A  14      20.942 -20.557 -16.330  1.00 25.04           H
ATOM    202  CG2 VAL A  14      20.539 -22.392 -13.488  1.00 10.32           C
ATOM    203 HG21 VAL A  14      20.678 -23.430 -13.751  1.00 34.15           H
ATOM    204 HG22 VAL A  14      20.895 -22.224 -12.482  1.00 60.21           H
ATOM    205 HG23 VAL A  14      19.489 -22.143 -13.544  1.00 65.22           H
ATOM    206  C   VAL A  14      23.483 -21.919 -13.276  1.00 51.34           C
ATOM    207  O   VAL A  14      24.126 -20.909 -12.995  1.00  3.33           O
ATOM    208  N   GLY A  15      23.372 -22.958 -12.455  1.00 24.41           N
ATOM    209  H   GLY A  15      22.846 -23.737 -12.733  1.00 21.33           H
ATOM    210  CA  GLY A  15      24.021 -22.950 -11.157  1.00 32.24           C
ATOM    211  HA2 GLY A  15      24.364 -23.949 -10.931  1.00 52.13           H
ATOM    212  HA3 GLY A  15      24.873 -22.288 -11.197  1.00 64.21           H
ATOM    213  C   GLY A  15      23.095 -22.488 -10.049  1.00 40.51           C
ATOM    214  O   GLY A  15      22.012 -21.964 -10.312  1.00 61.14           O
ATOM    215  N   LYS A  16      23.520 -22.682  -8.805  1.00 51.32           N
ATOM    216  H   LYS A  16      24.393 -23.104  -8.659  1.00 33.31           H
ATOM    217  CA  LYS A  16      22.722 -22.281  -7.652  1.00 61.24           C
ATOM    218  HA  LYS A  16      21.842 -22.906  -7.624  1.00 64.14           H
ATOM    219  CB  LYS A  16      23.518 -22.483  -6.361  1.00 11.42           C
ATOM    220  HB2 LYS A  16      24.220 -23.290  -6.507  1.00  2.10           H
ATOM    221  HB3 LYS A  16      24.065 -21.576  -6.144  1.00 73.11           H
ATOM    222  CG  LYS A  16      22.652 -22.816  -5.158  1.00 53.53           C
ATOM    223  HG2 LYS A  16      23.062 -22.331  -4.285  1.00  1.20           H
ATOM    224  HG3 LYS A  16      21.649 -22.452  -5.337  1.00 25.15           H
ATOM    225  CD  LYS A  16      22.596 -24.313  -4.908  1.00 64.35           C
ATOM    226  HD2 LYS A  16      21.771 -24.732  -5.465  1.00 31.35           H
ATOM    227  HD3 LYS A  16      23.522 -24.760  -5.244  1.00  0.34           H
ATOM    228  CE  LYS A  16      22.403 -24.625  -3.433  1.00 33.45           C
ATOM    229  HE2 LYS A  16      22.865 -25.576  -3.215  1.00 44.22           H
ATOM    230  HE3 LYS A  16      22.879 -23.851  -2.849  1.00 62.40           H
ATOM    231  NZ  LYS A  16      20.961 -24.692  -3.064  1.00 64.42           N
ATOM    232  HZ1 LYS A  16      20.397 -24.121  -3.725  1.00 73.12           H
ATOM    233  HZ2 LYS A  16      20.628 -25.677  -3.102  1.00 62.00           H
ATOM    234  HZ3 LYS A  16      20.821 -24.327  -2.100  1.00 65.14           H
ATOM    235  C   LYS A  16      22.287 -20.824  -7.772  1.00 33.23           C
ATOM    236  O   LYS A  16      22.929 -20.029  -8.458  1.00 14.12           O
ATOM    237  N   SER A  17      21.193 -20.481  -7.099  1.00  2.05           N
ATOM    238  H   SER A  17      20.725 -21.160  -6.569  1.00 61.52           H
ATOM    239  CA  SER A  17      20.671 -19.120  -7.131  1.00 40.23           C
ATOM    240  HA  SER A  17      20.911 -18.696  -8.095  1.00 74.11           H
ATOM    241  CB  SER A  17      19.151 -19.130  -6.955  1.00 43.44           C
ATOM    242  HB2 SER A  17      18.913 -19.164  -5.903  1.00 65.42           H
ATOM    243  HB3 SER A  17      18.736 -18.231  -7.389  1.00 72.51           H
ATOM    244  OG  SER A  17      18.571 -20.255  -7.592  1.00 65.01           O
ATOM    245  HG  SER A  17      18.139 -20.807  -6.936  1.00 50.32           H
ATOM    246  C   SER A  17      21.315 -18.265  -6.044  1.00 53.20           C
ATOM    247  O   SER A  17      20.639 -17.790  -5.131  1.00 64.22           O
ATOM    248  N   ALA A  18      22.626 -18.073  -6.149  1.00 54.15           N
ATOM    249  H   ALA A  18      23.109 -18.477  -6.900  1.00 31.23           H
ATOM    250  CA  ALA A  18      23.361 -17.274  -5.177  1.00 63.04           C
ATOM    251  HA  ALA A  18      23.278 -17.759  -4.215  1.00 62.13           H
ATOM    252  CB  ALA A  18      24.835 -17.214  -5.551  1.00 22.44           C
ATOM    253  HB1 ALA A  18      25.135 -18.156  -5.985  1.00 71.44           H
ATOM    254  HB2 ALA A  18      24.993 -16.421  -6.266  1.00 65.11           H
ATOM    255  HB3 ALA A  18      25.423 -17.023  -4.665  1.00 63.21           H
ATOM    256  C   ALA A  18      22.783 -15.867  -5.073  1.00 32.04           C
ATOM    257  O   ALA A  18      22.800 -15.256  -4.003  1.00 54.34           O
ATOM    258  N   LEU A  19      22.272 -15.358  -6.188  1.00 42.13           N
ATOM    259  H   LEU A  19      22.287 -15.892  -7.009  1.00 64.51           H
ATOM    260  CA  LEU A  19      21.688 -14.021  -6.222  1.00 65.43           C
ATOM    261  HA  LEU A  19      22.479 -13.310  -6.036  1.00  1.11           H
ATOM    262  CB  LEU A  19      21.082 -13.743  -7.599  1.00 33.33           C
ATOM    263  HB2 LEU A  19      20.593 -12.782  -7.556  1.00 72.23           H
ATOM    264  HB3 LEU A  19      21.891 -13.702  -8.314  1.00 21.42           H
ATOM    265  CG  LEU A  19      20.062 -14.766  -8.102  1.00 12.55           C
ATOM    266  HG  LEU A  19      19.670 -15.319  -7.259  1.00  5.22           H
ATOM    267  CD1 LEU A  19      18.897 -14.066  -8.784  1.00 51.14           C
ATOM    268 HD11 LEU A  19      17.992 -14.634  -8.625  1.00 44.10           H
ATOM    269 HD12 LEU A  19      18.778 -13.076  -8.369  1.00 42.12           H
ATOM    270 HD13 LEU A  19      19.093 -13.991  -9.844  1.00 10.23           H
ATOM    271  CD2 LEU A  19      20.722 -15.755  -9.050  1.00 61.32           C
ATOM    272 HD21 LEU A  19      20.000 -16.091  -9.780  1.00 20.33           H
ATOM    273 HD22 LEU A  19      21.547 -15.275  -9.555  1.00 51.41           H
ATOM    274 HD23 LEU A  19      21.088 -16.602  -8.489  1.00 70.52           H
ATOM    275  C   LEU A  19      20.622 -13.865  -5.143  1.00 22.31           C
ATOM    276  O   LEU A  19      20.445 -12.784  -4.580  1.00 65.13           O
ATOM    277  N   THR A  20      19.914 -14.953  -4.856  1.00 72.21           N
ATOM    278  H   THR A  20      20.101 -15.785  -5.339  1.00 24.24           H
ATOM    279  CA  THR A  20      18.866 -14.938  -3.844  1.00 13.14           C
ATOM    280  HA  THR A  20      18.140 -14.189  -4.126  1.00 72.42           H
ATOM    281  CB  THR A  20      18.149 -16.298  -3.757  1.00 33.54           C
ATOM    282  HB  THR A  20      17.273 -16.188  -3.133  1.00 41.40           H
ATOM    283  OG1 THR A  20      19.018 -17.274  -3.172  1.00 23.15           O
ATOM    284  HG1 THR A  20      18.778 -18.148  -3.489  1.00 24.12           H
ATOM    285  CG2 THR A  20      17.708 -16.767  -5.135  1.00 55.31           C
ATOM    286 HG21 THR A  20      17.054 -16.027  -5.575  1.00 24.24           H
ATOM    287 HG22 THR A  20      18.575 -16.900  -5.765  1.00 31.54           H
ATOM    288 HG23 THR A  20      17.180 -17.705  -5.045  1.00  0.20           H
ATOM    289  C   THR A  20      19.431 -14.586  -2.472  1.00 50.34           C
ATOM    290  O   THR A  20      20.594 -14.199  -2.351  1.00 14.32           O
ATOM    291  N   ILE A  21      18.602 -14.723  -1.443  1.00  2.21           N
ATOM    292  H   ILE A  21      17.688 -15.035  -1.604  1.00 33.43           H
ATOM    293  CA  ILE A  21      19.021 -14.420  -0.080  1.00 61.40           C
ATOM    294  HA  ILE A  21      18.133 -14.243   0.510  1.00 42.13           H
ATOM    295  CB  ILE A  21      19.792 -15.598   0.546  1.00 13.44           C
ATOM    296  HB  ILE A  21      19.190 -16.488   0.444  1.00 10.34           H
ATOM    297  CG2 ILE A  21      21.103 -15.825  -0.192  1.00 34.05           C
ATOM    298 HG21 ILE A  21      21.681 -16.577   0.325  1.00 11.43           H
ATOM    299 HG22 ILE A  21      20.896 -16.159  -1.198  1.00  1.52           H
ATOM    300 HG23 ILE A  21      21.661 -14.901  -0.226  1.00 23.41           H
ATOM    301  CG1 ILE A  21      20.049 -15.335   2.032  1.00 52.34           C
ATOM    302 HG12 ILE A  21      21.089 -15.086   2.172  1.00 32.32           H
ATOM    303 HG13 ILE A  21      19.438 -14.504   2.353  1.00 12.42           H
ATOM    304  CD1 ILE A  21      19.730 -16.518   2.919  1.00 50.23           C
ATOM    305 HD11 ILE A  21      18.726 -16.418   3.305  1.00 62.25           H
ATOM    306 HD12 ILE A  21      19.806 -17.429   2.344  1.00 22.24           H
ATOM    307 HD13 ILE A  21      20.430 -16.551   3.740  1.00  0.45           H
ATOM    308  C   ILE A  21      19.898 -13.174  -0.038  1.00 42.33           C
ATOM    309  O   ILE A  21      20.866 -13.110   0.719  1.00 44.34           O
ATOM    310  N   GLN A  22      19.551 -12.185  -0.856  1.00 13.24           N
ATOM    311  H   GLN A  22      18.769 -12.296  -1.435  1.00 12.22           H
ATOM    312  CA  GLN A  22      20.306 -10.939  -0.911  1.00  2.11           C
ATOM    313  HA  GLN A  22      21.097 -10.998  -0.178  1.00 73.02           H
ATOM    314  CB  GLN A  22      20.926 -10.755  -2.297  1.00 42.01           C
ATOM    315  HB2 GLN A  22      20.224 -11.100  -3.041  1.00 62.52           H
ATOM    316  HB3 GLN A  22      21.119  -9.704  -2.456  1.00 34.13           H
ATOM    317  CG  GLN A  22      22.231 -11.511  -2.485  1.00 64.31           C
ATOM    318  HG2 GLN A  22      22.703 -11.635  -1.521  1.00 60.25           H
ATOM    319  HG3 GLN A  22      22.012 -12.482  -2.905  1.00  5.01           H
ATOM    320  CD  GLN A  22      23.196 -10.791  -3.406  1.00 42.40           C
ATOM    321  OE1 GLN A  22      22.909  -9.696  -3.891  1.00 51.11           O
ATOM    322  NE2 GLN A  22      24.349 -11.402  -3.652  1.00 72.31           N
ATOM    323 HE21 GLN A  22      24.509 -12.274  -3.232  1.00 12.32           H
ATOM    324 HE22 GLN A  22      24.990 -10.960  -4.244  1.00 45.45           H
ATOM    325  C   GLN A  22      19.416  -9.747  -0.577  1.00 15.20           C
ATOM    326  O   GLN A  22      19.496  -9.185   0.516  1.00 32.34           O
ATOM    327  N   LEU A  23      18.567  -9.365  -1.525  1.00 42.21           N
ATOM    328  H   LEU A  23      18.549  -9.851  -2.375  1.00 40.14           H
ATOM    329  CA  LEU A  23      17.661  -8.238  -1.332  1.00 34.20           C
ATOM    330  HA  LEU A  23      18.256  -7.373  -1.081  1.00 21.21           H
ATOM    331  CB  LEU A  23      16.887  -7.954  -2.621  1.00  0.03           C
ATOM    332  HB2 LEU A  23      16.492  -6.952  -2.555  1.00 33.13           H
ATOM    333  HB3 LEU A  23      17.585  -8.010  -3.444  1.00 23.23           H
ATOM    334  CG  LEU A  23      15.723  -8.897  -2.927  1.00 22.31           C
ATOM    335  HG  LEU A  23      15.129  -9.027  -2.033  1.00 74.10           H
ATOM    336  CD1 LEU A  23      14.827  -8.307  -4.004  1.00 51.03           C
ATOM    337 HD11 LEU A  23      13.797  -8.361  -3.685  1.00 74.41           H
ATOM    338 HD12 LEU A  23      15.098  -7.275  -4.172  1.00 73.03           H
ATOM    339 HD13 LEU A  23      14.950  -8.865  -4.921  1.00 31.24           H
ATOM    340  CD2 LEU A  23      16.242 -10.264  -3.351  1.00 54.43           C
ATOM    341 HD21 LEU A  23      15.575 -10.689  -4.088  1.00  5.45           H
ATOM    342 HD22 LEU A  23      17.228 -10.158  -3.777  1.00 44.22           H
ATOM    343 HD23 LEU A  23      16.289 -10.914  -2.490  1.00 71.05           H
ATOM    344  C   LEU A  23      16.687  -8.513  -0.191  1.00 14.43           C
ATOM    345  O   LEU A  23      16.287  -7.598   0.530  1.00 11.05           O
ATOM    346  N   ILE A  24      16.310  -9.777  -0.032  1.00 25.02           N
ATOM    347  H   ILE A  24      16.663 -10.461  -0.638  1.00 45.44           H
ATOM    348  CA  ILE A  24      15.386 -10.172   1.024  1.00 42.31           C
ATOM    349  HA  ILE A  24      14.550  -9.488   1.007  1.00 53.01           H
ATOM    350  CB  ILE A  24      14.851 -11.598   0.799  1.00 20.23           C
ATOM    351  HB  ILE A  24      14.168 -11.833   1.601  1.00 22.04           H
ATOM    352  CG2 ILE A  24      14.085 -11.676  -0.513  1.00 21.11           C
ATOM    353 HG21 ILE A  24      13.462 -12.558  -0.514  1.00 73.10           H
ATOM    354 HG22 ILE A  24      13.466 -10.798  -0.621  1.00 42.41           H
ATOM    355 HG23 ILE A  24      14.784 -11.728  -1.335  1.00 14.11           H
ATOM    356  CG1 ILE A  24      16.002 -12.606   0.811  1.00 23.01           C
ATOM    357 HG12 ILE A  24      15.828 -13.351   0.051  1.00 32.44           H
ATOM    358 HG13 ILE A  24      16.926 -12.088   0.596  1.00 30.33           H
ATOM    359  CD1 ILE A  24      16.166 -13.321   2.134  1.00 31.00           C
ATOM    360 HD11 ILE A  24      16.030 -12.618   2.942  1.00 13.04           H
ATOM    361 HD12 ILE A  24      15.429 -14.107   2.212  1.00  1.32           H
ATOM    362 HD13 ILE A  24      17.156 -13.749   2.192  1.00 51.10           H
ATOM    363  C   ILE A  24      16.053 -10.101   2.393  1.00  3.34           C
ATOM    364  O   ILE A  24      15.410  -9.776   3.391  1.00 22.21           O
ATOM    365  N   GLN A  25      17.347 -10.405   2.432  1.00 15.10           N
ATOM    366  H   GLN A  25      17.804 -10.656   1.603  1.00 55.00           H
ATOM    367  CA  GLN A  25      18.101 -10.374   3.679  1.00 30.34           C
ATOM    368  HA  GLN A  25      17.403 -10.506   4.492  1.00 31.01           H
ATOM    369  CB  GLN A  25      19.121 -11.514   3.711  1.00 42.40           C
ATOM    370  HB2 GLN A  25      19.273 -11.873   2.704  1.00 30.12           H
ATOM    371  HB3 GLN A  25      20.057 -11.133   4.094  1.00 54.34           H
ATOM    372  CG  GLN A  25      18.695 -12.688   4.578  1.00 45.33           C
ATOM    373  HG2 GLN A  25      17.813 -13.136   4.146  1.00 32.01           H
ATOM    374  HG3 GLN A  25      19.495 -13.414   4.595  1.00 12.21           H
ATOM    375  CD  GLN A  25      18.381 -12.277   6.003  1.00 64.41           C
ATOM    376  OE1 GLN A  25      17.262 -12.463   6.482  1.00  4.42           O
ATOM    377  NE2 GLN A  25      19.370 -11.716   6.689  1.00 21.52           N
ATOM    378 HE21 GLN A  25      20.235 -11.599   6.242  1.00 30.42           H
ATOM    379 HE22 GLN A  25      19.195 -11.441   7.612  1.00 13.12           H
ATOM    380  C   GLN A  25      18.810  -9.036   3.854  1.00 45.42           C
ATOM    381  O   GLN A  25      19.803  -8.938   4.574  1.00 50.50           O
ATOM    382  N   ASN A  26      18.294  -8.007   3.189  1.00  3.11           N
ATOM    383  H   ASN A  26      17.501  -8.148   2.630  1.00  5.45           H
ATOM    384  CA  ASN A  26      18.879  -6.673   3.270  1.00 23.43           C
ATOM    385  HA  ASN A  26      19.902  -6.780   3.600  1.00 51.22           H
ATOM    386  CB  ASN A  26      18.867  -6.004   1.895  1.00 51.24           C
ATOM    387  HB2 ASN A  26      17.948  -6.257   1.386  1.00 13.43           H
ATOM    388  HB3 ASN A  26      18.921  -4.933   2.021  1.00 32.02           H
ATOM    389  CG  ASN A  26      20.030  -6.444   1.027  1.00 72.23           C
ATOM    390  OD1 ASN A  26      20.892  -7.206   1.465  1.00 43.23           O
ATOM    391  ND2 ASN A  26      20.058  -5.965  -0.212  1.00 23.34           N
ATOM    392 HD21 ASN A  26      19.338  -5.363  -0.492  1.00 73.11           H
ATOM    393 HD22 ASN A  26      20.799  -6.234  -0.795  1.00 33.45           H
ATOM    394  C   ASN A  26      18.125  -5.809   4.276  1.00 42.21           C
ATOM    395  O   ASN A  26      17.947  -4.608   4.068  1.00 31.22           O
ATOM    396  N   HIS A  27      17.685  -6.427   5.367  1.00 32.40           N
ATOM    397  H   HIS A  27      17.858  -7.386   5.476  1.00 40.52           H
ATOM    398  CA  HIS A  27      16.951  -5.714   6.406  1.00 33.34           C
ATOM    399  HA  HIS A  27      17.576  -4.909   6.761  1.00 22.32           H
ATOM    400  CB  HIS A  27      15.659  -5.127   5.836  1.00  3.24           C
ATOM    401  HB2 HIS A  27      15.022  -4.818   6.652  1.00 51.44           H
ATOM    402  HB3 HIS A  27      15.900  -4.267   5.228  1.00 63.01           H
ATOM    403  CG  HIS A  27      14.886  -6.090   4.989  1.00 43.43           C
ATOM    404  ND1 HIS A  27      14.968  -6.114   3.612  1.00 22.55           N
ATOM    405  CD2 HIS A  27      14.014  -7.067   5.330  1.00 52.32           C
ATOM    406  HD1 HIS A  27      15.522  -5.523   3.061  1.00 34.05           H
ATOM    407  CE1 HIS A  27      14.178  -7.064   3.144  1.00 43.14           C
ATOM    408  NE2 HIS A  27      13.588  -7.657   4.165  1.00 30.15           N
ATOM    409  HD2 HIS A  27      13.708  -7.333   6.332  1.00 22.00           H
ATOM    410  HE1 HIS A  27      14.039  -7.314   2.102  1.00 11.45           H
ATOM    411  C   HIS A  27      16.630  -6.639   7.577  1.00 73.24           C
ATOM    412  O   HIS A  27      16.750  -7.860   7.468  1.00 54.35           O
ATOM    413  N   PHE A  28      16.222  -6.050   8.696  1.00 42.22           N
ATOM    414  H   PHE A  28      16.147  -5.073   8.721  1.00 15.42           H
ATOM    415  CA  PHE A  28      15.886  -6.821   9.887  1.00 53.30           C
ATOM    416  HA  PHE A  28      16.794  -7.273  10.256  1.00 54.44           H
ATOM    417  CB  PHE A  28      15.311  -5.903  10.968  1.00 32.54           C
ATOM    418  HB2 PHE A  28      15.798  -4.942  10.911  1.00  0.21           H
ATOM    419  HB3 PHE A  28      14.252  -5.777  10.797  1.00 24.14           H
ATOM    420  CG  PHE A  28      15.495  -6.431  12.362  1.00 25.24           C
ATOM    421  CD1 PHE A  28      16.724  -6.338  12.995  1.00 25.44           C
ATOM    422  HD1 PHE A  28      17.555  -5.880  12.476  1.00 32.42           H
ATOM    423  CE1 PHE A  28      16.898  -6.823  14.278  1.00 12.23           C
ATOM    424  HE1 PHE A  28      17.861  -6.744  14.760  1.00 63.44           H
ATOM    425  CZ  PHE A  28      15.838  -7.408  14.942  1.00 31.44           C
ATOM    426  HZ  PHE A  28      15.971  -7.787  15.945  1.00 52.22           H
ATOM    427  CE2 PHE A  28      14.607  -7.506  14.323  1.00 63.33           C
ATOM    428  HE2 PHE A  28      13.777  -7.964  14.840  1.00 61.13           H
ATOM    429  CD2 PHE A  28      14.440  -7.021  13.040  1.00 41.34           C
ATOM    430  HD2 PHE A  28      13.477  -7.099  12.556  1.00 25.11           H
ATOM    431  C   PHE A  28      14.886  -7.925   9.556  1.00 54.50           C
ATOM    432  O   PHE A  28      14.282  -7.930   8.483  1.00 42.21           O
ATOM    433  N   VAL A  29      14.716  -8.859  10.486  1.00 74.22           N
ATOM    434  H   VAL A  29      15.225  -8.801  11.321  1.00 42.12           H
ATOM    435  CA  VAL A  29      13.789  -9.968  10.294  1.00 33.25           C
ATOM    436  HA  VAL A  29      13.445  -9.943   9.270  1.00 21.55           H
ATOM    437  CB  VAL A  29      14.477 -11.324  10.541  1.00 41.13           C
ATOM    438  HB  VAL A  29      15.384 -11.356   9.954  1.00 35.32           H
ATOM    439  CG1 VAL A  29      14.854 -11.473  12.007  1.00 74.21           C
ATOM    440 HG11 VAL A  29      14.102 -12.060  12.514  1.00 51.04           H
ATOM    441 HG12 VAL A  29      15.810 -11.969  12.084  1.00 20.03           H
ATOM    442 HG13 VAL A  29      14.916 -10.497  12.464  1.00 44.42           H
ATOM    443  CG2 VAL A  29      13.578 -12.467  10.094  1.00 50.44           C
ATOM    444 HG21 VAL A  29      14.035 -12.979   9.260  1.00 55.24           H
ATOM    445 HG22 VAL A  29      13.443 -13.159  10.911  1.00 33.31           H
ATOM    446 HG23 VAL A  29      12.618 -12.073   9.793  1.00 43.03           H
ATOM    447  C   VAL A  29      12.586  -9.845  11.223  1.00 73.52           C
ATOM    448  O   VAL A  29      12.729  -9.520  12.401  1.00 12.54           O
ATOM    449  N   ASP A  30      11.400 -10.109  10.684  1.00 24.00           N
ATOM    450  H   ASP A  30      11.351 -10.364   9.739  1.00 41.24           H
ATOM    451  CA  ASP A  30      10.171 -10.030  11.464  1.00  1.25           C
ATOM    452  HA  ASP A  30      10.427 -10.179  12.502  1.00 20.44           H
ATOM    453  CB  ASP A  30       9.528  -8.651  11.305  1.00 64.11           C
ATOM    454  HB2 ASP A  30       9.911  -8.184  10.409  1.00 72.33           H
ATOM    455  HB3 ASP A  30       8.458  -8.768  11.216  1.00 24.15           H
ATOM    456  CG  ASP A  30       9.817  -7.738  12.481  1.00 73.45           C
ATOM    457  OD1 ASP A  30       9.086  -6.740  12.650  1.00 41.52           O
ATOM    458  OD2 ASP A  30      10.772  -8.023  13.232  1.00 62.40           O
ATOM    459  C   ASP A  30       9.187 -11.116  11.040  1.00  1.41           C
ATOM    460  O   ASP A  30       8.265 -10.862  10.267  1.00 55.24           O
ATOM    461  N   GLU A  31       9.392 -12.326  11.551  1.00  1.43           N
ATOM    462  H   GLU A  31      10.145 -12.465  12.163  1.00 71.32           H
ATOM    463  CA  GLU A  31       8.524 -13.450  11.223  1.00 14.10           C
ATOM    464  HA  GLU A  31       8.057 -13.242  10.272  1.00  0.01           H
ATOM    465  CB  GLU A  31       9.342 -14.737  11.104  1.00 32.41           C
ATOM    466  HB2 GLU A  31      10.356 -14.482  10.837  1.00 45.53           H
ATOM    467  HB3 GLU A  31       9.347 -15.236  12.062  1.00 12.33           H
ATOM    468  CG  GLU A  31       8.804 -15.707  10.065  1.00 15.05           C
ATOM    469  HG2 GLU A  31       8.263 -15.148   9.316  1.00 20.41           H
ATOM    470  HG3 GLU A  31       9.635 -16.217   9.602  1.00  4.13           H
ATOM    471  CD  GLU A  31       7.871 -16.743  10.662  1.00 22.25           C
ATOM    472  OE1 GLU A  31       6.857 -17.072  10.013  1.00 54.05           O
ATOM    473  OE2 GLU A  31       8.155 -17.225  11.779  1.00 45.12           O
ATOM    474  C   GLU A  31       7.434 -13.622  12.278  1.00 63.22           C
ATOM    475  O   GLU A  31       7.062 -14.744  12.624  1.00 55.45           O
ATOM    476  N   TYR A  32       6.929 -12.504  12.786  1.00 52.45           N
ATOM    477  H   TYR A  32       7.267 -11.640  12.470  1.00 53.40           H
ATOM    478  CA  TYR A  32       5.885 -12.530  13.803  1.00 12.30           C
ATOM    479  HA  TYR A  32       5.798 -13.544  14.163  1.00 20.34           H
ATOM    480  CB  TYR A  32       6.261 -11.619  14.973  1.00 53.52           C
ATOM    481  HB2 TYR A  32       6.637 -10.684  14.586  1.00 64.31           H
ATOM    482  HB3 TYR A  32       5.380 -11.427  15.568  1.00 21.14           H
ATOM    483  CG  TYR A  32       7.318 -12.204  15.881  1.00 31.31           C
ATOM    484  CD1 TYR A  32       8.447 -11.472  16.227  1.00 23.42           C
ATOM    485  HD1 TYR A  32       8.564 -10.472  15.837  1.00  1.43           H
ATOM    486  CE1 TYR A  32       9.416 -12.004  17.056  1.00  3.43           C
ATOM    487  HE1 TYR A  32      10.287 -11.419  17.314  1.00 23.34           H
ATOM    488  CZ  TYR A  32       9.264 -13.282  17.552  1.00 13.42           C
ATOM    489  CE2 TYR A  32       8.152 -14.028  17.223  1.00 35.33           C
ATOM    490  HE2 TYR A  32       8.032 -15.029  17.611  1.00 25.13           H
ATOM    491  CD2 TYR A  32       7.188 -13.490  16.392  1.00  4.45           C
ATOM    492  HD2 TYR A  32       6.316 -14.072  16.133  1.00 41.15           H
ATOM    493  OH  TYR A  32      10.226 -13.815  18.378  1.00 21.24           O
ATOM    494  HH  TYR A  32      10.253 -13.319  19.200  1.00 44.22           H
ATOM    495  C   TYR A  32       4.543 -12.098  13.218  1.00 23.23           C
ATOM    496  O   TYR A  32       4.351 -10.933  12.871  1.00 12.21           O
ATOM    497  N   ASP A  33       3.619 -13.046  13.113  1.00 30.43           N
ATOM    498  H   ASP A  33       3.833 -13.957  13.407  1.00 13.12           H
ATOM    499  CA  ASP A  33       2.294 -12.766  12.573  1.00 70.15           C
ATOM    500  HA  ASP A  33       2.041 -11.747  12.825  1.00 24.43           H
ATOM    501  CB  ASP A  33       2.299 -12.913  11.050  1.00 24.52           C
ATOM    502  HB2 ASP A  33       1.303 -12.732  10.674  1.00 42.53           H
ATOM    503  HB3 ASP A  33       2.978 -12.187  10.627  1.00 31.42           H
ATOM    504  CG  ASP A  33       2.735 -14.295  10.604  1.00 72.41           C
ATOM    505  OD1 ASP A  33       3.923 -14.633  10.790  1.00 10.53           O
ATOM    506  OD2 ASP A  33       1.887 -15.040  10.069  1.00 23.10           O
ATOM    507  C   ASP A  33       1.250 -13.696  13.182  1.00 21.44           C
ATOM    508  O   ASP A  33       0.766 -14.630  12.543  1.00 73.23           O
ATOM    509  N   PRO A  34       0.895 -13.438  14.450  1.00 60.02           N
ATOM    510  CA  PRO A  34      -0.094 -14.241  15.174  1.00 33.41           C
ATOM    511  HA  PRO A  34       0.155 -15.292  15.153  1.00 64.13           H
ATOM    512  CB  PRO A  34       0.007 -13.720  16.610  1.00 45.34           C
ATOM    513  HB2 PRO A  34      -0.970 -13.735  17.071  1.00 21.31           H
ATOM    514  HB3 PRO A  34       0.688 -14.339  17.174  1.00  2.21           H
ATOM    515  CG  PRO A  34       0.524 -12.329  16.471  1.00 15.05           C
ATOM    516  HG2 PRO A  34      -0.298 -11.647  16.313  1.00 44.42           H
ATOM    517  HG3 PRO A  34       1.076 -12.053  17.357  1.00 25.43           H
ATOM    518  CD  PRO A  34       1.432 -12.341  15.273  1.00 34.40           C
ATOM    519  HD2 PRO A  34       1.374 -11.400  14.746  1.00 24.25           H
ATOM    520  HD3 PRO A  34       2.449 -12.547  15.572  1.00 32.14           H
ATOM    521  C   PRO A  34      -1.507 -14.045  14.635  1.00 31.30           C
ATOM    522  O   PRO A  34      -2.222 -15.012  14.370  1.00 60.53           O
ATOM    523  N   THR A  35      -1.905 -12.787  14.474  1.00 31.03           N
ATOM    524  H   THR A  35      -1.290 -12.059  14.703  1.00 20.43           H
ATOM    525  CA  THR A  35      -3.233 -12.464  13.967  1.00 22.23           C
ATOM    526  HA  THR A  35      -3.535 -13.255  13.296  1.00 31.14           H
ATOM    527  CB  THR A  35      -4.264 -12.377  15.108  1.00 30.53           C
ATOM    528  HB  THR A  35      -5.243 -12.225  14.677  1.00 33.13           H
ATOM    529  OG1 THR A  35      -3.954 -11.273  15.966  1.00 72.32           O
ATOM    530  HG1 THR A  35      -3.186 -11.489  16.501  1.00 54.12           H
ATOM    531  CG2 THR A  35      -4.284 -13.665  15.918  1.00 14.13           C
ATOM    532 HG21 THR A  35      -4.430 -14.505  15.255  1.00 34.05           H
ATOM    533 HG22 THR A  35      -3.345 -13.777  16.440  1.00 14.00           H
ATOM    534 HG23 THR A  35      -5.092 -13.627  16.635  1.00 42.14           H
ATOM    535  C   THR A  35      -3.224 -11.145  13.204  1.00 11.42           C
ATOM    536  O   THR A  35      -4.196 -10.389  13.241  1.00 21.21           O
ATOM    537  N   ILE A  36      -2.122 -10.874  12.513  1.00 52.40           N
ATOM    538  H   ILE A  36      -1.382 -11.515  12.523  1.00 42.02           H
ATOM    539  CA  ILE A  36      -1.989  -9.645  11.739  1.00 31.44           C
ATOM    540  HA  ILE A  36      -2.942  -9.136  11.758  1.00 44.55           H
ATOM    541  CB  ILE A  36      -0.927  -8.710  12.346  1.00 22.05           C
ATOM    542  HB  ILE A  36       0.042  -9.165  12.210  1.00 60.50           H
ATOM    543  CG2 ILE A  36      -0.926  -7.370  11.625  1.00 33.43           C
ATOM    544 HG21 ILE A  36      -1.741  -7.343  10.916  1.00  4.14           H
ATOM    545 HG22 ILE A  36      -1.048  -6.574  12.345  1.00 73.22           H
ATOM    546 HG23 ILE A  36       0.010  -7.243  11.103  1.00 63.21           H
ATOM    547  CG1 ILE A  36      -1.182  -8.516  13.843  1.00 51.35           C
ATOM    548 HG12 ILE A  36      -1.239  -9.481  14.320  1.00 33.00           H
ATOM    549 HG13 ILE A  36      -0.363  -7.955  14.270  1.00 60.31           H
ATOM    550  CD1 ILE A  36      -2.464  -7.771  14.145  1.00 24.32           C
ATOM    551 HD11 ILE A  36      -2.933  -8.202  15.017  1.00 70.40           H
ATOM    552 HD12 ILE A  36      -2.240  -6.732  14.334  1.00 52.33           H
ATOM    553 HD13 ILE A  36      -3.133  -7.848  13.301  1.00 63.32           H
ATOM    554  C   ILE A  36      -1.618  -9.945  10.291  1.00 21.51           C
ATOM    555  O   ILE A  36      -0.676 -10.691  10.024  1.00 52.15           O
ATOM    556  N   GLU A  37      -2.364  -9.358   9.361  1.00 40.13           N
ATOM    557  H   GLU A  37      -3.101  -8.774   9.637  1.00 71.22           H
ATOM    558  CA  GLU A  37      -2.112  -9.562   7.939  1.00 20.21           C
ATOM    559  HA  GLU A  37      -2.917  -9.098   7.390  1.00 61.04           H
ATOM    560  CB  GLU A  37      -0.790  -8.906   7.533  1.00 34.43           C
ATOM    561  HB2 GLU A  37      -0.038  -9.157   8.266  1.00 22.43           H
ATOM    562  HB3 GLU A  37      -0.489  -9.298   6.573  1.00 42.41           H
ATOM    563  CG  GLU A  37      -0.869  -7.393   7.428  1.00 52.31           C
ATOM    564  HG2 GLU A  37      -1.578  -7.135   6.655  1.00  3.32           H
ATOM    565  HG3 GLU A  37      -1.209  -6.996   8.373  1.00 11.13           H
ATOM    566  CD  GLU A  37       0.467  -6.761   7.089  1.00 22.13           C
ATOM    567  OE1 GLU A  37       0.482  -5.568   6.719  1.00 21.40           O
ATOM    568  OE2 GLU A  37       1.497  -7.459   7.194  1.00  4.21           O
ATOM    569  C   GLU A  37      -2.079 -11.050   7.601  1.00 52.24           C
ATOM    570  O   GLU A  37      -1.012 -11.625   7.385  1.00 32.05           O
ATOM    571  N   ASP A  38      -3.255 -11.666   7.556  1.00 71.21           N
ATOM    572  H   ASP A  38      -4.071 -11.153   7.737  1.00 62.33           H
ATOM    573  CA  ASP A  38      -3.362 -13.087   7.243  1.00 15.54           C
ATOM    574  HA  ASP A  38      -2.928 -13.640   8.062  1.00 35.02           H
ATOM    575  CB  ASP A  38      -4.831 -13.488   7.095  1.00 22.40           C
ATOM    576  HB2 ASP A  38      -5.415 -12.612   6.855  1.00  2.41           H
ATOM    577  HB3 ASP A  38      -4.921 -14.207   6.294  1.00 54.44           H
ATOM    578  CG  ASP A  38      -5.393 -14.106   8.360  1.00 25.52           C
ATOM    579  OD1 ASP A  38      -6.412 -14.823   8.269  1.00  2.32           O
ATOM    580  OD2 ASP A  38      -4.812 -13.875   9.441  1.00 15.34           O
ATOM    581  C   ASP A  38      -2.599 -13.421   5.966  1.00 71.04           C
ATOM    582  O   ASP A  38      -2.040 -14.510   5.832  1.00 54.45           O
ATOM    583  N   SER A  39      -2.581 -12.478   5.029  1.00  2.12           N
ATOM    584  H   SER A  39      -3.045 -11.631   5.195  1.00 10.33           H
ATOM    585  CA  SER A  39      -1.890 -12.674   3.760  1.00 73.31           C
ATOM    586  HA  SER A  39      -2.179 -13.640   3.371  1.00 11.54           H
ATOM    587  CB  SER A  39      -2.300 -11.592   2.759  1.00  0.14           C
ATOM    588  HB2 SER A  39      -2.457 -10.662   3.284  1.00 51.43           H
ATOM    589  HB3 SER A  39      -1.514 -11.465   2.029  1.00 73.24           H
ATOM    590  OG  SER A  39      -3.497 -11.945   2.087  1.00 25.14           O
ATOM    591  HG  SER A  39      -4.186 -11.314   2.307  1.00 44.11           H
ATOM    592  C   SER A  39      -0.377 -12.655   3.956  1.00 74.31           C
ATOM    593  O   SER A  39       0.113 -12.505   5.075  1.00 21.53           O
ATOM    594  N   TYR A  40       0.357 -12.808   2.859  1.00 34.24           N
ATOM    595  H   TYR A  40      -0.092 -12.923   1.996  1.00 62.52           H
ATOM    596  CA  TYR A  40       1.814 -12.811   2.909  1.00 32.44           C
ATOM    597  HA  TYR A  40       2.113 -12.462   3.887  1.00 71.22           H
ATOM    598  CB  TYR A  40       2.349 -14.230   2.704  1.00 10.52           C
ATOM    599  HB2 TYR A  40       1.880 -14.662   1.834  1.00 52.30           H
ATOM    600  HB3 TYR A  40       3.417 -14.185   2.547  1.00 53.32           H
ATOM    601  CG  TYR A  40       2.090 -15.150   3.876  1.00 41.23           C
ATOM    602  CD1 TYR A  40       1.437 -16.364   3.699  1.00  2.35           C
ATOM    603  HD1 TYR A  40       1.113 -16.646   2.708  1.00 30.33           H
ATOM    604  CE1 TYR A  40       1.198 -17.208   4.767  1.00 52.52           C
ATOM    605  HE1 TYR A  40       0.689 -18.147   4.610  1.00 30.31           H
ATOM    606  CZ  TYR A  40       1.613 -16.843   6.031  1.00 63.24           C
ATOM    607  CE2 TYR A  40       2.264 -15.643   6.231  1.00 35.54           C
ATOM    608  HE2 TYR A  40       2.588 -15.358   7.221  1.00 23.21           H
ATOM    609  CD2 TYR A  40       2.497 -14.805   5.159  1.00 63.35           C
ATOM    610  HD2 TYR A  40       3.006 -13.865   5.312  1.00  0.53           H
ATOM    611  OH  TYR A  40       1.377 -17.680   7.097  1.00 63.30           O
ATOM    612  HH  TYR A  40       2.196 -17.825   7.577  1.00 30.21           H
ATOM    613  C   TYR A  40       2.397 -11.878   1.853  1.00  2.21           C
ATOM    614  O   TYR A  40       2.146 -12.040   0.659  1.00 44.03           O
ATOM    615  N   ARG A  41       3.177 -10.900   2.303  1.00 64.43           N
ATOM    616  H   ARG A  41       3.340 -10.823   3.266  1.00 11.21           H
ATOM    617  CA  ARG A  41       3.797  -9.940   1.398  1.00 52.23           C
ATOM    618  HA  ARG A  41       3.885 -10.406   0.428  1.00 74.31           H
ATOM    619  CB  ARG A  41       2.924  -8.690   1.271  1.00  0.24           C
ATOM    620  HB2 ARG A  41       3.127  -8.217   0.322  1.00 64.24           H
ATOM    621  HB3 ARG A  41       1.886  -8.986   1.302  1.00  3.32           H
ATOM    622  CG  ARG A  41       3.161  -7.668   2.371  1.00 12.13           C
ATOM    623  HG2 ARG A  41       4.195  -7.358   2.346  1.00 63.42           H
ATOM    624  HG3 ARG A  41       2.523  -6.814   2.199  1.00  0.34           H
ATOM    625  CD  ARG A  41       2.855  -8.246   3.744  1.00 31.01           C
ATOM    626  HD2 ARG A  41       3.618  -8.969   3.994  1.00 55.52           H
ATOM    627  HD3 ARG A  41       2.868  -7.445   4.468  1.00 55.11           H
ATOM    628  NE  ARG A  41       1.550  -8.901   3.784  1.00 64.32           N
ATOM    629  HE  ARG A  41       1.528  -9.875   3.679  1.00  2.05           H
ATOM    630  CZ  ARG A  41       0.405  -8.249   3.953  1.00 64.42           C
ATOM    631  NH1 ARG A  41       0.404  -6.931   4.097  1.00 61.34           N
ATOM    632 HH11 ARG A  41       1.267  -6.426   4.077  1.00 32.33           H
ATOM    633 HH12 ARG A  41      -0.460  -6.443   4.223  1.00 44.35           H
ATOM    634  NH2 ARG A  41      -0.742  -8.916   3.978  1.00 64.03           N
ATOM    635 HH21 ARG A  41      -0.745  -9.910   3.869  1.00  4.33           H
ATOM    636 HH22 ARG A  41      -1.603  -8.425   4.105  1.00  4.31           H
ATOM    637  C   ARG A  41       5.190  -9.553   1.886  1.00 70.33           C
ATOM    638  O   ARG A  41       5.538  -9.777   3.045  1.00 30.23           O
ATOM    639  N   LYS A  42       5.984  -8.972   0.993  1.00 52.02           N
ATOM    640  H   LYS A  42       5.649  -8.820   0.083  1.00  4.05           H
ATOM    641  CA  LYS A  42       7.339  -8.553   1.331  1.00 71.11           C
ATOM    642  HA  LYS A  42       7.478  -8.704   2.391  1.00 51.43           H
ATOM    643  CB  LYS A  42       8.361  -9.399   0.569  1.00 63.30           C
ATOM    644  HB2 LYS A  42       8.203 -10.439   0.813  1.00 24.51           H
ATOM    645  HB3 LYS A  42       8.207  -9.260  -0.491  1.00 42.05           H
ATOM    646  CG  LYS A  42       9.803  -9.047   0.891  1.00 23.22           C
ATOM    647  HG2 LYS A  42       9.857  -8.004   1.164  1.00  3.24           H
ATOM    648  HG3 LYS A  42      10.136  -9.656   1.720  1.00 43.02           H
ATOM    649  CD  LYS A  42      10.716  -9.291  -0.299  1.00 22.23           C
ATOM    650  HD2 LYS A  42      10.381  -8.688  -1.129  1.00 13.51           H
ATOM    651  HD3 LYS A  42      11.725  -9.010  -0.031  1.00 51.11           H
ATOM    652  CE  LYS A  42      10.705 -10.753  -0.719  1.00 25.01           C
ATOM    653  HE2 LYS A  42       9.706 -11.017  -1.029  1.00 63.53           H
ATOM    654  HE3 LYS A  42      11.386 -10.880  -1.548  1.00 75.42           H
ATOM    655  NZ  LYS A  42      11.122 -11.653   0.392  1.00 10.44           N
ATOM    656  HZ1 LYS A  42      11.556 -12.517   0.009  1.00 14.11           H
ATOM    657  HZ2 LYS A  42      11.814 -11.171   1.002  1.00 62.25           H
ATOM    658  HZ3 LYS A  42      10.296 -11.917   0.967  1.00 60.35           H
ATOM    659  C   LYS A  42       7.547  -7.076   1.012  1.00 23.13           C
ATOM    660  O   LYS A  42       7.199  -6.611  -0.072  1.00 75.35           O
ATOM    661  N   GLN A  43       8.119  -6.345   1.964  1.00 72.01           N
ATOM    662  H   GLN A  43       8.374  -6.773   2.807  1.00 62.01           H
ATOM    663  CA  GLN A  43       8.374  -4.921   1.783  1.00 52.11           C
ATOM    664  HA  GLN A  43       7.669  -4.548   1.055  1.00 23.00           H
ATOM    665  CB  GLN A  43       8.169  -4.173   3.101  1.00  0.14           C
ATOM    666  HB2 GLN A  43       7.181  -4.394   3.477  1.00  1.50           H
ATOM    667  HB3 GLN A  43       8.902  -4.518   3.815  1.00 24.41           H
ATOM    668  CG  GLN A  43       8.305  -2.664   2.972  1.00 35.35           C
ATOM    669  HG2 GLN A  43       8.607  -2.260   3.927  1.00 12.21           H
ATOM    670  HG3 GLN A  43       9.062  -2.446   2.234  1.00 11.12           H
ATOM    671  CD  GLN A  43       7.010  -1.996   2.552  1.00  3.14           C
ATOM    672  OE1 GLN A  43       6.027  -2.000   3.293  1.00 31.35           O
ATOM    673  NE2 GLN A  43       7.004  -1.416   1.358  1.00 73.12           N
ATOM    674 HE21 GLN A  43       7.824  -1.453   0.821  1.00 33.23           H
ATOM    675 HE22 GLN A  43       6.180  -0.977   1.061  1.00 64.42           H
ATOM    676  C   GLN A  43       9.788  -4.683   1.264  1.00 40.21           C
ATOM    677  O   GLN A  43      10.769  -4.988   1.942  1.00 20.02           O
ATOM    678  N   VAL A  44       9.886  -4.136   0.056  1.00 13.12           N
ATOM    679  H   VAL A  44       9.068  -3.915  -0.436  1.00 14.42           H
ATOM    680  CA  VAL A  44      11.180  -3.856  -0.554  1.00  0.02           C
ATOM    681  HA  VAL A  44      11.903  -3.731   0.239  1.00 11.42           H
ATOM    682  CB  VAL A  44      11.642  -5.021  -1.449  1.00 40.14           C
ATOM    683  HB  VAL A  44      11.794  -5.889  -0.826  1.00 24.44           H
ATOM    684  CG1 VAL A  44      10.576  -5.357  -2.481  1.00 32.13           C
ATOM    685 HG11 VAL A  44       9.933  -6.134  -2.094  1.00 13.54           H
ATOM    686 HG12 VAL A  44       9.989  -4.476  -2.692  1.00 52.52           H
ATOM    687 HG13 VAL A  44      11.049  -5.701  -3.389  1.00 31.03           H
ATOM    688  CG2 VAL A  44      12.962  -4.681  -2.126  1.00 34.42           C
ATOM    689 HG21 VAL A  44      12.777  -4.037  -2.973  1.00 13.14           H
ATOM    690 HG22 VAL A  44      13.607  -4.176  -1.423  1.00 11.22           H
ATOM    691 HG23 VAL A  44      13.438  -5.590  -2.462  1.00 71.35           H
ATOM    692  C   VAL A  44      11.131  -2.579  -1.385  1.00  2.10           C
ATOM    693  O   VAL A  44      10.126  -2.284  -2.031  1.00 53.22           O
ATOM    694  N   VAL A  45      12.225  -1.824  -1.364  1.00 51.42           N
ATOM    695  H   VAL A  45      12.994  -2.112  -0.830  1.00 44.52           H
ATOM    696  CA  VAL A  45      12.308  -0.578  -2.117  1.00 41.13           C
ATOM    697  HA  VAL A  45      11.326  -0.360  -2.512  1.00 64.23           H
ATOM    698  CB  VAL A  45      12.738   0.595  -1.216  1.00 55.11           C
ATOM    699  HB  VAL A  45      12.041   0.665  -0.394  1.00 33.22           H
ATOM    700  CG1 VAL A  45      14.125   0.349  -0.644  1.00 63.01           C
ATOM    701 HG11 VAL A  45      14.136   0.616   0.402  1.00 31.13           H
ATOM    702 HG12 VAL A  45      14.379  -0.695  -0.752  1.00 21.31           H
ATOM    703 HG13 VAL A  45      14.846   0.952  -1.177  1.00 23.54           H
ATOM    704  CG2 VAL A  45      12.695   1.904  -1.990  1.00 43.10           C
ATOM    705 HG21 VAL A  45      11.894   2.521  -1.611  1.00 33.31           H
ATOM    706 HG22 VAL A  45      13.635   2.423  -1.872  1.00 22.33           H
ATOM    707 HG23 VAL A  45      12.527   1.698  -3.037  1.00 11.23           H
ATOM    708  C   VAL A  45      13.291  -0.701  -3.276  1.00  3.21           C
ATOM    709  O   VAL A  45      14.416  -1.171  -3.101  1.00 70.04           O
ATOM    710  N   ILE A  46      12.860  -0.275  -4.458  1.00 41.22           N
ATOM    711  H   ILE A  46      11.954   0.090  -4.534  1.00 31.24           H
ATOM    712  CA  ILE A  46      13.703  -0.336  -5.646  1.00  3.34           C
ATOM    713  HA  ILE A  46      14.665  -0.731  -5.351  1.00 50.21           H
ATOM    714  CB  ILE A  46      13.103  -1.267  -6.715  1.00 62.50           C
ATOM    715  HB  ILE A  46      12.135  -0.881  -6.995  1.00 43.01           H
ATOM    716  CG2 ILE A  46      13.983  -1.285  -7.956  1.00 22.41           C
ATOM    717 HG21 ILE A  46      14.854  -0.669  -7.789  1.00 11.52           H
ATOM    718 HG22 ILE A  46      14.294  -2.299  -8.162  1.00 43.11           H
ATOM    719 HG23 ILE A  46      13.426  -0.902  -8.798  1.00  2.52           H
ATOM    720  CG1 ILE A  46      12.935  -2.681  -6.154  1.00 74.14           C
ATOM    721 HG12 ILE A  46      13.905  -3.080  -5.903  1.00 75.35           H
ATOM    722 HG13 ILE A  46      12.327  -2.636  -5.262  1.00 75.13           H
ATOM    723  CD1 ILE A  46      12.274  -3.639  -7.121  1.00 31.45           C
ATOM    724 HD11 ILE A  46      12.764  -3.578  -8.081  1.00  4.23           H
ATOM    725 HD12 ILE A  46      12.354  -4.647  -6.740  1.00 14.25           H
ATOM    726 HD13 ILE A  46      11.232  -3.378  -7.231  1.00 51.21           H
ATOM    727  C   ILE A  46      13.903   1.050  -6.249  1.00 45.24           C
ATOM    728  O   ILE A  46      12.943   1.711  -6.645  1.00 31.10           O
ATOM    729  N   ASP A  47      15.157   1.484  -6.319  1.00 23.33           N
ATOM    730  H   ASP A  47      15.880   0.911  -5.987  1.00 21.32           H
ATOM    731  CA  ASP A  47      15.485   2.790  -6.877  1.00 53.34           C
ATOM    732  HA  ASP A  47      16.554   2.921  -6.809  1.00 41.54           H
ATOM    733  CB  ASP A  47      15.068   2.859  -8.347  1.00 40.24           C
ATOM    734  HB2 ASP A  47      15.361   1.944  -8.841  1.00 42.02           H
ATOM    735  HB3 ASP A  47      13.995   2.967  -8.406  1.00  0.21           H
ATOM    736  CG  ASP A  47      15.709   4.023  -9.077  1.00 11.41           C
ATOM    737  OD1 ASP A  47      16.856   3.870  -9.547  1.00 52.53           O
ATOM    738  OD2 ASP A  47      15.063   5.087  -9.178  1.00 42.32           O
ATOM    739  C   ASP A  47      14.803   3.905  -6.090  1.00 34.53           C
ATOM    740  O   ASP A  47      14.432   4.936  -6.648  1.00 53.02           O
ATOM    741  N   GLY A  48      14.639   3.688  -4.788  1.00  4.11           N
ATOM    742  H   GLY A  48      14.955   2.847  -4.397  1.00 22.51           H
ATOM    743  CA  GLY A  48      14.001   4.682  -3.945  1.00 31.10           C
ATOM    744  HA2 GLY A  48      14.402   4.602  -2.946  1.00  3.12           H
ATOM    745  HA3 GLY A  48      14.224   5.664  -4.334  1.00 42.43           H
ATOM    746  C   GLY A  48      12.496   4.511  -3.885  1.00 21.53           C
ATOM    747  O   GLY A  48      11.834   5.089  -3.024  1.00 54.44           O
ATOM    748  N   GLU A  49      11.955   3.714  -4.802  1.00  3.51           N
ATOM    749  H   GLU A  49      12.536   3.281  -5.462  1.00  1.15           H
ATOM    750  CA  GLU A  49      10.518   3.471  -4.850  1.00 44.50           C
ATOM    751  HA  GLU A  49      10.018   4.376  -4.538  1.00 65.02           H
ATOM    752  CB  GLU A  49      10.084   3.130  -6.277  1.00 11.21           C
ATOM    753  HB2 GLU A  49      10.749   2.376  -6.672  1.00 53.43           H
ATOM    754  HB3 GLU A  49       9.080   2.733  -6.249  1.00 21.42           H
ATOM    755  CG  GLU A  49      10.098   4.322  -7.219  1.00 43.21           C
ATOM    756  HG2 GLU A  49       9.647   4.030  -8.155  1.00 54.33           H
ATOM    757  HG3 GLU A  49       9.522   5.122  -6.777  1.00 22.54           H
ATOM    758  CD  GLU A  49      11.500   4.830  -7.496  1.00 10.23           C
ATOM    759  OE1 GLU A  49      11.956   5.737  -6.768  1.00 22.44           O
ATOM    760  OE2 GLU A  49      12.140   4.322  -8.440  1.00  2.33           O
ATOM    761  C   GLU A  49      10.126   2.341  -3.903  1.00 13.20           C
ATOM    762  O   GLU A  49      10.535   1.194  -4.083  1.00 23.33           O
ATOM    763  N   THR A  50       9.329   2.674  -2.892  1.00 74.22           N
ATOM    764  H   THR A  50       9.036   3.605  -2.802  1.00 72.42           H
ATOM    765  CA  THR A  50       8.881   1.689  -1.915  1.00 64.14           C
ATOM    766  HA  THR A  50       9.689   0.990  -1.753  1.00 30.11           H
ATOM    767  CB  THR A  50       8.536   2.351  -0.568  1.00 62.30           C
ATOM    768  HB  THR A  50       7.597   2.875  -0.672  1.00 33.41           H
ATOM    769  OG1 THR A  50       9.556   3.288  -0.207  1.00 44.30           O
ATOM    770  HG1 THR A  50       9.183   3.964   0.363  1.00 14.44           H
ATOM    771  CG2 THR A  50       8.391   1.305   0.527  1.00 20.21           C
ATOM    772 HG21 THR A  50       8.684   0.339   0.143  1.00 20.34           H
ATOM    773 HG22 THR A  50       9.024   1.568   1.362  1.00 33.40           H
ATOM    774 HG23 THR A  50       7.362   1.266   0.853  1.00 22.34           H
ATOM    775  C   THR A  50       7.662   0.927  -2.422  1.00 21.14           C
ATOM    776  O   THR A  50       6.619   1.520  -2.699  1.00 33.14           O
ATOM    777  N   CYS A  51       7.800  -0.389  -2.540  1.00 12.14           N
ATOM    778  H   CYS A  51       8.656  -0.804  -2.303  1.00 53.24           H
ATOM    779  CA  CYS A  51       6.708  -1.233  -3.013  1.00 41.52           C
ATOM    780  HA  CYS A  51       5.779  -0.741  -2.765  1.00 64.54           H
ATOM    781  CB  CYS A  51       6.791  -1.405  -4.530  1.00 72.45           C
ATOM    782  HB2 CYS A  51       5.952  -1.998  -4.864  1.00 73.20           H
ATOM    783  HB3 CYS A  51       6.745  -0.433  -4.999  1.00 31.52           H
ATOM    784  SG  CYS A  51       8.300  -2.222  -5.099  1.00 62.42           S
ATOM    785  HG  CYS A  51       8.027  -2.837  -6.240  1.00 41.42           H
ATOM    786  C   CYS A  51       6.740  -2.596  -2.331  1.00 72.53           C
ATOM    787  O   CYS A  51       7.593  -2.858  -1.482  1.00 34.31           O
ATOM    788  N   LEU A  52       5.805  -3.462  -2.707  1.00 54.31           N
ATOM    789  H   LEU A  52       5.153  -3.196  -3.388  1.00 54.12           H
ATOM    790  CA  LEU A  52       5.724  -4.799  -2.131  1.00 32.43           C
ATOM    791  HA  LEU A  52       6.457  -4.864  -1.340  1.00 74.33           H
ATOM    792  CB  LEU A  52       4.333  -5.039  -1.542  1.00 34.23           C
ATOM    793  HB2 LEU A  52       3.606  -4.817  -2.308  1.00 63.13           H
ATOM    794  HB3 LEU A  52       4.263  -6.084  -1.274  1.00 62.12           H
ATOM    795  CG  LEU A  52       3.976  -4.213  -0.305  1.00 73.24           C
ATOM    796  HG  LEU A  52       3.650  -3.231  -0.618  1.00 50.33           H
ATOM    797  CD1 LEU A  52       2.834  -4.864   0.460  1.00 54.32           C
ATOM    798 HD11 LEU A  52       2.839  -4.513   1.481  1.00 32.02           H
ATOM    799 HD12 LEU A  52       1.894  -4.604  -0.006  1.00  3.55           H
ATOM    800 HD13 LEU A  52       2.957  -5.937   0.447  1.00 52.51           H
ATOM    801  CD2 LEU A  52       5.193  -4.043   0.592  1.00 32.31           C
ATOM    802 HD21 LEU A  52       4.870  -3.839   1.602  1.00 14.50           H
ATOM    803 HD22 LEU A  52       5.779  -4.950   0.579  1.00 43.04           H
ATOM    804 HD23 LEU A  52       5.793  -3.221   0.232  1.00  2.24           H
ATOM    805  C   LEU A  52       6.035  -5.863  -3.178  1.00 62.43           C
ATOM    806  O   LEU A  52       5.621  -5.753  -4.333  1.00 72.20           O
ATOM    807  N   LEU A  53       6.766  -6.894  -2.768  1.00 33.32           N
ATOM    808  H   LEU A  53       7.067  -6.927  -1.836  1.00 53.32           H
ATOM    809  CA  LEU A  53       7.131  -7.981  -3.670  1.00 41.43           C
ATOM    810  HA  LEU A  53       6.782  -7.722  -4.659  1.00  3.52           H
ATOM    811  CB  LEU A  53       8.651  -8.151  -3.706  1.00 51.44           C
ATOM    812  HB2 LEU A  53       9.096  -7.175  -3.585  1.00 54.24           H
ATOM    813  HB3 LEU A  53       8.932  -8.779  -2.873  1.00 45.50           H
ATOM    814  CG  LEU A  53       9.227  -8.773  -4.979  1.00 14.10           C
ATOM    815  HG  LEU A  53      10.305  -8.803  -4.902  1.00 12.43           H
ATOM    816  CD1 LEU A  53       8.729 -10.200  -5.147  1.00 65.32           C
ATOM    817 HD11 LEU A  53       7.893 -10.212  -5.830  1.00 51.12           H
ATOM    818 HD12 LEU A  53       9.525 -10.814  -5.542  1.00 63.41           H
ATOM    819 HD13 LEU A  53       8.417 -10.588  -4.189  1.00 22.01           H
ATOM    820  CD2 LEU A  53       8.864  -7.933  -6.195  1.00 14.12           C
ATOM    821 HD21 LEU A  53       8.068  -8.416  -6.742  1.00 34.43           H
ATOM    822 HD22 LEU A  53       8.537  -6.955  -5.872  1.00 72.44           H
ATOM    823 HD23 LEU A  53       9.729  -7.831  -6.833  1.00 53.12           H
ATOM    824  C   LEU A  53       6.472  -9.288  -3.243  1.00 72.25           C
ATOM    825  O   LEU A  53       6.836  -9.875  -2.224  1.00 40.12           O
ATOM    826  N   ASP A  54       5.502  -9.740  -4.031  1.00 13.04           N
ATOM    827  H   ASP A  54       5.257  -9.227  -4.829  1.00 75.34           H
ATOM    828  CA  ASP A  54       4.793 -10.980  -3.736  1.00 65.33           C
ATOM    829  HA  ASP A  54       4.936 -11.203  -2.690  1.00 20.32           H
ATOM    830  CB  ASP A  54       3.298 -10.816  -4.010  1.00 53.20           C
ATOM    831  HB2 ASP A  54       2.944  -9.921  -3.518  1.00 24.44           H
ATOM    832  HB3 ASP A  54       3.142 -10.721  -5.075  1.00 35.45           H
ATOM    833  CG  ASP A  54       2.484 -11.992  -3.507  1.00 64.34           C
ATOM    834  OD1 ASP A  54       3.086 -12.936  -2.952  1.00 14.32           O
ATOM    835  OD2 ASP A  54       1.246 -11.969  -3.669  1.00 24.33           O
ATOM    836  C   ASP A  54       5.351 -12.134  -4.564  1.00 51.03           C
ATOM    837  O   ASP A  54       5.502 -12.021  -5.781  1.00 41.01           O
ATOM    838  N   ILE A  55       5.655 -13.242  -3.897  1.00  4.44           N
ATOM    839  H   ILE A  55       5.512 -13.271  -2.928  1.00  3.51           H
ATOM    840  CA  ILE A  55       6.196 -14.415  -4.571  1.00 70.31           C
ATOM    841  HA  ILE A  55       6.372 -14.154  -5.604  1.00 45.35           H
ATOM    842  CB  ILE A  55       7.533 -14.857  -3.948  1.00  3.24           C
ATOM    843  HB  ILE A  55       8.254 -14.069  -4.101  1.00 42.53           H
ATOM    844  CG2 ILE A  55       7.375 -15.068  -2.449  1.00 71.13           C
ATOM    845 HG21 ILE A  55       6.355 -14.860  -2.162  1.00 52.41           H
ATOM    846 HG22 ILE A  55       7.616 -16.092  -2.203  1.00  3.54           H
ATOM    847 HG23 ILE A  55       8.041 -14.403  -1.920  1.00 21.44           H
ATOM    848  CG1 ILE A  55       8.038 -16.135  -4.621  1.00 13.30           C
ATOM    849 HG12 ILE A  55       7.347 -16.938  -4.418  1.00  3.02           H
ATOM    850 HG13 ILE A  55       8.092 -15.973  -5.688  1.00 35.00           H
ATOM    851  CD1 ILE A  55       9.407 -16.568  -4.146  1.00 11.01           C
ATOM    852 HD11 ILE A  55      10.046 -16.740  -4.999  1.00 42.02           H
ATOM    853 HD12 ILE A  55       9.835 -15.794  -3.526  1.00 15.10           H
ATOM    854 HD13 ILE A  55       9.318 -17.479  -3.573  1.00 74.44           H
ATOM    855  C   ILE A  55       5.214 -15.581  -4.518  1.00 50.32           C
ATOM    856  O   ILE A  55       4.850 -16.052  -3.440  1.00 14.51           O
ATOM    857  N   LEU A  56       4.790 -16.043  -5.689  1.00 61.41           N
ATOM    858  H   LEU A  56       5.116 -15.628  -6.514  1.00 53.32           H
ATOM    859  CA  LEU A  56       3.851 -17.156  -5.777  1.00 70.24           C
ATOM    860  HA  LEU A  56       3.419 -17.303  -4.799  1.00 31.52           H
ATOM    861  CB  LEU A  56       2.735 -16.830  -6.771  1.00 51.22           C
ATOM    862  HB2 LEU A  56       3.196 -16.522  -7.697  1.00 21.20           H
ATOM    863  HB3 LEU A  56       2.166 -17.734  -6.937  1.00 42.22           H
ATOM    864  CG  LEU A  56       1.759 -15.732  -6.347  1.00 54.02           C
ATOM    865  HG  LEU A  56       1.681 -15.725  -5.269  1.00  3.44           H
ATOM    866  CD1 LEU A  56       2.264 -14.368  -6.790  1.00  2.20           C
ATOM    867 HD11 LEU A  56       3.306 -14.267  -6.525  1.00 43.23           H
ATOM    868 HD12 LEU A  56       2.154 -14.273  -7.860  1.00 53.12           H
ATOM    869 HD13 LEU A  56       1.692 -13.595  -6.299  1.00 54.11           H
ATOM    870  CD2 LEU A  56       0.374 -16.000  -6.918  1.00 34.43           C
ATOM    871 HD21 LEU A  56      -0.308 -15.232  -6.585  1.00 12.05           H
ATOM    872 HD22 LEU A  56       0.422 -15.996  -7.997  1.00 13.14           H
ATOM    873 HD23 LEU A  56       0.024 -16.964  -6.577  1.00  5.10           H
ATOM    874  C   LEU A  56       4.563 -18.438  -6.198  1.00 43.31           C
ATOM    875  O   LEU A  56       5.681 -18.398  -6.713  1.00 20.24           O
ATOM    876  N   ASP A  57       3.908 -19.572  -5.978  1.00 21.12           N
ATOM    877  H   ASP A  57       3.020 -19.539  -5.564  1.00 51.51           H
ATOM    878  CA  ASP A  57       4.477 -20.866  -6.337  1.00 50.12           C
ATOM    879  HA  ASP A  57       5.446 -20.691  -6.779  1.00 40.33           H
ATOM    880  CB  ASP A  57       4.649 -21.735  -5.091  1.00 23.24           C
ATOM    881  HB2 ASP A  57       3.725 -21.737  -4.530  1.00 65.34           H
ATOM    882  HB3 ASP A  57       4.884 -22.745  -5.394  1.00  1.14           H
ATOM    883  CG  ASP A  57       5.757 -21.235  -4.185  1.00 24.22           C
ATOM    884  OD1 ASP A  57       6.860 -21.822  -4.216  1.00 13.21           O
ATOM    885  OD2 ASP A  57       5.523 -20.257  -3.446  1.00 13.25           O
ATOM    886  C   ASP A  57       3.596 -21.583  -7.355  1.00 34.31           C
ATOM    887  O   ASP A  57       2.382 -21.377  -7.397  1.00 21.44           O
ATOM    888  N   THR A  58       4.214 -22.426  -8.176  1.00 21.30           N
ATOM    889  H   THR A  58       5.183 -22.548  -8.094  1.00 10.44           H
ATOM    890  CA  THR A  58       3.487 -23.173  -9.195  1.00 10.40           C
ATOM    891  HA  THR A  58       3.128 -22.468  -9.931  1.00 72.44           H
ATOM    892  CB  THR A  58       4.400 -24.191  -9.904  1.00 52.32           C
ATOM    893  HB  THR A  58       3.914 -25.156  -9.893  1.00 54.25           H
ATOM    894  OG1 THR A  58       5.651 -24.290  -9.215  1.00 30.31           O
ATOM    895  HG1 THR A  58       6.244 -23.602  -9.526  1.00 54.41           H
ATOM    896  CG2 THR A  58       4.642 -23.785 -11.350  1.00 44.30           C
ATOM    897 HG21 THR A  58       5.402 -23.018 -11.386  1.00 12.50           H
ATOM    898 HG22 THR A  58       4.972 -24.644 -11.915  1.00 30.21           H
ATOM    899 HG23 THR A  58       3.726 -23.404 -11.776  1.00 32.12           H
ATOM    900  C   THR A  58       2.296 -23.909  -8.592  1.00 51.34           C
ATOM    901  O   THR A  58       1.246 -24.031  -9.223  1.00 64.51           O
ATOM    902  N   ALA A  59       2.465 -24.396  -7.368  1.00 24.23           N
ATOM    903  H   ALA A  59       3.325 -24.266  -6.916  1.00 61.02           H
ATOM    904  CA  ALA A  59       1.403 -25.118  -6.679  1.00 13.01           C
ATOM    905  HA  ALA A  59       0.467 -24.876  -7.163  1.00 21.23           H
ATOM    906  CB  ALA A  59       1.622 -26.619  -6.797  1.00 74.03           C
ATOM    907  HB1 ALA A  59       1.784 -26.879  -7.833  1.00 15.30           H
ATOM    908  HB2 ALA A  59       2.486 -26.904  -6.215  1.00 53.34           H
ATOM    909  HB3 ALA A  59       0.751 -27.140  -6.427  1.00 71.14           H
ATOM    910  C   ALA A  59       1.321 -24.707  -5.213  1.00 20.34           C
ATOM    911  O   ALA A  59       1.917 -25.344  -4.345  1.00 61.53           O
ATOM    912  N   GLY A  60       0.579 -23.637  -4.943  1.00 20.43           N
ATOM    913  H   GLY A  60       0.126 -23.169  -5.675  1.00  4.31           H
ATOM    914  CA  GLY A  60       0.434 -23.160  -3.580  1.00 41.20           C
ATOM    915  HA2 GLY A  60       1.210 -23.600  -2.971  1.00 75.43           H
ATOM    916  HA3 GLY A  60       0.551 -22.086  -3.573  1.00  3.01           H
ATOM    917  C   GLY A  60      -0.915 -23.508  -2.984  1.00 34.00           C
ATOM    918  O   GLY A  60      -1.005 -24.333  -2.076  1.00 23.54           O
ATOM    919  N   GLN A  61      -1.967 -22.876  -3.495  1.00 71.20           N
ATOM    920  H   GLN A  61      -1.831 -22.229  -4.218  1.00 34.32           H
ATOM    921  CA  GLN A  61      -3.318 -23.123  -3.005  1.00 10.41           C
ATOM    922  HA  GLN A  61      -3.239 -23.585  -2.033  1.00 25.31           H
ATOM    923  CB  GLN A  61      -4.082 -21.804  -2.867  1.00 24.32           C
ATOM    924  HB2 GLN A  61      -3.846 -21.176  -3.713  1.00 14.45           H
ATOM    925  HB3 GLN A  61      -5.141 -22.014  -2.868  1.00 30.03           H
ATOM    926  CG  GLN A  61      -3.749 -21.039  -1.596  1.00 51.12           C
ATOM    927  HG2 GLN A  61      -2.693 -20.812  -1.594  1.00 13.33           H
ATOM    928  HG3 GLN A  61      -4.314 -20.119  -1.588  1.00 11.52           H
ATOM    929  CD  GLN A  61      -4.078 -21.822  -0.340  1.00 41.33           C
ATOM    930  OE1 GLN A  61      -5.208 -21.789   0.148  1.00 41.33           O
ATOM    931  NE2 GLN A  61      -3.090 -22.532   0.190  1.00 24.25           N
ATOM    932 HE21 GLN A  61      -2.215 -22.510  -0.252  1.00 62.10           H
ATOM    933 HE22 GLN A  61      -3.274 -23.047   1.003  1.00 41.13           H
ATOM    934  C   GLN A  61      -4.072 -24.065  -3.937  1.00 61.31           C
ATOM    935  O   GLN A  61      -5.284 -23.943  -4.111  1.00 42.51           O
ATOM    936  N   GLU A  62      -3.346 -25.005  -4.534  1.00 63.31           N
ATOM    937  H   GLU A  62      -2.383 -25.052  -4.355  1.00 74.20           H
ATOM    938  CA  GLU A  62      -3.947 -25.968  -5.450  1.00 10.33           C
ATOM    939  HA  GLU A  62      -3.149 -26.520  -5.922  1.00 24.25           H
ATOM    940  CB  GLU A  62      -4.842 -26.944  -4.683  1.00 65.32           C
ATOM    941  HB2 GLU A  62      -5.743 -26.430  -4.385  1.00  0.44           H
ATOM    942  HB3 GLU A  62      -5.105 -27.762  -5.338  1.00 40.42           H
ATOM    943  CG  GLU A  62      -4.187 -27.522  -3.440  1.00  4.12           C
ATOM    944  HG2 GLU A  62      -4.664 -28.460  -3.200  1.00 23.31           H
ATOM    945  HG3 GLU A  62      -3.140 -27.694  -3.646  1.00 55.13           H
ATOM    946  CD  GLU A  62      -4.299 -26.601  -2.240  1.00 30.50           C
ATOM    947  OE1 GLU A  62      -3.297 -26.457  -1.508  1.00 35.11           O
ATOM    948  OE2 GLU A  62      -5.388 -26.026  -2.033  1.00 23.11           O
ATOM    949  C   GLU A  62      -4.759 -25.258  -6.529  1.00 43.24           C
ATOM    950  O   GLU A  62      -5.907 -25.614  -6.791  1.00 12.40           O
ATOM    951  N   GLU A  63      -4.152 -24.252  -7.152  1.00 13.31           N
ATOM    952  H   GLU A  63      -3.236 -24.016  -6.899  1.00  4.52           H
ATOM    953  CA  GLU A  63      -4.819 -23.491  -8.202  1.00 12.11           C
ATOM    954  HA  GLU A  63      -5.804 -23.227  -7.846  1.00 63.21           H
ATOM    955  CB  GLU A  63      -4.041 -22.209  -8.506  1.00 71.14           C
ATOM    956  HB2 GLU A  63      -2.990 -22.392  -8.340  1.00 22.20           H
ATOM    957  HB3 GLU A  63      -4.192 -21.949  -9.544  1.00 22.12           H
ATOM    958  CG  GLU A  63      -4.461 -21.025  -7.652  1.00 52.43           C
ATOM    959  HG2 GLU A  63      -5.540 -20.982  -7.624  1.00 43.45           H
ATOM    960  HG3 GLU A  63      -4.082 -21.167  -6.651  1.00 42.41           H
ATOM    961  CD  GLU A  63      -3.938 -19.705  -8.187  1.00 31.53           C
ATOM    962  OE1 GLU A  63      -2.703 -19.561  -8.302  1.00 41.21           O
ATOM    963  OE2 GLU A  63      -4.763 -18.818  -8.489  1.00 20.21           O
ATOM    964  C   GLU A  63      -4.962 -24.326  -9.471  1.00 55.44           C
ATOM    965  O   GLU A  63      -4.017 -24.462 -10.248  1.00 25.25           O
ATOM    966  N   TYR A  64      -6.151 -24.882  -9.675  1.00 73.12           N
ATOM    967  H   TYR A  64      -6.866 -24.737  -9.021  1.00  0.13           H
ATOM    968  CA  TYR A  64      -6.418 -25.706 -10.848  1.00 55.01           C
ATOM    969  HA  TYR A  64      -5.745 -26.550 -10.821  1.00 35.44           H
ATOM    970  CB  TYR A  64      -7.859 -26.219 -10.819  1.00 72.04           C
ATOM    971  HB2 TYR A  64      -8.529 -25.383 -10.689  1.00 73.34           H
ATOM    972  HB3 TYR A  64      -8.079 -26.708 -11.757  1.00 43.13           H
ATOM    973  CG  TYR A  64      -8.128 -27.206  -9.706  1.00 73.54           C
ATOM    974  CD1 TYR A  64      -7.220 -28.216  -9.412  1.00 42.13           C
ATOM    975  HD1 TYR A  64      -6.311 -28.290  -9.992  1.00  1.51           H
ATOM    976  CE1 TYR A  64      -7.462 -29.121  -8.397  1.00  4.12           C
ATOM    977  HE1 TYR A  64      -6.743 -29.899  -8.183  1.00 13.32           H
ATOM    978  CZ  TYR A  64      -8.623 -29.024  -7.659  1.00 41.30           C
ATOM    979  CE2 TYR A  64      -9.540 -28.030  -7.931  1.00 73.55           C
ATOM    980  HE2 TYR A  64     -10.450 -27.955  -7.354  1.00  1.10           H
ATOM    981  CD2 TYR A  64      -9.291 -27.131  -8.950  1.00  0.13           C
ATOM    982  HD2 TYR A  64     -10.008 -26.352  -9.166  1.00 42.21           H
ATOM    983  OH  TYR A  64      -8.868 -29.923  -6.646  1.00 53.35           O
ATOM    984  HH  TYR A  64      -9.786 -30.202  -6.683  1.00 30.53           H
ATOM    985  C   TYR A  64      -6.172 -24.921 -12.133  1.00 23.11           C
ATOM    986  O   TYR A  64      -7.023 -24.150 -12.576  1.00  2.24           O
ATOM    987  N   SER A  65      -5.000 -25.125 -12.727  1.00 53.31           N
ATOM    988  H   SER A  65      -4.363 -25.752 -12.325  1.00 75.23           H
ATOM    989  CA  SER A  65      -4.638 -24.435 -13.960  1.00 13.54           C
ATOM    990  HA  SER A  65      -5.528 -24.349 -14.566  1.00 30.55           H
ATOM    991  CB  SER A  65      -4.112 -23.032 -13.648  1.00 70.21           C
ATOM    992  HB2 SER A  65      -3.620 -23.040 -12.687  1.00 70.25           H
ATOM    993  HB3 SER A  65      -3.407 -22.738 -14.412  1.00  5.34           H
ATOM    994  OG  SER A  65      -5.168 -22.088 -13.613  1.00  3.54           O
ATOM    995  HG  SER A  65      -5.854 -22.351 -14.230  1.00 34.14           H
ATOM    996  C   SER A  65      -3.588 -25.223 -14.736  1.00 20.44           C
ATOM    997  O   SER A  65      -2.402 -25.187 -14.409  1.00 71.20           O
ATOM    998  N   ALA A  66      -4.034 -25.936 -15.765  1.00 64.11           N
ATOM    999  H   ALA A  66      -4.990 -25.925 -15.976  1.00 13.42           H
ATOM   1000  CA  ALA A  66      -3.133 -26.733 -16.590  1.00 13.45           C
ATOM   1001  HA  ALA A  66      -2.396 -27.183 -15.940  1.00 12.40           H
ATOM   1002  CB  ALA A  66      -3.900 -27.851 -17.280  1.00 12.32           C
ATOM   1003  HB1 ALA A  66      -3.309 -28.243 -18.094  1.00 73.03           H
ATOM   1004  HB2 ALA A  66      -4.104 -28.639 -16.570  1.00 64.13           H
ATOM   1005  HB3 ALA A  66      -4.832 -27.464 -17.665  1.00 10.31           H
ATOM   1006  C   ALA A  66      -2.419 -25.864 -17.620  1.00 13.14           C
ATOM   1007  O   ALA A  66      -1.255 -26.097 -17.941  1.00 45.02           O
ATOM   1008  N   MET A  67      -3.126 -24.863 -18.134  1.00  4.51           N
ATOM   1009  H   MET A  67      -4.050 -24.727 -17.838  1.00 11.11           H
ATOM   1010  CA  MET A  67      -2.558 -23.959 -19.128  1.00  1.12           C
ATOM   1011  HA  MET A  67      -2.144 -24.560 -19.923  1.00 45.12           H
ATOM   1012  CB  MET A  67      -3.647 -23.052 -19.705  1.00 63.41           C
ATOM   1013  HB2 MET A  67      -4.590 -23.578 -19.674  1.00 44.51           H
ATOM   1014  HB3 MET A  67      -3.719 -22.163 -19.097  1.00 23.23           H
ATOM   1015  CG  MET A  67      -3.385 -22.627 -21.141  1.00 11.23           C
ATOM   1016  HG2 MET A  67      -4.107 -21.873 -21.416  1.00 52.33           H
ATOM   1017  HG3 MET A  67      -2.391 -22.209 -21.202  1.00 20.40           H
ATOM   1018  SD  MET A  67      -3.510 -23.998 -22.305  1.00 53.43           S
ATOM   1019  CE  MET A  67      -5.193 -24.537 -22.013  1.00 70.34           C
ATOM   1020  HE1 MET A  67      -5.865 -23.701 -22.134  1.00 54.23           H
ATOM   1021  HE2 MET A  67      -5.451 -25.311 -22.721  1.00 24.41           H
ATOM   1022  HE3 MET A  67      -5.278 -24.925 -21.009  1.00  3.10           H
ATOM   1023  C   MET A  67      -1.445 -23.112 -18.520  1.00 25.04           C
ATOM   1024  O   MET A  67      -1.493 -22.761 -17.341  1.00  4.04           O
ATOM   1025  N   ARG A  68      -0.443 -22.788 -19.331  1.00 52.31           N
ATOM   1026  H   ARG A  68      -0.461 -23.097 -20.261  1.00 35.32           H
ATOM   1027  CA  ARG A  68       0.683 -21.983 -18.872  1.00 33.43           C
ATOM   1028  HA  ARG A  68       0.985 -22.357 -17.905  1.00 60.20           H
ATOM   1029  CB  ARG A  68       1.857 -22.110 -19.844  1.00  3.24           C
ATOM   1030  HB2 ARG A  68       1.472 -22.325 -20.830  1.00 23.24           H
ATOM   1031  HB3 ARG A  68       2.389 -21.171 -19.871  1.00 13.52           H
ATOM   1032  CG  ARG A  68       2.843 -23.204 -19.469  1.00 21.24           C
ATOM   1033  HG2 ARG A  68       3.702 -23.142 -20.121  1.00 14.21           H
ATOM   1034  HG3 ARG A  68       3.155 -23.059 -18.445  1.00 31.30           H
ATOM   1035  CD  ARG A  68       2.221 -24.585 -19.606  1.00 63.11           C
ATOM   1036  HD2 ARG A  68       1.493 -24.560 -20.403  1.00 42.31           H
ATOM   1037  HD3 ARG A  68       2.999 -25.292 -19.852  1.00 22.41           H
ATOM   1038  NE  ARG A  68       1.562 -25.013 -18.375  1.00 72.55           N
ATOM   1039  HE  ARG A  68       0.587 -24.927 -18.329  1.00 61.32           H
ATOM   1040  CZ  ARG A  68       2.211 -25.509 -17.328  1.00  0.12           C
ATOM   1041  NH1 ARG A  68       3.530 -25.637 -17.361  1.00 62.23           N
ATOM   1042 HH11 ARG A  68       4.038 -25.360 -18.177  1.00  1.03           H
ATOM   1043 HH12 ARG A  68       4.017 -26.009 -16.571  1.00 31.44           H
ATOM   1044  NH2 ARG A  68       1.541 -25.877 -16.243  1.00 54.44           N
ATOM   1045 HH21 ARG A  68       0.546 -25.781 -16.214  1.00 60.14           H
ATOM   1046 HH22 ARG A  68       2.030 -26.249 -15.456  1.00 31.43           H
ATOM   1047  C   ARG A  68       0.282 -20.518 -18.729  1.00 72.13           C
ATOM   1048  O   ARG A  68       0.775 -19.812 -17.850  1.00 13.15           O
ATOM   1049  N   ASP A  69      -0.614 -20.068 -19.601  1.00 35.15           N
ATOM   1050  H   ASP A  69      -0.971 -20.680 -20.279  1.00  3.32           H
ATOM   1051  CA  ASP A  69      -1.082 -18.687 -19.572  1.00 32.11           C
ATOM   1052  HA  ASP A  69      -0.234 -18.046 -19.755  1.00 44.44           H
ATOM   1053  CB  ASP A  69      -2.125 -18.457 -20.667  1.00 11.43           C
ATOM   1054  HB2 ASP A  69      -1.622 -18.342 -21.616  1.00 20.11           H
ATOM   1055  HB3 ASP A  69      -2.783 -19.312 -20.714  1.00 12.34           H
ATOM   1056  CG  ASP A  69      -2.963 -17.218 -20.417  1.00 32.35           C
ATOM   1057  OD1 ASP A  69      -4.205 -17.312 -20.515  1.00 42.11           O
ATOM   1058  OD2 ASP A  69      -2.378 -16.156 -20.121  1.00 45.23           O
ATOM   1059  C   ASP A  69      -1.673 -18.342 -18.209  1.00  0.45           C
ATOM   1060  O   ASP A  69      -1.544 -17.213 -17.734  1.00 70.43           O
ATOM   1061  N   GLN A  70      -2.321 -19.320 -17.585  1.00 74.01           N
ATOM   1062  H   GLN A  70      -2.390 -20.197 -18.015  1.00 32.53           H
ATOM   1063  CA  GLN A  70      -2.934 -19.118 -16.277  1.00 65.02           C
ATOM   1064  HA  GLN A  70      -3.654 -18.320 -16.369  1.00 14.25           H
ATOM   1065  CB  GLN A  70      -3.654 -20.390 -15.826  1.00 54.51           C
ATOM   1066  HB2 GLN A  70      -3.012 -21.238 -16.011  1.00 15.22           H
ATOM   1067  HB3 GLN A  70      -3.851 -20.321 -14.766  1.00 41.14           H
ATOM   1068  CG  GLN A  70      -4.975 -20.626 -16.541  1.00 31.13           C
ATOM   1069  HG2 GLN A  70      -4.813 -20.547 -17.605  1.00 51.25           H
ATOM   1070  HG3 GLN A  70      -5.324 -21.620 -16.304  1.00 33.30           H
ATOM   1071  CD  GLN A  70      -6.043 -19.628 -16.139  1.00 31.12           C
ATOM   1072  OE1 GLN A  70      -6.541 -19.654 -15.013  1.00 31.01           O
ATOM   1073  NE2 GLN A  70      -6.401 -18.741 -17.060  1.00 10.35           N
ATOM   1074 HE21 GLN A  70      -5.962 -18.781 -17.936  1.00 12.35           H
ATOM   1075 HE22 GLN A  70      -7.090 -18.085 -16.827  1.00 44.31           H
ATOM   1076  C   GLN A  70      -1.887 -18.718 -15.242  1.00 60.33           C
ATOM   1077  O   GLN A  70      -2.146 -17.887 -14.372  1.00 40.31           O
ATOM   1078  N   TYR A  71      -0.705 -19.316 -15.342  1.00 40.05           N
ATOM   1079  H   TYR A  71      -0.559 -19.970 -16.057  1.00 63.13           H
ATOM   1080  CA  TYR A  71       0.380 -19.024 -14.413  1.00 61.32           C
ATOM   1081  HA  TYR A  71      -0.043 -18.951 -13.422  1.00 22.00           H
ATOM   1082  CB  TYR A  71       1.411 -20.154 -14.430  1.00 44.10           C
ATOM   1083  HB2 TYR A  71       1.223 -20.816 -13.599  1.00 65.22           H
ATOM   1084  HB3 TYR A  71       1.315 -20.706 -15.353  1.00 63.14           H
ATOM   1085  CG  TYR A  71       2.840 -19.671 -14.324  1.00  3.21           C
ATOM   1086  CD1 TYR A  71       3.460 -19.540 -13.087  1.00 53.30           C
ATOM   1087  HD1 TYR A  71       2.906 -19.788 -12.193  1.00 74.14           H
ATOM   1088  CE1 TYR A  71       4.765 -19.098 -12.985  1.00 72.10           C
ATOM   1089  HE1 TYR A  71       5.229 -19.003 -12.015  1.00  5.33           H
ATOM   1090  CZ  TYR A  71       5.469 -18.782 -14.128  1.00 50.11           C
ATOM   1091  CE2 TYR A  71       4.876 -18.904 -15.368  1.00  4.24           C
ATOM   1092  HE2 TYR A  71       5.428 -18.656 -16.262  1.00 52.35           H
ATOM   1093  CD2 TYR A  71       3.570 -19.345 -15.460  1.00 45.30           C
ATOM   1094  HD2 TYR A  71       3.103 -19.441 -16.429  1.00 40.14           H
ATOM   1095  OH  TYR A  71       6.769 -18.342 -14.032  1.00  2.33           O
ATOM   1096  HH  TYR A  71       7.209 -18.799 -13.311  1.00 62.13           H
ATOM   1097  C   TYR A  71       1.054 -17.700 -14.761  1.00 32.34           C
ATOM   1098  O   TYR A  71       1.576 -17.009 -13.887  1.00 13.24           O
ATOM   1099  N   MET A  72       1.037 -17.354 -16.044  1.00 20.14           N
ATOM   1100  H   MET A  72       0.606 -17.947 -16.694  1.00 54.10           H
ATOM   1101  CA  MET A  72       1.644 -16.112 -16.508  1.00 23.14           C
ATOM   1102  HA  MET A  72       2.579 -15.984 -15.983  1.00 21.53           H
ATOM   1103  CB  MET A  72       1.924 -16.186 -18.010  1.00 33.11           C
ATOM   1104  HB2 MET A  72       1.195 -16.838 -18.468  1.00 30.21           H
ATOM   1105  HB3 MET A  72       1.826 -15.197 -18.432  1.00 34.02           H
ATOM   1106  CG  MET A  72       3.310 -16.711 -18.345  1.00 63.11           C
ATOM   1107  HG2 MET A  72       3.935 -15.880 -18.636  1.00  4.15           H
ATOM   1108  HG3 MET A  72       3.725 -17.180 -17.465  1.00 13.12           H
ATOM   1109  SD  MET A  72       3.292 -17.915 -19.687  1.00 55.25           S
ATOM   1110  CE  MET A  72       3.984 -19.348 -18.867  1.00 23.13           C
ATOM   1111  HE1 MET A  72       3.185 -19.968 -18.488  1.00 52.24           H
ATOM   1112  HE2 MET A  72       4.577 -19.914 -19.570  1.00 74.41           H
ATOM   1113  HE3 MET A  72       4.609 -19.026 -18.047  1.00 23.42           H
ATOM   1114  C   MET A  72       0.743 -14.920 -16.204  1.00 52.43           C
ATOM   1115  O   MET A  72       1.223 -13.814 -15.955  1.00 23.14           O
ATOM   1116  N   ARG A  73      -0.566 -15.152 -16.228  1.00 44.52           N
ATOM   1117  H   ARG A  73      -0.888 -16.054 -16.434  1.00 21.03           H
ATOM   1118  CA  ARG A  73      -1.534 -14.096 -15.957  1.00 43.43           C
ATOM   1119  HA  ARG A  73      -1.418 -13.336 -16.716  1.00 63.30           H
ATOM   1120  CB  ARG A  73      -2.958 -14.651 -16.023  1.00  3.11           C
ATOM   1121  HB2 ARG A  73      -2.988 -15.595 -15.499  1.00 71.23           H
ATOM   1122  HB3 ARG A  73      -3.625 -13.956 -15.535  1.00 24.31           H
ATOM   1123  CG  ARG A  73      -3.459 -14.877 -17.440  1.00  3.30           C
ATOM   1124  HG2 ARG A  73      -3.969 -13.987 -17.778  1.00 11.23           H
ATOM   1125  HG3 ARG A  73      -2.614 -15.076 -18.083  1.00 12.42           H
ATOM   1126  CD  ARG A  73      -4.422 -16.052 -17.510  1.00  3.52           C
ATOM   1127  HD2 ARG A  73      -4.025 -16.784 -18.197  1.00 34.33           H
ATOM   1128  HD3 ARG A  73      -4.506 -16.489 -16.526  1.00 72.03           H
ATOM   1129  NE  ARG A  73      -5.749 -15.645 -17.964  1.00 62.12           N
ATOM   1130  HE  ARG A  73      -5.978 -15.812 -18.902  1.00 13.12           H
ATOM   1131  CZ  ARG A  73      -6.650 -15.067 -17.178  1.00 20.44           C
ATOM   1132  NH1 ARG A  73      -6.368 -14.829 -15.904  1.00 62.03           N
ATOM   1133 HH11 ARG A  73      -5.474 -15.084 -15.535  1.00 34.01           H
ATOM   1134 HH12 ARG A  73      -7.048 -14.393 -15.314  1.00 43.24           H
ATOM   1135  NH2 ARG A  73      -7.836 -14.726 -17.665  1.00 32.33           N
ATOM   1136 HH21 ARG A  73      -8.052 -14.904 -18.624  1.00 74.32           H
ATOM   1137 HH22 ARG A  73      -8.514 -14.292 -17.072  1.00 44.11           H
ATOM   1138  C   ARG A  73      -1.284 -13.467 -14.590  1.00  0.14           C
ATOM   1139  O   ARG A  73      -1.366 -12.249 -14.429  1.00 42.53           O
ATOM   1140  N   THR A  74      -0.979 -14.306 -13.605  1.00 32.33           N
ATOM   1141  H   THR A  74      -0.929 -15.266 -13.795  1.00 32.32           H
ATOM   1142  CA  THR A  74      -0.719 -13.834 -12.251  1.00 13.13           C
ATOM   1143  HA  THR A  74      -1.468 -13.094 -12.006  1.00 45.23           H
ATOM   1144  CB  THR A  74      -0.820 -14.980 -11.227  1.00 32.13           C
ATOM   1145  HB  THR A  74      -1.836 -15.349 -11.221  1.00 62.44           H
ATOM   1146  OG1 THR A  74      -0.491 -14.499  -9.919  1.00 12.12           O
ATOM   1147  HG1 THR A  74       0.457 -14.562  -9.784  1.00  4.04           H
ATOM   1148  CG2 THR A  74       0.111 -16.124 -11.601  1.00 12.51           C
ATOM   1149 HG21 THR A  74      -0.221 -16.570 -12.527  1.00 12.14           H
ATOM   1150 HG22 THR A  74       1.115 -15.745 -11.724  1.00 12.14           H
ATOM   1151 HG23 THR A  74       0.100 -16.868 -10.818  1.00 51.41           H
ATOM   1152  C   THR A  74       0.661 -13.195 -12.147  1.00 13.22           C
ATOM   1153  O   THR A  74       0.871 -12.272 -11.361  1.00 55.31           O
ATOM   1154  N   GLY A  75       1.600 -13.692 -12.946  1.00 20.10           N
ATOM   1155  H   GLY A  75       1.375 -14.429 -13.552  1.00 42.44           H
ATOM   1156  CA  GLY A  75       2.949 -13.157 -12.928  1.00 53.53           C
ATOM   1157  HA2 GLY A  75       3.255 -13.016 -11.903  1.00 21.05           H
ATOM   1158  HA3 GLY A  75       3.612 -13.868 -13.397  1.00 63.15           H
ATOM   1159  C   GLY A  75       3.056 -11.833 -13.659  1.00  4.33           C
ATOM   1160  O   GLY A  75       2.968 -11.785 -14.885  1.00 44.11           O
ATOM   1161  N   GLU A  76       3.246 -10.755 -12.903  1.00 72.32           N
ATOM   1162  H   GLU A  76       3.308 -10.858 -11.931  1.00 13.13           H
ATOM   1163  CA  GLU A  76       3.363  -9.424 -13.487  1.00 73.45           C
ATOM   1164  HA  GLU A  76       2.574  -9.312 -14.216  1.00  0.52           H
ATOM   1165  CB  GLU A  76       3.199  -8.353 -12.408  1.00 11.15           C
ATOM   1166  HB2 GLU A  76       3.660  -8.704 -11.496  1.00 41.11           H
ATOM   1167  HB3 GLU A  76       3.702  -7.454 -12.731  1.00 53.42           H
ATOM   1168  CG  GLU A  76       1.750  -8.007 -12.108  1.00 31.42           C
ATOM   1169  HG2 GLU A  76       1.259  -8.884 -11.712  1.00 55.43           H
ATOM   1170  HG3 GLU A  76       1.726  -7.219 -11.370  1.00  4.01           H
ATOM   1171  CD  GLU A  76       0.995  -7.543 -13.338  1.00 15.11           C
ATOM   1172  OE1 GLU A  76      -0.163  -7.974 -13.520  1.00 73.22           O
ATOM   1173  OE2 GLU A  76       1.561  -6.749 -14.118  1.00 34.11           O
ATOM   1174  C   GLU A  76       4.707  -9.254 -14.188  1.00 65.24           C
ATOM   1175  O   GLU A  76       4.808  -8.568 -15.204  1.00 52.53           O
ATOM   1176  N   GLY A  77       5.740  -9.885 -13.637  1.00 31.01           N
ATOM   1177  H   GLY A  77       5.601 -10.419 -12.827  1.00 14.34           H
ATOM   1178  CA  GLY A  77       7.065  -9.791 -14.221  1.00 50.32           C
ATOM   1179  HA2 GLY A  77       6.993  -9.281 -15.170  1.00 54.31           H
ATOM   1180  HA3 GLY A  77       7.697  -9.214 -13.561  1.00 74.22           H
ATOM   1181  C   GLY A  77       7.700 -11.150 -14.441  1.00 54.42           C
ATOM   1182  O   GLY A  77       7.331 -12.128 -13.791  1.00  2.35           O
ATOM   1183  N   PHE A  78       8.656 -11.212 -15.362  1.00 74.22           N
ATOM   1184  H   PHE A  78       8.906 -10.398 -15.848  1.00 35.11           H
ATOM   1185  CA  PHE A  78       9.341 -12.462 -15.669  1.00 22.33           C
ATOM   1186  HA  PHE A  78       9.161 -13.146 -14.854  1.00 21.40           H
ATOM   1187  CB  PHE A  78       8.788 -13.068 -16.960  1.00 62.51           C
ATOM   1188  HB2 PHE A  78       7.712 -13.120 -16.893  1.00 51.03           H
ATOM   1189  HB3 PHE A  78       9.064 -12.438 -17.792  1.00 15.32           H
ATOM   1190  CG  PHE A  78       9.299 -14.453 -17.239  1.00 62.02           C
ATOM   1191  CD1 PHE A  78      10.533 -14.642 -17.840  1.00 61.33           C
ATOM   1192  HD1 PHE A  78      11.130 -13.782 -18.108  1.00 52.45           H
ATOM   1193  CE1 PHE A  78      11.007 -15.915 -18.098  1.00 74.12           C
ATOM   1194  HE1 PHE A  78      11.970 -16.048 -18.568  1.00 31.12           H
ATOM   1195  CZ  PHE A  78      10.245 -17.015 -17.756  1.00 62.54           C
ATOM   1196  HZ  PHE A  78      10.613 -18.011 -17.956  1.00 43.43           H
ATOM   1197  CE2 PHE A  78       9.014 -16.840 -17.156  1.00 34.31           C
ATOM   1198  HE2 PHE A  78       8.416 -17.699 -16.888  1.00 63.00           H
ATOM   1199  CD2 PHE A  78       8.545 -15.565 -16.901  1.00 23.31           C
ATOM   1200  HD2 PHE A  78       7.582 -15.430 -16.432  1.00 74.03           H
ATOM   1201  C   PHE A  78      10.845 -12.240 -15.801  1.00 51.42           C
ATOM   1202  O   PHE A  78      11.289 -11.274 -16.425  1.00 33.34           O
ATOM   1203  N   LEU A  79      11.624 -13.138 -15.210  1.00 62.52           N
ATOM   1204  H   LEU A  79      11.213 -13.886 -14.728  1.00 52.53           H
ATOM   1205  CA  LEU A  79      13.079 -13.041 -15.261  1.00 31.32           C
ATOM   1206  HA  LEU A  79      13.333 -12.187 -15.870  1.00 53.14           H
ATOM   1207  CB  LEU A  79      13.645 -12.836 -13.855  1.00 22.34           C
ATOM   1208  HB2 LEU A  79      12.896 -12.327 -13.268  1.00 23.44           H
ATOM   1209  HB3 LEU A  79      13.832 -13.812 -13.429  1.00 22.01           H
ATOM   1210  CG  LEU A  79      14.940 -12.028 -13.764  1.00 22.32           C
ATOM   1211  HG  LEU A  79      15.424 -12.026 -14.731  1.00  2.03           H
ATOM   1212  CD1 LEU A  79      14.644 -10.586 -13.385  1.00 14.42           C
ATOM   1213 HD11 LEU A  79      13.695 -10.536 -12.871  1.00 21.10           H
ATOM   1214 HD12 LEU A  79      15.424 -10.216 -12.736  1.00 62.12           H
ATOM   1215 HD13 LEU A  79      14.601  -9.980 -14.278  1.00 62.21           H
ATOM   1216  CD2 LEU A  79      15.894 -12.660 -12.760  1.00 73.11           C
ATOM   1217 HD21 LEU A  79      15.373 -12.835 -11.830  1.00 45.10           H
ATOM   1218 HD22 LEU A  79      16.258 -13.599 -13.151  1.00 54.30           H
ATOM   1219 HD23 LEU A  79      16.727 -11.995 -12.587  1.00 51.02           H
ATOM   1220  C   LEU A  79      13.687 -14.291 -15.889  1.00 33.31           C
ATOM   1221  O   LEU A  79      13.308 -15.414 -15.552  1.00 43.02           O
ATOM   1222  N   CYS A  80      14.631 -14.089 -16.801  1.00 21.22           N
ATOM   1223  H   CYS A  80      14.890 -13.171 -17.027  1.00 33.32           H
ATOM   1224  CA  CYS A  80      15.293 -15.200 -17.475  1.00 71.43           C
ATOM   1225  HA  CYS A  80      14.862 -16.117 -17.102  1.00 65.23           H
ATOM   1226  CB  CYS A  80      15.061 -15.119 -18.985  1.00 33.12           C
ATOM   1227  HB2 CYS A  80      14.004 -14.998 -19.173  1.00  1.41           H
ATOM   1228  HB3 CYS A  80      15.590 -14.263 -19.377  1.00 71.50           H
ATOM   1229  SG  CYS A  80      15.616 -16.578 -19.897  1.00 20.33           S
ATOM   1230  HG  CYS A  80      16.782 -16.954 -19.395  1.00 24.32           H
ATOM   1231  C   CYS A  80      16.789 -15.204 -17.178  1.00 51.41           C
ATOM   1232  O   CYS A  80      17.467 -14.188 -17.338  1.00 74.42           O
ATOM   1233  N   VAL A  81      17.298 -16.352 -16.742  1.00 40.45           N
ATOM   1234  H   VAL A  81      16.707 -17.126 -16.635  1.00 64.21           H
ATOM   1235  CA  VAL A  81      18.714 -16.487 -16.422  1.00 32.23           C
ATOM   1236  HA  VAL A  81      19.206 -15.562 -16.685  1.00 61.33           H
ATOM   1237  CB  VAL A  81      18.927 -16.737 -14.917  1.00  0.52           C
ATOM   1238  HB  VAL A  81      19.982 -16.647 -14.704  1.00 21.04           H
ATOM   1239  CG1 VAL A  81      18.185 -15.695 -14.093  1.00 21.44           C
ATOM   1240 HG11 VAL A  81      17.275 -16.127 -13.703  1.00 10.42           H
ATOM   1241 HG12 VAL A  81      18.810 -15.373 -13.273  1.00 44.42           H
ATOM   1242 HG13 VAL A  81      17.943 -14.848 -14.717  1.00  4.44           H
ATOM   1243  CG2 VAL A  81      18.482 -18.142 -14.542  1.00 15.24           C
ATOM   1244 HG21 VAL A  81      17.839 -18.535 -15.316  1.00 11.52           H
ATOM   1245 HG22 VAL A  81      19.348 -18.778 -14.436  1.00 11.10           H
ATOM   1246 HG23 VAL A  81      17.941 -18.111 -13.607  1.00  5.21           H
ATOM   1247  C   VAL A  81      19.349 -17.627 -17.210  1.00 21.45           C
ATOM   1248  O   VAL A  81      18.722 -18.661 -17.442  1.00 55.11           O
ATOM   1249  N   PHE A  82      20.599 -17.433 -17.618  1.00 14.10           N
ATOM   1250  H   PHE A  82      21.046 -16.588 -17.402  1.00  1.24           H
ATOM   1251  CA  PHE A  82      21.320 -18.445 -18.381  1.00 11.02           C
ATOM   1252  HA  PHE A  82      20.919 -19.410 -18.112  1.00 13.20           H
ATOM   1253  CB  PHE A  82      21.119 -18.222 -19.881  1.00 65.22           C
ATOM   1254  HB2 PHE A  82      21.426 -19.110 -20.414  1.00 13.12           H
ATOM   1255  HB3 PHE A  82      20.074 -18.035 -20.073  1.00 51.43           H
ATOM   1256  CG  PHE A  82      21.906 -17.064 -20.426  1.00 31.14           C
ATOM   1257  CD1 PHE A  82      23.003 -17.278 -21.244  1.00 61.31           C
ATOM   1258  HD1 PHE A  82      23.291 -18.291 -21.490  1.00 42.23           H
ATOM   1259  CE1 PHE A  82      23.729 -16.215 -21.747  1.00 52.21           C
ATOM   1260  HE1 PHE A  82      24.582 -16.396 -22.383  1.00 62.14           H
ATOM   1261  CZ  PHE A  82      23.362 -14.921 -21.433  1.00 10.10           C
ATOM   1262  HZ  PHE A  82      23.927 -14.089 -21.825  1.00 40.43           H
ATOM   1263  CE2 PHE A  82      22.270 -14.694 -20.619  1.00 14.13           C
ATOM   1264  HE2 PHE A  82      21.981 -13.683 -20.371  1.00 60.14           H
ATOM   1265  CD2 PHE A  82      21.548 -15.761 -20.118  1.00 61.23           C
ATOM   1266  HD2 PHE A  82      20.695 -15.582 -19.481  1.00 11.12           H
ATOM   1267  C   PHE A  82      22.808 -18.420 -18.046  1.00 24.22           C
ATOM   1268  O   PHE A  82      23.351 -17.386 -17.656  1.00 73.54           O
ATOM   1269  N   ALA A  83      23.463 -19.567 -18.200  1.00 14.30           N
ATOM   1270  H   ALA A  83      22.975 -20.357 -18.514  1.00  2.43           H
ATOM   1271  CA  ALA A  83      24.888 -19.677 -17.916  1.00 31.13           C
ATOM   1272  HA  ALA A  83      25.154 -18.885 -17.230  1.00 71.40           H
ATOM   1273  CB  ALA A  83      25.190 -21.007 -17.242  1.00 22.24           C
ATOM   1274  HB1 ALA A  83      26.018 -21.486 -17.744  1.00 53.32           H
ATOM   1275  HB2 ALA A  83      25.448 -20.836 -16.207  1.00 32.11           H
ATOM   1276  HB3 ALA A  83      24.320 -21.644 -17.295  1.00 75.03           H
ATOM   1277  C   ALA A  83      25.715 -19.527 -19.188  1.00 52.22           C
ATOM   1278  O   ALA A  83      25.354 -20.056 -20.240  1.00 21.01           O
ATOM   1279  N   ILE A  84      26.824 -18.802 -19.085  1.00 73.24           N
ATOM   1280  H   ILE A  84      27.058 -18.406 -18.220  1.00 73.34           H
ATOM   1281  CA  ILE A  84      27.701 -18.583 -20.229  1.00 22.25           C
ATOM   1282  HA  ILE A  84      27.082 -18.463 -21.106  1.00 13.24           H
ATOM   1283  CB  ILE A  84      28.546 -17.308 -20.053  1.00 44.33           C
ATOM   1284  HB  ILE A  84      29.082 -17.129 -20.973  1.00  2.52           H
ATOM   1285  CG2 ILE A  84      27.648 -16.109 -19.787  1.00 73.34           C
ATOM   1286 HG21 ILE A  84      28.231 -15.202 -19.845  1.00 71.14           H
ATOM   1287 HG22 ILE A  84      26.860 -16.079 -20.526  1.00  3.11           H
ATOM   1288 HG23 ILE A  84      27.214 -16.196 -18.802  1.00 61.11           H
ATOM   1289  CG1 ILE A  84      29.553 -17.489 -18.915  1.00 14.11           C
ATOM   1290 HG12 ILE A  84      29.684 -16.547 -18.406  1.00 22.32           H
ATOM   1291 HG13 ILE A  84      29.168 -18.220 -18.218  1.00  4.30           H
ATOM   1292  CD1 ILE A  84      30.913 -17.959 -19.380  1.00 70.21           C
ATOM   1293 HD11 ILE A  84      31.112 -18.940 -18.976  1.00 23.55           H
ATOM   1294 HD12 ILE A  84      30.929 -18.005 -20.459  1.00 53.30           H
ATOM   1295 HD13 ILE A  84      31.669 -17.268 -19.038  1.00 22.21           H
ATOM   1296  C   ILE A  84      28.633 -19.771 -20.442  1.00 73.51           C
ATOM   1297  O   ILE A  84      29.373 -19.824 -21.423  1.00 61.12           O
ATOM   1298  N   ASN A  85      28.589 -20.725 -19.517  1.00 14.30           N
ATOM   1299  H   ASN A  85      27.978 -20.626 -18.757  1.00 74.12           H
ATOM   1300  CA  ASN A  85      29.428 -21.914 -19.604  1.00 61.14           C
ATOM   1301  HA  ASN A  85      30.432 -21.595 -19.841  1.00 53.41           H
ATOM   1302  CB  ASN A  85      29.444 -22.652 -18.264  1.00 72.44           C
ATOM   1303  HB2 ASN A  85      29.665 -21.949 -17.475  1.00 45.42           H
ATOM   1304  HB3 ASN A  85      28.472 -23.089 -18.089  1.00 63.31           H
ATOM   1305  CG  ASN A  85      30.482 -23.757 -18.225  1.00 72.21           C
ATOM   1306  OD1 ASN A  85      31.658 -23.510 -17.959  1.00 41.32           O
ATOM   1307  ND2 ASN A  85      30.050 -24.984 -18.491  1.00 32.41           N
ATOM   1308 HD21 ASN A  85      29.099 -25.107 -18.695  1.00 11.14           H
ATOM   1309 HD22 ASN A  85      30.700 -25.718 -18.472  1.00 14.33           H
ATOM   1310  C   ASN A  85      28.936 -22.848 -20.706  1.00 53.53           C
ATOM   1311  O   ASN A  85      29.701 -23.647 -21.244  1.00 54.11           O
ATOM   1312  N   ASN A  86      27.653 -22.739 -21.037  1.00 41.21           N
ATOM   1313  H   ASN A  86      27.093 -22.082 -20.572  1.00 61.52           H
ATOM   1314  CA  ASN A  86      27.058 -23.573 -22.075  1.00  1.11           C
ATOM   1315  HA  ASN A  86      27.861 -24.015 -22.646  1.00 11.24           H
ATOM   1316  CB  ASN A  86      26.223 -24.689 -21.445  1.00 34.13           C
ATOM   1317  HB2 ASN A  86      25.408 -24.939 -22.108  1.00 54.14           H
ATOM   1318  HB3 ASN A  86      26.845 -25.560 -21.302  1.00 13.35           H
ATOM   1319  CG  ASN A  86      25.641 -24.288 -20.103  1.00 33.41           C
ATOM   1320  OD1 ASN A  86      25.937 -24.901 -19.077  1.00 61.32           O
ATOM   1321  ND2 ASN A  86      24.807 -23.255 -20.105  1.00  0.34           N
ATOM   1322 HD21 ASN A  86      24.617 -22.814 -20.959  1.00 73.45           H
ATOM   1323 HD22 ASN A  86      24.417 -22.974 -19.251  1.00 12.13           H
ATOM   1324  C   ASN A  86      26.189 -22.739 -23.011  1.00 41.04           C
ATOM   1325  O   ASN A  86      25.164 -22.192 -22.604  1.00 11.15           O
ATOM   1326  N   THR A  87      26.606 -22.646 -24.271  1.00 34.14           N
ATOM   1327  H   THR A  87      27.430 -23.105 -24.535  1.00 43.41           H
ATOM   1328  CA  THR A  87      25.867 -21.879 -25.265  1.00 73.04           C
ATOM   1329  HA  THR A  87      25.731 -20.878 -24.881  1.00 73.44           H
ATOM   1330  CB  THR A  87      26.642 -21.786 -26.593  1.00 24.20           C
ATOM   1331  HB  THR A  87      27.648 -21.450 -26.382  1.00 55.43           H
ATOM   1332  OG1 THR A  87      26.008 -20.845 -27.466  1.00 61.22           O
ATOM   1333  HG1 THR A  87      26.670 -20.255 -27.836  1.00 74.30           H
ATOM   1334  CG2 THR A  87      26.717 -23.145 -27.272  1.00 63.31           C
ATOM   1335 HG21 THR A  87      25.756 -23.386 -27.702  1.00 64.33           H
ATOM   1336 HG22 THR A  87      27.464 -23.118 -28.052  1.00  1.51           H
ATOM   1337 HG23 THR A  87      26.985 -23.897 -26.544  1.00 73.24           H
ATOM   1338  C   THR A  87      24.499 -22.497 -25.531  1.00 52.14           C
ATOM   1339  O   THR A  87      23.535 -21.792 -25.833  1.00 65.11           O
ATOM   1340  N   LYS A  88      24.419 -23.818 -25.417  1.00 64.33           N
ATOM   1341  H   LYS A  88      25.222 -24.326 -25.174  1.00  4.01           H
ATOM   1342  CA  LYS A  88      23.169 -24.533 -25.643  1.00 55.55           C
ATOM   1343  HA  LYS A  88      22.902 -24.414 -26.683  1.00 11.23           H
ATOM   1344  CB  LYS A  88      23.346 -26.022 -25.341  1.00 61.25           C
ATOM   1345  HB2 LYS A  88      24.031 -26.444 -26.062  1.00 74.34           H
ATOM   1346  HB3 LYS A  88      23.768 -26.129 -24.352  1.00 52.13           H
ATOM   1347  CG  LYS A  88      22.050 -26.812 -25.395  1.00 30.34           C
ATOM   1348  HG2 LYS A  88      21.866 -27.251 -24.425  1.00 62.11           H
ATOM   1349  HG3 LYS A  88      21.241 -26.142 -25.648  1.00 33.12           H
ATOM   1350  CD  LYS A  88      22.115 -27.921 -26.431  1.00 60.33           C
ATOM   1351  HD2 LYS A  88      21.143 -28.033 -26.888  1.00 31.10           H
ATOM   1352  HD3 LYS A  88      22.841 -27.654 -27.186  1.00 71.24           H
ATOM   1353  CE  LYS A  88      22.518 -29.247 -25.805  1.00 24.24           C
ATOM   1354  HE2 LYS A  88      23.595 -29.294 -25.755  1.00  4.02           H
ATOM   1355  HE3 LYS A  88      22.109 -29.298 -24.806  1.00 44.53           H
ATOM   1356  NZ  LYS A  88      22.019 -30.408 -26.592  1.00 53.15           N
ATOM   1357  HZ1 LYS A  88      21.053 -30.654 -26.293  1.00 42.44           H
ATOM   1358  HZ2 LYS A  88      22.007 -30.174 -27.606  1.00  1.42           H
ATOM   1359  HZ3 LYS A  88      22.636 -31.232 -26.445  1.00 71.13           H
ATOM   1360  C   LYS A  88      22.050 -23.958 -24.780  1.00 41.21           C
ATOM   1361  O   LYS A  88      20.958 -23.673 -25.271  1.00 50.23           O
ATOM   1362  N   SER A  89      22.330 -23.789 -23.492  1.00  4.22           N
ATOM   1363  H   SER A  89      23.219 -24.035 -23.160  1.00 64.01           H
ATOM   1364  CA  SER A  89      21.347 -23.250 -22.560  1.00 10.22           C
ATOM   1365  HA  SER A  89      20.476 -23.887 -22.592  1.00 30.24           H
ATOM   1366  CB  SER A  89      21.910 -23.246 -21.137  1.00 72.02           C
ATOM   1367  HB2 SER A  89      22.683 -22.497 -21.061  1.00 24.22           H
ATOM   1368  HB3 SER A  89      21.117 -23.017 -20.440  1.00 73.00           H
ATOM   1369  OG  SER A  89      22.461 -24.508 -20.804  1.00 22.14           O
ATOM   1370  HG  SER A  89      21.842 -24.993 -20.254  1.00 35.13           H
ATOM   1371  C   SER A  89      20.937 -21.836 -22.960  1.00 52.13           C
ATOM   1372  O   SER A  89      19.784 -21.439 -22.787  1.00  5.32           O
ATOM   1373  N   PHE A  90      21.889 -21.080 -23.497  1.00 70.24           N
ATOM   1374  H   PHE A  90      22.789 -21.453 -23.610  1.00 74.21           H
ATOM   1375  CA  PHE A  90      21.629 -19.710 -23.922  1.00 54.33           C
ATOM   1376  HA  PHE A  90      21.205 -19.179 -23.084  1.00 41.50           H
ATOM   1377  CB  PHE A  90      22.933 -19.026 -24.339  1.00 14.15           C
ATOM   1378  HB2 PHE A  90      23.412 -18.617 -23.462  1.00 10.11           H
ATOM   1379  HB3 PHE A  90      23.585 -19.757 -24.793  1.00 14.34           H
ATOM   1380  CG  PHE A  90      22.736 -17.907 -25.320  1.00 54.45           C
ATOM   1381  CD1 PHE A  90      22.935 -18.113 -26.676  1.00 23.21           C
ATOM   1382  HD1 PHE A  90      23.235 -19.092 -27.024  1.00 43.44           H
ATOM   1383  CE1 PHE A  90      22.754 -17.085 -27.582  1.00 65.43           C
ATOM   1384  HE1 PHE A  90      22.914 -17.260 -28.636  1.00 22.21           H
ATOM   1385  CZ  PHE A  90      22.372 -15.835 -27.138  1.00 54.02           C
ATOM   1386  HZ  PHE A  90      22.229 -15.031 -27.845  1.00  1.14           H
ATOM   1387  CE2 PHE A  90      22.168 -15.616 -25.790  1.00 25.24           C
ATOM   1388  HE2 PHE A  90      21.869 -14.639 -25.440  1.00 23.41           H
ATOM   1389  CD2 PHE A  90      22.351 -16.648 -24.888  1.00  2.40           C
ATOM   1390  HD2 PHE A  90      22.193 -16.475 -23.834  1.00  1.54           H
ATOM   1391  C   PHE A  90      20.633 -19.679 -25.078  1.00 43.45           C
ATOM   1392  O   PHE A  90      19.689 -18.890 -25.076  1.00 51.23           O
ATOM   1393  N   GLU A  91      20.854 -20.542 -26.065  1.00 34.43           N
ATOM   1394  H   GLU A  91      21.624 -21.146 -26.009  1.00 14.01           H
ATOM   1395  CA  GLU A  91      19.977 -20.613 -27.228  1.00  0.42           C
ATOM   1396  HA  GLU A  91      19.753 -19.602 -27.536  1.00 24.50           H
ATOM   1397  CB  GLU A  91      20.677 -21.340 -28.378  1.00 55.32           C
ATOM   1398  HB2 GLU A  91      19.985 -21.432 -29.203  1.00 45.21           H
ATOM   1399  HB3 GLU A  91      21.525 -20.752 -28.696  1.00 23.13           H
ATOM   1400  CG  GLU A  91      21.170 -22.729 -28.010  1.00 15.11           C
ATOM   1401  HG2 GLU A  91      21.971 -22.634 -27.292  1.00 72.35           H
ATOM   1402  HG3 GLU A  91      20.354 -23.281 -27.566  1.00 52.41           H
ATOM   1403  CD  GLU A  91      21.683 -23.503 -29.209  1.00 14.32           C
ATOM   1404  OE1 GLU A  91      20.972 -23.545 -30.235  1.00 31.51           O
ATOM   1405  OE2 GLU A  91      22.794 -24.065 -29.121  1.00 71.33           O
ATOM   1406  C   GLU A  91      18.671 -21.322 -26.883  1.00 12.03           C
ATOM   1407  O   GLU A  91      17.628 -21.048 -27.476  1.00 74.14           O
ATOM   1408  N   ASP A  92      18.737 -22.235 -25.920  1.00 12.32           N
ATOM   1409  H   ASP A  92      19.598 -22.408 -25.484  1.00 34.31           H
ATOM   1410  CA  ASP A  92      17.560 -22.984 -25.494  1.00 42.14           C
ATOM   1411  HA  ASP A  92      17.230 -23.584 -26.329  1.00 33.14           H
ATOM   1412  CB  ASP A  92      17.912 -23.907 -24.327  1.00 14.24           C
ATOM   1413  HB2 ASP A  92      18.947 -23.756 -24.055  1.00 55.25           H
ATOM   1414  HB3 ASP A  92      17.283 -23.664 -23.482  1.00 44.44           H
ATOM   1415  CG  ASP A  92      17.715 -25.371 -24.666  1.00 75.13           C
ATOM   1416  OD1 ASP A  92      18.640 -25.976 -25.247  1.00 44.32           O
ATOM   1417  OD2 ASP A  92      16.635 -25.913 -24.351  1.00 12.25           O
ATOM   1418  C   ASP A  92      16.432 -22.040 -25.091  1.00 75.12           C
ATOM   1419  O   ASP A  92      15.256 -22.402 -25.151  1.00 51.54           O
ATOM   1420  N   ILE A  93      16.797 -20.831 -24.680  1.00  1.24           N
ATOM   1421  H   ILE A  93      17.749 -20.602 -24.654  1.00 23.13           H
ATOM   1422  CA  ILE A  93      15.815 -19.836 -24.267  1.00  2.33           C
ATOM   1423  HA  ILE A  93      15.304 -20.215 -23.393  1.00 43.42           H
ATOM   1424  CB  ILE A  93      16.488 -18.502 -23.894  1.00 42.51           C
ATOM   1425  HB  ILE A  93      15.744 -17.861 -23.447  1.00 55.35           H
ATOM   1426  CG2 ILE A  93      17.590 -18.732 -22.871  1.00  3.21           C
ATOM   1427 HG21 ILE A  93      18.034 -17.785 -22.600  1.00 53.01           H
ATOM   1428 HG22 ILE A  93      17.173 -19.199 -21.991  1.00 13.50           H
ATOM   1429 HG23 ILE A  93      18.347 -19.375 -23.295  1.00 74.41           H
ATOM   1430  CG1 ILE A  93      17.049 -17.821 -25.145  1.00 33.22           C
ATOM   1431 HG12 ILE A  93      17.972 -17.323 -24.893  1.00 73.22           H
ATOM   1432 HG13 ILE A  93      17.243 -18.572 -25.897  1.00 61.01           H
ATOM   1433  CD1 ILE A  93      16.115 -16.793 -25.743  1.00 74.14           C
ATOM   1434 HD11 ILE A  93      15.186 -16.787 -25.193  1.00 13.35           H
ATOM   1435 HD12 ILE A  93      16.572 -15.816 -25.689  1.00 70.22           H
ATOM   1436 HD13 ILE A  93      15.919 -17.042 -26.776  1.00 20.20           H
ATOM   1437  C   ILE A  93      14.790 -19.585 -25.368  1.00 22.24           C
ATOM   1438  O   ILE A  93      13.669 -19.153 -25.100  1.00 13.42           O
ATOM   1439  N   HIS A  94      15.182 -19.861 -26.607  1.00 72.55           N
ATOM   1440  H   HIS A  94      16.088 -20.204 -26.757  1.00 54.42           H
ATOM   1441  CA  HIS A  94      14.296 -19.668 -27.750  1.00 31.40           C
ATOM   1442  HA  HIS A  94      14.089 -18.612 -27.835  1.00 22.45           H
ATOM   1443  CB  HIS A  94      14.974 -20.147 -29.034  1.00 74.03           C
ATOM   1444  HB2 HIS A  94      14.478 -19.699 -29.883  1.00 65.02           H
ATOM   1445  HB3 HIS A  94      16.009 -19.839 -29.024  1.00  3.13           H
ATOM   1446  CG  HIS A  94      14.937 -21.634 -29.213  1.00 14.41           C
ATOM   1447  ND1 HIS A  94      15.451 -22.516 -28.287  1.00  3.13           N
ATOM   1448  CD2 HIS A  94      14.441 -22.392 -30.218  1.00 35.40           C
ATOM   1449  HD1 HIS A  94      15.883 -22.272 -27.442  1.00 41.40           H
ATOM   1450  CE1 HIS A  94      15.275 -23.753 -28.715  1.00 61.11           C
ATOM   1451  NE2 HIS A  94      14.663 -23.706 -29.885  1.00  4.22           N
ATOM   1452  HD2 HIS A  94      13.959 -22.032 -31.116  1.00 71.44           H
ATOM   1453  HE1 HIS A  94      15.579 -24.651 -28.198  1.00 15.24           H
ATOM   1454  C   HIS A  94      12.979 -20.412 -27.548  1.00 41.01           C
ATOM   1455  O   HIS A  94      11.922 -19.952 -27.981  1.00 71.23           O
ATOM   1456  N   HIS A  95      13.050 -21.564 -26.888  1.00 44.25           N
ATOM   1457  H   HIS A  95      13.921 -21.878 -26.568  1.00 45.31           H
ATOM   1458  CA  HIS A  95      11.864 -22.371 -26.629  1.00 74.35           C
ATOM   1459  HA  HIS A  95      11.259 -22.368 -27.524  1.00 32.05           H
ATOM   1460  CB  HIS A  95      12.262 -23.811 -26.303  1.00 72.15           C
ATOM   1461  HB2 HIS A  95      12.958 -24.163 -27.051  1.00 34.13           H
ATOM   1462  HB3 HIS A  95      12.739 -23.835 -25.334  1.00 71.33           H
ATOM   1463  CG  HIS A  95      11.104 -24.760 -26.271  1.00 75.11           C
ATOM   1464  ND1 HIS A  95      10.634 -25.413 -27.391  1.00 62.31           N
ATOM   1465  CD2 HIS A  95      10.320 -25.166 -25.245  1.00 21.14           C
ATOM   1466  HD1 HIS A  95      10.996 -25.327 -28.297  1.00 61.33           H
ATOM   1467  CE1 HIS A  95       9.611 -26.179 -27.055  1.00 42.33           C
ATOM   1468  NE2 HIS A  95       9.400 -26.047 -25.758  1.00 64.11           N
ATOM   1469  HD2 HIS A  95      10.402 -24.855 -24.213  1.00  0.25           H
ATOM   1470  HE1 HIS A  95       9.044 -26.806 -27.726  1.00 54.14           H
ATOM   1471  C   HIS A  95      11.047 -21.785 -25.482  1.00 41.50           C
ATOM   1472  O   HIS A  95       9.817 -21.762 -25.530  1.00 70.33           O
ATOM   1473  N   TYR A  96      11.739 -21.311 -24.452  1.00 30.44           N
ATOM   1474  H   TYR A  96      12.718 -21.357 -24.471  1.00 74.11           H
ATOM   1475  CA  TYR A  96      11.078 -20.728 -23.291  1.00 11.55           C
ATOM   1476  HA  TYR A  96      10.406 -21.469 -22.884  1.00 30.03           H
ATOM   1477  CB  TYR A  96      12.109 -20.355 -22.224  1.00 42.32           C
ATOM   1478  HB2 TYR A  96      12.887 -19.761 -22.678  1.00  4.42           H
ATOM   1479  HB3 TYR A  96      11.625 -19.775 -21.452  1.00 32.53           H
ATOM   1480  CG  TYR A  96      12.762 -21.551 -21.568  1.00 54.33           C
ATOM   1481  CD1 TYR A  96      12.378 -21.967 -20.299  1.00 53.13           C
ATOM   1482  HD1 TYR A  96      11.602 -21.423 -19.781  1.00 14.32           H
ATOM   1483  CE1 TYR A  96      12.971 -23.059 -19.696  1.00  3.43           C
ATOM   1484  HE1 TYR A  96      12.659 -23.367 -18.709  1.00 24.32           H
ATOM   1485  CZ  TYR A  96      13.962 -23.751 -20.361  1.00 13.21           C
ATOM   1486  CE2 TYR A  96      14.360 -23.357 -21.621  1.00 63.44           C
ATOM   1487  HE2 TYR A  96      15.136 -23.899 -22.142  1.00 21.31           H
ATOM   1488  CD2 TYR A  96      13.762 -22.264 -22.217  1.00  2.33           C
ATOM   1489  HD2 TYR A  96      14.072 -21.953 -23.204  1.00  4.42           H
ATOM   1490  OH  TYR A  96      14.556 -24.839 -19.764  1.00 10.10           O
ATOM   1491  HH  TYR A  96      14.476 -24.764 -18.810  1.00 50.21           H
ATOM   1492  C   TYR A  96      10.270 -19.495 -23.686  1.00 23.11           C
ATOM   1493  O   TYR A  96       9.076 -19.404 -23.401  1.00 60.10           O
ATOM   1494  N   ARG A  97      10.931 -18.549 -24.345  1.00 23.01           N
ATOM   1495  H   ARG A  97      11.882 -18.679 -24.543  1.00 23.33           H
ATOM   1496  CA  ARG A  97      10.276 -17.321 -24.780  1.00 25.13           C
ATOM   1497  HA  ARG A  97       9.870 -16.834 -23.906  1.00 31.41           H
ATOM   1498  CB  ARG A  97      11.288 -16.386 -25.444  1.00 65.14           C
ATOM   1499  HB2 ARG A  97      10.756 -15.564 -25.900  1.00 64.14           H
ATOM   1500  HB3 ARG A  97      11.953 -15.998 -24.687  1.00 62.43           H
ATOM   1501  CG  ARG A  97      12.129 -17.061 -26.516  1.00 30.10           C
ATOM   1502  HG2 ARG A  97      13.162 -17.067 -26.200  1.00 33.12           H
ATOM   1503  HG3 ARG A  97      11.784 -18.076 -26.645  1.00 32.15           H
ATOM   1504  CD  ARG A  97      12.027 -16.331 -27.846  1.00 71.11           C
ATOM   1505  HD2 ARG A  97      11.058 -15.859 -27.909  1.00 12.00           H
ATOM   1506  HD3 ARG A  97      12.798 -15.576 -27.887  1.00 60.51           H
ATOM   1507  NE  ARG A  97      12.187 -17.236 -28.981  1.00 24.21           N
ATOM   1508  HE  ARG A  97      12.310 -18.189 -28.788  1.00 12.20           H
ATOM   1509  CZ  ARG A  97      12.175 -16.836 -30.248  1.00 23.15           C
ATOM   1510  NH1 ARG A  97      12.012 -15.553 -30.539  1.00 74.24           N
ATOM   1511 HH11 ARG A  97      11.898 -14.885 -29.805  1.00 15.24           H
ATOM   1512 HH12 ARG A  97      12.004 -15.254 -31.494  1.00 21.30           H
ATOM   1513  NH2 ARG A  97      12.328 -17.720 -31.225  1.00 71.03           N
ATOM   1514 HH21 ARG A  97      12.452 -18.688 -31.009  1.00 52.01           H
ATOM   1515 HH22 ARG A  97      12.318 -17.418 -32.178  1.00 25.00           H
ATOM   1516  C   ARG A  97       9.137 -17.626 -25.748  1.00 22.10           C
ATOM   1517  O   ARG A  97       8.111 -16.947 -25.746  1.00 71.35           O
ATOM   1518  N   GLU A  98       9.327 -18.651 -26.573  1.00 40.12           N
ATOM   1519  H   GLU A  98      10.167 -19.154 -26.526  1.00 53.22           H
ATOM   1520  CA  GLU A  98       8.316 -19.044 -27.547  1.00 54.12           C
ATOM   1521  HA  GLU A  98       8.031 -18.164 -28.103  1.00 53.51           H
ATOM   1522  CB  GLU A  98       8.885 -20.081 -28.517  1.00 64.21           C
ATOM   1523  HB2 GLU A  98       9.597 -20.698 -27.988  1.00 60.13           H
ATOM   1524  HB3 GLU A  98       8.078 -20.704 -28.874  1.00  2.05           H
ATOM   1525  CG  GLU A  98       9.583 -19.470 -29.721  1.00 23.44           C
ATOM   1526  HG2 GLU A  98      10.302 -18.743 -29.373  1.00 71.23           H
ATOM   1527  HG3 GLU A  98      10.097 -20.254 -30.259  1.00 11.53           H
ATOM   1528  CD  GLU A  98       8.619 -18.783 -30.668  1.00 31.24           C
ATOM   1529  OE1 GLU A  98       7.395 -18.879 -30.439  1.00 73.14           O
ATOM   1530  OE2 GLU A  98       9.088 -18.150 -31.637  1.00 34.25           O
ATOM   1531  C   GLU A  98       7.080 -19.607 -26.851  1.00 72.22           C
ATOM   1532  O   GLU A  98       5.949 -19.287 -27.218  1.00 24.24           O
ATOM   1533  N   GLN A  99       7.305 -20.448 -25.847  1.00  3.55           N
ATOM   1534  H   GLN A  99       8.229 -20.663 -25.602  1.00 33.31           H
ATOM   1535  CA  GLN A  99       6.211 -21.056 -25.100  1.00 75.42           C
ATOM   1536  HA  GLN A  99       5.608 -21.620 -25.796  1.00 64.43           H
ATOM   1537  CB  GLN A  99       6.758 -22.006 -24.034  1.00 25.22           C
ATOM   1538  HB2 GLN A  99       7.690 -22.424 -24.385  1.00 41.01           H
ATOM   1539  HB3 GLN A  99       6.943 -21.445 -23.130  1.00 20.14           H
ATOM   1540  CG  GLN A  99       5.818 -23.153 -23.699  1.00 11.52           C
ATOM   1541  HG2 GLN A  99       4.812 -22.766 -23.623  1.00  4.15           H
ATOM   1542  HG3 GLN A  99       5.863 -23.882 -24.494  1.00 54.43           H
ATOM   1543  CD  GLN A  99       6.173 -23.836 -22.393  1.00 70.43           C
ATOM   1544  OE1 GLN A  99       6.481 -25.028 -22.367  1.00 64.22           O
ATOM   1545  NE2 GLN A  99       6.132 -23.084 -21.300  1.00 54.31           N
ATOM   1546 HE21 GLN A  99       5.876 -22.142 -21.397  1.00  1.15           H
ATOM   1547 HE22 GLN A  99       6.356 -23.500 -20.443  1.00 35.03           H
ATOM   1548  C   GLN A  99       5.337 -19.990 -24.448  1.00  1.22           C
ATOM   1549  O   GLN A  99       4.109 -20.048 -24.523  1.00 24.33           O
ATOM   1550  N   ILE A 100       5.978 -19.017 -23.808  1.00 70.42           N
ATOM   1551  H   ILE A 100       6.957 -19.026 -23.784  1.00  3.34           H
ATOM   1552  CA  ILE A 100       5.259 -17.938 -23.143  1.00 50.34           C
ATOM   1553  HA  ILE A 100       4.461 -18.377 -22.562  1.00 60.44           H
ATOM   1554  CB  ILE A 100       6.178 -17.153 -22.189  1.00 23.23           C
ATOM   1555  HB  ILE A 100       6.987 -16.733 -22.767  1.00 73.24           H
ATOM   1556  CG2 ILE A 100       5.415 -16.008 -21.540  1.00 61.13           C
ATOM   1557 HG21 ILE A 100       5.798 -15.067 -21.906  1.00 64.03           H
ATOM   1558 HG22 ILE A 100       4.367 -16.090 -21.786  1.00 15.42           H
ATOM   1559 HG23 ILE A 100       5.538 -16.055 -20.468  1.00 44.44           H
ATOM   1560  CG1 ILE A 100       6.758 -18.086 -21.123  1.00 12.41           C
ATOM   1561 HG12 ILE A 100       6.259 -17.903 -20.184  1.00 60.12           H
ATOM   1562 HG13 ILE A 100       6.590 -19.110 -21.422  1.00 33.21           H
ATOM   1563  CD1 ILE A 100       8.243 -17.902 -20.903  1.00 21.43           C
ATOM   1564 HD11 ILE A 100       8.603 -17.098 -21.527  1.00 60.22           H
ATOM   1565 HD12 ILE A 100       8.426 -17.663 -19.866  1.00  5.32           H
ATOM   1566 HD13 ILE A 100       8.760 -18.816 -21.158  1.00 42.50           H
ATOM   1567  C   ILE A 100       4.656 -16.972 -24.158  1.00 70.31           C
ATOM   1568  O   ILE A 100       3.454 -16.705 -24.140  1.00 62.40           O
ATOM   1569  N   LYS A 101       5.498 -16.452 -25.044  1.00 61.04           N
ATOM   1570  H   LYS A 101       6.445 -16.703 -25.008  1.00 63.32           H
ATOM   1571  CA  LYS A 101       5.049 -15.518 -26.070  1.00 64.13           C
ATOM   1572  HA  LYS A 101       4.725 -14.614 -25.577  1.00 71.42           H
ATOM   1573  CB  LYS A 101       6.200 -15.181 -27.021  1.00 63.41           C
ATOM   1574  HB2 LYS A 101       7.007 -14.746 -26.450  1.00 42.24           H
ATOM   1575  HB3 LYS A 101       6.549 -16.094 -27.482  1.00 61.33           H
ATOM   1576  CG  LYS A 101       5.815 -14.208 -28.122  1.00 30.41           C
ATOM   1577  HG2 LYS A 101       5.982 -14.678 -29.080  1.00 10.01           H
ATOM   1578  HG3 LYS A 101       4.768 -13.959 -28.019  1.00  5.41           H
ATOM   1579  CD  LYS A 101       6.636 -12.932 -28.051  1.00  4.03           C
ATOM   1580  HD2 LYS A 101       6.032 -12.105 -28.393  1.00 72.31           H
ATOM   1581  HD3 LYS A 101       6.934 -12.762 -27.025  1.00 72.44           H
ATOM   1582  CE  LYS A 101       7.882 -13.022 -28.919  1.00  2.34           C
ATOM   1583  HE2 LYS A 101       8.009 -14.044 -29.240  1.00 35.24           H
ATOM   1584  HE3 LYS A 101       7.749 -12.387 -29.782  1.00 63.14           H
ATOM   1585  NZ  LYS A 101       9.103 -12.590 -28.183  1.00 71.10           N
ATOM   1586  HZ1 LYS A 101       9.672 -13.419 -27.917  1.00 70.34           H
ATOM   1587  HZ2 LYS A 101       9.679 -11.965 -28.783  1.00 22.34           H
ATOM   1588  HZ3 LYS A 101       8.836 -12.075 -27.320  1.00  4.14           H
ATOM   1589  C   LYS A 101       3.878 -16.096 -26.858  1.00 21.52           C
ATOM   1590  O   LYS A 101       3.038 -15.357 -27.372  1.00 23.43           O
ATOM   1591  N   ARG A 102       3.828 -17.422 -26.947  1.00 52.52           N
ATOM   1592  H   ARG A 102       4.526 -17.957 -26.516  1.00 45.03           H
ATOM   1593  CA  ARG A 102       2.759 -18.098 -27.672  1.00 20.31           C
ATOM   1594  HA  ARG A 102       2.594 -17.564 -28.595  1.00 53.42           H
ATOM   1595  CB  ARG A 102       3.165 -19.537 -27.996  1.00 63.12           C
ATOM   1596  HB2 ARG A 102       4.082 -19.520 -28.567  1.00 60.13           H
ATOM   1597  HB3 ARG A 102       3.337 -20.067 -27.071  1.00 54.14           H
ATOM   1598  CG  ARG A 102       2.121 -20.299 -28.796  1.00 23.34           C
ATOM   1599  HG2 ARG A 102       1.171 -20.233 -28.286  1.00  4.41           H
ATOM   1600  HG3 ARG A 102       2.038 -19.855 -29.776  1.00 71.34           H
ATOM   1601  CD  ARG A 102       2.496 -21.765 -28.946  1.00 71.50           C
ATOM   1602  HD2 ARG A 102       3.514 -21.829 -29.300  1.00 51.32           H
ATOM   1603  HD3 ARG A 102       2.420 -22.243 -27.981  1.00 25.04           H
ATOM   1604  NE  ARG A 102       1.622 -22.460 -29.889  1.00  5.45           N
ATOM   1605  HE  ARG A 102       0.987 -21.919 -30.401  1.00 15.31           H
ATOM   1606  CZ  ARG A 102       1.648 -23.773 -30.083  1.00 60.43           C
ATOM   1607  NH1 ARG A 102       2.498 -24.531 -29.404  1.00 60.23           N
ATOM   1608 HH11 ARG A 102       3.121 -24.113 -28.743  1.00 61.34           H
ATOM   1609 HH12 ARG A 102       2.514 -25.520 -29.552  1.00 64.40           H
ATOM   1610  NH2 ARG A 102       0.822 -24.332 -30.959  1.00 14.34           N
ATOM   1611 HH21 ARG A 102       0.179 -23.764 -31.472  1.00 43.41           H
ATOM   1612 HH22 ARG A 102       0.842 -25.320 -31.105  1.00 33.24           H
ATOM   1613  C   ARG A 102       1.466 -18.094 -26.862  1.00 54.12           C
ATOM   1614  O   ARG A 102       0.433 -17.609 -27.325  1.00 31.12           O
ATOM   1615  N   VAL A 103       1.530 -18.638 -25.651  1.00 52.20           N
ATOM   1616  H   VAL A 103       2.381 -19.008 -25.338  1.00  5.22           H
ATOM   1617  CA  VAL A 103       0.365 -18.696 -24.776  1.00 73.35           C
ATOM   1618  HA  VAL A 103      -0.408 -19.254 -25.286  1.00 42.32           H
ATOM   1619  CB  VAL A 103       0.690 -19.418 -23.455  1.00 61.35           C
ATOM   1620  HB  VAL A 103      -0.191 -19.397 -22.831  1.00 23.14           H
ATOM   1621  CG1 VAL A 103       1.053 -20.872 -23.717  1.00 22.13           C
ATOM   1622 HG11 VAL A 103       0.202 -21.386 -24.138  1.00 15.33           H
ATOM   1623 HG12 VAL A 103       1.880 -20.918 -24.410  1.00 51.31           H
ATOM   1624 HG13 VAL A 103       1.336 -21.345 -22.788  1.00 32.21           H
ATOM   1625  CG2 VAL A 103       1.814 -18.703 -22.721  1.00 30.32           C
ATOM   1626 HG21 VAL A 103       2.689 -18.663 -23.353  1.00 53.30           H
ATOM   1627 HG22 VAL A 103       1.501 -17.699 -22.474  1.00 63.41           H
ATOM   1628 HG23 VAL A 103       2.050 -19.240 -21.814  1.00 30.01           H
ATOM   1629  C   VAL A 103      -0.158 -17.299 -24.464  1.00 14.13           C
ATOM   1630  O   VAL A 103      -1.365 -17.088 -24.341  1.00 32.42           O
ATOM   1631  N   LYS A 104       0.758 -16.345 -24.336  1.00 72.03           N
ATOM   1632  H   LYS A 104       1.705 -16.575 -24.446  1.00 10.44           H
ATOM   1633  CA  LYS A 104       0.391 -14.966 -24.039  1.00 53.54           C
ATOM   1634  HA  LYS A 104      -0.508 -14.983 -23.442  1.00 12.40           H
ATOM   1635  CB  LYS A 104       1.504 -14.279 -23.245  1.00 22.52           C
ATOM   1636  HB2 LYS A 104       1.119 -13.360 -22.829  1.00 22.35           H
ATOM   1637  HB3 LYS A 104       1.808 -14.931 -22.438  1.00 13.33           H
ATOM   1638  CG  LYS A 104       2.731 -13.949 -24.077  1.00 71.25           C
ATOM   1639  HG2 LYS A 104       3.580 -14.485 -23.680  1.00 72.51           H
ATOM   1640  HG3 LYS A 104       2.555 -14.256 -25.099  1.00 33.23           H
ATOM   1641  CD  LYS A 104       3.036 -12.461 -24.055  1.00 53.22           C
ATOM   1642  HD2 LYS A 104       3.352 -12.152 -25.040  1.00 52.15           H
ATOM   1643  HD3 LYS A 104       2.140 -11.923 -23.777  1.00 43.12           H
ATOM   1644  CE  LYS A 104       4.139 -12.133 -23.061  1.00 14.45           C
ATOM   1645  HE2 LYS A 104       5.048 -12.621 -23.377  1.00 14.32           H
ATOM   1646  HE3 LYS A 104       4.289 -11.063 -23.050  1.00 63.22           H
ATOM   1647  NZ  LYS A 104       3.798 -12.588 -21.684  1.00 54.52           N
ATOM   1648  HZ1 LYS A 104       4.551 -12.315 -21.021  1.00 22.42           H
ATOM   1649  HZ2 LYS A 104       2.905 -12.153 -21.375  1.00 12.40           H
ATOM   1650  HZ3 LYS A 104       3.691 -13.622 -21.666  1.00 24.12           H
ATOM   1651  C   LYS A 104       0.114 -14.188 -25.322  1.00 70.02           C
ATOM   1652  O   LYS A 104      -0.527 -13.137 -25.296  1.00 63.02           O
ATOM   1653  N   ASP A 105       0.599 -14.712 -26.442  1.00 43.13           N
ATOM   1654  H   ASP A 105       1.102 -15.552 -26.398  1.00 70.43           H
ATOM   1655  CA  ASP A 105       0.402 -14.068 -27.736  1.00 12.12           C
ATOM   1656  HA  ASP A 105       1.141 -14.460 -28.418  1.00  1.13           H
ATOM   1657  CB  ASP A 105      -0.992 -14.384 -28.279  1.00 75.02           C
ATOM   1658  HB2 ASP A 105      -1.105 -13.928 -29.252  1.00  2.40           H
ATOM   1659  HB3 ASP A 105      -1.101 -15.454 -28.374  1.00 23.54           H
ATOM   1660  CG  ASP A 105      -2.096 -13.867 -27.378  1.00 32.15           C
ATOM   1661  OD1 ASP A 105      -2.422 -14.552 -26.385  1.00 63.01           O
ATOM   1662  OD2 ASP A 105      -2.634 -12.777 -27.664  1.00 22.13           O
ATOM   1663  C   ASP A 105       0.588 -12.558 -27.625  1.00 51.11           C
ATOM   1664  O   ASP A 105      -0.287 -11.784 -28.015  1.00 21.52           O
ATOM   1665  N   SER A 106       1.733 -12.145 -27.090  1.00 73.44           N
ATOM   1666  H   SER A 106       2.391 -12.811 -26.799  1.00 11.22           H
ATOM   1667  CA  SER A 106       2.032 -10.728 -26.924  1.00 14.14           C
ATOM   1668  HA  SER A 106       1.571 -10.194 -27.741  1.00 50.41           H
ATOM   1669  CB  SER A 106       1.452 -10.215 -25.604  1.00  3.31           C
ATOM   1670  HB2 SER A 106       0.817 -10.973 -25.174  1.00 34.34           H
ATOM   1671  HB3 SER A 106       2.260  -9.992 -24.922  1.00 22.42           H
ATOM   1672  OG  SER A 106       0.688  -9.039 -25.806  1.00 11.34           O
ATOM   1673  HG  SER A 106       1.277  -8.288 -25.911  1.00 12.11           H
ATOM   1674  C   SER A 106       3.537 -10.482 -26.961  1.00 71.11           C
ATOM   1675  O   SER A 106       4.330 -11.423 -26.974  1.00 35.10           O
ATOM   1676  N   GLU A 107       3.922  -9.210 -26.979  1.00  2.13           N
ATOM   1677  H   GLU A 107       3.243  -8.504 -26.967  1.00 14.00           H
ATOM   1678  CA  GLU A 107       5.332  -8.840 -27.016  1.00  1.12           C
ATOM   1679  HA  GLU A 107       5.905  -9.678 -26.649  1.00 72.31           H
ATOM   1680  CB  GLU A 107       5.764  -8.533 -28.451  1.00 41.22           C
ATOM   1681  HB2 GLU A 107       5.147  -7.735 -28.837  1.00 40.22           H
ATOM   1682  HB3 GLU A 107       6.794  -8.207 -28.442  1.00 13.30           H
ATOM   1683  CG  GLU A 107       5.649  -9.723 -29.389  1.00 43.41           C
ATOM   1684  HG2 GLU A 107       6.511 -10.358 -29.251  1.00 30.31           H
ATOM   1685  HG3 GLU A 107       4.754 -10.274 -29.143  1.00 14.22           H
ATOM   1686  CD  GLU A 107       5.580  -9.312 -30.847  1.00 42.31           C
ATOM   1687  OE1 GLU A 107       4.950  -8.274 -31.141  1.00 61.11           O
ATOM   1688  OE2 GLU A 107       6.155 -10.027 -31.694  1.00  4.14           O
ATOM   1689  C   GLU A 107       5.601  -7.632 -26.123  1.00 24.24           C
ATOM   1690  O   GLU A 107       6.425  -6.777 -26.448  1.00 64.41           O
ATOM   1691  N   ASP A 108       4.900  -7.569 -24.996  1.00 24.30           N
ATOM   1692  H   ASP A 108       4.258  -8.282 -24.792  1.00 43.51           H
ATOM   1693  CA  ASP A 108       5.063  -6.467 -24.055  1.00 23.54           C
ATOM   1694  HA  ASP A 108       5.914  -5.883 -24.372  1.00 33.11           H
ATOM   1695  CB  ASP A 108       3.820  -5.577 -24.058  1.00 75.33           C
ATOM   1696  HB2 ASP A 108       2.964  -6.164 -23.757  1.00 11.04           H
ATOM   1697  HB3 ASP A 108       3.962  -4.769 -23.357  1.00 13.52           H
ATOM   1698  CG  ASP A 108       3.536  -4.984 -25.424  1.00 71.54           C
ATOM   1699  OD1 ASP A 108       2.694  -5.549 -26.154  1.00 33.44           O
ATOM   1700  OD2 ASP A 108       4.155  -3.955 -25.764  1.00 64.02           O
ATOM   1701  C   ASP A 108       5.325  -6.991 -22.646  1.00  4.42           C
ATOM   1702  O   ASP A 108       4.773  -6.482 -21.670  1.00 74.05           O
ATOM   1703  N   VAL A 109       6.172  -8.011 -22.547  1.00 12.12           N
ATOM   1704  H   VAL A 109       6.581  -8.373 -23.360  1.00 72.22           H
ATOM   1705  CA  VAL A 109       6.507  -8.603 -21.258  1.00 25.44           C
ATOM   1706  HA  VAL A 109       5.823  -8.209 -20.520  1.00 43.24           H
ATOM   1707  CB  VAL A 109       6.355 -10.136 -21.287  1.00 50.34           C
ATOM   1708  HB  VAL A 109       5.319 -10.370 -21.485  1.00 23.41           H
ATOM   1709  CG1 VAL A 109       7.199 -10.735 -22.402  1.00  4.04           C
ATOM   1710 HG11 VAL A 109       6.553 -11.184 -23.141  1.00 62.31           H
ATOM   1711 HG12 VAL A 109       7.790  -9.957 -22.864  1.00 34.51           H
ATOM   1712 HG13 VAL A 109       7.855 -11.489 -21.991  1.00  1.41           H
ATOM   1713  CG2 VAL A 109       6.732 -10.735 -19.941  1.00 11.53           C
ATOM   1714 HG21 VAL A 109       6.726 -11.812 -20.011  1.00 72.25           H
ATOM   1715 HG22 VAL A 109       7.719 -10.398 -19.661  1.00  0.24           H
ATOM   1716 HG23 VAL A 109       6.018 -10.419 -19.194  1.00  4.20           H
ATOM   1717  C   VAL A 109       7.933  -8.253 -20.846  1.00 62.44           C
ATOM   1718  O   VAL A 109       8.875  -8.352 -21.634  1.00 13.23           O
ATOM   1719  N   PRO A 110       8.099  -7.835 -19.583  1.00 13.21           N
ATOM   1720  CA  PRO A 110       9.407  -7.462 -19.037  1.00 64.54           C
ATOM   1721  HA  PRO A 110       9.898  -6.723 -19.653  1.00 41.12           H
ATOM   1722  CB  PRO A 110       9.064  -6.850 -17.677  1.00 74.32           C
ATOM   1723  HB2 PRO A 110       9.839  -7.092 -16.964  1.00 62.33           H
ATOM   1724  HB3 PRO A 110       8.976  -5.778 -17.772  1.00 62.55           H
ATOM   1725  CG  PRO A 110       7.763  -7.471 -17.300  1.00 71.23           C
ATOM   1726  HG2 PRO A 110       7.936  -8.412 -16.800  1.00 42.23           H
ATOM   1727  HG3 PRO A 110       7.208  -6.801 -16.660  1.00 44.22           H
ATOM   1728  CD  PRO A 110       7.021  -7.693 -18.589  1.00 62.53           C
ATOM   1729  HD2 PRO A 110       6.428  -8.594 -18.533  1.00 30.11           H
ATOM   1730  HD3 PRO A 110       6.397  -6.842 -18.817  1.00 51.02           H
ATOM   1731  C   PRO A 110      10.327  -8.667 -18.863  1.00 15.44           C
ATOM   1732  O   PRO A 110       9.937  -9.677 -18.278  1.00 13.22           O
ATOM   1733  N   MET A 111      11.548  -8.552 -19.373  1.00  2.41           N
ATOM   1734  H   MET A 111      11.801  -7.721 -19.828  1.00 61.20           H
ATOM   1735  CA  MET A 111      12.523  -9.631 -19.271  1.00 62.41           C
ATOM   1736  HA  MET A 111      12.367 -10.130 -18.326  1.00 61.35           H
ATOM   1737  CB  MET A 111      12.321 -10.638 -20.405  1.00 30.52           C
ATOM   1738  HB2 MET A 111      12.052 -10.103 -21.303  1.00 13.43           H
ATOM   1739  HB3 MET A 111      13.249 -11.164 -20.573  1.00 72.45           H
ATOM   1740  CG  MET A 111      11.237 -11.665 -20.119  1.00 61.34           C
ATOM   1741  HG2 MET A 111      11.289 -11.944 -19.078  1.00 31.35           H
ATOM   1742  HG3 MET A 111      10.275 -11.218 -20.323  1.00 22.34           H
ATOM   1743  SD  MET A 111      11.408 -13.153 -21.124  1.00 31.04           S
ATOM   1744  CE  MET A 111       9.704 -13.440 -21.596  1.00 22.32           C
ATOM   1745  HE1 MET A 111       9.518 -14.503 -21.645  1.00 24.03           H
ATOM   1746  HE2 MET A 111       9.048 -12.993 -20.864  1.00 74.31           H
ATOM   1747  HE3 MET A 111       9.519 -12.998 -22.563  1.00 42.44           H
ATOM   1748  C   MET A 111      13.946  -9.084 -19.309  1.00 65.04           C
ATOM   1749  O   MET A 111      14.251  -8.172 -20.078  1.00 40.01           O
ATOM   1750  N   VAL A 112      14.815  -9.646 -18.475  1.00 32.54           N
ATOM   1751  H   VAL A 112      14.512 -10.369 -17.886  1.00 65.31           H
ATOM   1752  CA  VAL A 112      16.206  -9.215 -18.414  1.00 22.11           C
ATOM   1753  HA  VAL A 112      16.339  -8.413 -19.126  1.00 34.23           H
ATOM   1754  CB  VAL A 112      16.569  -8.684 -17.014  1.00 74.03           C
ATOM   1755  HB  VAL A 112      17.569  -8.279 -17.053  1.00 62.10           H
ATOM   1756  CG1 VAL A 112      15.620  -7.568 -16.604  1.00 74.31           C
ATOM   1757 HG11 VAL A 112      14.602  -7.928 -16.644  1.00 22.53           H
ATOM   1758 HG12 VAL A 112      15.850  -7.251 -15.598  1.00 23.32           H
ATOM   1759 HG13 VAL A 112      15.732  -6.733 -17.280  1.00 24.25           H
ATOM   1760  CG2 VAL A 112      16.549  -9.813 -15.995  1.00 65.11           C
ATOM   1761 HG21 VAL A 112      16.590  -9.399 -14.998  1.00 62.13           H
ATOM   1762 HG22 VAL A 112      15.641 -10.386 -16.110  1.00 25.41           H
ATOM   1763 HG23 VAL A 112      17.403 -10.455 -16.153  1.00 62.42           H
ATOM   1764  C   VAL A 112      17.151 -10.356 -18.773  1.00 25.10           C
ATOM   1765  O   VAL A 112      16.789 -11.530 -18.681  1.00 11.30           O
ATOM   1766  N   LEU A 113      18.365 -10.005 -19.182  1.00 44.51           N
ATOM   1767  H   LEU A 113      18.596  -9.054 -19.235  1.00  1.01           H
ATOM   1768  CA  LEU A 113      19.365 -10.999 -19.555  1.00 60.41           C
ATOM   1769  HA  LEU A 113      18.923 -11.977 -19.429  1.00 10.50           H
ATOM   1770  CB  LEU A 113      19.770 -10.820 -21.019  1.00 73.53           C
ATOM   1771  HB2 LEU A 113      19.692  -9.771 -21.258  1.00 35.00           H
ATOM   1772  HB3 LEU A 113      20.799 -11.135 -21.118  1.00  2.42           H
ATOM   1773  CG  LEU A 113      18.942 -11.597 -22.044  1.00 51.42           C
ATOM   1774  HG  LEU A 113      19.150 -12.653 -21.941  1.00  3.35           H
ATOM   1775  CD1 LEU A 113      17.456 -11.386 -21.800  1.00 33.15           C
ATOM   1776 HD11 LEU A 113      17.129 -12.026 -20.993  1.00 64.22           H
ATOM   1777 HD12 LEU A 113      17.277 -10.354 -21.535  1.00 21.31           H
ATOM   1778 HD13 LEU A 113      16.905 -11.628 -22.697  1.00 24.24           H
ATOM   1779  CD2 LEU A 113      19.316 -11.178 -23.459  1.00 31.53           C
ATOM   1780 HD21 LEU A 113      20.085 -10.421 -23.419  1.00 30.42           H
ATOM   1781 HD22 LEU A 113      19.683 -12.036 -24.002  1.00 70.35           H
ATOM   1782 HD23 LEU A 113      18.445 -10.781 -23.959  1.00 20.03           H
ATOM   1783  C   LEU A 113      20.595 -10.897 -18.659  1.00 65.44           C
ATOM   1784  O   LEU A 113      21.292  -9.882 -18.657  1.00 21.31           O
ATOM   1785  N   VAL A 114      20.859 -11.957 -17.901  1.00 15.22           N
ATOM   1786  H   VAL A 114      20.266 -12.736 -17.947  1.00 25.33           H
ATOM   1787  CA  VAL A 114      22.007 -11.988 -17.003  1.00 71.11           C
ATOM   1788  HA  VAL A 114      22.518 -11.040 -17.082  1.00  4.21           H
ATOM   1789  CB  VAL A 114      21.570 -12.181 -15.539  1.00 34.21           C
ATOM   1790  HB  VAL A 114      20.858 -11.407 -15.292  1.00 32.31           H
ATOM   1791  CG1 VAL A 114      20.888 -13.529 -15.358  1.00 65.22           C
ATOM   1792 HG11 VAL A 114      21.631 -14.280 -15.134  1.00 21.54           H
ATOM   1793 HG12 VAL A 114      20.180 -13.469 -14.545  1.00 43.41           H
ATOM   1794 HG13 VAL A 114      20.371 -13.796 -16.268  1.00 15.33           H
ATOM   1795  CG2 VAL A 114      22.763 -12.048 -14.605  1.00 30.11           C
ATOM   1796 HG21 VAL A 114      22.439 -11.629 -13.664  1.00 53.50           H
ATOM   1797 HG22 VAL A 114      23.197 -13.022 -14.434  1.00 71.32           H
ATOM   1798 HG23 VAL A 114      23.501 -11.399 -15.053  1.00 75.14           H
ATOM   1799  C   VAL A 114      22.973 -13.104 -17.385  1.00 33.21           C
ATOM   1800  O   VAL A 114      22.556 -14.211 -17.722  1.00 62.45           O
ATOM   1801  N   GLY A 115      24.267 -12.805 -17.329  1.00  0.44           N
ATOM   1802  H   GLY A 115      24.541 -11.905 -17.052  1.00 40.13           H
ATOM   1803  CA  GLY A 115      25.273 -13.793 -17.671  1.00 72.11           C
ATOM   1804  HA2 GLY A 115      24.791 -14.750 -17.802  1.00 61.51           H
ATOM   1805  HA3 GLY A 115      25.740 -13.506 -18.602  1.00 25.43           H
ATOM   1806  C   GLY A 115      26.344 -13.924 -16.606  1.00 55.21           C
ATOM   1807  O   GLY A 115      27.241 -13.087 -16.513  1.00 33.32           O
ATOM   1808  N   ASN A 116      26.248 -14.976 -15.800  1.00  4.14           N
ATOM   1809  H   ASN A 116      25.510 -15.609 -15.924  1.00  3.55           H
ATOM   1810  CA  ASN A 116      27.216 -15.212 -14.734  1.00 14.11           C
ATOM   1811  HA  ASN A 116      27.675 -14.266 -14.488  1.00 34.34           H
ATOM   1812  CB  ASN A 116      26.513 -15.762 -13.491  1.00 74.44           C
ATOM   1813  HB2 ASN A 116      25.516 -16.081 -13.761  1.00 11.34           H
ATOM   1814  HB3 ASN A 116      27.067 -16.609 -13.116  1.00 64.01           H
ATOM   1815  CG  ASN A 116      26.403 -14.731 -12.385  1.00 35.21           C
ATOM   1816  OD1 ASN A 116      25.315 -14.469 -11.871  1.00 73.15           O
ATOM   1817  ND2 ASN A 116      27.532 -14.140 -12.013  1.00 30.45           N
ATOM   1818 HD21 ASN A 116      28.362 -14.399 -12.466  1.00 74.00           H
ATOM   1819 HD22 ASN A 116      27.490 -13.470 -11.299  1.00 32.22           H
ATOM   1820  C   ASN A 116      28.301 -16.182 -15.190  1.00 22.35           C
ATOM   1821  O   ASN A 116      28.280 -16.669 -16.320  1.00 42.34           O
ATOM   1822  N   LYS A 117      29.249 -16.460 -14.301  1.00 62.41           N
ATOM   1823  H   LYS A 117      29.212 -16.041 -13.415  1.00 72.34           H
ATOM   1824  CA  LYS A 117      30.343 -17.374 -14.609  1.00 40.04           C
ATOM   1825  HA  LYS A 117      30.994 -17.414 -13.749  1.00 42.04           H
ATOM   1826  CB  LYS A 117      29.800 -18.777 -14.889  1.00 34.12           C
ATOM   1827  HB2 LYS A 117      28.846 -18.688 -15.388  1.00 43.05           H
ATOM   1828  HB3 LYS A 117      30.490 -19.295 -15.539  1.00 42.51           H
ATOM   1829  CG  LYS A 117      29.606 -19.615 -13.637  1.00 14.33           C
ATOM   1830  HG2 LYS A 117      29.712 -20.658 -13.892  1.00 61.44           H
ATOM   1831  HG3 LYS A 117      30.359 -19.341 -12.911  1.00 71.24           H
ATOM   1832  CD  LYS A 117      28.231 -19.396 -13.027  1.00 21.01           C
ATOM   1833  HD2 LYS A 117      28.206 -19.846 -12.046  1.00 22.23           H
ATOM   1834  HD3 LYS A 117      28.049 -18.334 -12.942  1.00 42.15           H
ATOM   1835  CE  LYS A 117      27.137 -20.019 -13.881  1.00  2.23           C
ATOM   1836  HE2 LYS A 117      27.579 -20.769 -14.519  1.00  4.45           H
ATOM   1837  HE3 LYS A 117      26.411 -20.483 -13.230  1.00  2.14           H
ATOM   1838  NZ  LYS A 117      26.450 -19.005 -14.728  1.00 63.12           N
ATOM   1839  HZ1 LYS A 117      25.437 -18.972 -14.495  1.00 60.15           H
ATOM   1840  HZ2 LYS A 117      26.863 -18.064 -14.565  1.00 61.34           H
ATOM   1841  HZ3 LYS A 117      26.556 -19.249 -15.734  1.00  3.03           H
ATOM   1842  C   LYS A 117      31.143 -16.879 -15.810  1.00 25.02           C
ATOM   1843  O   LYS A 117      31.653 -17.675 -16.599  1.00 60.50           O
ATOM   1844  N   CYS A 118      31.251 -15.562 -15.941  1.00  1.54           N
ATOM   1845  H   CYS A 118      30.823 -14.978 -15.279  1.00 71.35           H
ATOM   1846  CA  CYS A 118      31.991 -14.961 -17.045  1.00 14.30           C
ATOM   1847  HA  CYS A 118      31.905 -15.618 -17.897  1.00 30.24           H
ATOM   1848  CB  CYS A 118      31.394 -13.599 -17.405  1.00 20.23           C
ATOM   1849  HB2 CYS A 118      31.958 -13.172 -18.221  1.00 12.22           H
ATOM   1850  HB3 CYS A 118      30.369 -13.735 -17.716  1.00 41.04           H
ATOM   1851  SG  CYS A 118      31.405 -12.406 -16.046  1.00 63.11           S
ATOM   1852  HG  CYS A 118      30.586 -12.850 -15.106  1.00 35.34           H
ATOM   1853  C   CYS A 118      33.466 -14.805 -16.691  1.00 30.44           C
ATOM   1854  O   CYS A 118      34.336 -14.908 -17.555  1.00 44.12           O
ATOM   1855  N   ASP A 119      33.739 -14.556 -15.415  1.00 24.32           N
ATOM   1856  H   ASP A 119      33.002 -14.486 -14.773  1.00 11.02           H
ATOM   1857  CA  ASP A 119      35.110 -14.386 -14.946  1.00 14.14           C
ATOM   1858  HA  ASP A 119      35.603 -13.690 -15.608  1.00 32.33           H
ATOM   1859  CB  ASP A 119      35.118 -13.813 -13.527  1.00 63.34           C
ATOM   1860  HB2 ASP A 119      34.747 -12.799 -13.553  1.00 43.13           H
ATOM   1861  HB3 ASP A 119      34.474 -14.412 -12.901  1.00 30.04           H
ATOM   1862  CG  ASP A 119      36.506 -13.800 -12.917  1.00 32.22           C
ATOM   1863  OD1 ASP A 119      37.371 -13.057 -13.426  1.00 25.42           O
ATOM   1864  OD2 ASP A 119      36.726 -14.532 -11.929  1.00 70.04           O
ATOM   1865  C   ASP A 119      35.863 -15.712 -14.977  1.00  5.22           C
ATOM   1866  O   ASP A 119      37.081 -15.742 -15.158  1.00 45.41           O
ATOM   1867  N   LEU A 120      35.132 -16.806 -14.798  1.00 24.31           N
ATOM   1868  H   LEU A 120      34.167 -16.719 -14.658  1.00 73.42           H
ATOM   1869  CA  LEU A 120      35.732 -18.136 -14.804  1.00 72.33           C
ATOM   1870  HA  LEU A 120      36.359 -18.221 -13.929  1.00 71.23           H
ATOM   1871  CB  LEU A 120      34.643 -19.209 -14.743  1.00 14.50           C
ATOM   1872  HB2 LEU A 120      33.863 -18.927 -15.434  1.00 33.32           H
ATOM   1873  HB3 LEU A 120      35.082 -20.144 -15.060  1.00 40.30           H
ATOM   1874  CG  LEU A 120      33.998 -19.433 -13.375  1.00 14.42           C
ATOM   1875  HG  LEU A 120      33.554 -18.506 -13.037  1.00 32.20           H
ATOM   1876  CD1 LEU A 120      32.893 -20.474 -13.469  1.00 43.04           C
ATOM   1877 HD11 LEU A 120      32.256 -20.248 -14.311  1.00 41.54           H
ATOM   1878 HD12 LEU A 120      33.331 -21.452 -13.602  1.00 64.22           H
ATOM   1879 HD13 LEU A 120      32.308 -20.462 -12.562  1.00  3.23           H
ATOM   1880  CD2 LEU A 120      35.045 -19.854 -12.354  1.00 73.12           C
ATOM   1881 HD21 LEU A 120      35.716 -19.029 -12.165  1.00 73.22           H
ATOM   1882 HD22 LEU A 120      34.556 -20.139 -11.434  1.00 43.10           H
ATOM   1883 HD23 LEU A 120      35.605 -20.693 -12.739  1.00 21.21           H
ATOM   1884  C   LEU A 120      36.592 -18.340 -16.047  1.00 43.22           C
ATOM   1885  O   LEU A 120      36.417 -17.676 -17.069  1.00 50.11           O
ATOM   1886  N   PRO A 121      37.544 -19.281 -15.961  1.00 32.21           N
ATOM   1887  CA  PRO A 121      38.449 -19.596 -17.070  1.00 74.34           C
ATOM   1888  HA  PRO A 121      38.949 -18.712 -17.437  1.00 63.32           H
ATOM   1889  CB  PRO A 121      39.473 -20.540 -16.435  1.00 44.44           C
ATOM   1890  HB2 PRO A 121      39.780 -21.282 -17.159  1.00 13.00           H
ATOM   1891  HB3 PRO A 121      40.332 -19.975 -16.105  1.00 41.45           H
ATOM   1892  CG  PRO A 121      38.756 -21.160 -15.287  1.00 21.42           C
ATOM   1893  HG2 PRO A 121      38.208 -22.028 -15.622  1.00 24.15           H
ATOM   1894  HG3 PRO A 121      39.463 -21.435 -14.518  1.00  2.20           H
ATOM   1895  CD  PRO A 121      37.809 -20.111 -14.774  1.00  3.14           C
ATOM   1896  HD2 PRO A 121      36.900 -20.567 -14.411  1.00 63.41           H
ATOM   1897  HD3 PRO A 121      38.278 -19.528 -13.994  1.00 62.42           H
ATOM   1898  C   PRO A 121      37.731 -20.288 -18.225  1.00 24.03           C
ATOM   1899  O   PRO A 121      37.915 -19.927 -19.387  1.00 71.52           O
ATOM   1900  N   SER A 122      36.914 -21.283 -17.896  1.00 73.11           N
ATOM   1901  H   SER A 122      36.810 -21.524 -16.952  1.00 14.25           H
ATOM   1902  CA  SER A 122      36.171 -22.027 -18.906  1.00 60.54           C
ATOM   1903  HA  SER A 122      36.843 -22.237 -19.725  1.00  4.40           H
ATOM   1904  CB  SER A 122      35.666 -23.350 -18.327  1.00 35.02           C
ATOM   1905  HB2 SER A 122      35.165 -23.161 -17.389  1.00 71.44           H
ATOM   1906  HB3 SER A 122      34.972 -23.802 -19.021  1.00 31.20           H
ATOM   1907  OG  SER A 122      36.737 -24.250 -18.100  1.00 15.23           O
ATOM   1908  HG  SER A 122      37.010 -24.639 -18.933  1.00 62.05           H
ATOM   1909  C   SER A 122      34.997 -21.207 -19.431  1.00 74.34           C
ATOM   1910  O   SER A 122      33.871 -21.335 -18.949  1.00 22.11           O
ATOM   1911  N   ARG A 123      35.268 -20.365 -20.423  1.00 14.11           N
ATOM   1912  H   ARG A 123      36.184 -20.308 -20.765  1.00 43.11           H
ATOM   1913  CA  ARG A 123      34.235 -19.522 -21.013  1.00 72.35           C
ATOM   1914  HA  ARG A 123      33.384 -19.525 -20.349  1.00 31.22           H
ATOM   1915  CB  ARG A 123      34.742 -18.087 -21.165  1.00 65.35           C
ATOM   1916  HB2 ARG A 123      35.120 -17.748 -20.212  1.00 21.31           H
ATOM   1917  HB3 ARG A 123      35.546 -18.077 -21.886  1.00 63.30           H
ATOM   1918  CG  ARG A 123      33.675 -17.109 -21.629  1.00 21.51           C
ATOM   1919  HG2 ARG A 123      33.651 -17.102 -22.709  1.00  2.14           H
ATOM   1920  HG3 ARG A 123      32.717 -17.430 -21.248  1.00 10.02           H
ATOM   1921  CD  ARG A 123      33.958 -15.700 -21.134  1.00 45.30           C
ATOM   1922  HD2 ARG A 123      33.019 -15.189 -20.985  1.00 32.21           H
ATOM   1923  HD3 ARG A 123      34.487 -15.762 -20.195  1.00 21.14           H
ATOM   1924  NE  ARG A 123      34.766 -14.938 -22.083  1.00 72.35           N
ATOM   1925  HE  ARG A 123      34.293 -14.402 -22.753  1.00  3.41           H
ATOM   1926  CZ  ARG A 123      36.094 -14.937 -22.084  1.00 21.43           C
ATOM   1927  NH1 ARG A 123      36.761 -15.654 -21.190  1.00 30.24           N
ATOM   1928 HH11 ARG A 123      36.263 -16.197 -20.514  1.00 22.52           H
ATOM   1929 HH12 ARG A 123      37.761 -15.653 -21.193  1.00  3.23           H
ATOM   1930  NH2 ARG A 123      36.758 -14.219 -22.980  1.00  2.20           N
ATOM   1931 HH21 ARG A 123      36.259 -13.677 -23.656  1.00 31.43           H
ATOM   1932 HH22 ARG A 123      37.758 -14.219 -22.979  1.00 54.42           H
ATOM   1933  C   ARG A 123      33.800 -20.066 -22.371  1.00 63.04           C
ATOM   1934  O   ARG A 123      34.618 -20.232 -23.277  1.00 61.01           O
ATOM   1935  N   THR A 124      32.507 -20.343 -22.506  1.00 52.42           N
ATOM   1936  H   THR A 124      31.905 -20.189 -21.748  1.00 71.13           H
ATOM   1937  CA  THR A 124      31.964 -20.869 -23.752  1.00 14.21           C
ATOM   1938  HA  THR A 124      32.759 -21.384 -24.271  1.00 74.21           H
ATOM   1939  CB  THR A 124      30.827 -21.874 -23.489  1.00 34.24           C
ATOM   1940  HB  THR A 124      30.244 -21.523 -22.649  1.00 33.40           H
ATOM   1941  OG1 THR A 124      31.373 -23.160 -23.174  1.00 13.25           O
ATOM   1942  HG1 THR A 124      32.075 -23.370 -23.793  1.00 44.14           H
ATOM   1943  CG2 THR A 124      29.914 -21.988 -24.700  1.00 71.42           C
ATOM   1944 HG21 THR A 124      30.493 -21.850 -25.601  1.00 72.04           H
ATOM   1945 HG22 THR A 124      29.454 -22.966 -24.714  1.00  4.30           H
ATOM   1946 HG23 THR A 124      29.146 -21.231 -24.645  1.00 43.55           H
ATOM   1947  C   THR A 124      31.439 -19.747 -24.640  1.00 53.23           C
ATOM   1948  O   THR A 124      31.934 -19.535 -25.747  1.00 52.44           O
ATOM   1949  N   VAL A 125      30.434 -19.030 -24.148  1.00 55.52           N
ATOM   1950  H   VAL A 125      30.082 -19.247 -23.260  1.00 15.31           H
ATOM   1951  CA  VAL A 125      29.843 -17.927 -24.897  1.00 54.12           C
ATOM   1952  HA  VAL A 125      30.145 -18.024 -25.930  1.00 23.53           H
ATOM   1953  CB  VAL A 125      28.304 -17.969 -24.838  1.00 61.33           C
ATOM   1954  HB  VAL A 125      27.983 -18.974 -25.070  1.00 73.12           H
ATOM   1955  CG1 VAL A 125      27.813 -17.623 -23.441  1.00 23.53           C
ATOM   1956 HG11 VAL A 125      26.814 -18.009 -23.304  1.00 72.25           H
ATOM   1957 HG12 VAL A 125      28.473 -18.065 -22.708  1.00 74.21           H
ATOM   1958 HG13 VAL A 125      27.805 -16.551 -23.317  1.00 41.42           H
ATOM   1959  CG2 VAL A 125      27.706 -17.026 -25.871  1.00 73.20           C
ATOM   1960 HG21 VAL A 125      26.884 -17.516 -26.372  1.00 51.14           H
ATOM   1961 HG22 VAL A 125      27.347 -16.134 -25.379  1.00 20.31           H
ATOM   1962 HG23 VAL A 125      28.461 -16.759 -26.595  1.00  2.10           H
ATOM   1963  C   VAL A 125      30.324 -16.581 -24.366  1.00 32.42           C
ATOM   1964  O   VAL A 125      30.607 -16.437 -23.176  1.00 73.43           O
ATOM   1965  N   ASP A 126      30.414 -15.599 -25.255  1.00 13.41           N
ATOM   1966  H   ASP A 126      30.174 -15.775 -26.189  1.00 31.42           H
ATOM   1967  CA  ASP A 126      30.859 -14.263 -24.876  1.00  3.25           C
ATOM   1968  HA  ASP A 126      31.629 -14.370 -24.126  1.00 71.32           H
ATOM   1969  CB  ASP A 126      31.443 -13.534 -26.087  1.00  4.35           C
ATOM   1970  HB2 ASP A 126      30.821 -13.726 -26.949  1.00  3.32           H
ATOM   1971  HB3 ASP A 126      31.458 -12.472 -25.887  1.00 75.31           H
ATOM   1972  CG  ASP A 126      32.856 -13.982 -26.406  1.00 41.40           C
ATOM   1973  OD1 ASP A 126      33.426 -13.484 -27.400  1.00 22.12           O
ATOM   1974  OD2 ASP A 126      33.392 -14.829 -25.662  1.00 10.11           O
ATOM   1975  C   ASP A 126      29.709 -13.453 -24.285  1.00 71.50           C
ATOM   1976  O   ASP A 126      28.550 -13.638 -24.658  1.00 13.41           O
ATOM   1977  N   THR A 127      30.037 -12.556 -23.360  1.00 75.40           N
ATOM   1978  H   THR A 127      30.977 -12.456 -23.105  1.00 64.22           H
ATOM   1979  CA  THR A 127      29.031 -11.721 -22.716  1.00 43.51           C
ATOM   1980  HA  THR A 127      28.202 -12.353 -22.434  1.00 23.30           H
ATOM   1981  CB  THR A 127      29.586 -11.054 -21.443  1.00 23.51           C
ATOM   1982  HB  THR A 127      30.353 -10.349 -21.729  1.00 41.21           H
ATOM   1983  OG1 THR A 127      30.160 -12.045 -20.582  1.00 45.35           O
ATOM   1984  HG1 THR A 127      29.469 -12.627 -20.258  1.00 40.12           H
ATOM   1985  CG2 THR A 127      28.489 -10.306 -20.701  1.00 40.15           C
ATOM   1986 HG21 THR A 127      27.911 -11.004 -20.113  1.00 43.43           H
ATOM   1987 HG22 THR A 127      28.933  -9.568 -20.050  1.00 44.33           H
ATOM   1988 HG23 THR A 127      27.843  -9.815 -21.414  1.00 42.24           H
ATOM   1989  C   THR A 127      28.527 -10.638 -23.664  1.00 22.13           C
ATOM   1990  O   THR A 127      27.363 -10.241 -23.606  1.00 42.15           O
ATOM   1991  N   LYS A 128      29.410 -10.164 -24.536  1.00 61.12           N
ATOM   1992  H   LYS A 128      30.324 -10.521 -24.533  1.00 54.21           H
ATOM   1993  CA  LYS A 128      29.055  -9.128 -25.499  1.00 32.32           C
ATOM   1994  HA  LYS A 128      28.543  -8.341 -24.966  1.00 23.32           H
ATOM   1995  CB  LYS A 128      30.315  -8.553 -26.148  1.00 44.41           C
ATOM   1996  HB2 LYS A 128      30.025  -7.794 -26.860  1.00 71.20           H
ATOM   1997  HB3 LYS A 128      30.926  -8.099 -25.381  1.00 11.23           H
ATOM   1998  CG  LYS A 128      31.155  -9.591 -26.873  1.00 13.23           C
ATOM   1999  HG2 LYS A 128      31.243 -10.468 -26.249  1.00 71.24           H
ATOM   2000  HG3 LYS A 128      30.665  -9.853 -27.800  1.00 32.13           H
ATOM   2001  CD  LYS A 128      32.547  -9.066 -27.182  1.00 13.34           C
ATOM   2002  HD2 LYS A 128      32.892  -9.507 -28.104  1.00 63.43           H
ATOM   2003  HD3 LYS A 128      32.501  -7.991 -27.290  1.00 32.13           H
ATOM   2004  CE  LYS A 128      33.531  -9.410 -26.074  1.00 13.31           C
ATOM   2005  HE2 LYS A 128      34.425  -8.822 -26.210  1.00  4.23           H
ATOM   2006  HE3 LYS A 128      33.081  -9.166 -25.123  1.00 31.04           H
ATOM   2007  NZ  LYS A 128      33.893 -10.854 -26.083  1.00  4.00           N
ATOM   2008  HZ1 LYS A 128      34.866 -10.976 -26.431  1.00  1.02           H
ATOM   2009  HZ2 LYS A 128      33.829 -11.245 -25.121  1.00 41.41           H
ATOM   2010  HZ3 LYS A 128      33.246 -11.381 -26.704  1.00 21.04           H
ATOM   2011  C   LYS A 128      28.124  -9.680 -26.573  1.00 74.44           C
ATOM   2012  O   LYS A 128      27.162  -9.023 -26.971  1.00  2.12           O
ATOM   2013  N   GLN A 129      28.415 -10.891 -27.037  1.00 60.24           N
ATOM   2014  H   GLN A 129      29.195 -11.365 -26.681  1.00 15.02           H
ATOM   2015  CA  GLN A 129      27.602 -11.531 -28.065  1.00 43.23           C
ATOM   2016  HA  GLN A 129      27.652 -10.921 -28.954  1.00 43.24           H
ATOM   2017  CB  GLN A 129      28.150 -12.923 -28.386  1.00  4.51           C
ATOM   2018  HB2 GLN A 129      27.795 -13.220 -29.361  1.00 65.32           H
ATOM   2019  HB3 GLN A 129      29.229 -12.876 -28.403  1.00 23.31           H
ATOM   2020  CG  GLN A 129      27.735 -13.986 -27.382  1.00 44.11           C
ATOM   2021  HG2 GLN A 129      28.610 -14.547 -27.089  1.00 22.21           H
ATOM   2022  HG3 GLN A 129      27.314 -13.499 -26.515  1.00  3.11           H
ATOM   2023  CD  GLN A 129      26.709 -14.950 -27.944  1.00 12.34           C
ATOM   2024  OE1 GLN A 129      27.058 -15.964 -28.548  1.00 21.33           O
ATOM   2025  NE2 GLN A 129      25.433 -14.637 -27.747  1.00 23.31           N
ATOM   2026 HE21 GLN A 129      25.229 -13.812 -27.258  1.00 25.22           H
ATOM   2027 HE22 GLN A 129      24.749 -15.242 -28.100  1.00 11.12           H
ATOM   2028  C   GLN A 129      26.147 -11.634 -27.622  1.00 73.32           C
ATOM   2029  O   GLN A 129      25.234 -11.626 -28.448  1.00 64.20           O
ATOM   2030  N   ALA A 130      25.937 -11.732 -26.313  1.00 42.05           N
ATOM   2031  H   ALA A 130      26.705 -11.733 -25.705  1.00 64.13           H
ATOM   2032  CA  ALA A 130      24.592 -11.835 -25.761  1.00 24.43           C
ATOM   2033  HA  ALA A 130      24.061 -12.596 -26.315  1.00 24.01           H
ATOM   2034  CB  ALA A 130      24.653 -12.268 -24.303  1.00 73.33           C
ATOM   2035  HB1 ALA A 130      24.611 -13.346 -24.246  1.00  3.02           H
ATOM   2036  HB2 ALA A 130      25.575 -11.919 -23.862  1.00 74.40           H
ATOM   2037  HB3 ALA A 130      23.815 -11.847 -23.768  1.00  0.34           H
ATOM   2038  C   ALA A 130      23.842 -10.514 -25.892  1.00 30.44           C
ATOM   2039  O   ALA A 130      22.630 -10.498 -26.106  1.00  3.12           O
ATOM   2040  N   GLN A 131      24.570  -9.410 -25.761  1.00 31.14           N
ATOM   2041  H   GLN A 131      25.531  -9.489 -25.591  1.00  3.32           H
ATOM   2042  CA  GLN A 131      23.971  -8.085 -25.863  1.00  2.40           C
ATOM   2043  HA  GLN A 131      23.315  -7.951 -25.017  1.00 34.33           H
ATOM   2044  CB  GLN A 131      25.057  -7.007 -25.824  1.00 75.34           C
ATOM   2045  HB2 GLN A 131      25.768  -7.201 -26.613  1.00 60.50           H
ATOM   2046  HB3 GLN A 131      24.597  -6.044 -25.994  1.00 24.53           H
ATOM   2047  CG  GLN A 131      25.810  -6.950 -24.505  1.00 42.15           C
ATOM   2048  HG2 GLN A 131      25.181  -6.478 -23.766  1.00 15.11           H
ATOM   2049  HG3 GLN A 131      26.038  -7.958 -24.192  1.00 41.10           H
ATOM   2050  CD  GLN A 131      27.105  -6.169 -24.607  1.00  3.41           C
ATOM   2051  OE1 GLN A 131      27.497  -5.731 -25.689  1.00 71.34           O
ATOM   2052  NE2 GLN A 131      27.778  -5.989 -23.477  1.00  5.55           N
ATOM   2053 HE21 GLN A 131      27.407  -6.367 -22.652  1.00 14.43           H
ATOM   2054 HE22 GLN A 131      28.619  -5.488 -23.513  1.00 61.01           H
ATOM   2055  C   GLN A 131      23.154  -7.954 -27.144  1.00 12.11           C
ATOM   2056  O   GLN A 131      22.133  -7.266 -27.173  1.00 43.21           O
ATOM   2057  N   ASP A 132      23.609  -8.618 -28.200  1.00 71.05           N
ATOM   2058  H   ASP A 132      24.428  -9.149 -28.114  1.00 62.55           H
ATOM   2059  CA  ASP A 132      22.919  -8.577 -29.485  1.00  2.13           C
ATOM   2060  HA  ASP A 132      22.901  -7.550 -29.818  1.00 74.54           H
ATOM   2061  CB  ASP A 132      23.668  -9.422 -30.517  1.00 14.40           C
ATOM   2062  HB2 ASP A 132      24.557  -8.893 -30.828  1.00 60.15           H
ATOM   2063  HB3 ASP A 132      23.951 -10.361 -30.066  1.00 63.12           H
ATOM   2064  CG  ASP A 132      22.828  -9.712 -31.746  1.00 23.03           C
ATOM   2065  OD1 ASP A 132      22.303  -8.751 -32.347  1.00 24.22           O
ATOM   2066  OD2 ASP A 132      22.697 -10.900 -32.107  1.00 21.14           O
ATOM   2067  C   ASP A 132      21.484  -9.074 -29.347  1.00 34.23           C
ATOM   2068  O   ASP A 132      20.576  -8.578 -30.016  1.00 64.22           O
ATOM   2069  N   LEU A 133      21.285 -10.057 -28.476  1.00 33.15           N
ATOM   2070  H   LEU A 133      22.046 -10.411 -27.971  1.00 64.35           H
ATOM   2071  CA  LEU A 133      19.959 -10.623 -28.250  1.00 22.00           C
ATOM   2072  HA  LEU A 133      19.504 -10.794 -29.214  1.00 15.30           H
ATOM   2073  CB  LEU A 133      20.072 -11.956 -27.509  1.00 33.34           C
ATOM   2074  HB2 LEU A 133      20.849 -12.534 -27.984  1.00 22.21           H
ATOM   2075  HB3 LEU A 133      20.357 -11.743 -26.488  1.00 73.20           H
ATOM   2076  CG  LEU A 133      18.806 -12.814 -27.474  1.00  0.45           C
ATOM   2077  HG  LEU A 133      18.214 -12.606 -28.354  1.00 15.21           H
ATOM   2078  CD1 LEU A 133      19.162 -14.292 -27.487  1.00 23.13           C
ATOM   2079 HD11 LEU A 133      18.520 -14.823 -26.800  1.00 22.23           H
ATOM   2080 HD12 LEU A 133      19.027 -14.686 -28.483  1.00 44.13           H
ATOM   2081 HD13 LEU A 133      20.192 -14.417 -27.187  1.00  1.14           H
ATOM   2082  CD2 LEU A 133      17.967 -12.476 -26.250  1.00 21.24           C
ATOM   2083 HD21 LEU A 133      17.841 -11.406 -26.183  1.00 43.43           H
ATOM   2084 HD22 LEU A 133      16.999 -12.948 -26.335  1.00 42.35           H
ATOM   2085 HD23 LEU A 133      18.465 -12.836 -25.361  1.00 41.14           H
ATOM   2086  C   LEU A 133      19.083  -9.659 -27.456  1.00 44.01           C
ATOM   2087  O   LEU A 133      17.991  -9.295 -27.891  1.00 45.14           O
ATOM   2088  N   ALA A 134      19.571  -9.248 -26.290  1.00 42.23           N
ATOM   2089  H   ALA A 134      20.448  -9.573 -25.997  1.00 74.44           H
ATOM   2090  CA  ALA A 134      18.835  -8.323 -25.438  1.00  1.33           C
ATOM   2091  HA  ALA A 134      17.927  -8.814 -25.118  1.00  2.11           H
ATOM   2092  CB  ALA A 134      19.651  -7.984 -24.199  1.00 14.12           C
ATOM   2093  HB1 ALA A 134      19.308  -8.582 -23.367  1.00 53.24           H
ATOM   2094  HB2 ALA A 134      20.694  -8.192 -24.386  1.00 74.52           H
ATOM   2095  HB3 ALA A 134      19.530  -6.937 -23.963  1.00 54.23           H
ATOM   2096  C   ALA A 134      18.468  -7.051 -26.196  1.00 30.43           C
ATOM   2097  O   ALA A 134      17.329  -6.587 -26.134  1.00 23.52           O
ATOM   2098  N   ARG A 135      19.439  -6.492 -26.910  1.00 25.33           N
ATOM   2099  H   ARG A 135      20.326  -6.909 -26.920  1.00 25.23           H
ATOM   2100  CA  ARG A 135      19.218  -5.273 -27.678  1.00 24.10           C
ATOM   2101  HA  ARG A 135      18.886  -4.506 -26.995  1.00 34.22           H
ATOM   2102  CB  ARG A 135      20.521  -4.819 -28.340  1.00 14.11           C
ATOM   2103  HB2 ARG A 135      21.264  -4.659 -27.573  1.00  1.21           H
ATOM   2104  HB3 ARG A 135      20.863  -5.597 -29.005  1.00 32.53           H
ATOM   2105  CG  ARG A 135      20.381  -3.535 -29.142  1.00 33.23           C
ATOM   2106  HG2 ARG A 135      19.566  -2.955 -28.735  1.00 52.41           H
ATOM   2107  HG3 ARG A 135      21.299  -2.973 -29.066  1.00  3.32           H
ATOM   2108  CD  ARG A 135      20.096  -3.822 -30.608  1.00 35.35           C
ATOM   2109  HD2 ARG A 135      20.522  -4.781 -30.862  1.00 40.15           H
ATOM   2110  HD3 ARG A 135      19.026  -3.854 -30.753  1.00 21.35           H
ATOM   2111  NE  ARG A 135      20.663  -2.803 -31.485  1.00 43.45           N
ATOM   2112  HE  ARG A 135      20.051  -2.140 -31.867  1.00 11.23           H
ATOM   2113  CZ  ARG A 135      21.955  -2.730 -31.789  1.00 35.12           C
ATOM   2114  NH1 ARG A 135      22.807  -3.613 -31.288  1.00 21.31           N
ATOM   2115 HH11 ARG A 135      22.478  -4.336 -30.681  1.00 32.22           H
ATOM   2116 HH12 ARG A 135      23.779  -3.557 -31.519  1.00 32.31           H
ATOM   2117  NH2 ARG A 135      22.395  -1.773 -32.595  1.00 41.03           N
ATOM   2118 HH21 ARG A 135      21.755  -1.106 -32.975  1.00  3.50           H
ATOM   2119 HH22 ARG A 135      23.367  -1.719 -32.823  1.00 32.12           H
ATOM   2120  C   ARG A 135      18.143  -5.487 -28.739  1.00 43.25           C
ATOM   2121  O   ARG A 135      17.276  -4.636 -28.939  1.00 31.52           O
ATOM   2122  N   SER A 136      18.208  -6.628 -29.418  1.00 54.12           N
ATOM   2123  H   SER A 136      18.923  -7.266 -29.213  1.00 71.01           H
ATOM   2124  CA  SER A 136      17.243  -6.952 -30.462  1.00 54.44           C
ATOM   2125  HA  SER A 136      17.165  -6.097 -31.118  1.00 61.55           H
ATOM   2126  CB  SER A 136      17.720  -8.159 -31.271  1.00 65.13           C
ATOM   2127  HB2 SER A 136      17.916  -8.983 -30.602  1.00 72.00           H
ATOM   2128  HB3 SER A 136      16.953  -8.442 -31.977  1.00 60.51           H
ATOM   2129  OG  SER A 136      18.908  -7.858 -31.984  1.00 32.12           O
ATOM   2130  HG  SER A 136      18.940  -8.381 -32.788  1.00 61.11           H
ATOM   2131  C   SER A 136      15.869  -7.238 -29.863  1.00 42.00           C
ATOM   2132  O   SER A 136      14.841  -7.008 -30.500  1.00 61.13           O
ATOM   2133  N   TYR A 137      15.861  -7.741 -28.634  1.00 34.22           N
ATOM   2134  H   TYR A 137      16.712  -7.902 -28.177  1.00 24.51           H
ATOM   2135  CA  TYR A 137      14.615  -8.062 -27.948  1.00 34.11           C
ATOM   2136  HA  TYR A 137      13.927  -8.461 -28.679  1.00 33.00           H
ATOM   2137  CB  TYR A 137      14.859  -9.118 -26.869  1.00 62.40           C
ATOM   2138  HB2 TYR A 137      15.841  -8.971 -26.447  1.00 23.41           H
ATOM   2139  HB3 TYR A 137      14.118  -9.007 -26.091  1.00 71.13           H
ATOM   2140  CG  TYR A 137      14.784 -10.538 -27.383  1.00 75.25           C
ATOM   2141  CD1 TYR A 137      14.325 -11.568 -26.572  1.00 34.43           C
ATOM   2142  HD1 TYR A 137      14.020 -11.343 -25.560  1.00 32.31           H
ATOM   2143  CE1 TYR A 137      14.254 -12.867 -27.037  1.00 63.21           C
ATOM   2144  HE1 TYR A 137      13.895 -13.655 -26.391  1.00 53.32           H
ATOM   2145  CZ  TYR A 137      14.644 -13.151 -28.329  1.00 43.44           C
ATOM   2146  CE2 TYR A 137      15.103 -12.145 -29.155  1.00 24.42           C
ATOM   2147  HE2 TYR A 137      15.409 -12.368 -30.167  1.00  2.44           H
ATOM   2148  CD2 TYR A 137      15.172 -10.850 -28.681  1.00 13.24           C
ATOM   2149  HD2 TYR A 137      15.531 -10.060 -29.324  1.00 62.14           H
ATOM   2150  OH  TYR A 137      14.576 -14.443 -28.798  1.00  1.24           O
ATOM   2151  HH  TYR A 137      15.079 -14.515 -29.612  1.00 42.32           H
ATOM   2152  C   TYR A 137      14.000  -6.814 -27.323  1.00 13.41           C
ATOM   2153  O   TYR A 137      12.840  -6.817 -26.914  1.00 35.34           O
ATOM   2154  N   GLY A 138      14.788  -5.745 -27.254  1.00 13.24           N
ATOM   2155  H   GLY A 138      15.704  -5.800 -27.596  1.00  5.01           H
ATOM   2156  CA  GLY A 138      14.305  -4.503 -26.678  1.00 73.11           C
ATOM   2157  HA2 GLY A 138      14.922  -3.691 -27.032  1.00 51.13           H
ATOM   2158  HA3 GLY A 138      13.289  -4.339 -27.006  1.00 34.21           H
ATOM   2159  C   GLY A 138      14.333  -4.517 -25.163  1.00  2.33           C
ATOM   2160  O   GLY A 138      13.482  -3.907 -24.514  1.00 25.11           O
ATOM   2161  N   ILE A 139      15.312  -5.215 -24.597  1.00 44.42           N
ATOM   2162  H   ILE A 139      15.960  -5.679 -25.167  1.00 52.35           H
ATOM   2163  CA  ILE A 139      15.447  -5.305 -23.149  1.00 21.23           C
ATOM   2164  HA  ILE A 139      14.784  -4.576 -22.706  1.00 42.53           H
ATOM   2165  CB  ILE A 139      15.047  -6.700 -22.632  1.00 52.12           C
ATOM   2166  HB  ILE A 139      15.393  -6.795 -21.615  1.00 23.54           H
ATOM   2167  CG2 ILE A 139      13.533  -6.851 -22.633  1.00 51.43           C
ATOM   2168 HG21 ILE A 139      13.105  -6.196 -21.888  1.00 44.13           H
ATOM   2169 HG22 ILE A 139      13.146  -6.589 -23.607  1.00 71.21           H
ATOM   2170 HG23 ILE A 139      13.273  -7.874 -22.405  1.00 51.33           H
ATOM   2171  CG1 ILE A 139      15.697  -7.790 -23.487  1.00 32.03           C
ATOM   2172 HG12 ILE A 139      15.308  -7.732 -24.491  1.00 14.32           H
ATOM   2173 HG13 ILE A 139      16.765  -7.630 -23.509  1.00 42.23           H
ATOM   2174  CD1 ILE A 139      15.447  -9.190 -22.972  1.00 73.43           C
ATOM   2175 HD11 ILE A 139      14.434  -9.485 -23.207  1.00 45.42           H
ATOM   2176 HD12 ILE A 139      16.138  -9.875 -23.441  1.00  4.14           H
ATOM   2177 HD13 ILE A 139      15.589  -9.211 -21.902  1.00 34.51           H
ATOM   2178  C   ILE A 139      16.876  -5.004 -22.710  1.00 11.45           C
ATOM   2179  O   ILE A 139      17.832  -5.161 -23.469  1.00 73.34           O
ATOM   2180  N   PRO A 140      17.028  -4.561 -21.453  1.00 14.34           N
ATOM   2181  CA  PRO A 140      18.337  -4.230 -20.882  1.00 51.04           C
ATOM   2182  HA  PRO A 140      18.874  -3.527 -21.503  1.00 31.51           H
ATOM   2183  CB  PRO A 140      17.986  -3.570 -19.547  1.00 13.22           C
ATOM   2184  HB2 PRO A 140      18.732  -3.826 -18.808  1.00 63.23           H
ATOM   2185  HB3 PRO A 140      17.946  -2.498 -19.670  1.00 45.02           H
ATOM   2186  CG  PRO A 140      16.651  -4.126 -19.189  1.00 13.21           C
ATOM   2187  HG2 PRO A 140      16.771  -5.060 -18.662  1.00  2.00           H
ATOM   2188  HG3 PRO A 140      16.110  -3.417 -18.580  1.00 15.22           H
ATOM   2189  CD  PRO A 140      15.933  -4.349 -20.491  1.00 74.20           C
ATOM   2190  HD2 PRO A 140      15.300  -5.222 -20.428  1.00 63.43           H
ATOM   2191  HD3 PRO A 140      15.351  -3.478 -20.756  1.00 21.35           H
ATOM   2192  C   PRO A 140      19.199  -5.467 -20.655  1.00  2.23           C
ATOM   2193  O   PRO A 140      18.699  -6.592 -20.646  1.00 51.25           O
ATOM   2194  N   PHE A 141      20.497  -5.252 -20.470  1.00  5.53           N
ATOM   2195  H   PHE A 141      20.837  -4.332 -20.487  1.00 53.23           H
ATOM   2196  CA  PHE A 141      21.430  -6.350 -20.242  1.00 53.53           C
ATOM   2197  HA  PHE A 141      20.852  -7.248 -20.091  1.00 13.02           H
ATOM   2198  CB  PHE A 141      22.335  -6.539 -21.461  1.00 51.14           C
ATOM   2199  HB2 PHE A 141      21.724  -6.766 -22.322  1.00 44.34           H
ATOM   2200  HB3 PHE A 141      22.879  -5.624 -21.642  1.00 21.31           H
ATOM   2201  CG  PHE A 141      23.334  -7.649 -21.300  1.00 11.34           C
ATOM   2202  CD1 PHE A 141      24.608  -7.388 -20.821  1.00 52.23           C
ATOM   2203  HD1 PHE A 141      24.880  -6.374 -20.563  1.00 53.32           H
ATOM   2204  CE1 PHE A 141      25.529  -8.407 -20.671  1.00  4.21           C
ATOM   2205  HE1 PHE A 141      26.519  -8.189 -20.298  1.00 21.24           H
ATOM   2206  CZ  PHE A 141      25.183  -9.703 -21.001  1.00  4.54           C
ATOM   2207  HZ  PHE A 141      25.902 -10.500 -20.883  1.00 74.23           H
ATOM   2208  CE2 PHE A 141      23.916  -9.976 -21.478  1.00 24.12           C
ATOM   2209  HE2 PHE A 141      23.644 -10.988 -21.737  1.00 35.35           H
ATOM   2210  CD2 PHE A 141      22.999  -8.953 -21.626  1.00 42.05           C
ATOM   2211  HD2 PHE A 141      22.009  -9.168 -22.001  1.00 22.42           H
ATOM   2212  C   PHE A 141      22.278  -6.094 -19.000  1.00 31.42           C
ATOM   2213  O   PHE A 141      22.910  -5.045 -18.872  1.00 21.53           O
ATOM   2214  N   ILE A 142      22.285  -7.060 -18.088  1.00 25.45           N
ATOM   2215  H   ILE A 142      21.761  -7.873 -18.247  1.00  5.41           H
ATOM   2216  CA  ILE A 142      23.056  -6.941 -16.856  1.00 34.13           C
ATOM   2217  HA  ILE A 142      23.521  -5.966 -16.847  1.00 14.31           H
ATOM   2218  CB  ILE A 142      22.153  -7.059 -15.614  1.00 13.14           C
ATOM   2219  HB  ILE A 142      21.561  -6.159 -15.539  1.00 62.25           H
ATOM   2220  CG2 ILE A 142      21.204  -8.239 -15.759  1.00 33.13           C
ATOM   2221 HG21 ILE A 142      21.772  -9.136 -15.958  1.00  0.35           H
ATOM   2222 HG22 ILE A 142      20.642  -8.364 -14.845  1.00 22.04           H
ATOM   2223 HG23 ILE A 142      20.523  -8.055 -16.577  1.00 21.31           H
ATOM   2224  CG1 ILE A 142      23.003  -7.204 -14.350  1.00 21.20           C
ATOM   2225 HG12 ILE A 142      22.360  -7.168 -13.485  1.00 22.32           H
ATOM   2226 HG13 ILE A 142      23.512  -8.157 -14.376  1.00  3.23           H
ATOM   2227  CD1 ILE A 142      24.048  -6.121 -14.197  1.00 62.41           C
ATOM   2228 HD11 ILE A 142      24.015  -5.728 -13.192  1.00 32.32           H
ATOM   2229 HD12 ILE A 142      25.027  -6.536 -14.389  1.00 52.23           H
ATOM   2230 HD13 ILE A 142      23.849  -5.327 -14.901  1.00 41.11           H
ATOM   2231  C   ILE A 142      24.144  -8.007 -16.782  1.00 53.13           C
ATOM   2232  O   ILE A 142      23.867  -9.199 -16.908  1.00 61.22           O
ATOM   2233  N   GLU A 143      25.382  -7.568 -16.576  1.00 55.01           N
ATOM   2234  H   GLU A 143      25.539  -6.605 -16.484  1.00 35.12           H
ATOM   2235  CA  GLU A 143      26.511  -8.485 -16.485  1.00 23.33           C
ATOM   2236  HA  GLU A 143      26.215  -9.422 -16.932  1.00 32.00           H
ATOM   2237  CB  GLU A 143      27.713  -7.927 -17.250  1.00 70.51           C
ATOM   2238  HB2 GLU A 143      27.498  -7.962 -18.308  1.00 43.11           H
ATOM   2239  HB3 GLU A 143      27.865  -6.899 -16.957  1.00 22.35           H
ATOM   2240  CG  GLU A 143      29.002  -8.691 -16.999  1.00  5.22           C
ATOM   2241  HG2 GLU A 143      29.823  -8.138 -17.430  1.00  3.42           H
ATOM   2242  HG3 GLU A 143      29.151  -8.780 -15.933  1.00 32.44           H
ATOM   2243  CD  GLU A 143      28.985 -10.081 -17.604  1.00 41.14           C
ATOM   2244  OE1 GLU A 143      27.962 -10.781 -17.453  1.00 14.51           O
ATOM   2245  OE2 GLU A 143      29.994 -10.469 -18.229  1.00 70.22           O
ATOM   2246  C   GLU A 143      26.893  -8.735 -15.028  1.00 41.15           C
ATOM   2247  O   GLU A 143      26.916  -7.812 -14.213  1.00 63.12           O
ATOM   2248  N   THR A 144      27.192  -9.990 -14.708  1.00 31.02           N
ATOM   2249  H   THR A 144      27.155 -10.681 -15.402  1.00 23.14           H
ATOM   2250  CA  THR A 144      27.571 -10.363 -13.351  1.00 10.32           C
ATOM   2251  HA  THR A 144      27.904  -9.471 -12.841  1.00  3.53           H
ATOM   2252  CB  THR A 144      26.376 -10.946 -12.574  1.00 13.13           C
ATOM   2253  HB  THR A 144      26.446 -12.024 -12.592  1.00 33.22           H
ATOM   2254  OG1 THR A 144      25.147 -10.547 -13.193  1.00 25.14           O
ATOM   2255  HG1 THR A 144      25.148  -9.595 -13.320  1.00 74.32           H
ATOM   2256  CG2 THR A 144      26.394 -10.482 -11.125  1.00 54.21           C
ATOM   2257 HG21 THR A 144      26.112  -9.440 -11.077  1.00 63.23           H
ATOM   2258 HG22 THR A 144      25.694 -11.070 -10.550  1.00 23.42           H
ATOM   2259 HG23 THR A 144      27.387 -10.605 -10.720  1.00 20.52           H
ATOM   2260  C   THR A 144      28.705 -11.382 -13.357  1.00 14.32           C
ATOM   2261  O   THR A 144      28.851 -12.156 -14.303  1.00  1.15           O
ATOM   2262  N   SER A 145      29.504 -11.377 -12.295  1.00  2.10           N
ATOM   2263  H   SER A 145      29.336 -10.735 -11.573  1.00 72.41           H
ATOM   2264  CA  SER A 145      30.627 -12.300 -12.180  1.00  5.53           C
ATOM   2265  HA  SER A 145      30.512 -13.058 -12.939  1.00 65.34           H
ATOM   2266  CB  SER A 145      31.947 -11.561 -12.409  1.00 43.25           C
ATOM   2267  HB2 SER A 145      32.323 -11.198 -11.465  1.00 21.21           H
ATOM   2268  HB3 SER A 145      32.665 -12.240 -12.846  1.00 44.11           H
ATOM   2269  OG  SER A 145      31.770 -10.459 -13.283  1.00 71.54           O
ATOM   2270  HG  SER A 145      32.544 -10.366 -13.843  1.00 25.33           H
ATOM   2271  C   SER A 145      30.640 -12.972 -10.810  1.00 73.13           C
ATOM   2272  O   SER A 145      29.815 -12.667  -9.949  1.00 43.43           O
ATOM   2273  N   ALA A 146      31.581 -13.890 -10.617  1.00 44.22           N
ATOM   2274  H   ALA A 146      32.210 -14.090 -11.342  1.00 12.51           H
ATOM   2275  CA  ALA A 146      31.703 -14.605  -9.353  1.00  4.21           C
ATOM   2276  HA  ALA A 146      30.793 -15.166  -9.198  1.00  0.25           H
ATOM   2277  CB  ALA A 146      32.861 -15.590  -9.414  1.00 21.34           C
ATOM   2278  HB1 ALA A 146      32.856 -16.207  -8.527  1.00 75.21           H
ATOM   2279  HB2 ALA A 146      32.756 -16.215 -10.288  1.00 22.51           H
ATOM   2280  HB3 ALA A 146      33.793 -15.048  -9.469  1.00  3.33           H
ATOM   2281  C   ALA A 146      31.891 -13.636  -8.190  1.00 62.13           C
ATOM   2282  O   ALA A 146      31.248 -13.767  -7.149  1.00 33.41           O
ATOM   2283  N   LYS A 147      32.777 -12.663  -8.374  1.00 63.31           N
ATOM   2284  H   LYS A 147      33.259 -12.611  -9.226  1.00 43.25           H
ATOM   2285  CA  LYS A 147      33.050 -11.671  -7.341  1.00 63.20           C
ATOM   2286  HA  LYS A 147      32.931 -12.150  -6.381  1.00 71.21           H
ATOM   2287  CB  LYS A 147      34.486 -11.156  -7.466  1.00 61.41           C
ATOM   2288  HB2 LYS A 147      34.706 -10.528  -6.616  1.00 12.14           H
ATOM   2289  HB3 LYS A 147      35.160 -12.001  -7.462  1.00 61.03           H
ATOM   2290  CG  LYS A 147      34.736 -10.353  -8.730  1.00 42.15           C
ATOM   2291  HG2 LYS A 147      34.102 -10.732  -9.518  1.00 42.44           H
ATOM   2292  HG3 LYS A 147      34.497  -9.316  -8.540  1.00 60.14           H
ATOM   2293  CD  LYS A 147      36.186 -10.451  -9.176  1.00 75.32           C
ATOM   2294  HD2 LYS A 147      36.529 -11.465  -9.035  1.00 33.32           H
ATOM   2295  HD3 LYS A 147      36.250 -10.190 -10.223  1.00 74.21           H
ATOM   2296  CE  LYS A 147      37.079  -9.515  -8.377  1.00 41.24           C
ATOM   2297  HE2 LYS A 147      37.970  -9.312  -8.952  1.00 11.44           H
ATOM   2298  HE3 LYS A 147      36.546  -8.592  -8.202  1.00 73.21           H
ATOM   2299  NZ  LYS A 147      37.471 -10.105  -7.067  1.00 53.14           N
ATOM   2300  HZ1 LYS A 147      36.832  -9.768  -6.319  1.00 20.14           H
ATOM   2301  HZ2 LYS A 147      37.417 -11.143  -7.113  1.00  4.33           H
ATOM   2302  HZ3 LYS A 147      38.444  -9.829  -6.828  1.00  4.32           H
ATOM   2303  C   LYS A 147      32.071 -10.505  -7.434  1.00 62.31           C
ATOM   2304  O   LYS A 147      31.728  -9.887  -6.426  1.00 41.50           O
ATOM   2305  N   THR A 148      31.623 -10.211  -8.650  1.00 54.44           N
ATOM   2306  H   THR A 148      31.933 -10.740  -9.414  1.00 72.13           H
ATOM   2307  CA  THR A 148      30.683  -9.120  -8.875  1.00 13.52           C
ATOM   2308  HA  THR A 148      30.820  -8.394  -8.087  1.00  0.44           H
ATOM   2309  CB  THR A 148      30.942  -8.423 -10.224  1.00 60.21           C
ATOM   2310  HB  THR A 148      30.417  -8.965 -10.998  1.00 50.31           H
ATOM   2311  OG1 THR A 148      32.344  -8.430 -10.518  1.00 35.43           O
ATOM   2312  HG1 THR A 148      32.478  -8.207 -11.442  1.00  2.31           H
ATOM   2313  CG2 THR A 148      30.431  -6.991 -10.201  1.00 11.42           C
ATOM   2314 HG21 THR A 148      30.306  -6.670  -9.177  1.00 52.42           H
ATOM   2315 HG22 THR A 148      31.143  -6.346 -10.696  1.00 35.43           H
ATOM   2316 HG23 THR A 148      29.481  -6.939 -10.713  1.00  5.20           H
ATOM   2317  C   THR A 148      29.243  -9.619  -8.842  1.00 52.20           C
ATOM   2318  O   THR A 148      28.346  -8.993  -9.407  1.00 12.30           O
ATOM   2319  N   ARG A 149      29.028 -10.749  -8.177  1.00 23.13           N
ATOM   2320  H   ARG A 149      29.784 -11.202  -7.747  1.00 72.23           H
ATOM   2321  CA  ARG A 149      27.696 -11.332  -8.071  1.00 23.40           C
ATOM   2322  HA  ARG A 149      27.413 -11.692  -9.049  1.00 12.32           H
ATOM   2323  CB  ARG A 149      27.708 -12.509  -7.093  1.00 14.52           C
ATOM   2324  HB2 ARG A 149      28.568 -12.416  -6.447  1.00 24.42           H
ATOM   2325  HB3 ARG A 149      26.811 -12.470  -6.492  1.00 63.03           H
ATOM   2326  CG  ARG A 149      27.767 -13.866  -7.773  1.00 61.24           C
ATOM   2327  HG2 ARG A 149      26.982 -13.923  -8.513  1.00 12.32           H
ATOM   2328  HG3 ARG A 149      28.727 -13.975  -8.256  1.00  0.23           H
ATOM   2329  CD  ARG A 149      27.584 -14.998  -6.775  1.00 33.41           C
ATOM   2330  HD2 ARG A 149      28.081 -14.733  -5.854  1.00 41.32           H
ATOM   2331  HD3 ARG A 149      26.528 -15.129  -6.589  1.00  1.41           H
ATOM   2332  NE  ARG A 149      28.138 -16.257  -7.267  1.00 12.03           N
ATOM   2333  HE  ARG A 149      28.388 -16.304  -8.213  1.00  2.15           H
ATOM   2334  CZ  ARG A 149      28.317 -17.329  -6.503  1.00 65.01           C
ATOM   2335  NH1 ARG A 149      27.988 -17.295  -5.219  1.00 70.33           N
ATOM   2336 HH11 ARG A 149      27.603 -16.461  -4.825  1.00 33.54           H
ATOM   2337 HH12 ARG A 149      28.123 -18.104  -4.647  1.00 21.43           H
ATOM   2338  NH2 ARG A 149      28.827 -18.438  -7.024  1.00  3.03           N
ATOM   2339 HH21 ARG A 149      29.077 -18.467  -7.991  1.00 73.21           H
ATOM   2340 HH22 ARG A 149      28.962 -19.244  -6.448  1.00 62.03           H
ATOM   2341  C   ARG A 149      26.680 -10.289  -7.616  1.00 42.35           C
ATOM   2342  O   ARG A 149      25.511 -10.342  -7.995  1.00 74.13           O
ATOM   2343  N   GLN A 150      27.136  -9.342  -6.803  1.00 11.24           N
ATOM   2344  H   GLN A 150      28.078  -9.353  -6.537  1.00 24.15           H
ATOM   2345  CA  GLN A 150      26.266  -8.287  -6.296  1.00 30.10           C
ATOM   2346  HA  GLN A 150      25.544  -8.742  -5.635  1.00 73.14           H
ATOM   2347  CB  GLN A 150      27.081  -7.259  -5.509  1.00 73.00           C
ATOM   2348  HB2 GLN A 150      26.403  -6.555  -5.050  1.00 52.01           H
ATOM   2349  HB3 GLN A 150      27.633  -7.771  -4.735  1.00 62.32           H
ATOM   2350  CG  GLN A 150      28.069  -6.482  -6.364  1.00 74.12           C
ATOM   2351  HG2 GLN A 150      29.027  -6.473  -5.867  1.00 21.43           H
ATOM   2352  HG3 GLN A 150      28.165  -6.977  -7.319  1.00 55.24           H
ATOM   2353  CD  GLN A 150      27.634  -5.049  -6.601  1.00 63.13           C
ATOM   2354  OE1 GLN A 150      27.616  -4.233  -5.679  1.00 65.03           O
ATOM   2355  NE2 GLN A 150      27.281  -4.735  -7.842  1.00 43.22           N
ATOM   2356 HE21 GLN A 150      27.319  -5.437  -8.526  1.00 21.04           H
ATOM   2357 HE22 GLN A 150      26.996  -3.816  -8.024  1.00 34.14           H
ATOM   2358  C   GLN A 150      25.523  -7.599  -7.437  1.00 21.34           C
ATOM   2359  O   GLN A 150      24.416  -7.094  -7.254  1.00 44.24           O
ATOM   2360  N   GLY A 151      26.140  -7.584  -8.614  1.00 43.13           N
ATOM   2361  H   GLY A 151      27.022  -8.003  -8.701  1.00 21.12           H
ATOM   2362  CA  GLY A 151      25.523  -6.955  -9.767  1.00 51.02           C
ATOM   2363  HA2 GLY A 151      25.333  -5.917  -9.539  1.00 34.05           H
ATOM   2364  HA3 GLY A 151      26.206  -7.010 -10.602  1.00  4.12           H
ATOM   2365  C   GLY A 151      24.218  -7.618 -10.160  1.00 72.40           C
ATOM   2366  O   GLY A 151      23.346  -6.986 -10.757  1.00  3.13           O
ATOM   2367  N   VAL A 152      24.082  -8.898  -9.826  1.00 63.04           N
ATOM   2368  H   VAL A 152      24.812  -9.348  -9.352  1.00 11.04           H
ATOM   2369  CA  VAL A 152      22.874  -9.648 -10.149  1.00 23.24           C
ATOM   2370  HA  VAL A 152      22.804  -9.723 -11.224  1.00 42.41           H
ATOM   2371  CB  VAL A 152      22.927 -11.074  -9.568  1.00  4.21           C
ATOM   2372  HB  VAL A 152      23.906 -11.485  -9.766  1.00 61.44           H
ATOM   2373  CG1 VAL A 152      22.720 -11.045  -8.061  1.00 42.03           C
ATOM   2374 HG11 VAL A 152      21.663 -10.995  -7.844  1.00 44.12           H
ATOM   2375 HG12 VAL A 152      23.136 -11.941  -7.624  1.00 14.34           H
ATOM   2376 HG13 VAL A 152      23.214 -10.179  -7.646  1.00 43.14           H
ATOM   2377  CG2 VAL A 152      21.891 -11.961 -10.240  1.00 72.41           C
ATOM   2378 HG21 VAL A 152      20.959 -11.902  -9.697  1.00  2.22           H
ATOM   2379 HG22 VAL A 152      21.737 -11.629 -11.256  1.00 71.21           H
ATOM   2380 HG23 VAL A 152      22.240 -12.983 -10.244  1.00 62.34           H
ATOM   2381  C   VAL A 152      21.631  -8.942  -9.620  1.00  2.24           C
ATOM   2382  O   VAL A 152      20.557  -9.023 -10.217  1.00  5.55           O
ATOM   2383  N   ASP A 153      21.784  -8.249  -8.496  1.00 61.15           N
ATOM   2384  H   ASP A 153      22.665  -8.223  -8.067  1.00 42.34           H
ATOM   2385  CA  ASP A 153      20.674  -7.526  -7.887  1.00 30.11           C
ATOM   2386  HA  ASP A 153      19.950  -8.253  -7.551  1.00 12.34           H
ATOM   2387  CB  ASP A 153      21.163  -6.718  -6.684  1.00 31.44           C
ATOM   2388  HB2 ASP A 153      22.149  -7.061  -6.405  1.00 33.25           H
ATOM   2389  HB3 ASP A 153      21.213  -5.674  -6.956  1.00 31.34           H
ATOM   2390  CG  ASP A 153      20.249  -6.859  -5.482  1.00 41.21           C
ATOM   2391  OD1 ASP A 153      19.921  -8.007  -5.117  1.00 32.30           O
ATOM   2392  OD2 ASP A 153      19.863  -5.820  -4.906  1.00 60.43           O
ATOM   2393  C   ASP A 153      20.007  -6.601  -8.899  1.00 52.45           C
ATOM   2394  O   ASP A 153      18.789  -6.422  -8.884  1.00 72.41           O
ATOM   2395  N   ASP A 154      20.813  -6.013  -9.777  1.00 72.42           N
ATOM   2396  H   ASP A 154      21.775  -6.195  -9.739  1.00 23.54           H
ATOM   2397  CA  ASP A 154      20.301  -5.106 -10.797  1.00 52.23           C
ATOM   2398  HA  ASP A 154      19.860  -4.258 -10.296  1.00  3.54           H
ATOM   2399  CB  ASP A 154      21.440  -4.617 -11.693  1.00 52.33           C
ATOM   2400  HB2 ASP A 154      22.380  -4.971 -11.295  1.00 73.15           H
ATOM   2401  HB3 ASP A 154      21.302  -5.014 -12.688  1.00 41.53           H
ATOM   2402  CG  ASP A 154      21.498  -3.104 -11.783  1.00 35.43           C
ATOM   2403  OD1 ASP A 154      20.427  -2.464 -11.711  1.00 64.22           O
ATOM   2404  OD2 ASP A 154      22.613  -2.561 -11.923  1.00 51.03           O
ATOM   2405  C   ASP A 154      19.229  -5.787 -11.642  1.00 70.14           C
ATOM   2406  O   ASP A 154      18.224  -5.174 -12.000  1.00 13.11           O
ATOM   2407  N   ALA A 155      19.452  -7.058 -11.959  1.00 72.50           N
ATOM   2408  H   ALA A 155      20.272  -7.493 -11.644  1.00 52.34           H
ATOM   2409  CA  ALA A 155      18.505  -7.823 -12.761  1.00 60.21           C
ATOM   2410  HA  ALA A 155      18.445  -7.362 -13.737  1.00 22.14           H
ATOM   2411  CB  ALA A 155      18.999  -9.251 -12.943  1.00  4.42           C
ATOM   2412  HB1 ALA A 155      18.290  -9.936 -12.503  1.00 72.03           H
ATOM   2413  HB2 ALA A 155      19.102  -9.465 -13.996  1.00 53.23           H
ATOM   2414  HB3 ALA A 155      19.958  -9.364 -12.458  1.00 35.34           H
ATOM   2415  C   ALA A 155      17.118  -7.818 -12.127  1.00 23.33           C
ATOM   2416  O   ALA A 155      16.107  -7.724 -12.822  1.00 72.22           O
ATOM   2417  N   PHE A 156      17.078  -7.921 -10.802  1.00 43.14           N
ATOM   2418  H   PHE A 156      17.919  -7.993 -10.303  1.00 11.11           H
ATOM   2419  CA  PHE A 156      15.815  -7.930 -10.074  1.00 70.11           C
ATOM   2420  HA  PHE A 156      15.142  -8.598 -10.589  1.00 33.14           H
ATOM   2421  CB  PHE A 156      16.028  -8.439  -8.647  1.00 22.00           C
ATOM   2422  HB2 PHE A 156      17.069  -8.324  -8.383  1.00 14.30           H
ATOM   2423  HB3 PHE A 156      15.422  -7.855  -7.970  1.00 64.53           H
ATOM   2424  CG  PHE A 156      15.664  -9.885  -8.466  1.00  4.14           C
ATOM   2425  CD1 PHE A 156      16.603 -10.797  -8.011  1.00 73.42           C
ATOM   2426  HD1 PHE A 156      17.605 -10.460  -7.786  1.00 52.23           H
ATOM   2427  CE1 PHE A 156      16.271 -12.129  -7.843  1.00  1.32           C
ATOM   2428  HE1 PHE A 156      17.013 -12.829  -7.489  1.00 34.35           H
ATOM   2429  CZ  PHE A 156      14.991 -12.561  -8.130  1.00 64.31           C
ATOM   2430  HZ  PHE A 156      14.730 -13.601  -7.999  1.00  0.44           H
ATOM   2431  CE2 PHE A 156      14.046 -11.661  -8.583  1.00 64.40           C
ATOM   2432  HE2 PHE A 156      13.045 -11.997  -8.809  1.00 23.34           H
ATOM   2433  CD2 PHE A 156      14.384 -10.332  -8.750  1.00 11.41           C
ATOM   2434  HD2 PHE A 156      13.644  -9.630  -9.105  1.00 41.52           H
ATOM   2435  C   PHE A 156      15.196  -6.536 -10.042  1.00 13.23           C
ATOM   2436  O   PHE A 156      14.037  -6.351 -10.414  1.00 13.43           O
ATOM   2437  N   TYR A 157      15.976  -5.559  -9.594  1.00  4.11           N
ATOM   2438  H   TYR A 157      16.891  -5.769  -9.312  1.00  0.43           H
ATOM   2439  CA  TYR A 157      15.505  -4.182  -9.509  1.00 51.34           C
ATOM   2440  HA  TYR A 157      14.681  -4.155  -8.811  1.00 70.45           H
ATOM   2441  CB  TYR A 157      16.620  -3.269  -8.995  1.00 72.51           C
ATOM   2442  HB2 TYR A 157      17.569  -3.631  -9.361  1.00 14.42           H
ATOM   2443  HB3 TYR A 157      16.455  -2.268  -9.364  1.00 12.30           H
ATOM   2444  CG  TYR A 157      16.700  -3.202  -7.487  1.00 34.13           C
ATOM   2445  CD1 TYR A 157      16.564  -4.348  -6.713  1.00 23.14           C
ATOM   2446  HD1 TYR A 157      16.400  -5.297  -7.203  1.00 52.42           H
ATOM   2447  CE1 TYR A 157      16.636  -4.291  -5.334  1.00 73.51           C
ATOM   2448  HE1 TYR A 157      16.528  -5.193  -4.749  1.00 64.12           H
ATOM   2449  CZ  TYR A 157      16.846  -3.079  -4.711  1.00 51.24           C
ATOM   2450  CE2 TYR A 157      16.983  -1.927  -5.458  1.00 24.03           C
ATOM   2451  HE2 TYR A 157      17.147  -0.977  -4.970  1.00 24.51           H
ATOM   2452  CD2 TYR A 157      16.909  -1.993  -6.836  1.00  1.15           C
ATOM   2453  HD2 TYR A 157      17.016  -1.092  -7.423  1.00 71.52           H
ATOM   2454  OH  TYR A 157      16.918  -3.017  -3.339  1.00 31.14           O
ATOM   2455  HH  TYR A 157      16.890  -2.099  -3.058  1.00 34.42           H
ATOM   2456  C   TYR A 157      15.016  -3.689 -10.868  1.00 34.21           C
ATOM   2457  O   TYR A 157      14.048  -2.932 -10.956  1.00 62.15           O
ATOM   2458  N   THR A 158      15.691  -4.125 -11.927  1.00 21.13           N
ATOM   2459  H   THR A 158      16.453  -4.727 -11.792  1.00 12.33           H
ATOM   2460  CA  THR A 158      15.327  -3.730 -13.281  1.00 44.54           C
ATOM   2461  HA  THR A 158      15.309  -2.650 -13.320  1.00 41.01           H
ATOM   2462  CB  THR A 158      16.358  -4.233 -14.310  1.00  1.15           C
ATOM   2463  HB  THR A 158      16.424  -5.309 -14.233  1.00 41.13           H
ATOM   2464  OG1 THR A 158      17.643  -3.665 -14.033  1.00 23.41           O
ATOM   2465  HG1 THR A 158      18.231  -4.349 -13.703  1.00 61.52           H
ATOM   2466  CG2 THR A 158      15.932  -3.871 -15.724  1.00 62.14           C
ATOM   2467 HG21 THR A 158      16.725  -3.321 -16.209  1.00 52.53           H
ATOM   2468 HG22 THR A 158      15.728  -4.774 -16.281  1.00  3.10           H
ATOM   2469 HG23 THR A 158      15.041  -3.262 -15.687  1.00 41.15           H
ATOM   2470  C   THR A 158      13.949  -4.261 -13.658  1.00 64.32           C
ATOM   2471  O   THR A 158      13.180  -3.589 -14.347  1.00 63.40           O
ATOM   2472  N   LEU A 159      13.642  -5.471 -13.202  1.00 43.34           N
ATOM   2473  H   LEU A 159      14.296  -5.957 -12.659  1.00 33.43           H
ATOM   2474  CA  LEU A 159      12.355  -6.093 -13.491  1.00 71.04           C
ATOM   2475  HA  LEU A 159      12.294  -6.249 -14.558  1.00 42.52           H
ATOM   2476  CB  LEU A 159      12.250  -7.445 -12.784  1.00 35.13           C
ATOM   2477  HB2 LEU A 159      13.251  -7.783 -12.565  1.00 11.40           H
ATOM   2478  HB3 LEU A 159      11.713  -7.292 -11.858  1.00 72.02           H
ATOM   2479  CG  LEU A 159      11.540  -8.555 -13.560  1.00 24.41           C
ATOM   2480  HG  LEU A 159      11.493  -9.443 -12.944  1.00  0.12           H
ATOM   2481  CD1 LEU A 159      10.116  -8.144 -13.899  1.00  1.11           C
ATOM   2482 HD11 LEU A 159       9.638  -7.744 -13.017  1.00 54.44           H
ATOM   2483 HD12 LEU A 159      10.134  -7.391 -14.673  1.00 14.54           H
ATOM   2484 HD13 LEU A 159       9.566  -9.005 -14.248  1.00 31.25           H
ATOM   2485  CD2 LEU A 159      12.313  -8.900 -14.825  1.00  5.44           C
ATOM   2486 HD21 LEU A 159      12.502  -9.963 -14.853  1.00 43.41           H
ATOM   2487 HD22 LEU A 159      11.734  -8.614 -15.690  1.00 11.32           H
ATOM   2488 HD23 LEU A 159      13.253  -8.367 -14.829  1.00 12.25           H
ATOM   2489  C   LEU A 159      11.204  -5.189 -13.060  1.00 62.51           C
ATOM   2490  O   LEU A 159      10.311  -4.884 -13.850  1.00 41.34           O
ATOM   2491  N   VAL A 160      11.233  -4.763 -11.801  1.00 60.23           N
ATOM   2492  H   VAL A 160      11.971  -5.041 -11.219  1.00 50.05           H
ATOM   2493  CA  VAL A 160      10.194  -3.891 -11.265  1.00 64.54           C
ATOM   2494  HA  VAL A 160       9.236  -4.306 -11.541  1.00 55.22           H
ATOM   2495  CB  VAL A 160      10.264  -3.815  -9.729  1.00 11.14           C
ATOM   2496  HB  VAL A 160      11.192  -3.335  -9.454  1.00 15.32           H
ATOM   2497  CG1 VAL A 160       9.116  -2.979  -9.183  1.00 71.30           C
ATOM   2498 HG11 VAL A 160       9.020  -3.149  -8.121  1.00 20.21           H
ATOM   2499 HG12 VAL A 160       9.314  -1.933  -9.364  1.00 25.22           H
ATOM   2500 HG13 VAL A 160       8.198  -3.262  -9.677  1.00 61.12           H
ATOM   2501  CG2 VAL A 160      10.252  -5.211  -9.125  1.00 32.11           C
ATOM   2502 HG21 VAL A 160      11.218  -5.425  -8.693  1.00  2.24           H
ATOM   2503 HG22 VAL A 160       9.494  -5.265  -8.357  1.00 42.20           H
ATOM   2504 HG23 VAL A 160      10.034  -5.935  -9.896  1.00 64.03           H
ATOM   2505  C   VAL A 160      10.308  -2.484 -11.839  1.00 44.31           C
ATOM   2506  O   VAL A 160       9.303  -1.849 -12.158  1.00 71.24           O
ATOM   2507  N   ARG A 161      11.540  -2.001 -11.968  1.00 30.01           N
ATOM   2508  H   ARG A 161      12.302  -2.555 -11.696  1.00 14.31           H
ATOM   2509  CA  ARG A 161      11.786  -0.667 -12.503  1.00 32.32           C
ATOM   2510  HA  ARG A 161      11.324   0.047 -11.838  1.00 54.24           H
ATOM   2511  CB  ARG A 161      13.289  -0.389 -12.565  1.00 53.33           C
ATOM   2512  HB2 ARG A 161      13.683  -0.375 -11.560  1.00 31.34           H
ATOM   2513  HB3 ARG A 161      13.767  -1.182 -13.120  1.00 53.10           H
ATOM   2514  CG  ARG A 161      13.636   0.934 -13.230  1.00 30.45           C
ATOM   2515  HG2 ARG A 161      12.816   1.623 -13.089  1.00 63.30           H
ATOM   2516  HG3 ARG A 161      14.528   1.333 -12.770  1.00 53.11           H
ATOM   2517  CD  ARG A 161      13.882   0.760 -14.720  1.00 51.52           C
ATOM   2518  HD2 ARG A 161      14.213  -0.251 -14.902  1.00 31.22           H
ATOM   2519  HD3 ARG A 161      12.956   0.936 -15.247  1.00 12.03           H
ATOM   2520  NE  ARG A 161      14.895   1.687 -15.219  1.00 73.00           N
ATOM   2521  HE  ARG A 161      15.757   1.312 -15.493  1.00  4.15           H
ATOM   2522  CZ  ARG A 161      14.706   2.998 -15.319  1.00 74.04           C
ATOM   2523  NH1 ARG A 161      13.548   3.534 -14.957  1.00 24.11           N
ATOM   2524 HH11 ARG A 161      12.816   2.950 -14.606  1.00 41.44           H
ATOM   2525 HH12 ARG A 161      13.409   4.522 -15.032  1.00 61.43           H
ATOM   2526  NH2 ARG A 161      15.676   3.776 -15.783  1.00 34.21           N
ATOM   2527 HH21 ARG A 161      16.549   3.375 -16.057  1.00  5.41           H
ATOM   2528 HH22 ARG A 161      15.532   4.762 -15.858  1.00 44.12           H
ATOM   2529  C   ARG A 161      11.172  -0.517 -13.892  1.00 13.25           C
ATOM   2530  O   ARG A 161      10.467   0.454 -14.167  1.00 20.34           O
ATOM   2531  N   GLU A 162      11.445  -1.484 -14.762  1.00  1.30           N
ATOM   2532  H   GLU A 162      12.013  -2.232 -14.483  1.00 43.21           H
ATOM   2533  CA  GLU A 162      10.920  -1.457 -16.122  1.00 63.11           C
ATOM   2534  HA  GLU A 162      11.343  -0.600 -16.624  1.00 12.21           H
ATOM   2535  CB  GLU A 162      11.329  -2.725 -16.875  1.00 52.11           C
ATOM   2536  HB2 GLU A 162      12.360  -2.949 -16.645  1.00 60.24           H
ATOM   2537  HB3 GLU A 162      10.709  -3.543 -16.540  1.00 32.23           H
ATOM   2538  CG  GLU A 162      11.189  -2.608 -18.384  1.00 23.53           C
ATOM   2539  HG2 GLU A 162      11.031  -3.594 -18.795  1.00 31.11           H
ATOM   2540  HG3 GLU A 162      10.336  -1.985 -18.606  1.00 73.35           H
ATOM   2541  CD  GLU A 162      12.416  -2.003 -19.038  1.00 11.31           C
ATOM   2542  OE1 GLU A 162      12.342  -0.831 -19.465  1.00 62.40           O
ATOM   2543  OE2 GLU A 162      13.449  -2.699 -19.123  1.00 33.30           O
ATOM   2544  C   GLU A 162       9.400  -1.323 -16.116  1.00 61.42           C
ATOM   2545  O   GLU A 162       8.825  -0.626 -16.952  1.00 73.45           O
ATOM   2546  N   ILE A 163       8.757  -1.996 -15.168  1.00 73.42           N
ATOM   2547  H   ILE A 163       9.271  -2.534 -14.531  1.00 71.30           H
ATOM   2548  CA  ILE A 163       7.304  -1.953 -15.053  1.00  4.41           C
ATOM   2549  HA  ILE A 163       6.888  -2.055 -16.045  1.00 23.11           H
ATOM   2550  CB  ILE A 163       6.774  -3.107 -14.183  1.00 33.40           C
ATOM   2551  HB  ILE A 163       7.200  -3.011 -13.196  1.00 42.44           H
ATOM   2552  CG2 ILE A 163       5.260  -3.022 -14.055  1.00 41.21           C
ATOM   2553 HG21 ILE A 163       4.881  -2.285 -14.748  1.00  4.33           H
ATOM   2554 HG22 ILE A 163       4.825  -3.984 -14.280  1.00 72.31           H
ATOM   2555 HG23 ILE A 163       5.000  -2.736 -13.047  1.00 14.22           H
ATOM   2556  CG1 ILE A 163       7.188  -4.455 -14.777  1.00 42.15           C
ATOM   2557 HG12 ILE A 163       6.540  -4.690 -15.607  1.00 21.23           H
ATOM   2558 HG13 ILE A 163       8.207  -4.386 -15.131  1.00  0.25           H
ATOM   2559  CD1 ILE A 163       7.114  -5.599 -13.791  1.00 32.11           C
ATOM   2560 HD11 ILE A 163       7.525  -5.285 -12.843  1.00 42.42           H
ATOM   2561 HD12 ILE A 163       6.083  -5.892 -13.656  1.00 61.24           H
ATOM   2562 HD13 ILE A 163       7.680  -6.438 -14.169  1.00  1.44           H
ATOM   2563  C   ILE A 163       6.840  -0.628 -14.458  1.00 12.32           C
ATOM   2564  O   ILE A 163       5.778  -0.115 -14.812  1.00 42.20           O
ATOM   2565  N   ARG A 164       7.643  -0.078 -13.553  1.00 40.30           N
ATOM   2566  H   ARG A 164       8.476  -0.535 -13.312  1.00 40.51           H
ATOM   2567  CA  ARG A 164       7.315   1.188 -12.909  1.00 13.31           C
ATOM   2568  HA  ARG A 164       6.341   1.086 -12.454  1.00 52.40           H
ATOM   2569  CB  ARG A 164       8.340   1.513 -11.821  1.00 63.42           C
ATOM   2570  HB2 ARG A 164       9.295   1.096 -12.107  1.00 30.32           H
ATOM   2571  HB3 ARG A 164       8.435   2.585 -11.741  1.00 35.03           H
ATOM   2572  CG  ARG A 164       7.972   0.963 -10.453  1.00 73.30           C
ATOM   2573  HG2 ARG A 164       6.899   1.009 -10.333  1.00 43.35           H
ATOM   2574  HG3 ARG A 164       8.299  -0.064 -10.388  1.00 70.32           H
ATOM   2575  CD  ARG A 164       8.625   1.762  -9.337  1.00  4.13           C
ATOM   2576  HD2 ARG A 164       9.620   1.376  -9.170  1.00 71.02           H
ATOM   2577  HD3 ARG A 164       8.687   2.796  -9.642  1.00  3.14           H
ATOM   2578  NE  ARG A 164       7.870   1.679  -8.089  1.00 41.35           N
ATOM   2579  HE  ARG A 164       8.214   1.087  -7.389  1.00 71.12           H
ATOM   2580  CZ  ARG A 164       6.753   2.360  -7.860  1.00 51.33           C
ATOM   2581  NH1 ARG A 164       6.264   3.170  -8.789  1.00 74.24           N
ATOM   2582 HH11 ARG A 164       6.736   3.268  -9.665  1.00 61.21           H
ATOM   2583 HH12 ARG A 164       5.421   3.681  -8.615  1.00 24.42           H
ATOM   2584  NH2 ARG A 164       6.122   2.232  -6.700  1.00 23.21           N
ATOM   2585 HH21 ARG A 164       6.488   1.622  -5.997  1.00 50.32           H
ATOM   2586 HH22 ARG A 164       5.282   2.745  -6.528  1.00 72.33           H
ATOM   2587  C   ARG A 164       7.265   2.321 -13.930  1.00 52.01           C
ATOM   2588  O   ARG A 164       6.269   3.038 -14.031  1.00 32.24           O
ATOM   2589  N   LYS A 165       8.346   2.477 -14.686  1.00  4.22           N
ATOM   2590  H   LYS A 165       9.109   1.874 -14.559  1.00  3.33           H
ATOM   2591  CA  LYS A 165       8.427   3.521 -15.700  1.00 43.52           C
ATOM   2592  HA  LYS A 165       8.377   4.476 -15.198  1.00 63.15           H
ATOM   2593  CB  LYS A 165       9.754   3.425 -16.456  1.00 63.14           C
ATOM   2594  HB2 LYS A 165       9.740   4.128 -17.276  1.00 12.10           H
ATOM   2595  HB3 LYS A 165      10.558   3.686 -15.783  1.00 42.23           H
ATOM   2596  CG  LYS A 165      10.034   2.042 -17.019  1.00 44.10           C
ATOM   2597  HG2 LYS A 165      10.451   1.423 -16.238  1.00 50.23           H
ATOM   2598  HG3 LYS A 165       9.107   1.610 -17.367  1.00 14.31           H
ATOM   2599  CD  LYS A 165      11.017   2.100 -18.177  1.00 33.31           C
ATOM   2600  HD2 LYS A 165      11.658   2.959 -18.051  1.00 41.34           H
ATOM   2601  HD3 LYS A 165      11.614   1.199 -18.176  1.00  3.13           H
ATOM   2602  CE  LYS A 165      10.298   2.214 -19.512  1.00 52.44           C
ATOM   2603  HE2 LYS A 165       9.408   1.605 -19.481  1.00 12.01           H
ATOM   2604  HE3 LYS A 165      10.022   3.247 -19.670  1.00 71.41           H
ATOM   2605  NZ  LYS A 165      11.154   1.763 -20.644  1.00  4.31           N
ATOM   2606  HZ1 LYS A 165      11.600   2.583 -21.104  1.00 10.02           H
ATOM   2607  HZ2 LYS A 165      11.900   1.127 -20.296  1.00 61.01           H
ATOM   2608  HZ3 LYS A 165      10.580   1.255 -21.347  1.00 10.15           H
ATOM   2609  C   LYS A 165       7.263   3.419 -16.680  1.00 50.42           C
ATOM   2610  O   LYS A 165       6.786   4.429 -17.201  1.00 22.53           O
ATOM   2611  N   HIS A 166       6.808   2.195 -16.927  1.00 23.24           N
ATOM   2612  H   HIS A 166       7.229   1.430 -16.481  1.00 43.44           H
ATOM   2613  CA  HIS A 166       5.698   1.962 -17.843  1.00 73.30           C
ATOM   2614  HA  HIS A 166       5.821   2.622 -18.688  1.00 32.00           H
ATOM   2615  CB  HIS A 166       5.711   0.515 -18.336  1.00 62.44           C
ATOM   2616  HB2 HIS A 166       6.731   0.159 -18.360  1.00 33.32           H
ATOM   2617  HB3 HIS A 166       5.137  -0.097 -17.655  1.00 50.21           H
ATOM   2618  CG  HIS A 166       5.134   0.344 -19.708  1.00 33.13           C
ATOM   2619  ND1 HIS A 166       5.848   0.589 -20.861  1.00 44.02           N
ATOM   2620  CD2 HIS A 166       3.902  -0.052 -20.107  1.00  3.02           C
ATOM   2621  HD1 HIS A 166       6.779   0.892 -20.904  1.00 52.52           H
ATOM   2622  CE1 HIS A 166       5.081   0.353 -21.910  1.00 41.14           C
ATOM   2623  NE2 HIS A 166       3.895  -0.038 -21.480  1.00  1.31           N
ATOM   2624  HD2 HIS A 166       3.077  -0.328 -19.465  1.00  4.32           H
ATOM   2625  HE1 HIS A 166       5.373   0.461 -22.944  1.00 61.43           H
ATOM   2626  C   HIS A 166       4.364   2.270 -17.170  1.00 32.55           C
ATOM   2627  O   HIS A 166       3.434   2.764 -17.807  1.00 34.30           O
ATOM   2628  N   LYS A 167       4.277   1.974 -15.877  1.00 71.41           N
ATOM   2629  H   LYS A 167       5.053   1.581 -15.424  1.00 12.24           H
ATOM   2630  CA  LYS A 167       3.058   2.219 -15.116  1.00 33.41           C
ATOM   2631  HA  LYS A 167       2.229   1.811 -15.676  1.00  5.52           H
ATOM   2632  CB  LYS A 167       3.132   1.520 -13.756  1.00 73.03           C
ATOM   2633  HB2 LYS A 167       4.141   1.598 -13.380  1.00 31.54           H
ATOM   2634  HB3 LYS A 167       2.462   2.020 -13.071  1.00 74.44           H
ATOM   2635  CG  LYS A 167       2.753   0.050 -13.806  1.00 73.05           C
ATOM   2636  HG2 LYS A 167       3.286  -0.423 -14.618  1.00  0.41           H
ATOM   2637  HG3 LYS A 167       3.030  -0.416 -12.871  1.00 52.14           H
ATOM   2638  CD  LYS A 167       1.261  -0.134 -14.026  1.00 75.04           C
ATOM   2639  HD2 LYS A 167       0.730   0.232 -13.160  1.00 53.22           H
ATOM   2640  HD3 LYS A 167       0.962   0.430 -14.899  1.00 32.21           H
ATOM   2641  CE  LYS A 167       0.905  -1.598 -14.238  1.00 14.44           C
ATOM   2642  HE2 LYS A 167       0.998  -1.829 -15.287  1.00 62.44           H
ATOM   2643  HE3 LYS A 167       1.593  -2.207 -13.672  1.00 25.23           H
ATOM   2644  NZ  LYS A 167      -0.485  -1.900 -13.796  1.00 53.34           N
ATOM   2645  HZ1 LYS A 167      -0.838  -2.749 -14.283  1.00 10.13           H
ATOM   2646  HZ2 LYS A 167      -0.506  -2.067 -12.770  1.00 60.41           H
ATOM   2647  HZ3 LYS A 167      -1.113  -1.100 -14.019  1.00 25.31           H
ATOM   2648  C   LYS A 167       2.830   3.714 -14.919  1.00 45.10           C
ATOM   2649  O   LYS A 167       1.695   4.187 -14.947  1.00 32.23           O
ATOM   2650  N   GLU A 168       3.918   4.453 -14.722  1.00 22.51           N
ATOM   2651  H   GLU A 168       4.796   4.017 -14.710  1.00 42.55           H
ATOM   2652  CA  GLU A 168       3.836   5.894 -14.521  1.00 53.54           C
ATOM   2653  HA  GLU A 168       3.066   6.084 -13.789  1.00 21.15           H
ATOM   2654  CB  GLU A 168       5.167   6.436 -13.995  1.00 72.35           C
ATOM   2655  HB2 GLU A 168       5.078   7.503 -13.857  1.00 43.11           H
ATOM   2656  HB3 GLU A 168       5.377   5.975 -13.042  1.00 32.44           H
ATOM   2657  CG  GLU A 168       6.341   6.169 -14.922  1.00 51.44           C
ATOM   2658  HG2 GLU A 168       6.472   5.102 -15.019  1.00 41.11           H
ATOM   2659  HG3 GLU A 168       6.122   6.593 -15.891  1.00 55.24           H
ATOM   2660  CD  GLU A 168       7.636   6.772 -14.412  1.00 34.53           C
ATOM   2661  OE1 GLU A 168       7.801   6.862 -13.177  1.00 34.20           O
ATOM   2662  OE2 GLU A 168       8.483   7.152 -15.246  1.00  0.52           O
ATOM   2663  C   GLU A 168       3.463   6.604 -15.820  1.00 62.11           C
ATOM   2664  O   GLU A 168       2.737   7.598 -15.812  1.00 41.20           O
ATOM   2665  N   LYS A 169       3.966   6.086 -16.936  1.00 23.05           N
ATOM   2666  H   LYS A 169       4.539   5.292 -16.878  1.00  0.03           H
ATOM   2667  CA  LYS A 169       3.687   6.667 -18.243  1.00 44.33           C
ATOM   2668  HA  LYS A 169       3.396   7.696 -18.094  1.00 24.01           H
ATOM   2669  CB  LYS A 169       4.941   6.626 -19.120  1.00 52.24           C
ATOM   2670  HB2 LYS A 169       4.835   7.352 -19.913  1.00 52.11           H
ATOM   2671  HB3 LYS A 169       5.797   6.889 -18.516  1.00 22.41           H
ATOM   2672  CG  LYS A 169       5.199   5.268 -19.749  1.00 23.23           C
ATOM   2673  HG2 LYS A 169       5.315   4.534 -18.964  1.00 55.44           H
ATOM   2674  HG3 LYS A 169       4.356   5.003 -20.371  1.00 21.22           H
ATOM   2675  CD  LYS A 169       6.457   5.278 -20.601  1.00 23.33           C
ATOM   2676  HD2 LYS A 169       7.309   5.481 -19.968  1.00 73.22           H
ATOM   2677  HD3 LYS A 169       6.575   4.309 -21.065  1.00 74.23           H
ATOM   2678  CE  LYS A 169       6.387   6.341 -21.686  1.00  2.32           C
ATOM   2679  HE2 LYS A 169       5.506   6.168 -22.285  1.00  5.11           H
ATOM   2680  HE3 LYS A 169       6.318   7.312 -21.216  1.00 60.54           H
ATOM   2681  NZ  LYS A 169       7.587   6.314 -22.568  1.00 33.32           N
ATOM   2682  HZ1 LYS A 169       7.721   7.242 -23.017  1.00 43.22           H
ATOM   2683  HZ2 LYS A 169       8.435   6.084 -22.011  1.00 13.12           H
ATOM   2684  HZ3 LYS A 169       7.468   5.595 -23.310  1.00 52.24           H
ATOM   2685  C   LYS A 169       2.546   5.929 -18.935  1.00 32.33           C
ATOM   2686  O   LYS A 169       2.235   6.194 -20.096  1.00 50.41           O
TER    2687      LYS A 169
ENDMDL
MODEL        2
ATOM      1  N   MET A   1       0.980   0.583   0.048  1.00 22.10           N
ATOM      2  H   MET A   1       1.557   0.213   0.749  1.00 63.14           H
ATOM      3  CA  MET A   1       1.529   0.795  -1.286  1.00 42.13           C
ATOM      4  HA  MET A   1       1.198   1.764  -1.630  1.00 64.41           H
ATOM      5  CB  MET A   1       3.058   0.779  -1.240  1.00 43.24           C
ATOM      6  HB2 MET A   1       3.376   0.148  -0.424  1.00 14.55           H
ATOM      7  HB3 MET A   1       3.431   0.369  -2.167  1.00 54.13           H
ATOM      8  CG  MET A   1       3.675   2.155  -1.047  1.00 52.23           C
ATOM      9  HG2 MET A   1       4.702   2.125  -1.378  1.00 23.33           H
ATOM     10  HG3 MET A   1       3.127   2.867  -1.647  1.00 61.23           H
ATOM     11  SD  MET A   1       3.638   2.698   0.672  1.00 71.22           S
ATOM     12  CE  MET A   1       2.117   3.643   0.696  1.00 52.21           C
ATOM     13  HE1 MET A   1       1.282   2.978   0.863  1.00 43.23           H
ATOM     14  HE2 MET A   1       2.159   4.374   1.490  1.00 24.43           H
ATOM     15  HE3 MET A   1       1.991   4.148  -0.251  1.00 25.23           H
ATOM     16  C   MET A   1       1.027  -0.270  -2.256  1.00 51.54           C
ATOM     17  O   MET A   1       0.270  -1.164  -1.876  1.00 51.45           O
ATOM     18  N   THR A   2       1.452  -0.168  -3.512  1.00 25.11           N
ATOM     19  H   THR A   2       2.055   0.566  -3.753  1.00 54.43           H
ATOM     20  CA  THR A   2       1.045  -1.121  -4.536  1.00 53.15           C
ATOM     21  HA  THR A   2       0.000  -1.350  -4.382  1.00 24.53           H
ATOM     22  CB  THR A   2       1.206  -0.529  -5.950  1.00 34.54           C
ATOM     23  HB  THR A   2       0.731   0.441  -5.973  1.00 41.23           H
ATOM     24  OG1 THR A   2       0.575  -1.381  -6.912  1.00 75.40           O
ATOM     25  HG1 THR A   2      -0.260  -0.992  -7.186  1.00 22.54           H
ATOM     26  CG2 THR A   2       2.676  -0.361  -6.301  1.00 50.53           C
ATOM     27 HG21 THR A   2       3.142   0.306  -5.591  1.00 13.51           H
ATOM     28 HG22 THR A   2       3.167  -1.322  -6.268  1.00 11.11           H
ATOM     29 HG23 THR A   2       2.763   0.054  -7.295  1.00 22.12           H
ATOM     30  C   THR A   2       1.854  -2.410  -4.442  1.00 54.51           C
ATOM     31  O   THR A   2       3.036  -2.387  -4.101  1.00 53.22           O
ATOM     32  N   GLU A   3       1.209  -3.531  -4.747  1.00 33.40           N
ATOM     33  H   GLU A   3       0.266  -3.485  -5.012  1.00  4.33           H
ATOM     34  CA  GLU A   3       1.870  -4.830  -4.696  1.00  2.11           C
ATOM     35  HA  GLU A   3       2.700  -4.752  -4.010  1.00 62.50           H
ATOM     36  CB  GLU A   3       0.903  -5.900  -4.186  1.00 73.35           C
ATOM     37  HB2 GLU A   3       1.411  -6.853  -4.178  1.00 21.23           H
ATOM     38  HB3 GLU A   3       0.608  -5.651  -3.178  1.00  1.32           H
ATOM     39  CG  GLU A   3      -0.354  -6.036  -5.030  1.00 64.32           C
ATOM     40  HG2 GLU A   3      -0.123  -5.749  -6.045  1.00 72.11           H
ATOM     41  HG3 GLU A   3      -0.673  -7.068  -5.013  1.00 54.11           H
ATOM     42  CD  GLU A   3      -1.491  -5.168  -4.528  1.00  5.31           C
ATOM     43  OE1 GLU A   3      -2.275  -5.649  -3.684  1.00 12.45           O
ATOM     44  OE2 GLU A   3      -1.596  -4.008  -4.979  1.00 20.22           O
ATOM     45  C   GLU A   3       2.403  -5.223  -6.071  1.00 24.35           C
ATOM     46  O   GLU A   3       1.767  -4.966  -7.092  1.00 54.23           O
ATOM     47  N   TYR A   4       3.576  -5.848  -6.087  1.00 55.01           N
ATOM     48  H   TYR A   4       4.035  -6.025  -5.240  1.00 62.20           H
ATOM     49  CA  TYR A   4       4.197  -6.274  -7.335  1.00 73.54           C
ATOM     50  HA  TYR A   4       3.438  -6.263  -8.104  1.00 70.52           H
ATOM     51  CB  TYR A   4       5.315  -5.308  -7.729  1.00 24.41           C
ATOM     52  HB2 TYR A   4       5.808  -4.955  -6.836  1.00 33.50           H
ATOM     53  HB3 TYR A   4       6.031  -5.830  -8.347  1.00 25.22           H
ATOM     54  CG  TYR A   4       4.830  -4.101  -8.499  1.00 12.03           C
ATOM     55  CD1 TYR A   4       4.036  -4.247  -9.630  1.00 31.13           C
ATOM     56  HD1 TYR A   4       3.767  -5.241  -9.957  1.00 54.12           H
ATOM     57  CE1 TYR A   4       3.590  -3.147 -10.337  1.00  5.13           C
ATOM     58  HE1 TYR A   4       2.974  -3.280 -11.213  1.00 70.55           H
ATOM     59  CZ  TYR A   4       3.936  -1.880  -9.915  1.00 44.15           C
ATOM     60  CE2 TYR A   4       4.723  -1.709  -8.796  1.00  3.43           C
ATOM     61  HE2 TYR A   4       4.995  -0.716  -8.466  1.00 75.44           H
ATOM     62  CD2 TYR A   4       5.165  -2.814  -8.096  1.00 25.42           C
ATOM     63  HD2 TYR A   4       5.783  -2.684  -7.218  1.00 55.25           H
ATOM     64  OH  TYR A   4       3.495  -0.781 -10.616  1.00 41.12           O
ATOM     65  HH  TYR A   4       3.315  -1.032 -11.525  1.00 63.32           H
ATOM     66  C   TYR A   4       4.752  -7.690  -7.212  1.00 20.13           C
ATOM     67  O   TYR A   4       5.658  -7.948  -6.419  1.00 42.30           O
ATOM     68  N   LYS A   5       4.202  -8.605  -8.002  1.00 71.43           N
ATOM     69  H   LYS A   5       3.483  -8.339  -8.613  1.00 52.15           H
ATOM     70  CA  LYS A   5       4.641  -9.996  -7.985  1.00 43.42           C
ATOM     71  HA  LYS A   5       5.228 -10.147  -7.092  1.00 64.01           H
ATOM     72  CB  LYS A   5       3.433 -10.934  -7.952  1.00 54.40           C
ATOM     73  HB2 LYS A   5       2.874 -10.814  -8.868  1.00 53.44           H
ATOM     74  HB3 LYS A   5       3.785 -11.953  -7.886  1.00 70.03           H
ATOM     75  CG  LYS A   5       2.496 -10.677  -6.784  1.00 75.25           C
ATOM     76  HG2 LYS A   5       2.753 -11.343  -5.974  1.00 64.25           H
ATOM     77  HG3 LYS A   5       2.611  -9.652  -6.461  1.00 35.41           H
ATOM     78  CD  LYS A   5       1.045 -10.913  -7.171  1.00 41.34           C
ATOM     79  HD2 LYS A   5       0.729 -10.129  -7.844  1.00 31.13           H
ATOM     80  HD3 LYS A   5       0.965 -11.870  -7.668  1.00 11.42           H
ATOM     81  CE  LYS A   5       0.136 -10.910  -5.952  1.00 74.33           C
ATOM     82  HE2 LYS A   5       0.154 -11.891  -5.503  1.00 65.53           H
ATOM     83  HE3 LYS A   5       0.506 -10.184  -5.245  1.00  4.45           H
ATOM     84  NZ  LYS A   5      -1.269 -10.567  -6.309  1.00 21.22           N
ATOM     85  HZ1 LYS A   5      -1.809 -11.434  -6.507  1.00 13.33           H
ATOM     86  HZ2 LYS A   5      -1.724 -10.060  -5.523  1.00 25.14           H
ATOM     87  HZ3 LYS A   5      -1.285  -9.961  -7.154  1.00 12.23           H
ATOM     88  C   LYS A   5       5.507 -10.308  -9.202  1.00  0.43           C
ATOM     89  O   LYS A   5       5.187  -9.909 -10.323  1.00 23.34           O
ATOM     90  N   LEU A   6       6.603 -11.023  -8.974  1.00 40.12           N
ATOM     91  H   LEU A   6       6.805 -11.312  -8.060  1.00 40.42           H
ATOM     92  CA  LEU A   6       7.515 -11.390 -10.052  1.00 75.14           C
ATOM     93  HA  LEU A   6       7.046 -11.121 -10.988  1.00 25.43           H
ATOM     94  CB  LEU A   6       8.832 -10.625  -9.916  1.00 52.51           C
ATOM     95  HB2 LEU A   6       9.359 -10.705 -10.854  1.00 44.20           H
ATOM     96  HB3 LEU A   6       8.593  -9.588  -9.727  1.00 54.42           H
ATOM     97  CG  LEU A   6       9.772 -11.099  -8.808  1.00 23.12           C
ATOM     98  HG  LEU A   6       9.851 -12.177  -8.848  1.00 40.21           H
ATOM     99  CD1 LEU A   6      11.165 -10.520  -9.005  1.00 14.11           C
ATOM    100 HD11 LEU A   6      11.808 -11.270  -9.440  1.00 62.11           H
ATOM    101 HD12 LEU A   6      11.109  -9.666  -9.664  1.00 64.43           H
ATOM    102 HD13 LEU A   6      11.565 -10.212  -8.050  1.00 71.13           H
ATOM    103  CD2 LEU A   6       9.222 -10.717  -7.441  1.00 42.25           C
ATOM    104 HD21 LEU A   6       8.536 -11.479  -7.103  1.00 62.34           H
ATOM    105 HD22 LEU A   6      10.036 -10.627  -6.738  1.00 25.43           H
ATOM    106 HD23 LEU A   6       8.704  -9.772  -7.514  1.00 35.34           H
ATOM    107  C   LEU A   6       7.783 -12.892 -10.051  1.00  2.43           C
ATOM    108  O   LEU A   6       7.888 -13.513  -8.993  1.00 45.12           O
ATOM    109  N   VAL A   7       7.895 -13.469 -11.243  1.00  5.21           N
ATOM    110  H   VAL A   7       7.802 -12.921 -12.050  1.00 12.11           H
ATOM    111  CA  VAL A   7       8.156 -14.897 -11.379  1.00 54.03           C
ATOM    112  HA  VAL A   7       8.231 -15.319 -10.388  1.00  4.24           H
ATOM    113  CB  VAL A   7       7.008 -15.608 -12.121  1.00 30.23           C
ATOM    114  HB  VAL A   7       7.337 -16.603 -12.382  1.00 22.22           H
ATOM    115  CG1 VAL A   7       5.787 -15.732 -11.222  1.00 10.40           C
ATOM    116 HG11 VAL A   7       5.278 -16.660 -11.432  1.00 75.35           H
ATOM    117 HG12 VAL A   7       6.098 -15.718 -10.188  1.00 23.11           H
ATOM    118 HG13 VAL A   7       5.118 -14.904 -11.407  1.00 63.15           H
ATOM    119  CG2 VAL A   7       6.663 -14.867 -13.404  1.00 22.23           C
ATOM    120 HG21 VAL A   7       5.683 -14.424 -13.311  1.00 13.31           H
ATOM    121 HG22 VAL A   7       7.394 -14.092 -13.579  1.00 11.40           H
ATOM    122 HG23 VAL A   7       6.668 -15.560 -14.232  1.00 71.10           H
ATOM    123  C   VAL A   7       9.461 -15.149 -12.125  1.00 61.01           C
ATOM    124  O   VAL A   7       9.611 -14.763 -13.284  1.00 51.14           O
ATOM    125  N   VAL A   8      10.405 -15.800 -11.452  1.00 75.21           N
ATOM    126  H   VAL A   8      10.226 -16.082 -10.531  1.00 30.42           H
ATOM    127  CA  VAL A   8      11.698 -16.106 -12.051  1.00 41.13           C
ATOM    128  HA  VAL A   8      11.831 -15.459 -12.907  1.00 22.44           H
ATOM    129  CB  VAL A   8      12.850 -15.844 -11.063  1.00 43.13           C
ATOM    130  HB  VAL A   8      12.798 -16.582 -10.277  1.00 31.14           H
ATOM    131  CG1 VAL A   8      14.195 -15.986 -11.761  1.00 34.44           C
ATOM    132 HG11 VAL A   8      14.522 -17.014 -11.706  1.00 35.25           H
ATOM    133 HG12 VAL A   8      14.096 -15.695 -12.796  1.00 12.01           H
ATOM    134 HG13 VAL A   8      14.921 -15.351 -11.276  1.00 30.15           H
ATOM    135  CG2 VAL A   8      12.710 -14.466 -10.435  1.00 53.30           C
ATOM    136 HG21 VAL A   8      13.684 -14.103 -10.141  1.00 34.25           H
ATOM    137 HG22 VAL A   8      12.274 -13.786 -11.152  1.00 44.33           H
ATOM    138 HG23 VAL A   8      12.072 -14.530  -9.566  1.00 55.51           H
ATOM    139  C   VAL A   8      11.760 -17.557 -12.514  1.00 61.21           C
ATOM    140  O   VAL A   8      11.235 -18.454 -11.854  1.00 55.31           O
ATOM    141  N   VAL A   9      12.407 -17.782 -13.653  1.00 72.25           N
ATOM    142  H   VAL A   9      12.805 -17.027 -14.134  1.00 52.33           H
ATOM    143  CA  VAL A   9      12.540 -19.125 -14.205  1.00 34.42           C
ATOM    144  HA  VAL A   9      12.108 -19.820 -13.499  1.00 72.21           H
ATOM    145  CB  VAL A   9      11.785 -19.261 -15.540  1.00 73.05           C
ATOM    146  HB  VAL A   9      10.910 -18.628 -15.502  1.00 61.43           H
ATOM    147  CG1 VAL A   9      12.657 -18.797 -16.697  1.00  3.03           C
ATOM    148 HG11 VAL A   9      13.359 -18.056 -16.343  1.00 62.33           H
ATOM    149 HG12 VAL A   9      13.197 -19.640 -17.101  1.00 61.44           H
ATOM    150 HG13 VAL A   9      12.035 -18.365 -17.467  1.00  1.25           H
ATOM    151  CG2 VAL A   9      11.327 -20.697 -15.750  1.00 10.51           C
ATOM    152 HG21 VAL A   9      10.378 -20.700 -16.266  1.00 64.34           H
ATOM    153 HG22 VAL A   9      12.060 -21.226 -16.340  1.00 43.21           H
ATOM    154 HG23 VAL A   9      11.217 -21.183 -14.792  1.00  1.32           H
ATOM    155  C   VAL A   9      14.004 -19.488 -14.422  1.00 44.24           C
ATOM    156  O   VAL A   9      14.883 -18.628 -14.365  1.00 74.13           O
ATOM    157  N   GLY A  10      14.261 -20.768 -14.673  1.00 31.20           N
ATOM    158  H   GLY A  10      13.520 -21.410 -14.707  1.00  4.45           H
ATOM    159  CA  GLY A  10      15.621 -21.222 -14.896  1.00 70.50           C
ATOM    160  HA2 GLY A  10      16.128 -20.509 -15.528  1.00 61.02           H
ATOM    161  HA3 GLY A  10      16.132 -21.273 -13.946  1.00 32.15           H
ATOM    162  C   GLY A  10      15.676 -22.587 -15.554  1.00 30.25           C
ATOM    163  O   GLY A  10      14.893 -23.476 -15.220  1.00 52.04           O
ATOM    164  N   ALA A  11      16.603 -22.753 -16.491  1.00 72.54           N
ATOM    165  H   ALA A  11      17.198 -22.007 -16.713  1.00 32.32           H
ATOM    166  CA  ALA A  11      16.757 -24.020 -17.197  1.00 51.40           C
ATOM    167  HA  ALA A  11      15.795 -24.511 -17.215  1.00 54.23           H
ATOM    168  CB  ALA A  11      17.189 -23.773 -18.635  1.00 31.10           C
ATOM    169  HB1 ALA A  11      16.333 -23.471 -19.221  1.00 65.31           H
ATOM    170  HB2 ALA A  11      17.935 -22.992 -18.658  1.00 73.40           H
ATOM    171  HB3 ALA A  11      17.605 -24.681 -19.046  1.00 41.14           H
ATOM    172  C   ALA A  11      17.760 -24.924 -16.489  1.00 32.10           C
ATOM    173  O   ALA A  11      18.337 -24.547 -15.468  1.00 63.35           O
ATOM    174  N   CYS A  12      17.962 -26.118 -17.036  1.00 14.31           N
ATOM    175  H   CYS A  12      17.472 -26.361 -17.849  1.00 52.53           H
ATOM    176  CA  CYS A  12      18.894 -27.077 -16.455  1.00 63.00           C
ATOM    177  HA  CYS A  12      18.681 -27.148 -15.399  1.00 43.53           H
ATOM    178  CB  CYS A  12      18.706 -28.454 -17.094  1.00 43.42           C
ATOM    179  HB2 CYS A  12      17.666 -28.735 -17.027  1.00 14.45           H
ATOM    180  HB3 CYS A  12      18.991 -28.401 -18.134  1.00 51.15           H
ATOM    181  SG  CYS A  12      19.680 -29.766 -16.320  1.00 41.04           S
ATOM    182  HG  CYS A  12      20.408 -30.344 -17.263  1.00 64.32           H
ATOM    183  C   CYS A  12      20.336 -26.612 -16.635  1.00 54.34           C
ATOM    184  O   CYS A  12      20.737 -26.208 -17.726  1.00 75.12           O
ATOM    185  N   GLY A  13      21.110 -26.670 -15.556  1.00 43.53           N
ATOM    186  H   GLY A  13      20.736 -27.000 -14.713  1.00 23.13           H
ATOM    187  CA  GLY A  13      22.498 -26.249 -15.616  1.00 61.51           C
ATOM    188  HA2 GLY A  13      23.103 -26.965 -15.079  1.00 12.31           H
ATOM    189  HA3 GLY A  13      22.813 -26.231 -16.649  1.00 75.43           H
ATOM    190  C   GLY A  13      22.714 -24.875 -15.015  1.00 41.44           C
ATOM    191  O   GLY A  13      23.836 -24.515 -14.657  1.00 15.21           O
ATOM    192  N   VAL A  14      21.638 -24.102 -14.906  1.00 74.34           N
ATOM    193  H   VAL A  14      20.771 -24.445 -15.210  1.00  0.15           H
ATOM    194  CA  VAL A  14      21.714 -22.759 -14.346  1.00  4.42           C
ATOM    195  HA  VAL A  14      22.277 -22.142 -15.032  1.00 31.12           H
ATOM    196  CB  VAL A  14      20.314 -22.140 -14.177  1.00 30.00           C
ATOM    197  HB  VAL A  14      20.425 -21.168 -13.718  1.00 74.43           H
ATOM    198  CG1 VAL A  14      19.646 -21.954 -15.531  1.00 14.34           C
ATOM    199 HG11 VAL A  14      19.754 -22.857 -16.113  1.00  1.21           H
ATOM    200 HG12 VAL A  14      18.596 -21.741 -15.388  1.00 24.22           H
ATOM    201 HG13 VAL A  14      20.112 -21.131 -16.052  1.00 51.11           H
ATOM    202  CG2 VAL A  14      19.457 -23.004 -13.264  1.00 72.14           C
ATOM    203 HG21 VAL A  14      18.425 -22.695 -13.341  1.00 73.43           H
ATOM    204 HG22 VAL A  14      19.546 -24.039 -13.560  1.00 40.12           H
ATOM    205 HG23 VAL A  14      19.791 -22.891 -12.244  1.00 21.44           H
ATOM    206  C   VAL A  14      22.421 -22.766 -12.995  1.00 32.32           C
ATOM    207  O   VAL A  14      23.144 -21.831 -12.655  1.00 41.13           O
ATOM    208  N   GLY A  15      22.206 -23.830 -12.227  1.00 20.23           N
ATOM    209  H   GLY A  15      21.619 -24.546 -12.549  1.00 64.14           H
ATOM    210  CA  GLY A  15      22.829 -23.940 -10.921  1.00 24.42           C
ATOM    211  HA2 GLY A  15      22.979 -24.985 -10.692  1.00 61.14           H
ATOM    212  HA3 GLY A  15      23.790 -23.447 -10.951  1.00 21.54           H
ATOM    213  C   GLY A  15      21.992 -23.313  -9.824  1.00 21.21           C
ATOM    214  O   GLY A  15      21.016 -22.615 -10.099  1.00 43.33           O
ATOM    215  N   LYS A  16      22.372 -23.563  -8.575  1.00 61.35           N
ATOM    216  H   LYS A  16      23.159 -24.128  -8.419  1.00 52.45           H
ATOM    217  CA  LYS A  16      21.650 -23.019  -7.432  1.00 11.12           C
ATOM    218  HA  LYS A  16      20.642 -23.404  -7.462  1.00 30.11           H
ATOM    219  CB  LYS A  16      22.314 -23.461  -6.126  1.00 33.22           C
ATOM    220  HB2 LYS A  16      23.383 -23.342  -6.221  1.00 70.21           H
ATOM    221  HB3 LYS A  16      21.960 -22.829  -5.324  1.00 51.21           H
ATOM    222  CG  LYS A  16      22.026 -24.906  -5.756  1.00 15.22           C
ATOM    223  HG2 LYS A  16      22.238 -25.049  -4.707  1.00  5.22           H
ATOM    224  HG3 LYS A  16      20.982 -25.115  -5.945  1.00  1.00           H
ATOM    225  CD  LYS A  16      22.877 -25.869  -6.566  1.00 33.44           C
ATOM    226  HD2 LYS A  16      22.392 -26.056  -7.512  1.00 71.43           H
ATOM    227  HD3 LYS A  16      23.846 -25.423  -6.738  1.00 11.35           H
ATOM    228  CE  LYS A  16      23.064 -27.193  -5.840  1.00 11.10           C
ATOM    229  HE2 LYS A  16      22.093 -27.610  -5.623  1.00 15.12           H
ATOM    230  HE3 LYS A  16      23.609 -27.867  -6.484  1.00 22.22           H
ATOM    231  NZ  LYS A  16      23.816 -27.025  -4.565  1.00 74.24           N
ATOM    232  HZ1 LYS A  16      24.683 -27.600  -4.584  1.00 14.43           H
ATOM    233  HZ2 LYS A  16      24.077 -26.027  -4.433  1.00 75.11           H
ATOM    234  HZ3 LYS A  16      23.229 -27.328  -3.762  1.00 33.41           H
ATOM    235  C   LYS A  16      21.596 -21.496  -7.497  1.00  4.12           C
ATOM    236  O   LYS A  16      22.598 -20.820  -7.263  1.00 41.41           O
ATOM    237  N   SER A  17      20.421 -20.963  -7.814  1.00 41.54           N
ATOM    238  H   SER A  17      19.660 -21.554  -7.989  1.00 75.45           H
ATOM    239  CA  SER A  17      20.238 -19.519  -7.912  1.00 61.13           C
ATOM    240  HA  SER A  17      20.903 -19.152  -8.680  1.00  2.04           H
ATOM    241  CB  SER A  17      18.796 -19.192  -8.305  1.00 60.10           C
ATOM    242  HB2 SER A  17      18.135 -19.465  -7.497  1.00 12.13           H
ATOM    243  HB3 SER A  17      18.710 -18.133  -8.499  1.00  2.44           H
ATOM    244  OG  SER A  17      18.411 -19.902  -9.469  1.00 60.04           O
ATOM    245  HG  SER A  17      17.557 -20.316  -9.324  1.00 63.34           H
ATOM    246  C   SER A  17      20.585 -18.837  -6.593  1.00 10.24           C
ATOM    247  O   SER A  17      19.781 -18.817  -5.661  1.00 71.32           O
ATOM    248  N   ALA A  18      21.789 -18.278  -6.521  1.00 53.02           N
ATOM    249  H   ALA A  18      22.385 -18.327  -7.297  1.00 51.31           H
ATOM    250  CA  ALA A  18      22.243 -17.593  -5.317  1.00 55.34           C
ATOM    251  HA  ALA A  18      22.060 -18.243  -4.474  1.00 54.00           H
ATOM    252  CB  ALA A  18      23.739 -17.327  -5.394  1.00 32.34           C
ATOM    253  HB1 ALA A  18      23.945 -16.663  -6.220  1.00 21.30           H
ATOM    254  HB2 ALA A  18      24.071 -16.870  -4.473  1.00 73.41           H
ATOM    255  HB3 ALA A  18      24.263 -18.260  -5.542  1.00 33.12           H
ATOM    256  C   ALA A  18      21.482 -16.288  -5.109  1.00 11.41           C
ATOM    257  O   ALA A  18      21.180 -15.907  -3.977  1.00  2.20           O
ATOM    258  N   LEU A  19      21.175 -15.605  -6.207  1.00 30.33           N
ATOM    259  H   LEU A  19      21.442 -15.959  -7.080  1.00 71.13           H
ATOM    260  CA  LEU A  19      20.449 -14.341  -6.144  1.00 65.21           C
ATOM    261  HA  LEU A  19      21.079 -13.623  -5.640  1.00 53.22           H
ATOM    262  CB  LEU A  19      20.146 -13.835  -7.555  1.00 55.31           C
ATOM    263  HB2 LEU A  19      19.757 -12.831  -7.470  1.00 24.43           H
ATOM    264  HB3 LEU A  19      21.075 -13.813  -8.105  1.00 65.55           H
ATOM    265  CG  LEU A  19      19.141 -14.658  -8.362  1.00 30.10           C
ATOM    266  HG  LEU A  19      18.387 -15.050  -7.693  1.00 53.14           H
ATOM    267  CD1 LEU A  19      18.444 -13.787  -9.395  1.00 41.33           C
ATOM    268 HD11 LEU A  19      18.622 -12.746  -9.168  1.00 20.15           H
ATOM    269 HD12 LEU A  19      18.833 -14.012 -10.377  1.00 51.14           H
ATOM    270 HD13 LEU A  19      17.382 -13.983  -9.375  1.00 23.23           H
ATOM    271  CD2 LEU A  19      19.833 -15.835  -9.034  1.00  4.12           C
ATOM    272 HD21 LEU A  19      19.197 -16.232  -9.811  1.00 14.44           H
ATOM    273 HD22 LEU A  19      20.766 -15.505  -9.467  1.00  1.54           H
ATOM    274 HD23 LEU A  19      20.029 -16.604  -8.301  1.00 10.30           H
ATOM    275  C   LEU A  19      19.152 -14.496  -5.357  1.00 24.23           C
ATOM    276  O   LEU A  19      18.672 -13.547  -4.737  1.00 54.31           O
ATOM    277  N   THR A  20      18.590 -15.701  -5.383  1.00 42.21           N
ATOM    278  H   THR A  20      19.021 -16.417  -5.895  1.00  1.13           H
ATOM    279  CA  THR A  20      17.350 -15.981  -4.672  1.00 33.05           C
ATOM    280  HA  THR A  20      16.684 -15.142  -4.818  1.00 24.41           H
ATOM    281  CB  THR A  20      16.661 -17.246  -5.219  1.00  4.31           C
ATOM    282  HB  THR A  20      15.652 -17.282  -4.835  1.00 72.41           H
ATOM    283  OG1 THR A  20      17.368 -18.414  -4.787  1.00 50.10           O
ATOM    284  HG1 THR A  20      16.758 -19.154  -4.730  1.00  4.35           H
ATOM    285  CG2 THR A  20      16.603 -17.215  -6.739  1.00 31.13           C
ATOM    286 HG21 THR A  20      16.006 -16.374  -7.059  1.00 72.12           H
ATOM    287 HG22 THR A  20      17.603 -17.119  -7.136  1.00 13.14           H
ATOM    288 HG23 THR A  20      16.159 -18.131  -7.100  1.00 54.33           H
ATOM    289  C   THR A  20      17.600 -16.159  -3.178  1.00 43.44           C
ATOM    290  O   THR A  20      18.745 -16.144  -2.726  1.00 25.21           O
ATOM    291  N   ILE A  21      16.524 -16.326  -2.418  1.00 75.43           N
ATOM    292  H   ILE A  21      15.638 -16.328  -2.837  1.00 60.44           H
ATOM    293  CA  ILE A  21      16.628 -16.509  -0.976  1.00  1.20           C
ATOM    294  HA  ILE A  21      15.674 -16.252  -0.538  1.00 23.21           H
ATOM    295  CB  ILE A  21      16.950 -17.971  -0.615  1.00 74.13           C
ATOM    296  HB  ILE A  21      16.225 -18.606  -1.102  1.00 21.23           H
ATOM    297  CG2 ILE A  21      18.331 -18.351  -1.126  1.00 63.21           C
ATOM    298 HG21 ILE A  21      18.585 -19.341  -0.777  1.00 33.15           H
ATOM    299 HG22 ILE A  21      18.332 -18.340  -2.206  1.00 55.21           H
ATOM    300 HG23 ILE A  21      19.059 -17.642  -0.759  1.00 34.45           H
ATOM    301  CG1 ILE A  21      16.860 -18.178   0.898  1.00 11.42           C
ATOM    302 HG12 ILE A  21      17.856 -18.263   1.303  1.00 33.23           H
ATOM    303 HG13 ILE A  21      16.367 -17.324   1.342  1.00 64.14           H
ATOM    304  CD1 ILE A  21      16.089 -19.418   1.294  1.00  3.42           C
ATOM    305 HD11 ILE A  21      15.682 -19.287   2.286  1.00 41.11           H
ATOM    306 HD12 ILE A  21      15.284 -19.580   0.593  1.00 23.40           H
ATOM    307 HD13 ILE A  21      16.752 -20.271   1.286  1.00 15.35           H
ATOM    308  C   ILE A  21      17.702 -15.603  -0.384  1.00  4.12           C
ATOM    309  O   ILE A  21      18.433 -16.002   0.523  1.00 41.34           O
ATOM    310  N   GLN A  22      17.790 -14.382  -0.902  1.00  5.05           N
ATOM    311  H   GLN A  22      17.180 -14.123  -1.622  1.00 72.21           H
ATOM    312  CA  GLN A  22      18.775 -13.419  -0.423  1.00  0.13           C
ATOM    313  HA  GLN A  22      19.370 -13.903   0.337  1.00 72.11           H
ATOM    314  CB  GLN A  22      19.691 -12.982  -1.567  1.00 53.14           C
ATOM    315  HB2 GLN A  22      20.242 -13.841  -1.919  1.00 43.33           H
ATOM    316  HB3 GLN A  22      19.082 -12.600  -2.374  1.00 11.14           H
ATOM    317  CG  GLN A  22      20.687 -11.904  -1.172  1.00 22.22           C
ATOM    318  HG2 GLN A  22      21.251 -11.615  -2.046  1.00 40.42           H
ATOM    319  HG3 GLN A  22      20.143 -11.050  -0.796  1.00 44.14           H
ATOM    320  CD  GLN A  22      21.657 -12.370  -0.104  1.00  0.22           C
ATOM    321  OE1 GLN A  22      22.467 -13.268  -0.334  1.00 22.24           O
ATOM    322  NE2 GLN A  22      21.580 -11.759   1.073  1.00 32.50           N
ATOM    323 HE21 GLN A  22      20.909 -11.053   1.184  1.00 32.14           H
ATOM    324 HE22 GLN A  22      22.194 -12.041   1.782  1.00 50.04           H
ATOM    325  C   GLN A  22      18.092 -12.201   0.191  1.00 73.31           C
ATOM    326  O   GLN A  22      18.057 -12.046   1.412  1.00 13.43           O
ATOM    327  N   LEU A  23      17.550 -11.340  -0.663  1.00 60.23           N
ATOM    328  H   LEU A  23      17.610 -11.518  -1.625  1.00 32.02           H
ATOM    329  CA  LEU A  23      16.867 -10.135  -0.205  1.00 64.04           C
ATOM    330  HA  LEU A  23      17.585  -9.531   0.329  1.00  1.32           H
ATOM    331  CB  LEU A  23      16.338  -9.340  -1.400  1.00 53.10           C
ATOM    332  HB2 LEU A  23      16.118  -8.340  -1.060  1.00 40.41           H
ATOM    333  HB3 LEU A  23      17.121  -9.302  -2.144  1.00 53.31           H
ATOM    334  CG  LEU A  23      15.080  -9.894  -2.070  1.00 53.41           C
ATOM    335  HG  LEU A  23      14.351 -10.137  -1.309  1.00  3.22           H
ATOM    336  CD1 LEU A  23      14.464  -8.853  -2.992  1.00 51.41           C
ATOM    337 HD11 LEU A  23      14.891  -7.884  -2.777  1.00 75.13           H
ATOM    338 HD12 LEU A  23      14.668  -9.116  -4.020  1.00 31.05           H
ATOM    339 HD13 LEU A  23      13.396  -8.819  -2.834  1.00 41.34           H
ATOM    340  CD2 LEU A  23      15.401 -11.167  -2.839  1.00 44.54           C
ATOM    341 HD21 LEU A  23      16.439 -11.154  -3.138  1.00 22.21           H
ATOM    342 HD22 LEU A  23      15.218 -12.024  -2.209  1.00 22.10           H
ATOM    343 HD23 LEU A  23      14.775 -11.225  -3.717  1.00 50.32           H
ATOM    344  C   LEU A  23      15.720 -10.484   0.737  1.00 52.01           C
ATOM    345  O   LEU A  23      15.423  -9.740   1.672  1.00 43.41           O
ATOM    346  N   ILE A  24      15.079 -11.621   0.485  1.00  5.33           N
ATOM    347  H   ILE A  24      15.362 -12.171  -0.274  1.00 44.23           H
ATOM    348  CA  ILE A  24      13.967 -12.070   1.313  1.00 11.52           C
ATOM    349  HA  ILE A  24      13.342 -11.213   1.524  1.00 60.52           H
ATOM    350  CB  ILE A  24      13.114 -13.125   0.586  1.00 73.24           C
ATOM    351  HB  ILE A  24      12.313 -13.425   1.244  1.00 22.03           H
ATOM    352  CG2 ILE A  24      12.496 -12.532  -0.672  1.00 14.24           C
ATOM    353 HG21 ILE A  24      12.937 -12.993  -1.542  1.00 64.54           H
ATOM    354 HG22 ILE A  24      11.431 -12.713  -0.669  1.00 51.12           H
ATOM    355 HG23 ILE A  24      12.680 -11.468  -0.696  1.00 12.04           H
ATOM    356  CG1 ILE A  24      13.963 -14.350   0.241  1.00 65.11           C
ATOM    357 HG12 ILE A  24      13.700 -14.698  -0.745  1.00 54.33           H
ATOM    358 HG13 ILE A  24      15.007 -14.069   0.252  1.00 32.50           H
ATOM    359  CD1 ILE A  24      13.781 -15.502   1.204  1.00 72.54           C
ATOM    360 HD11 ILE A  24      14.540 -15.455   1.970  1.00 11.33           H
ATOM    361 HD12 ILE A  24      12.804 -15.439   1.660  1.00 71.23           H
ATOM    362 HD13 ILE A  24      13.868 -16.436   0.668  1.00 23.31           H
ATOM    363  C   ILE A  24      14.463 -12.654   2.631  1.00  3.14           C
ATOM    364  O   ILE A  24      13.816 -12.509   3.668  1.00 60.01           O
ATOM    365  N   GLN A  25      15.617 -13.313   2.583  1.00 14.22           N
ATOM    366  H   GLN A  25      16.085 -13.394   1.727  1.00 22.21           H
ATOM    367  CA  GLN A  25      16.200 -13.918   3.774  1.00  3.04           C
ATOM    368  HA  GLN A  25      15.402 -14.104   4.476  1.00 31.45           H
ATOM    369  CB  GLN A  25      16.871 -15.246   3.421  1.00 65.23           C
ATOM    370  HB2 GLN A  25      16.539 -15.554   2.441  1.00 70.33           H
ATOM    371  HB3 GLN A  25      17.941 -15.101   3.400  1.00 45.11           H
ATOM    372  CG  GLN A  25      16.562 -16.365   4.403  1.00 42.42           C
ATOM    373  HG2 GLN A  25      15.739 -16.058   5.030  1.00 13.15           H
ATOM    374  HG3 GLN A  25      16.280 -17.247   3.847  1.00 44.53           H
ATOM    375  CD  GLN A  25      17.744 -16.707   5.289  1.00 52.42           C
ATOM    376  OE1 GLN A  25      17.660 -16.622   6.514  1.00 24.45           O
ATOM    377  NE2 GLN A  25      18.854 -17.096   4.672  1.00 14.50           N
ATOM    378 HE21 GLN A  25      18.848 -17.138   3.692  1.00 14.14           H
ATOM    379 HE22 GLN A  25      19.633 -17.322   5.220  1.00 13.21           H
ATOM    380  C   GLN A  25      17.213 -12.979   4.421  1.00 24.22           C
ATOM    381  O   GLN A  25      18.111 -13.418   5.138  1.00 23.43           O
ATOM    382  N   ASN A  26      17.063 -11.684   4.162  1.00 75.41           N
ATOM    383  H   ASN A  26      16.327 -11.395   3.582  1.00 20.05           H
ATOM    384  CA  ASN A  26      17.965 -10.683   4.718  1.00 23.23           C
ATOM    385  HA  ASN A  26      18.966 -10.923   4.393  1.00  5.41           H
ATOM    386  CB  ASN A  26      17.595  -9.290   4.204  1.00 31.54           C
ATOM    387  HB2 ASN A  26      17.024  -9.390   3.293  1.00 73.02           H
ATOM    388  HB3 ASN A  26      16.995  -8.787   4.947  1.00 10.41           H
ATOM    389  CG  ASN A  26      18.815  -8.438   3.913  1.00 20.22           C
ATOM    390  OD1 ASN A  26      19.944  -8.828   4.212  1.00 70.45           O
ATOM    391  ND2 ASN A  26      18.593  -7.267   3.328  1.00 74.21           N
ATOM    392 HD21 ASN A  26      17.667  -7.022   3.119  1.00 12.14           H
ATOM    393 HD22 ASN A  26      19.364  -6.696   3.128  1.00 74.54           H
ATOM    394  C   ASN A  26      17.925 -10.702   6.243  1.00 21.03           C
ATOM    395  O   ASN A  26      17.343 -11.602   6.849  1.00 73.52           O
ATOM    396  N   HIS A  27      18.548  -9.702   6.859  1.00 54.43           N
ATOM    397  H   HIS A  27      18.994  -9.014   6.322  1.00 73.22           H
ATOM    398  CA  HIS A  27      18.582  -9.602   8.314  1.00 60.25           C
ATOM    399  HA  HIS A  27      19.175 -10.423   8.688  1.00 13.11           H
ATOM    400  CB  HIS A  27      19.230  -8.285   8.741  1.00 44.05           C
ATOM    401  HB2 HIS A  27      18.857  -7.488   8.115  1.00 55.12           H
ATOM    402  HB3 HIS A  27      18.971  -8.080   9.769  1.00 22.34           H
ATOM    403  CG  HIS A  27      20.724  -8.290   8.634  1.00 63.43           C
ATOM    404  ND1 HIS A  27      21.552  -7.823   9.633  1.00 51.14           N
ATOM    405  CD2 HIS A  27      21.539  -8.712   7.639  1.00 42.15           C
ATOM    406  HD1 HIS A  27      21.260  -7.448  10.489  1.00 33.43           H
ATOM    407  CE1 HIS A  27      22.811  -7.955   9.256  1.00 42.12           C
ATOM    408  NE2 HIS A  27      22.831  -8.493   8.049  1.00 11.55           N
ATOM    409  HD2 HIS A  27      21.231  -9.141   6.695  1.00 23.12           H
ATOM    410  HE1 HIS A  27      23.678  -7.672   9.835  1.00 75.41           H
ATOM    411  C   HIS A  27      17.177  -9.704   8.899  1.00 74.25           C
ATOM    412  O   HIS A  27      16.189  -9.419   8.221  1.00 10.52           O
ATOM    413  N   PHE A  28      17.094 -10.114  10.160  1.00 63.00           N
ATOM    414  H   PHE A  28      17.918 -10.327  10.648  1.00 35.00           H
ATOM    415  CA  PHE A  28      15.810 -10.255  10.836  1.00 72.54           C
ATOM    416  HA  PHE A  28      15.272 -11.060  10.358  1.00 11.21           H
ATOM    417  CB  PHE A  28      16.021 -10.604  12.311  1.00 51.45           C
ATOM    418  HB2 PHE A  28      15.073 -10.881  12.747  1.00 41.31           H
ATOM    419  HB3 PHE A  28      16.703 -11.437  12.382  1.00 60.21           H
ATOM    420  CG  PHE A  28      16.587  -9.471  13.119  1.00 73.03           C
ATOM    421  CD1 PHE A  28      15.753  -8.641  13.851  1.00 24.01           C
ATOM    422  HD1 PHE A  28      14.687  -8.815  13.837  1.00 35.23           H
ATOM    423  CE1 PHE A  28      16.271  -7.598  14.596  1.00 32.12           C
ATOM    424  HE1 PHE A  28      15.610  -6.959  15.162  1.00 53.51           H
ATOM    425  CZ  PHE A  28      17.634  -7.374  14.614  1.00 35.42           C
ATOM    426  HZ  PHE A  28      18.040  -6.561  15.196  1.00 11.31           H
ATOM    427  CE2 PHE A  28      18.475  -8.195  13.889  1.00 21.10           C
ATOM    428  HE2 PHE A  28      19.541  -8.022  13.901  1.00 31.03           H
ATOM    429  CD2 PHE A  28      17.952  -9.236  13.146  1.00 70.15           C
ATOM    430  HD2 PHE A  28      18.611  -9.876  12.578  1.00 24.21           H
ATOM    431  C   PHE A  28      14.988  -8.975  10.716  1.00 25.01           C
ATOM    432  O   PHE A  28      15.510  -7.921  10.353  1.00 44.11           O
ATOM    433  N   VAL A  29      13.699  -9.075  11.024  1.00 62.11           N
ATOM    434  H   VAL A  29      13.341  -9.942  11.307  1.00 64.41           H
ATOM    435  CA  VAL A  29      12.805  -7.926  10.952  1.00 34.10           C
ATOM    436  HA  VAL A  29      13.401  -7.031  11.057  1.00 61.42           H
ATOM    437  CB  VAL A  29      12.076  -7.866   9.596  1.00  5.41           C
ATOM    438  HB  VAL A  29      12.815  -7.928   8.811  1.00 62.24           H
ATOM    439  CG1 VAL A  29      11.124  -9.042   9.448  1.00 20.34           C
ATOM    440 HG11 VAL A  29      11.476  -9.868  10.049  1.00 13.34           H
ATOM    441 HG12 VAL A  29      10.138  -8.751   9.779  1.00 51.13           H
ATOM    442 HG13 VAL A  29      11.082  -9.344   8.412  1.00  1.31           H
ATOM    443  CG2 VAL A  29      11.334  -6.546   9.449  1.00 32.21           C
ATOM    444 HG21 VAL A  29      10.413  -6.587  10.012  1.00  1.53           H
ATOM    445 HG22 VAL A  29      11.950  -5.742   9.824  1.00 61.41           H
ATOM    446 HG23 VAL A  29      11.111  -6.373   8.407  1.00 52.23           H
ATOM    447  C   VAL A  29      11.770  -7.964  12.071  1.00 72.41           C
ATOM    448  O   VAL A  29      11.393  -9.036  12.545  1.00 32.13           O
ATOM    449  N   ASP A  30      11.314  -6.788  12.488  1.00 71.50           N
ATOM    450  H   ASP A  30      11.653  -5.969  12.070  1.00  0.14           H
ATOM    451  CA  ASP A  30      10.321  -6.687  13.551  1.00 54.22           C
ATOM    452  HA  ASP A  30      10.391  -7.577  14.157  1.00 22.20           H
ATOM    453  CB  ASP A  30      10.603  -5.465  14.427  1.00 22.40           C
ATOM    454  HB2 ASP A  30       9.845  -5.397  15.194  1.00 60.23           H
ATOM    455  HB3 ASP A  30      11.571  -5.581  14.893  1.00 51.34           H
ATOM    456  CG  ASP A  30      10.602  -4.172  13.636  1.00 74.33           C
ATOM    457  OD1 ASP A  30      11.533  -3.969  12.828  1.00 35.40           O
ATOM    458  OD2 ASP A  30       9.669  -3.364  13.823  1.00 10.43           O
ATOM    459  C   ASP A  30       8.912  -6.598  12.972  1.00 41.24           C
ATOM    460  O   ASP A  30       8.183  -5.642  13.234  1.00 73.21           O
ATOM    461  N   GLU A  31       8.538  -7.600  12.182  1.00 11.21           N
ATOM    462  H   GLU A  31       9.164  -8.333  12.011  1.00 65.53           H
ATOM    463  CA  GLU A  31       7.217  -7.633  11.565  1.00 43.44           C
ATOM    464  HA  GLU A  31       6.594  -6.916  12.077  1.00 52.31           H
ATOM    465  CB  GLU A  31       7.311  -7.244  10.088  1.00 72.14           C
ATOM    466  HB2 GLU A  31       7.987  -7.924   9.591  1.00 71.21           H
ATOM    467  HB3 GLU A  31       6.331  -7.335   9.642  1.00 63.33           H
ATOM    468  CG  GLU A  31       7.807  -5.826   9.862  1.00 43.05           C
ATOM    469  HG2 GLU A  31       8.425  -5.536  10.699  1.00 75.53           H
ATOM    470  HG3 GLU A  31       8.397  -5.805   8.957  1.00 51.42           H
ATOM    471  CD  GLU A  31       6.675  -4.826   9.726  1.00 24.14           C
ATOM    472  OE1 GLU A  31       6.831  -3.856   8.956  1.00 54.25           O
ATOM    473  OE2 GLU A  31       5.635  -5.013  10.391  1.00 21.31           O
ATOM    474  C   GLU A  31       6.588  -9.016  11.699  1.00 21.40           C
ATOM    475  O   GLU A  31       6.367  -9.709  10.705  1.00  2.03           O
ATOM    476  N   TYR A  32       6.303  -9.412  12.934  1.00 33.34           N
ATOM    477  H   TYR A  32       6.502  -8.816  13.686  1.00 40.10           H
ATOM    478  CA  TYR A  32       5.702 -10.714  13.200  1.00 11.02           C
ATOM    479  HA  TYR A  32       6.421 -11.473  12.928  1.00 53.13           H
ATOM    480  CB  TYR A  32       5.374 -10.853  14.688  1.00 75.34           C
ATOM    481  HB2 TYR A  32       5.224 -11.896  14.920  1.00 31.31           H
ATOM    482  HB3 TYR A  32       6.202 -10.475  15.269  1.00 15.10           H
ATOM    483  CG  TYR A  32       4.130 -10.102  15.106  1.00 31.01           C
ATOM    484  CD1 TYR A  32       2.875 -10.693  15.018  1.00  3.25           C
ATOM    485  HD1 TYR A  32       2.796 -11.703  14.645  1.00 71.53           H
ATOM    486  CE1 TYR A  32       1.736 -10.010  15.399  1.00 61.10           C
ATOM    487  HE1 TYR A  32       0.769 -10.486  15.324  1.00 65.22           H
ATOM    488  CZ  TYR A  32       1.841  -8.720  15.876  1.00 65.13           C
ATOM    489  CE2 TYR A  32       3.076  -8.112  15.972  1.00 14.33           C
ATOM    490  HE2 TYR A  32       3.158  -7.101  16.345  1.00 32.41           H
ATOM    491  CD2 TYR A  32       4.209  -8.801  15.588  1.00 21.41           C
ATOM    492  HD2 TYR A  32       5.177  -8.328  15.662  1.00  4.41           H
ATOM    493  OH  TYR A  32       0.710  -8.036  16.256  1.00 53.10           O
ATOM    494  HH  TYR A  32       0.325  -7.603  15.490  1.00  4.22           H
ATOM    495  C   TYR A  32       4.438 -10.911  12.368  1.00  3.13           C
ATOM    496  O   TYR A  32       3.712  -9.958  12.087  1.00 12.32           O
ATOM    497  N   ASP A  33       4.183 -12.155  11.978  1.00 10.21           N
ATOM    498  H   ASP A  33       4.800 -12.872  12.234  1.00 61.30           H
ATOM    499  CA  ASP A  33       3.007 -12.479  11.180  1.00 74.43           C
ATOM    500  HA  ASP A  33       3.091 -13.510  10.869  1.00 14.12           H
ATOM    501  CB  ASP A  33       1.736 -12.314  12.014  1.00 32.15           C
ATOM    502  HB2 ASP A  33       1.843 -12.868  12.936  1.00 62.12           H
ATOM    503  HB3 ASP A  33       1.596 -11.268  12.243  1.00 44.44           H
ATOM    504  CG  ASP A  33       0.500 -12.818  11.294  1.00  4.43           C
ATOM    505  OD1 ASP A  33       0.534 -13.957  10.784  1.00 71.03           O
ATOM    506  OD2 ASP A  33      -0.500 -12.073  11.242  1.00 53.40           O
ATOM    507  C   ASP A  33       2.933 -11.597   9.938  1.00 54.05           C
ATOM    508  O   ASP A  33       2.090 -10.706   9.828  1.00 34.32           O
ATOM    509  N   PRO A  34       3.836 -11.848   8.978  1.00  1.34           N
ATOM    510  CA  PRO A  34       3.894 -11.086   7.727  1.00 20.50           C
ATOM    511  HA  PRO A  34       3.956 -10.024   7.912  1.00 40.15           H
ATOM    512  CB  PRO A  34       5.193 -11.570   7.077  1.00 32.43           C
ATOM    513  HB2 PRO A  34       5.072 -11.600   6.004  1.00 74.45           H
ATOM    514  HB3 PRO A  34       6.000 -10.902   7.336  1.00 52.55           H
ATOM    515  CG  PRO A  34       5.413 -12.932   7.640  1.00 62.22           C
ATOM    516  HG2 PRO A  34       4.881 -13.663   7.051  1.00 34.40           H
ATOM    517  HG3 PRO A  34       6.470 -13.157   7.653  1.00 15.35           H
ATOM    518  CD  PRO A  34       4.870 -12.894   9.042  1.00 62.15           C
ATOM    519  HD2 PRO A  34       4.438 -13.848   9.305  1.00 61.11           H
ATOM    520  HD3 PRO A  34       5.648 -12.624   9.740  1.00 24.44           H
ATOM    521  C   PRO A  34       2.704 -11.374   6.818  1.00 62.12           C
ATOM    522  O   PRO A  34       2.293 -10.524   6.027  1.00 64.21           O
ATOM    523  N   THR A  35       2.153 -12.578   6.935  1.00 32.23           N
ATOM    524  H   THR A  35       2.525 -13.212   7.583  1.00  1.14           H
ATOM    525  CA  THR A  35       1.010 -12.978   6.124  1.00 62.13           C
ATOM    526  HA  THR A  35       1.078 -12.463   5.176  1.00 33.42           H
ATOM    527  CB  THR A  35       1.017 -14.494   5.852  1.00 22.31           C
ATOM    528  HB  THR A  35       1.923 -14.745   5.318  1.00 55.44           H
ATOM    529  OG1 THR A  35      -0.113 -14.853   5.050  1.00 73.50           O
ATOM    530  HG1 THR A  35       0.184 -15.338   4.276  1.00 22.43           H
ATOM    531  CG2 THR A  35       0.990 -15.278   7.156  1.00 50.33           C
ATOM    532 HG21 THR A  35       0.296 -16.100   7.067  1.00 33.20           H
ATOM    533 HG22 THR A  35       1.977 -15.661   7.366  1.00 25.30           H
ATOM    534 HG23 THR A  35       0.678 -14.628   7.960  1.00 55.12           H
ATOM    535  C   THR A  35      -0.303 -12.600   6.799  1.00 31.43           C
ATOM    536  O   THR A  35      -1.215 -13.421   6.908  1.00 65.34           O
ATOM    537  N   ILE A  36      -0.394 -11.354   7.251  1.00 24.22           N
ATOM    538  H   ILE A  36       0.366 -10.747   7.135  1.00 24.10           H
ATOM    539  CA  ILE A  36      -1.597 -10.868   7.915  1.00 71.33           C
ATOM    540  HA  ILE A  36      -1.684 -11.380   8.862  1.00 14.15           H
ATOM    541  CB  ILE A  36      -1.518  -9.354   8.186  1.00 21.43           C
ATOM    542  HB  ILE A  36      -1.434  -8.845   7.239  1.00 61.14           H
ATOM    543  CG2 ILE A  36      -2.787  -8.872   8.872  1.00 34.32           C
ATOM    544 HG21 ILE A  36      -3.342  -9.722   9.241  1.00 33.31           H
ATOM    545 HG22 ILE A  36      -2.527  -8.226   9.698  1.00 75.33           H
ATOM    546 HG23 ILE A  36      -3.394  -8.326   8.165  1.00 64.13           H
ATOM    547  CG1 ILE A  36      -0.289  -9.031   9.039  1.00 14.20           C
ATOM    548 HG12 ILE A  36      -0.441  -9.410  10.037  1.00 33.40           H
ATOM    549 HG13 ILE A  36       0.577  -9.509   8.605  1.00 51.45           H
ATOM    550  CD1 ILE A  36      -0.000  -7.550   9.145  1.00 54.33           C
ATOM    551 HD11 ILE A  36       0.569  -7.357  10.042  1.00 32.21           H
ATOM    552 HD12 ILE A  36       0.567  -7.231   8.283  1.00 24.30           H
ATOM    553 HD13 ILE A  36      -0.931  -7.003   9.185  1.00 71.25           H
ATOM    554  C   ILE A  36      -2.840 -11.159   7.081  1.00 72.51           C
ATOM    555  O   ILE A  36      -3.907 -11.451   7.621  1.00 64.53           O
ATOM    556  N   GLU A  37      -2.694 -11.079   5.762  1.00 64.40           N
ATOM    557  H   GLU A  37      -1.818 -10.842   5.391  1.00 31.05           H
ATOM    558  CA  GLU A  37      -3.805 -11.336   4.854  1.00 52.54           C
ATOM    559  HA  GLU A  37      -4.699 -11.451   5.448  1.00 51.13           H
ATOM    560  CB  GLU A  37      -3.993 -10.156   3.897  1.00 72.31           C
ATOM    561  HB2 GLU A  37      -3.141 -10.105   3.236  1.00 44.01           H
ATOM    562  HB3 GLU A  37      -4.883 -10.324   3.309  1.00 73.53           H
ATOM    563  CG  GLU A  37      -4.133  -8.817   4.601  1.00 33.33           C
ATOM    564  HG2 GLU A  37      -3.915  -8.952   5.650  1.00 33.12           H
ATOM    565  HG3 GLU A  37      -3.424  -8.124   4.174  1.00 70.03           H
ATOM    566  CD  GLU A  37      -5.525  -8.231   4.468  1.00 13.12           C
ATOM    567  OE1 GLU A  37      -5.675  -7.217   3.755  1.00 54.23           O
ATOM    568  OE2 GLU A  37      -6.464  -8.785   5.077  1.00 70.20           O
ATOM    569  C   GLU A  37      -3.574 -12.618   4.059  1.00 51.41           C
ATOM    570  O   GLU A  37      -3.761 -12.649   2.843  1.00 54.25           O
ATOM    571  N   ASP A  38      -3.166 -13.672   4.755  1.00 25.52           N
ATOM    572  H   ASP A  38      -3.034 -13.585   5.723  1.00 51.12           H
ATOM    573  CA  ASP A  38      -2.909 -14.958   4.116  1.00 42.21           C
ATOM    574  HA  ASP A  38      -2.285 -15.539   4.778  1.00  1.21           H
ATOM    575  CB  ASP A  38      -4.222 -15.708   3.885  1.00 45.23           C
ATOM    576  HB2 ASP A  38      -4.002 -16.707   3.536  1.00  4.52           H
ATOM    577  HB3 ASP A  38      -4.763 -15.767   4.817  1.00 34.51           H
ATOM    578  CG  ASP A  38      -5.105 -15.026   2.858  1.00 23.12           C
ATOM    579  OD1 ASP A  38      -5.863 -14.111   3.242  1.00 41.43           O
ATOM    580  OD2 ASP A  38      -5.037 -15.408   1.671  1.00 11.52           O
ATOM    581  C   ASP A  38      -2.176 -14.769   2.791  1.00 32.12           C
ATOM    582  O   ASP A  38      -2.455 -15.461   1.812  1.00 14.11           O
ATOM    583  N   SER A  39      -1.238 -13.827   2.768  1.00 35.42           N
ATOM    584  H   SER A  39      -1.062 -13.309   3.581  1.00 20.13           H
ATOM    585  CA  SER A  39      -0.469 -13.544   1.562  1.00 30.14           C
ATOM    586  HA  SER A  39      -0.309 -14.478   1.044  1.00 12.22           H
ATOM    587  CB  SER A  39      -1.245 -12.594   0.648  1.00  1.34           C
ATOM    588  HB2 SER A  39      -1.878 -11.958   1.248  1.00  4.45           H
ATOM    589  HB3 SER A  39      -0.547 -11.985   0.091  1.00 33.21           H
ATOM    590  OG  SER A  39      -2.055 -13.313  -0.265  1.00 52.21           O
ATOM    591  HG  SER A  39      -2.932 -13.430   0.108  1.00 22.41           H
ATOM    592  C   SER A  39       0.886 -12.937   1.913  1.00 63.52           C
ATOM    593  O   SER A  39       1.016 -12.203   2.893  1.00 73.05           O
ATOM    594  N   TYR A  40       1.894 -13.250   1.105  1.00 34.14           N
ATOM    595  H   TYR A  40       1.728 -13.840   0.341  1.00 63.23           H
ATOM    596  CA  TYR A  40       3.240 -12.739   1.330  1.00  4.22           C
ATOM    597  HA  TYR A  40       3.488 -12.903   2.369  1.00 43.52           H
ATOM    598  CB  TYR A  40       4.246 -13.490   0.456  1.00 42.40           C
ATOM    599  HB2 TYR A  40       3.773 -13.759  -0.476  1.00 11.44           H
ATOM    600  HB3 TYR A  40       5.089 -12.844   0.253  1.00 34.52           H
ATOM    601  CG  TYR A  40       4.773 -14.757   1.091  1.00  3.51           C
ATOM    602  CD1 TYR A  40       4.550 -15.996   0.504  1.00 50.01           C
ATOM    603  HD1 TYR A  40       3.991 -16.046  -0.419  1.00 73.42           H
ATOM    604  CE1 TYR A  40       5.029 -17.156   1.081  1.00 71.33           C
ATOM    605  HE1 TYR A  40       4.845 -18.111   0.609  1.00  4.44           H
ATOM    606  CZ  TYR A  40       5.743 -17.088   2.259  1.00 15.21           C
ATOM    607  CE2 TYR A  40       5.978 -15.869   2.861  1.00 34.44           C
ATOM    608  HE2 TYR A  40       6.536 -15.816   3.784  1.00 31.14           H
ATOM    609  CD2 TYR A  40       5.494 -14.714   2.278  1.00 34.53           C
ATOM    610  HD2 TYR A  40       5.675 -13.758   2.748  1.00 65.43           H
ATOM    611  OH  TYR A  40       6.222 -18.241   2.838  1.00 52.34           O
ATOM    612  HH  TYR A  40       7.119 -18.095   3.146  1.00 44.25           H
ATOM    613  C   TYR A  40       3.311 -11.243   1.037  1.00 64.32           C
ATOM    614  O   TYR A  40       2.880 -10.786  -0.022  1.00 12.25           O
ATOM    615  N   ARG A  41       3.860 -10.487   1.982  1.00 12.11           N
ATOM    616  H   ARG A  41       4.186 -10.910   2.804  1.00 15.20           H
ATOM    617  CA  ARG A  41       3.988  -9.043   1.827  1.00 54.03           C
ATOM    618  HA  ARG A  41       3.842  -8.807   0.783  1.00 20.31           H
ATOM    619  CB  ARG A  41       2.920  -8.323   2.653  1.00 60.21           C
ATOM    620  HB2 ARG A  41       1.945  -8.656   2.328  1.00 30.15           H
ATOM    621  HB3 ARG A  41       3.052  -8.582   3.693  1.00 42.34           H
ATOM    622  CG  ARG A  41       2.971  -6.809   2.528  1.00 23.30           C
ATOM    623  HG2 ARG A  41       3.816  -6.536   1.912  1.00 34.42           H
ATOM    624  HG3 ARG A  41       2.059  -6.465   2.065  1.00 51.33           H
ATOM    625  CD  ARG A  41       3.119  -6.143   3.887  1.00 41.11           C
ATOM    626  HD2 ARG A  41       3.235  -5.079   3.741  1.00 60.42           H
ATOM    627  HD3 ARG A  41       2.226  -6.332   4.464  1.00  2.51           H
ATOM    628  NE  ARG A  41       4.275  -6.649   4.622  1.00 62.01           N
ATOM    629  HE  ARG A  41       4.637  -7.519   4.355  1.00 21.32           H
ATOM    630  CZ  ARG A  41       4.854  -5.995   5.623  1.00 52.54           C
ATOM    631  NH1 ARG A  41       4.386  -4.815   6.006  1.00 41.43           N
ATOM    632 HH11 ARG A  41       3.595  -4.416   5.541  1.00 25.31           H
ATOM    633 HH12 ARG A  41       4.823  -4.324   6.760  1.00 31.44           H
ATOM    634  NH2 ARG A  41       5.902  -6.521   6.243  1.00 44.44           N
ATOM    635 HH21 ARG A  41       6.258  -7.410   5.957  1.00 73.03           H
ATOM    636 HH22 ARG A  41       6.337  -6.027   6.995  1.00 22.43           H
ATOM    637  C   ARG A  41       5.376  -8.572   2.249  1.00 41.54           C
ATOM    638  O   ARG A  41       5.916  -9.021   3.260  1.00 70.23           O
ATOM    639  N   LYS A  42       5.950  -7.663   1.467  1.00 73.12           N
ATOM    640  H   LYS A  42       5.469  -7.343   0.674  1.00  1.02           H
ATOM    641  CA  LYS A  42       7.275  -7.129   1.758  1.00 31.32           C
ATOM    642  HA  LYS A  42       7.426  -7.181   2.826  1.00 61.13           H
ATOM    643  CB  LYS A  42       8.349  -7.967   1.061  1.00 23.14           C
ATOM    644  HB2 LYS A  42       8.206  -9.005   1.324  1.00 50.13           H
ATOM    645  HB3 LYS A  42       8.238  -7.856  -0.008  1.00 31.33           H
ATOM    646  CG  LYS A  42       9.767  -7.572   1.436  1.00  1.42           C
ATOM    647  HG2 LYS A  42       9.803  -6.504   1.596  1.00 22.35           H
ATOM    648  HG3 LYS A  42      10.045  -8.084   2.346  1.00  2.24           H
ATOM    649  CD  LYS A  42      10.756  -7.938   0.342  1.00 11.30           C
ATOM    650  HD2 LYS A  42      10.477  -7.429  -0.569  1.00 34.12           H
ATOM    651  HD3 LYS A  42      11.745  -7.623   0.643  1.00 23.31           H
ATOM    652  CE  LYS A  42      10.771  -9.436   0.083  1.00 74.33           C
ATOM    653  HE2 LYS A  42       9.806  -9.732  -0.300  1.00 13.23           H
ATOM    654  HE3 LYS A  42      11.531  -9.653  -0.653  1.00 21.52           H
ATOM    655  NZ  LYS A  42      11.059 -10.211   1.322  1.00 41.25           N
ATOM    656  HZ1 LYS A  42      10.267 -10.123   1.990  1.00  3.14           H
ATOM    657  HZ2 LYS A  42      11.194 -11.216   1.091  1.00 22.12           H
ATOM    658  HZ3 LYS A  42      11.923  -9.851   1.775  1.00 43.11           H
ATOM    659  C   LYS A  42       7.384  -5.673   1.316  1.00 23.51           C
ATOM    660  O   LYS A  42       6.980  -5.320   0.209  1.00 62.43           O
ATOM    661  N   GLN A  43       7.934  -4.835   2.188  1.00  0.42           N
ATOM    662  H   GLN A  43       8.237  -5.176   3.055  1.00 74.43           H
ATOM    663  CA  GLN A  43       8.097  -3.417   1.886  1.00 33.50           C
ATOM    664  HA  GLN A  43       7.392  -3.161   1.110  1.00 72.32           H
ATOM    665  CB  GLN A  43       7.799  -2.573   3.126  1.00 45.50           C
ATOM    666  HB2 GLN A  43       6.994  -3.034   3.677  1.00 72.20           H
ATOM    667  HB3 GLN A  43       8.682  -2.546   3.748  1.00 13.45           H
ATOM    668  CG  GLN A  43       7.399  -1.141   2.805  1.00 24.44           C
ATOM    669  HG2 GLN A  43       6.676  -1.154   2.004  1.00 61.24           H
ATOM    670  HG3 GLN A  43       6.953  -0.701   3.685  1.00 51.14           H
ATOM    671  CD  GLN A  43       8.578  -0.288   2.380  1.00 55.42           C
ATOM    672  OE1 GLN A  43       9.347   0.190   3.214  1.00 32.25           O
ATOM    673  NE2 GLN A  43       8.725  -0.090   1.075  1.00 64.40           N
ATOM    674 HE21 GLN A  43       8.073  -0.501   0.469  1.00 42.15           H
ATOM    675 HE22 GLN A  43       9.478   0.458   0.772  1.00 53.10           H
ATOM    676  C   GLN A  43       9.507  -3.126   1.384  1.00 61.41           C
ATOM    677  O   GLN A  43      10.483  -3.282   2.118  1.00  1.11           O
ATOM    678  N   VAL A  44       9.607  -2.703   0.128  1.00 63.43           N
ATOM    679  H   VAL A  44       8.793  -2.599  -0.408  1.00 22.03           H
ATOM    680  CA  VAL A  44      10.898  -2.390  -0.473  1.00  4.43           C
ATOM    681  HA  VAL A  44      11.574  -2.100   0.320  1.00 74.25           H
ATOM    682  CB  VAL A  44      11.495  -3.614  -1.193  1.00 54.50           C
ATOM    683  HB  VAL A  44      11.672  -4.386  -0.460  1.00 24.34           H
ATOM    684  CG1 VAL A  44      10.517  -4.154  -2.226  1.00  4.21           C
ATOM    685 HG11 VAL A  44      11.054  -4.742  -2.956  1.00 32.35           H
ATOM    686 HG12 VAL A  44       9.781  -4.773  -1.735  1.00 53.34           H
ATOM    687 HG13 VAL A  44      10.024  -3.330  -2.720  1.00 60.02           H
ATOM    688  CG2 VAL A  44      12.824  -3.255  -1.841  1.00 14.14           C
ATOM    689 HG21 VAL A  44      12.658  -2.970  -2.869  1.00 73.52           H
ATOM    690 HG22 VAL A  44      13.273  -2.431  -1.307  1.00 41.51           H
ATOM    691 HG23 VAL A  44      13.483  -4.109  -1.805  1.00 64.23           H
ATOM    692  C   VAL A  44      10.778  -1.239  -1.465  1.00 12.51           C
ATOM    693  O   VAL A  44       9.774  -1.112  -2.167  1.00  3.13           O
ATOM    694  N   VAL A  45      11.808  -0.400  -1.519  1.00 23.52           N
ATOM    695  H   VAL A  45      12.580  -0.554  -0.935  1.00 11.35           H
ATOM    696  CA  VAL A  45      11.819   0.740  -2.427  1.00  2.44           C
ATOM    697  HA  VAL A  45      10.845   0.808  -2.890  1.00  5.03           H
ATOM    698  CB  VAL A  45      12.088   2.056  -1.672  1.00 30.23           C
ATOM    699  HB  VAL A  45      11.348   2.157  -0.892  1.00 11.34           H
ATOM    700  CG1 VAL A  45      13.463   2.027  -1.022  1.00 41.41           C
ATOM    701 HG11 VAL A  45      13.383   2.353   0.005  1.00 71.44           H
ATOM    702 HG12 VAL A  45      13.854   1.021  -1.051  1.00 44.25           H
ATOM    703 HG13 VAL A  45      14.128   2.688  -1.558  1.00 42.21           H
ATOM    704  CG2 VAL A  45      11.958   3.245  -2.611  1.00 74.03           C
ATOM    705 HG21 VAL A  45      11.966   2.898  -3.634  1.00 45.32           H
ATOM    706 HG22 VAL A  45      11.029   3.760  -2.414  1.00 20.22           H
ATOM    707 HG23 VAL A  45      12.785   3.921  -2.453  1.00 52.12           H
ATOM    708  C   VAL A  45      12.873   0.567  -3.514  1.00 61.04           C
ATOM    709  O   VAL A  45      14.026   0.240  -3.229  1.00 53.45           O
ATOM    710  N   ILE A  46      12.470   0.788  -4.761  1.00 45.12           N
ATOM    711  H   ILE A  46      11.539   1.046  -4.924  1.00 64.43           H
ATOM    712  CA  ILE A  46      13.381   0.658  -5.892  1.00 30.21           C
ATOM    713  HA  ILE A  46      14.345   0.356  -5.510  1.00 25.23           H
ATOM    714  CB  ILE A  46      12.896  -0.415  -6.885  1.00 15.31           C
ATOM    715  HB  ILE A  46      11.928  -0.116  -7.258  1.00 33.42           H
ATOM    716  CG2 ILE A  46      13.849  -0.513  -8.067  1.00 12.44           C
ATOM    717 HG21 ILE A  46      13.323  -0.261  -8.975  1.00 54.45           H
ATOM    718 HG22 ILE A  46      14.670   0.174  -7.924  1.00 64.31           H
ATOM    719 HG23 ILE A  46      14.230  -1.520  -8.139  1.00 20.50           H
ATOM    720  CG1 ILE A  46      12.766  -1.769  -6.184  1.00 43.31           C
ATOM    721 HG12 ILE A  46      13.738  -2.082  -5.837  1.00 43.23           H
ATOM    722 HG13 ILE A  46      12.103  -1.665  -5.338  1.00 33.33           H
ATOM    723  CD1 ILE A  46      12.218  -2.861  -7.076  1.00 15.44           C
ATOM    724 HD11 ILE A  46      12.327  -3.816  -6.584  1.00  4.20           H
ATOM    725 HD12 ILE A  46      11.172  -2.674  -7.271  1.00 32.32           H
ATOM    726 HD13 ILE A  46      12.762  -2.871  -8.009  1.00 34.05           H
ATOM    727  C   ILE A  46      13.536   1.984  -6.629  1.00 32.13           C
ATOM    728  O   ILE A  46      12.557   2.558  -7.106  1.00 42.51           O
ATOM    729  N   ASP A  47      14.771   2.463  -6.719  1.00  3.52           N
ATOM    730  H   ASP A  47      15.510   1.959  -6.318  1.00  2.22           H
ATOM    731  CA  ASP A  47      15.056   3.721  -7.400  1.00 74.14           C
ATOM    732  HA  ASP A  47      16.102   3.946  -7.258  1.00 14.32           H
ATOM    733  CB  ASP A  47      14.776   3.589  -8.898  1.00 75.51           C
ATOM    734  HB2 ASP A  47      13.885   2.993  -9.040  1.00 42.21           H
ATOM    735  HB3 ASP A  47      14.617   4.572  -9.316  1.00 72.43           H
ATOM    736  CG  ASP A  47      15.918   2.927  -9.644  1.00 53.55           C
ATOM    737  OD1 ASP A  47      15.975   3.066 -10.885  1.00 23.45           O
ATOM    738  OD2 ASP A  47      16.754   2.273  -8.988  1.00 63.25           O
ATOM    739  C   ASP A  47      14.224   4.857  -6.813  1.00 42.33           C
ATOM    740  O   ASP A  47      13.814   5.772  -7.526  1.00 53.11           O
ATOM    741  N   GLY A  48      13.979   4.791  -5.508  1.00 53.41           N
ATOM    742  H   GLY A  48      14.332   4.038  -4.990  1.00 12.24           H
ATOM    743  CA  GLY A  48      13.196   5.820  -4.848  1.00 24.24           C
ATOM    744  HA2 GLY A  48      13.526   5.905  -3.823  1.00 32.11           H
ATOM    745  HA3 GLY A  48      13.365   6.762  -5.349  1.00 21.32           H
ATOM    746  C   GLY A  48      11.711   5.518  -4.862  1.00 61.54           C
ATOM    747  O   GLY A  48      10.938   6.138  -4.133  1.00 23.53           O
ATOM    748  N   GLU A  49      11.311   4.563  -5.697  1.00  2.11           N
ATOM    749  H   GLU A  49      11.975   4.105  -6.253  1.00 62.20           H
ATOM    750  CA  GLU A  49       9.908   4.183  -5.805  1.00 33.51           C
ATOM    751  HA  GLU A  49       9.314   5.080  -5.726  1.00 14.42           H
ATOM    752  CB  GLU A  49       9.637   3.526  -7.160  1.00 62.50           C
ATOM    753  HB2 GLU A  49       9.975   4.189  -7.942  1.00 52.33           H
ATOM    754  HB3 GLU A  49      10.197   2.603  -7.217  1.00 14.40           H
ATOM    755  CG  GLU A  49       8.171   3.209  -7.401  1.00 52.12           C
ATOM    756  HG2 GLU A  49       8.100   2.466  -8.181  1.00 55.13           H
ATOM    757  HG3 GLU A  49       7.746   2.814  -6.490  1.00  3.31           H
ATOM    758  CD  GLU A  49       7.372   4.428  -7.820  1.00  1.21           C
ATOM    759  OE1 GLU A  49       6.386   4.757  -7.128  1.00  0.15           O
ATOM    760  OE2 GLU A  49       7.732   5.053  -8.839  1.00 64.12           O
ATOM    761  C   GLU A  49       9.514   3.231  -4.679  1.00 14.45           C
ATOM    762  O   GLU A  49      10.019   2.112  -4.590  1.00 21.15           O
ATOM    763  N   THR A  50       8.607   3.685  -3.818  1.00 42.44           N
ATOM    764  H   THR A  50       8.242   4.586  -3.942  1.00 55.01           H
ATOM    765  CA  THR A  50       8.146   2.877  -2.697  1.00 12.23           C
ATOM    766  HA  THR A  50       8.970   2.260  -2.369  1.00 11.21           H
ATOM    767  CB  THR A  50       7.702   3.759  -1.514  1.00 75.13           C
ATOM    768  HB  THR A  50       6.811   4.300  -1.803  1.00 24.43           H
ATOM    769  OG1 THR A  50       8.733   4.697  -1.188  1.00 51.11           O
ATOM    770  HG1 THR A  50       9.343   4.298  -0.563  1.00 60.32           H
ATOM    771  CG2 THR A  50       7.379   2.907  -0.296  1.00  5.45           C
ATOM    772 HG21 THR A  50       7.592   1.871  -0.514  1.00  3.32           H
ATOM    773 HG22 THR A  50       7.983   3.231   0.539  1.00 24.14           H
ATOM    774 HG23 THR A  50       6.334   3.016  -0.047  1.00 21.41           H
ATOM    775  C   THR A  50       6.987   1.977  -3.108  1.00 73.40           C
ATOM    776  O   THR A  50       5.943   2.456  -3.552  1.00 40.35           O
ATOM    777  N   CYS A  51       7.176   0.671  -2.957  1.00 20.44           N
ATOM    778  H   CYS A  51       8.029   0.349  -2.597  1.00 43.14           H
ATOM    779  CA  CYS A  51       6.145  -0.298  -3.313  1.00 10.22           C
ATOM    780  HA  CYS A  51       5.185   0.149  -3.103  1.00 22.15           H
ATOM    781  CB  CYS A  51       6.223  -0.632  -4.803  1.00 61.21           C
ATOM    782  HB2 CYS A  51       5.375  -1.244  -5.072  1.00 31.51           H
ATOM    783  HB3 CYS A  51       6.191   0.285  -5.372  1.00 61.01           H
ATOM    784  SG  CYS A  51       7.719  -1.528  -5.281  1.00 44.53           S
ATOM    785  HG  CYS A  51       7.563  -1.949  -6.527  1.00 51.41           H
ATOM    786  C   CYS A  51       6.286  -1.571  -2.485  1.00 60.23           C
ATOM    787  O   CYS A  51       7.169  -1.676  -1.632  1.00 54.34           O
ATOM    788  N   LEU A  52       5.410  -2.537  -2.741  1.00 43.32           N
ATOM    789  H   LEU A  52       4.730  -2.395  -3.432  1.00 63.30           H
ATOM    790  CA  LEU A  52       5.436  -3.804  -2.019  1.00 14.22           C
ATOM    791  HA  LEU A  52       6.197  -3.735  -1.256  1.00 14.12           H
ATOM    792  CB  LEU A  52       4.083  -4.060  -1.352  1.00 70.51           C
ATOM    793  HB2 LEU A  52       3.325  -4.029  -2.120  1.00 31.15           H
ATOM    794  HB3 LEU A  52       4.112  -5.050  -0.917  1.00 51.43           H
ATOM    795  CG  LEU A  52       3.678  -3.076  -0.254  1.00 24.40           C
ATOM    796  HG  LEU A  52       3.345  -2.154  -0.710  1.00 64.34           H
ATOM    797  CD1 LEU A  52       2.527  -3.636   0.566  1.00 15.13           C
ATOM    798 HD11 LEU A  52       2.030  -4.414   0.006  1.00 53.35           H
ATOM    799 HD12 LEU A  52       2.908  -4.046   1.490  1.00 50.50           H
ATOM    800 HD13 LEU A  52       1.824  -2.846   0.786  1.00 11.30           H
ATOM    801  CD2 LEU A  52       4.867  -2.757   0.641  1.00 63.52           C
ATOM    802 HD21 LEU A  52       4.517  -2.530   1.637  1.00 24.50           H
ATOM    803 HD22 LEU A  52       5.529  -3.610   0.677  1.00  3.03           H
ATOM    804 HD23 LEU A  52       5.399  -1.906   0.243  1.00 11.31           H
ATOM    805  C   LEU A  52       5.781  -4.957  -2.955  1.00 20.51           C
ATOM    806  O   LEU A  52       5.320  -5.005  -4.096  1.00 41.52           O
ATOM    807  N   LEU A  53       6.593  -5.887  -2.465  1.00 30.55           N
ATOM    808  H   LEU A  53       6.928  -5.796  -1.549  1.00 10.44           H
ATOM    809  CA  LEU A  53       6.999  -7.044  -3.256  1.00 51.43           C
ATOM    810  HA  LEU A  53       6.689  -6.872  -4.276  1.00 42.54           H
ATOM    811  CB  LEU A  53       8.520  -7.205  -3.217  1.00 55.33           C
ATOM    812  HB2 LEU A  53       8.955  -6.220  -3.147  1.00 14.31           H
ATOM    813  HB3 LEU A  53       8.769  -7.771  -2.331  1.00 14.32           H
ATOM    814  CG  LEU A  53       9.151  -7.911  -4.418  1.00 13.41           C
ATOM    815  HG  LEU A  53      10.224  -7.939  -4.287  1.00 72.43           H
ATOM    816  CD1 LEU A  53       8.652  -9.344  -4.517  1.00 41.11           C
ATOM    817 HD11 LEU A  53       9.438  -9.972  -4.910  1.00 10.00           H
ATOM    818 HD12 LEU A  53       8.367  -9.695  -3.536  1.00 43.31           H
ATOM    819 HD13 LEU A  53       7.797  -9.383  -5.176  1.00  1.14           H
ATOM    820  CD2 LEU A  53       8.852  -7.150  -5.702  1.00 13.15           C
ATOM    821 HD21 LEU A  53       8.260  -7.770  -6.358  1.00 73.31           H
ATOM    822 HD22 LEU A  53       8.304  -6.249  -5.467  1.00 22.11           H
ATOM    823 HD23 LEU A  53       9.779  -6.891  -6.191  1.00  0.55           H
ATOM    824  C   LEU A  53       6.328  -8.315  -2.747  1.00 20.22           C
ATOM    825  O   LEU A  53       6.494  -8.694  -1.587  1.00 74.43           O
ATOM    826  N   ASP A  54       5.572  -8.970  -3.621  1.00 65.32           N
ATOM    827  H   ASP A  54       5.480  -8.618  -4.531  1.00 55.42           H
ATOM    828  CA  ASP A  54       4.879 -10.202  -3.261  1.00 51.51           C
ATOM    829  HA  ASP A  54       5.098 -10.415  -2.226  1.00  1.02           H
ATOM    830  CB  ASP A  54       3.368 -10.027  -3.423  1.00 61.24           C
ATOM    831  HB2 ASP A  54       3.030  -9.241  -2.764  1.00 31.22           H
ATOM    832  HB3 ASP A  54       3.152  -9.752  -4.445  1.00 71.12           H
ATOM    833  CG  ASP A  54       2.601 -11.292  -3.094  1.00 34.34           C
ATOM    834  OD1 ASP A  54       3.214 -12.233  -2.547  1.00 71.43           O
ATOM    835  OD2 ASP A  54       1.387 -11.341  -3.381  1.00 35.11           O
ATOM    836  C   ASP A  54       5.364 -11.368  -4.116  1.00 73.20           C
ATOM    837  O   ASP A  54       4.914 -11.550  -5.248  1.00 12.22           O
ATOM    838  N   ILE A  55       6.284 -12.155  -3.568  1.00 15.33           N
ATOM    839  H   ILE A  55       6.602 -11.958  -2.662  1.00 65.35           H
ATOM    840  CA  ILE A  55       6.829 -13.303  -4.280  1.00 72.53           C
ATOM    841  HA  ILE A  55       6.968 -13.019  -5.313  1.00 42.03           H
ATOM    842  CB  ILE A  55       8.194 -13.727  -3.706  1.00 15.45           C
ATOM    843  HB  ILE A  55       8.856 -12.876  -3.747  1.00 11.43           H
ATOM    844  CG2 ILE A  55       8.049 -14.144  -2.250  1.00 33.03           C
ATOM    845 HG21 ILE A  55       9.027 -14.306  -1.822  1.00 43.44           H
ATOM    846 HG22 ILE A  55       7.540 -13.365  -1.701  1.00 23.12           H
ATOM    847 HG23 ILE A  55       7.476 -15.058  -2.192  1.00 55.45           H
ATOM    848  CG1 ILE A  55       8.790 -14.866  -4.535  1.00 52.41           C
ATOM    849 HG12 ILE A  55       8.807 -15.765  -3.941  1.00 34.25           H
ATOM    850 HG13 ILE A  55       8.173 -15.027  -5.407  1.00 54.22           H
ATOM    851  CD1 ILE A  55      10.201 -14.595  -5.007  1.00 42.41           C
ATOM    852 HD11 ILE A  55      10.686 -15.529  -5.246  1.00 65.23           H
ATOM    853 HD12 ILE A  55      10.173 -13.968  -5.887  1.00 33.45           H
ATOM    854 HD13 ILE A  55      10.752 -14.093  -4.225  1.00 41.44           H
ATOM    855  C   ILE A  55       5.874 -14.491  -4.220  1.00 62.24           C
ATOM    856  O   ILE A  55       5.396 -14.864  -3.148  1.00 53.13           O
ATOM    857  N   LEU A  56       5.602 -15.083  -5.378  1.00 64.40           N
ATOM    858  H   LEU A  56       6.014 -14.741  -6.199  1.00 34.53           H
ATOM    859  CA  LEU A  56       4.706 -16.231  -5.458  1.00 71.52           C
ATOM    860  HA  LEU A  56       4.134 -16.270  -4.543  1.00  5.03           H
ATOM    861  CB  LEU A  56       3.746 -16.073  -6.639  1.00  2.33           C
ATOM    862  HB2 LEU A  56       4.334 -16.060  -7.543  1.00 63.24           H
ATOM    863  HB3 LEU A  56       3.091 -16.932  -6.649  1.00 71.10           H
ATOM    864  CG  LEU A  56       2.874 -14.817  -6.630  1.00 53.02           C
ATOM    865  HG  LEU A  56       3.509 -13.946  -6.548  1.00 53.51           H
ATOM    866  CD1 LEU A  56       2.088 -14.704  -7.928  1.00  3.15           C
ATOM    867 HD11 LEU A  56       2.618 -15.220  -8.715  1.00 14.21           H
ATOM    868 HD12 LEU A  56       1.113 -15.149  -7.798  1.00 32.12           H
ATOM    869 HD13 LEU A  56       1.977 -13.663  -8.191  1.00 54.41           H
ATOM    870  CD2 LEU A  56       1.933 -14.829  -5.434  1.00 73.43           C
ATOM    871 HD21 LEU A  56       0.910 -14.855  -5.781  1.00 22.40           H
ATOM    872 HD22 LEU A  56       2.130 -15.702  -4.830  1.00 22.40           H
ATOM    873 HD23 LEU A  56       2.090 -13.939  -4.843  1.00 60.42           H
ATOM    874  C   LEU A  56       5.495 -17.529  -5.600  1.00 74.33           C
ATOM    875  O   LEU A  56       6.165 -17.753  -6.609  1.00 12.25           O
ATOM    876  N   ASP A  57       5.408 -18.382  -4.585  1.00 62.04           N
ATOM    877  H   ASP A  57       4.858 -18.147  -3.809  1.00 12.20           H
ATOM    878  CA  ASP A  57       6.111 -19.660  -4.598  1.00 50.23           C
ATOM    879  HA  ASP A  57       6.870 -19.613  -5.364  1.00 43.12           H
ATOM    880  CB  ASP A  57       6.783 -19.910  -3.247  1.00 73.33           C
ATOM    881  HB2 ASP A  57       6.033 -19.889  -2.470  1.00 75.21           H
ATOM    882  HB3 ASP A  57       7.253 -20.882  -3.261  1.00 63.35           H
ATOM    883  CG  ASP A  57       7.837 -18.870  -2.923  1.00 62.43           C
ATOM    884  OD1 ASP A  57       8.256 -18.795  -1.749  1.00 34.11           O
ATOM    885  OD2 ASP A  57       8.245 -18.132  -3.844  1.00 72.54           O
ATOM    886  C   ASP A  57       5.155 -20.803  -4.925  1.00 14.43           C
ATOM    887  O   ASP A  57       4.998 -21.739  -4.141  1.00 23.53           O
ATOM    888  N   THR A  58       4.515 -20.719  -6.087  1.00 41.12           N
ATOM    889  H   THR A  58       4.682 -19.948  -6.669  1.00 12.13           H
ATOM    890  CA  THR A  58       3.573 -21.744  -6.517  1.00 34.24           C
ATOM    891  HA  THR A  58       2.907 -21.952  -5.691  1.00 62.23           H
ATOM    892  CB  THR A  58       2.726 -21.265  -7.711  1.00 44.40           C
ATOM    893  HB  THR A  58       2.183 -20.379  -7.415  1.00 51.40           H
ATOM    894  OG1 THR A  58       1.792 -22.281  -8.089  1.00 33.51           O
ATOM    895  HG1 THR A  58       0.939 -22.098  -7.686  1.00 62.25           H
ATOM    896  CG2 THR A  58       3.613 -20.917  -8.898  1.00 31.45           C
ATOM    897 HG21 THR A  58       4.547 -20.510  -8.541  1.00 45.45           H
ATOM    898 HG22 THR A  58       3.806 -21.809  -9.476  1.00  0.13           H
ATOM    899 HG23 THR A  58       3.114 -20.187  -9.518  1.00 25.03           H
ATOM    900  C   THR A  58       4.296 -23.029  -6.904  1.00 42.43           C
ATOM    901  O   THR A  58       3.796 -24.129  -6.671  1.00 41.50           O
ATOM    902  N   ALA A  59       5.477 -22.882  -7.497  1.00 13.52           N
ATOM    903  H   ALA A  59       5.822 -21.979  -7.656  1.00  5.34           H
ATOM    904  CA  ALA A  59       6.270 -24.031  -7.914  1.00 44.43           C
ATOM    905  HA  ALA A  59       5.747 -24.522  -8.722  1.00 41.01           H
ATOM    906  CB  ALA A  59       7.625 -23.575  -8.437  1.00 54.20           C
ATOM    907  HB1 ALA A  59       8.396 -24.228  -8.056  1.00 71.05           H
ATOM    908  HB2 ALA A  59       7.624 -23.609  -9.516  1.00 60.14           H
ATOM    909  HB3 ALA A  59       7.815 -22.564  -8.109  1.00 42.51           H
ATOM    910  C   ALA A  59       6.449 -25.020  -6.768  1.00  4.12           C
ATOM    911  O   ALA A  59       5.818 -26.076  -6.742  1.00  4.33           O
ATOM    912  N   GLY A  60       7.315 -24.671  -5.821  1.00 10.04           N
ATOM    913  H   GLY A  60       7.790 -23.817  -5.894  1.00 13.42           H
ATOM    914  CA  GLY A  60       7.562 -25.540  -4.685  1.00 10.11           C
ATOM    915  HA2 GLY A  60       8.067 -24.974  -3.916  1.00 30.50           H
ATOM    916  HA3 GLY A  60       6.615 -25.887  -4.299  1.00 14.20           H
ATOM    917  C   GLY A  60       8.411 -26.742  -5.048  1.00 41.22           C
ATOM    918  O   GLY A  60       9.591 -26.803  -4.702  1.00 74.03           O
ATOM    919  N   GLN A  61       7.810 -27.700  -5.746  1.00 31.00           N
ATOM    920  H   GLN A  61       6.868 -27.593  -5.992  1.00 31.13           H
ATOM    921  CA  GLN A  61       8.519 -28.907  -6.154  1.00 21.13           C
ATOM    922  HA  GLN A  61       9.528 -28.842  -5.775  1.00 60.24           H
ATOM    923  CB  GLN A  61       7.845 -30.145  -5.561  1.00 35.24           C
ATOM    924  HB2 GLN A  61       6.774 -30.020  -5.619  1.00 73.12           H
ATOM    925  HB3 GLN A  61       8.130 -31.009  -6.142  1.00 63.40           H
ATOM    926  CG  GLN A  61       8.216 -30.404  -4.109  1.00 71.14           C
ATOM    927  HG2 GLN A  61       7.823 -29.603  -3.502  1.00 15.51           H
ATOM    928  HG3 GLN A  61       7.773 -31.339  -3.800  1.00 25.43           H
ATOM    929  CD  GLN A  61       9.715 -30.482  -3.895  1.00 53.34           C
ATOM    930  OE1 GLN A  61      10.324 -31.537  -4.070  1.00 65.13           O
ATOM    931  NE2 GLN A  61      10.317 -29.361  -3.515  1.00 25.40           N
ATOM    932 HE21 GLN A  61       9.768 -28.559  -3.394  1.00 55.51           H
ATOM    933 HE22 GLN A  61      11.285 -29.383  -3.369  1.00 23.13           H
ATOM    934  C   GLN A  61       8.571 -29.021  -7.674  1.00  1.34           C
ATOM    935  O   GLN A  61       8.524 -30.120  -8.225  1.00 12.23           O
ATOM    936  N   GLU A  62       8.668 -27.877  -8.345  1.00 23.22           N
ATOM    937  H   GLU A  62       8.702 -27.033  -7.849  1.00 13.22           H
ATOM    938  CA  GLU A  62       8.726 -27.850  -9.802  1.00 14.25           C
ATOM    939  HA  GLU A  62       8.841 -26.822 -10.110  1.00  5.34           H
ATOM    940  CB  GLU A  62       9.925 -28.657 -10.302  1.00 42.23           C
ATOM    941  HB2 GLU A  62       9.723 -29.708 -10.156  1.00 42.33           H
ATOM    942  HB3 GLU A  62      10.055 -28.468 -11.358  1.00  0.03           H
ATOM    943  CG  GLU A  62      11.226 -28.317  -9.594  1.00 32.12           C
ATOM    944  HG2 GLU A  62      11.179 -27.294  -9.253  1.00 52.54           H
ATOM    945  HG3 GLU A  62      11.340 -28.973  -8.743  1.00 74.14           H
ATOM    946  CD  GLU A  62      12.437 -28.473 -10.492  1.00 44.11           C
ATOM    947  OE1 GLU A  62      12.987 -29.592 -10.556  1.00 64.44           O
ATOM    948  OE2 GLU A  62      12.836 -27.476 -11.130  1.00 73.33           O
ATOM    949  C   GLU A  62       7.438 -28.402 -10.407  1.00 65.41           C
ATOM    950  O   GLU A  62       7.473 -29.164 -11.373  1.00 55.10           O
ATOM    951  N   GLU A  63       6.305 -28.013  -9.831  1.00  5.10           N
ATOM    952  H   GLU A  63       6.343 -27.404  -9.064  1.00 24.41           H
ATOM    953  CA  GLU A  63       5.008 -28.471 -10.313  1.00 54.51           C
ATOM    954  HA  GLU A  63       5.181 -29.204 -11.086  1.00 54.54           H
ATOM    955  CB  GLU A  63       4.218 -29.124  -9.177  1.00  0.12           C
ATOM    956  HB2 GLU A  63       4.867 -29.807  -8.650  1.00 25.23           H
ATOM    957  HB3 GLU A  63       3.890 -28.354  -8.494  1.00 24.02           H
ATOM    958  CG  GLU A  63       2.996 -29.894  -9.649  1.00  1.30           C
ATOM    959  HG2 GLU A  63       2.301 -29.200 -10.098  1.00 33.33           H
ATOM    960  HG3 GLU A  63       3.306 -30.619 -10.387  1.00  2.11           H
ATOM    961  CD  GLU A  63       2.293 -30.621  -8.520  1.00 32.43           C
ATOM    962  OE1 GLU A  63       1.915 -31.796  -8.716  1.00 10.41           O
ATOM    963  OE2 GLU A  63       2.120 -30.017  -7.441  1.00 21.54           O
ATOM    964  C   GLU A  63       4.207 -27.313 -10.903  1.00 43.11           C
ATOM    965  O   GLU A  63       3.438 -26.655 -10.202  1.00 42.22           O
ATOM    966  N   TYR A  64       4.395 -27.070 -12.196  1.00 33.25           N
ATOM    967  H   TYR A  64       5.021 -27.629 -12.701  1.00 72.24           H
ATOM    968  CA  TYR A  64       3.693 -25.991 -12.880  1.00 45.40           C
ATOM    969  HA  TYR A  64       3.918 -25.069 -12.363  1.00 71.10           H
ATOM    970  CB  TYR A  64       4.176 -25.878 -14.327  1.00 41.51           C
ATOM    971  HB2 TYR A  64       4.217 -26.863 -14.764  1.00 24.43           H
ATOM    972  HB3 TYR A  64       3.479 -25.270 -14.886  1.00 33.55           H
ATOM    973  CG  TYR A  64       5.547 -25.253 -14.461  1.00 73.32           C
ATOM    974  CD1 TYR A  64       5.728 -23.886 -14.294  1.00 40.24           C
ATOM    975  HD1 TYR A  64       4.872 -23.267 -14.066  1.00 43.21           H
ATOM    976  CE1 TYR A  64       6.978 -23.311 -14.417  1.00  2.23           C
ATOM    977  HE1 TYR A  64       7.099 -22.246 -14.283  1.00 44.23           H
ATOM    978  CZ  TYR A  64       8.068 -24.104 -14.708  1.00 61.22           C
ATOM    979  CE2 TYR A  64       7.914 -25.464 -14.878  1.00 62.33           C
ATOM    980  HE2 TYR A  64       8.768 -26.085 -15.107  1.00 73.30           H
ATOM    981  CD2 TYR A  64       6.660 -26.030 -14.756  1.00 21.44           C
ATOM    982  HD2 TYR A  64       6.536 -27.096 -14.889  1.00 11.53           H
ATOM    983  OH  TYR A  64       9.315 -23.536 -14.831  1.00 25.31           O
ATOM    984  HH  TYR A  64       9.865 -23.808 -14.092  1.00 31.20           H
ATOM    985  C   TYR A  64       2.185 -26.217 -12.851  1.00 51.54           C
ATOM    986  O   TYR A  64       1.701 -27.174 -12.248  1.00 73.02           O
ATOM    987  N   SER A  65       1.447 -25.328 -13.509  1.00 45.51           N
ATOM    988  H   SER A  65       1.892 -24.586 -13.971  1.00  2.23           H
ATOM    989  CA  SER A  65      -0.007 -25.427 -13.557  1.00 44.54           C
ATOM    990  HA  SER A  65      -0.314 -26.155 -12.822  1.00  2.34           H
ATOM    991  CB  SER A  65      -0.642 -24.077 -13.218  1.00 53.02           C
ATOM    992  HB2 SER A  65       0.001 -23.282 -13.562  1.00 44.04           H
ATOM    993  HB3 SER A  65      -1.602 -24.001 -13.709  1.00 32.05           H
ATOM    994  OG  SER A  65      -0.831 -23.939 -11.821  1.00 30.05           O
ATOM    995  HG  SER A  65      -1.729 -23.648 -11.646  1.00  2.43           H
ATOM    996  C   SER A  65      -0.474 -25.890 -14.934  1.00 31.23           C
ATOM    997  O   SER A  65       0.336 -26.129 -15.829  1.00 22.25           O
ATOM    998  N   ALA A  66      -1.787 -26.015 -15.094  1.00 54.25           N
ATOM    999  H   ALA A  66      -2.382 -25.810 -14.344  1.00 14.53           H
ATOM   1000  CA  ALA A  66      -2.364 -26.448 -16.361  1.00 53.52           C
ATOM   1001  HA  ALA A  66      -2.053 -27.467 -16.539  1.00 33.13           H
ATOM   1002  CB  ALA A  66      -3.884 -26.423 -16.285  1.00 23.52           C
ATOM   1003  HB1 ALA A  66      -4.196 -25.685 -15.561  1.00 71.13           H
ATOM   1004  HB2 ALA A  66      -4.289 -26.172 -17.254  1.00 21.02           H
ATOM   1005  HB3 ALA A  66      -4.244 -27.396 -15.985  1.00 75.42           H
ATOM   1006  C   ALA A  66      -1.877 -25.575 -17.513  1.00 23.00           C
ATOM   1007  O   ALA A  66      -1.586 -26.072 -18.600  1.00 64.23           O
ATOM   1008  N   MET A  67      -1.791 -24.272 -17.267  1.00 10.22           N
ATOM   1009  H   MET A  67      -2.037 -23.935 -16.380  1.00 52.30           H
ATOM   1010  CA  MET A  67      -1.338 -23.330 -18.284  1.00 60.53           C
ATOM   1011  HA  MET A  67      -0.788 -23.887 -19.028  1.00 44.42           H
ATOM   1012  CB  MET A  67      -2.536 -22.655 -18.954  1.00 51.11           C
ATOM   1013  HB2 MET A  67      -3.391 -22.732 -18.299  1.00 22.51           H
ATOM   1014  HB3 MET A  67      -2.306 -21.612 -19.110  1.00 44.52           H
ATOM   1015  CG  MET A  67      -2.907 -23.266 -20.296  1.00 22.14           C
ATOM   1016  HG2 MET A  67      -3.447 -22.532 -20.874  1.00 53.11           H
ATOM   1017  HG3 MET A  67      -1.999 -23.534 -20.816  1.00 73.21           H
ATOM   1018  SD  MET A  67      -3.934 -24.738 -20.128  1.00 35.11           S
ATOM   1019  CE  MET A  67      -5.381 -24.052 -19.324  1.00 45.21           C
ATOM   1020  HE1 MET A  67      -6.264 -24.569 -19.669  1.00 44.12           H
ATOM   1021  HE2 MET A  67      -5.288 -24.171 -18.255  1.00 14.33           H
ATOM   1022  HE3 MET A  67      -5.461 -23.002 -19.564  1.00 13.21           H
ATOM   1023  C   MET A  67      -0.418 -22.276 -17.678  1.00  0.40           C
ATOM   1024  O   MET A  67      -0.482 -21.997 -16.480  1.00 61.44           O
ATOM   1025  N   ARG A  68       0.437 -21.692 -18.512  1.00 33.30           N
ATOM   1026  H   ARG A  68       0.440 -21.957 -19.456  1.00 10.42           H
ATOM   1027  CA  ARG A  68       1.371 -20.669 -18.057  1.00 34.40           C
ATOM   1028  HA  ARG A  68       1.799 -21.003 -17.124  1.00 12.45           H
ATOM   1029  CB  ARG A  68       2.492 -20.481 -19.080  1.00 24.50           C
ATOM   1030  HB2 ARG A  68       2.161 -20.863 -20.035  1.00 11.52           H
ATOM   1031  HB3 ARG A  68       2.703 -19.427 -19.176  1.00 13.03           H
ATOM   1032  CG  ARG A  68       3.783 -21.193 -18.706  1.00 53.34           C
ATOM   1033  HG2 ARG A  68       4.563 -20.882 -19.385  1.00 65.41           H
ATOM   1034  HG3 ARG A  68       4.052 -20.922 -17.696  1.00 63.05           H
ATOM   1035  CD  ARG A  68       3.631 -22.703 -18.790  1.00 74.45           C
ATOM   1036  HD2 ARG A  68       2.766 -22.997 -18.215  1.00 33.41           H
ATOM   1037  HD3 ARG A  68       3.486 -22.980 -19.824  1.00 51.11           H
ATOM   1038  NE  ARG A  68       4.804 -23.401 -18.272  1.00 61.32           N
ATOM   1039  HE  ARG A  68       5.556 -22.856 -17.961  1.00 51.21           H
ATOM   1040  CZ  ARG A  68       4.901 -24.724 -18.202  1.00 60.33           C
ATOM   1041  NH1 ARG A  68       3.900 -25.488 -18.616  1.00 34.41           N
ATOM   1042 HH11 ARG A  68       3.070 -25.068 -18.982  1.00 75.31           H
ATOM   1043 HH12 ARG A  68       3.976 -26.484 -18.563  1.00 74.43           H
ATOM   1044  NH2 ARG A  68       6.002 -25.285 -17.718  1.00 73.42           N
ATOM   1045 HH21 ARG A  68       6.759 -24.713 -17.406  1.00 12.43           H
ATOM   1046 HH22 ARG A  68       6.074 -26.281 -17.666  1.00 14.11           H
ATOM   1047  C   ARG A  68       0.653 -19.343 -17.824  1.00 30.23           C
ATOM   1048  O   ARG A  68       1.015 -18.579 -16.929  1.00 21.01           O
ATOM   1049  N   ASP A  69      -0.365 -19.077 -18.634  1.00 50.25           N
ATOM   1050  H   ASP A  69      -0.606 -19.726 -19.329  1.00  3.23           H
ATOM   1051  CA  ASP A  69      -1.134 -17.843 -18.516  1.00 70.34           C
ATOM   1052  HA  ASP A  69      -0.466 -17.017 -18.704  1.00  3.43           H
ATOM   1053  CB  ASP A  69      -2.259 -17.817 -19.552  1.00 61.44           C
ATOM   1054  HB2 ASP A  69      -1.843 -17.575 -20.520  1.00 33.13           H
ATOM   1055  HB3 ASP A  69      -2.720 -18.793 -19.597  1.00 55.24           H
ATOM   1056  CG  ASP A  69      -3.328 -16.795 -19.221  1.00  1.22           C
ATOM   1057  OD1 ASP A  69      -4.500 -17.193 -19.057  1.00 33.30           O
ATOM   1058  OD2 ASP A  69      -2.992 -15.596 -19.124  1.00 70.12           O
ATOM   1059  C   ASP A  69      -1.714 -17.697 -17.113  1.00 75.13           C
ATOM   1060  O   ASP A  69      -1.830 -16.588 -16.593  1.00 34.15           O
ATOM   1061  N   GLN A  70      -2.078 -18.823 -16.508  1.00 70.34           N
ATOM   1062  H   GLN A  70      -1.961 -19.676 -16.975  1.00 64.14           H
ATOM   1063  CA  GLN A  70      -2.648 -18.819 -15.166  1.00 71.43           C
ATOM   1064  HA  GLN A  70      -3.591 -18.296 -15.208  1.00 50.35           H
ATOM   1065  CB  GLN A  70      -2.896 -20.252 -14.691  1.00 11.15           C
ATOM   1066  HB2 GLN A  70      -2.068 -20.871 -15.003  1.00 53.30           H
ATOM   1067  HB3 GLN A  70      -2.951 -20.256 -13.612  1.00 10.31           H
ATOM   1068  CG  GLN A  70      -4.179 -20.860 -15.235  1.00 25.35           C
ATOM   1069  HG2 GLN A  70      -4.208 -20.710 -16.304  1.00 32.04           H
ATOM   1070  HG3 GLN A  70      -4.178 -21.919 -15.021  1.00 11.11           H
ATOM   1071  CD  GLN A  70      -5.422 -20.243 -14.625  1.00 43.32           C
ATOM   1072  OE1 GLN A  70      -6.183 -19.553 -15.304  1.00 41.11           O
ATOM   1073  NE2 GLN A  70      -5.635 -20.488 -13.338  1.00  4.24           N
ATOM   1074 HE21 GLN A  70      -4.985 -21.045 -12.859  1.00 62.24           H
ATOM   1075 HE22 GLN A  70      -6.430 -20.101 -12.918  1.00  1.40           H
ATOM   1076  C   GLN A  70      -1.729 -18.097 -14.187  1.00 30.55           C
ATOM   1077  O   GLN A  70      -2.182 -17.291 -13.374  1.00 31.12           O
ATOM   1078  N   TYR A  71      -0.436 -18.392 -14.269  1.00 35.42           N
ATOM   1079  H   TYR A  71      -0.136 -19.043 -14.937  1.00 42.01           H
ATOM   1080  CA  TYR A  71       0.546 -17.774 -13.387  1.00 43.42           C
ATOM   1081  HA  TYR A  71       0.123 -17.734 -12.394  1.00 53.13           H
ATOM   1082  CB  TYR A  71       1.826 -18.611 -13.347  1.00 74.24           C
ATOM   1083  HB2 TYR A  71       2.110 -18.869 -14.356  1.00 24.24           H
ATOM   1084  HB3 TYR A  71       2.614 -18.030 -12.893  1.00 45.52           H
ATOM   1085  CG  TYR A  71       1.684 -19.896 -12.562  1.00 42.43           C
ATOM   1086  CD1 TYR A  71       2.191 -21.092 -13.054  1.00 31.50           C
ATOM   1087  HD1 TYR A  71       2.691 -21.097 -14.012  1.00  3.34           H
ATOM   1088  CE1 TYR A  71       2.064 -22.269 -12.341  1.00 15.33           C
ATOM   1089  HE1 TYR A  71       2.464 -23.189 -12.739  1.00 61.31           H
ATOM   1090  CZ  TYR A  71       1.424 -22.259 -11.119  1.00 21.34           C
ATOM   1091  CE2 TYR A  71       0.913 -21.084 -10.609  1.00 34.00           C
ATOM   1092  HE2 TYR A  71       0.412 -21.077  -9.652  1.00 55.02           H
ATOM   1093  CD2 TYR A  71       1.043 -19.913 -11.330  1.00  3.12           C
ATOM   1094  HD2 TYR A  71       0.643 -18.991 -10.934  1.00  4.43           H
ATOM   1095  OH  TYR A  71       1.295 -23.428 -10.404  1.00 73.32           O
ATOM   1096  HH  TYR A  71       1.998 -23.485  -9.753  1.00 44.14           H
ATOM   1097  C   TYR A  71       0.869 -16.354 -13.842  1.00 53.43           C
ATOM   1098  O   TYR A  71       1.107 -15.467 -13.023  1.00 45.33           O
ATOM   1099  N   MET A  72       0.873 -16.147 -15.155  1.00 52.31           N
ATOM   1100  H   MET A  72       0.675 -16.893 -15.758  1.00 72.34           H
ATOM   1101  CA  MET A  72       1.164 -14.834 -15.721  1.00 32.34           C
ATOM   1102  HA  MET A  72       2.130 -14.523 -15.354  1.00  2.32           H
ATOM   1103  CB  MET A  72       1.213 -14.913 -17.248  1.00  2.13           C
ATOM   1104  HB2 MET A  72       1.994 -15.600 -17.536  1.00 23.31           H
ATOM   1105  HB3 MET A  72       0.266 -15.285 -17.608  1.00 51.14           H
ATOM   1106  CG  MET A  72       1.485 -13.575 -17.917  1.00 31.15           C
ATOM   1107  HG2 MET A  72       1.516 -13.722 -18.986  1.00  4.31           H
ATOM   1108  HG3 MET A  72       0.681 -12.897 -17.672  1.00 10.30           H
ATOM   1109  SD  MET A  72       3.044 -12.839 -17.389  1.00 62.05           S
ATOM   1110  CE  MET A  72       3.843 -12.571 -18.970  1.00  3.01           C
ATOM   1111  HE1 MET A  72       4.865 -12.917 -18.920  1.00  2.22           H
ATOM   1112  HE2 MET A  72       3.316 -13.117 -19.737  1.00 75.54           H
ATOM   1113  HE3 MET A  72       3.831 -11.517 -19.205  1.00 60.03           H
ATOM   1114  C   MET A  72       0.119 -13.811 -15.286  1.00 22.30           C
ATOM   1115  O   MET A  72       0.428 -12.633 -15.105  1.00 22.41           O
ATOM   1116  N   ARG A  73      -1.118 -14.269 -15.121  1.00  4.33           N
ATOM   1117  H   ARG A  73      -1.302 -15.218 -15.280  1.00 61.03           H
ATOM   1118  CA  ARG A  73      -2.208 -13.393 -14.709  1.00  3.52           C
ATOM   1119  HA  ARG A  73      -2.333 -12.638 -15.471  1.00  2.22           H
ATOM   1120  CB  ARG A  73      -3.508 -14.188 -14.578  1.00  1.31           C
ATOM   1121  HB2 ARG A  73      -3.282 -15.161 -14.167  1.00  4.31           H
ATOM   1122  HB3 ARG A  73      -4.169 -13.665 -13.903  1.00 25.45           H
ATOM   1123  CG  ARG A  73      -4.236 -14.387 -15.897  1.00 43.44           C
ATOM   1124  HG2 ARG A  73      -4.449 -13.420 -16.329  1.00 73.04           H
ATOM   1125  HG3 ARG A  73      -3.602 -14.950 -16.566  1.00  2.12           H
ATOM   1126  CD  ARG A  73      -5.544 -15.138 -15.704  1.00 64.14           C
ATOM   1127  HD2 ARG A  73      -5.342 -16.051 -15.165  1.00 33.43           H
ATOM   1128  HD3 ARG A  73      -6.216 -14.520 -15.128  1.00 72.52           H
ATOM   1129  NE  ARG A  73      -6.177 -15.470 -16.978  1.00 31.03           N
ATOM   1130  HE  ARG A  73      -5.681 -15.268 -17.798  1.00 21.02           H
ATOM   1131  CZ  ARG A  73      -7.379 -16.026 -17.078  1.00 32.55           C
ATOM   1132  NH1 ARG A  73      -8.074 -16.311 -15.985  1.00 33.20           N
ATOM   1133 HH11 ARG A  73      -7.693 -16.106 -15.084  1.00 34.34           H
ATOM   1134 HH12 ARG A  73      -8.980 -16.729 -16.063  1.00 23.11           H
ATOM   1135  NH2 ARG A  73      -7.889 -16.299 -18.272  1.00 45.32           N
ATOM   1136 HH21 ARG A  73      -7.368 -16.085 -19.098  1.00 64.20           H
ATOM   1137 HH22 ARG A  73      -8.793 -16.717 -18.346  1.00 60.52           H
ATOM   1138  C   ARG A  73      -1.883 -12.706 -13.385  1.00 71.32           C
ATOM   1139  O   ARG A  73      -2.174 -11.524 -13.198  1.00 32.44           O
ATOM   1140  N   THR A  74      -1.278 -13.456 -12.469  1.00 12.34           N
ATOM   1141  H   THR A  74      -1.072 -14.391 -12.677  1.00 53.33           H
ATOM   1142  CA  THR A  74      -0.916 -12.921 -11.162  1.00 64.02           C
ATOM   1143  HA  THR A  74      -1.616 -12.136 -10.917  1.00 32.01           H
ATOM   1144  CB  THR A  74      -1.000 -14.003 -10.069  1.00 63.22           C
ATOM   1145  HB  THR A  74      -2.020 -14.354 -10.009  1.00 12.32           H
ATOM   1146  OG1 THR A  74      -0.619 -13.452  -8.804  1.00 15.24           O
ATOM   1147  HG1 THR A  74      -0.891 -14.047  -8.101  1.00 25.24           H
ATOM   1148  CG2 THR A  74      -0.100 -15.183 -10.405  1.00 43.32           C
ATOM   1149 HG21 THR A  74      -0.148 -15.910  -9.609  1.00 24.44           H
ATOM   1150 HG22 THR A  74      -0.430 -15.637 -11.328  1.00 13.52           H
ATOM   1151 HG23 THR A  74       0.918 -14.839 -10.518  1.00 12.42           H
ATOM   1152  C   THR A  74       0.493 -12.339 -11.178  1.00 23.30           C
ATOM   1153  O   THR A  74       0.783 -11.369 -10.479  1.00 53.13           O
ATOM   1154  N   GLY A  75       1.367 -12.939 -11.981  1.00  4.30           N
ATOM   1155  H   GLY A  75       1.080 -13.709 -12.515  1.00 44.22           H
ATOM   1156  CA  GLY A  75       2.736 -12.465 -12.073  1.00 21.31           C
ATOM   1157  HA2 GLY A  75       3.114 -12.295 -11.076  1.00  2.30           H
ATOM   1158  HA3 GLY A  75       3.337 -13.226 -12.549  1.00 72.25           H
ATOM   1159  C   GLY A  75       2.853 -11.181 -12.869  1.00  1.30           C
ATOM   1160  O   GLY A  75       2.662 -11.177 -14.084  1.00 74.34           O
ATOM   1161  N   GLU A  76       3.167 -10.087 -12.182  1.00 13.23           N
ATOM   1162  H   GLU A  76       3.307 -10.153 -11.214  1.00 60.52           H
ATOM   1163  CA  GLU A  76       3.306  -8.790 -12.833  1.00 50.24           C
ATOM   1164  HA  GLU A  76       2.465  -8.661 -13.498  1.00  2.40           H
ATOM   1165  CB  GLU A  76       3.294  -7.668 -11.793  1.00 42.33           C
ATOM   1166  HB2 GLU A  76       4.156  -7.778 -11.152  1.00 62.40           H
ATOM   1167  HB3 GLU A  76       3.357  -6.719 -12.305  1.00 45.31           H
ATOM   1168  CG  GLU A  76       2.049  -7.658 -10.923  1.00 11.42           C
ATOM   1169  HG2 GLU A  76       1.864  -8.661 -10.569  1.00  5.23           H
ATOM   1170  HG3 GLU A  76       2.220  -7.005 -10.079  1.00 61.22           H
ATOM   1171  CD  GLU A  76       0.820  -7.174 -11.668  1.00 60.21           C
ATOM   1172  OE1 GLU A  76      -0.303  -7.532 -11.254  1.00 41.41           O
ATOM   1173  OE2 GLU A  76       0.981  -6.439 -12.665  1.00 33.43           O
ATOM   1174  C   GLU A  76       4.593  -8.727 -13.651  1.00 20.12           C
ATOM   1175  O   GLU A  76       4.644  -8.087 -14.700  1.00  4.41           O
ATOM   1176  N   GLY A  77       5.632  -9.397 -13.161  1.00 32.21           N
ATOM   1177  H   GLY A  77       5.533  -9.891 -12.320  1.00 14.42           H
ATOM   1178  CA  GLY A  77       6.905  -9.405 -13.857  1.00 50.42           C
ATOM   1179  HA2 GLY A  77       6.780  -8.927 -14.818  1.00 24.42           H
ATOM   1180  HA3 GLY A  77       7.622  -8.842 -13.278  1.00 24.44           H
ATOM   1181  C   GLY A  77       7.441 -10.806 -14.071  1.00 74.43           C
ATOM   1182  O   GLY A  77       7.040 -11.744 -13.382  1.00 35.14           O
ATOM   1183  N   PHE A  78       8.348 -10.951 -15.031  1.00 25.11           N
ATOM   1184  H   PHE A  78       8.628 -10.166 -15.547  1.00  2.43           H
ATOM   1185  CA  PHE A  78       8.938 -12.250 -15.336  1.00 50.51           C
ATOM   1186  HA  PHE A  78       8.705 -12.918 -14.522  1.00  0.02           H
ATOM   1187  CB  PHE A  78       8.343 -12.812 -16.629  1.00 22.34           C
ATOM   1188  HB2 PHE A  78       7.267 -12.826 -16.545  1.00 30.40           H
ATOM   1189  HB3 PHE A  78       8.628 -12.177 -17.454  1.00 12.14           H
ATOM   1190  CG  PHE A  78       8.800 -14.209 -16.940  1.00 55.12           C
ATOM   1191  CD1 PHE A  78      10.042 -14.435 -17.510  1.00 71.04           C
ATOM   1192  HD1 PHE A  78      10.685 -13.594 -17.731  1.00 31.44           H
ATOM   1193  CE1 PHE A  78      10.465 -15.719 -17.798  1.00 21.10           C
ATOM   1194  HE1 PHE A  78      11.436 -15.881 -18.243  1.00 13.10           H
ATOM   1195  CZ  PHE A  78       9.644 -16.794 -17.517  1.00 43.24           C
ATOM   1196  HZ  PHE A  78       9.973 -17.798 -17.741  1.00  2.34           H
ATOM   1197  CE2 PHE A  78       8.404 -16.582 -16.948  1.00 52.22           C
ATOM   1198  HE2 PHE A  78       7.760 -17.420 -16.728  1.00 61.52           H
ATOM   1199  CD2 PHE A  78       7.986 -15.296 -16.663  1.00 52.33           C
ATOM   1200  HD2 PHE A  78       7.015 -15.132 -16.219  1.00 50.32           H
ATOM   1201  C   PHE A  78      10.455 -12.141 -15.466  1.00 35.33           C
ATOM   1202  O   PHE A  78      10.969 -11.258 -16.153  1.00  0.13           O
ATOM   1203  N   LEU A  79      11.165 -13.045 -14.800  1.00 71.55           N
ATOM   1204  H   LEU A  79      10.699 -13.725 -14.270  1.00 51.42           H
ATOM   1205  CA  LEU A  79      12.623 -13.053 -14.840  1.00  2.32           C
ATOM   1206  HA  LEU A  79      12.941 -12.240 -15.475  1.00 44.32           H
ATOM   1207  CB  LEU A  79      13.192 -12.840 -13.436  1.00 31.23           C
ATOM   1208  HB2 LEU A  79      12.429 -12.364 -12.839  1.00 22.53           H
ATOM   1209  HB3 LEU A  79      13.418 -13.812 -13.021  1.00 35.34           H
ATOM   1210  CG  LEU A  79      14.457 -11.986 -13.346  1.00 61.12           C
ATOM   1211  HG  LEU A  79      14.906 -11.915 -14.327  1.00 61.24           H
ATOM   1212  CD1 LEU A  79      14.119 -10.578 -12.883  1.00 14.31           C
ATOM   1213 HD11 LEU A  79      13.423 -10.627 -12.058  1.00 63.41           H
ATOM   1214 HD12 LEU A  79      15.021 -10.077 -12.564  1.00 31.35           H
ATOM   1215 HD13 LEU A  79      13.671 -10.028 -13.698  1.00 65.31           H
ATOM   1216  CD2 LEU A  79      15.469 -12.629 -12.409  1.00 43.03           C
ATOM   1217 HD21 LEU A  79      15.032 -12.741 -11.428  1.00 53.53           H
ATOM   1218 HD22 LEU A  79      15.748 -13.600 -12.792  1.00 11.32           H
ATOM   1219 HD23 LEU A  79      16.347 -12.003 -12.343  1.00 52.21           H
ATOM   1220  C   LEU A  79      13.146 -14.363 -15.419  1.00 72.25           C
ATOM   1221  O   LEU A  79      12.685 -15.444 -15.050  1.00 61.25           O
ATOM   1222  N   CYS A  80      14.111 -14.260 -16.327  1.00 14.44           N
ATOM   1223  H   CYS A  80      14.436 -13.370 -16.580  1.00 22.54           H
ATOM   1224  CA  CYS A  80      14.697 -15.437 -16.957  1.00 25.04           C
ATOM   1225  HA  CYS A  80      14.216 -16.309 -16.541  1.00 52.10           H
ATOM   1226  CB  CYS A  80      14.456 -15.407 -18.466  1.00 44.25           C
ATOM   1227  HB2 CYS A  80      13.402 -15.265 -18.652  1.00 72.14           H
ATOM   1228  HB3 CYS A  80      15.004 -14.581 -18.894  1.00 44.53           H
ATOM   1229  SG  CYS A  80      14.967 -16.913 -19.326  1.00 24.21           S
ATOM   1230  HG  CYS A  80      16.290 -16.976 -19.288  1.00 74.53           H
ATOM   1231  C   CYS A  80      16.193 -15.519 -16.670  1.00  2.53           C
ATOM   1232  O   CYS A  80      16.921 -14.539 -16.829  1.00 41.52           O
ATOM   1233  N   VAL A  81      16.646 -16.694 -16.244  1.00 13.44           N
ATOM   1234  H   VAL A  81      16.017 -17.437 -16.136  1.00 72.30           H
ATOM   1235  CA  VAL A  81      18.055 -16.903 -15.933  1.00 72.45           C
ATOM   1236  HA  VAL A  81      18.592 -16.004 -16.196  1.00  1.42           H
ATOM   1237  CB  VAL A  81      18.265 -17.171 -14.431  1.00 60.54           C
ATOM   1238  HB  VAL A  81      19.325 -17.139 -14.225  1.00 52.53           H
ATOM   1239  CG1 VAL A  81      17.584 -16.097 -13.597  1.00 25.33           C
ATOM   1240 HG11 VAL A  81      16.536 -16.334 -13.491  1.00 50.45           H
ATOM   1241 HG12 VAL A  81      18.044 -16.055 -12.620  1.00 71.32           H
ATOM   1242 HG13 VAL A  81      17.690 -15.140 -14.086  1.00 25.21           H
ATOM   1243  CG2 VAL A  81      17.749 -18.554 -14.060  1.00  1.51           C
ATOM   1244 HG21 VAL A  81      17.203 -18.496 -13.130  1.00 25.14           H
ATOM   1245 HG22 VAL A  81      17.095 -18.915 -14.839  1.00 53.13           H
ATOM   1246 HG23 VAL A  81      18.583 -19.231 -13.947  1.00 51.31           H
ATOM   1247  C   VAL A  81      18.625 -18.070 -16.732  1.00 23.45           C
ATOM   1248  O   VAL A  81      17.943 -19.068 -16.967  1.00 22.02           O
ATOM   1249  N   PHE A  82      19.881 -17.939 -17.146  1.00 22.14           N
ATOM   1250  H   PHE A  82      20.373 -17.120 -16.927  1.00  5.03           H
ATOM   1251  CA  PHE A  82      20.544 -18.983 -17.918  1.00 45.13           C
ATOM   1252  HA  PHE A  82      20.098 -19.928 -17.649  1.00  4.32           H
ATOM   1253  CB  PHE A  82      20.342 -18.745 -19.416  1.00 74.11           C
ATOM   1254  HB2 PHE A  82      20.601 -19.644 -19.954  1.00 63.05           H
ATOM   1255  HB3 PHE A  82      19.304 -18.508 -19.598  1.00 63.11           H
ATOM   1256  CG  PHE A  82      21.176 -17.623 -19.963  1.00 45.24           C
ATOM   1257  CD1 PHE A  82      22.210 -17.879 -20.849  1.00 64.14           C
ATOM   1258  HD1 PHE A  82      22.413 -18.899 -21.146  1.00 43.45           H
ATOM   1259  CE1 PHE A  82      22.980 -16.849 -21.355  1.00 44.32           C
ATOM   1260  HE1 PHE A  82      23.784 -17.063 -22.045  1.00 14.25           H
ATOM   1261  CZ  PHE A  82      22.722 -15.546 -20.976  1.00 43.01           C
ATOM   1262  HZ  PHE A  82      23.322 -14.739 -21.371  1.00 21.55           H
ATOM   1263  CE2 PHE A  82      21.694 -15.277 -20.094  1.00 71.01           C
ATOM   1264  HE2 PHE A  82      21.490 -14.259 -19.796  1.00 23.31           H
ATOM   1265  CD2 PHE A  82      20.928 -16.311 -19.591  1.00 74.53           C
ATOM   1266  HD2 PHE A  82      20.125 -16.100 -18.901  1.00 14.52           H
ATOM   1267  C   PHE A  82      22.035 -19.033 -17.597  1.00 44.12           C
ATOM   1268  O   PHE A  82      22.633 -18.028 -17.213  1.00 54.24           O
ATOM   1269  N   ALA A  83      22.630 -20.211 -17.757  1.00 14.13           N
ATOM   1270  H   ALA A  83      22.100 -20.975 -18.065  1.00 62.35           H
ATOM   1271  CA  ALA A  83      24.050 -20.393 -17.486  1.00  2.14           C
ATOM   1272  HA  ALA A  83      24.348 -19.652 -16.757  1.00 65.52           H
ATOM   1273  CB  ALA A  83      24.302 -21.770 -16.890  1.00 34.05           C
ATOM   1274  HB1 ALA A  83      24.649 -21.664 -15.873  1.00 23.14           H
ATOM   1275  HB2 ALA A  83      23.384 -22.339 -16.899  1.00 31.32           H
ATOM   1276  HB3 ALA A  83      25.050 -22.284 -17.474  1.00 61.23           H
ATOM   1277  C   ALA A  83      24.879 -20.203 -18.751  1.00 44.31           C
ATOM   1278  O   ALA A  83      24.504 -20.672 -19.826  1.00 44.52           O
ATOM   1279  N   ILE A  84      26.006 -19.512 -18.616  1.00 65.11           N
ATOM   1280  H   ILE A  84      26.251 -19.164 -17.734  1.00 21.04           H
ATOM   1281  CA  ILE A  84      26.888 -19.261 -19.749  1.00 43.12           C
ATOM   1282  HA  ILE A  84      26.271 -19.083 -20.618  1.00 62.03           H
ATOM   1283  CB  ILE A  84      27.766 -18.017 -19.515  1.00 33.11           C
ATOM   1284  HB  ILE A  84      28.278 -17.786 -20.436  1.00 74.35           H
ATOM   1285  CG2 ILE A  84      26.902 -16.822 -19.141  1.00 34.11           C
ATOM   1286 HG21 ILE A  84      27.478 -15.915 -19.245  1.00 12.41           H
ATOM   1287 HG22 ILE A  84      26.043 -16.780 -19.795  1.00 31.24           H
ATOM   1288 HG23 ILE A  84      26.571 -16.923 -18.118  1.00 34.31           H
ATOM   1289  CG1 ILE A  84      28.801 -18.295 -18.423  1.00 43.03           C
ATOM   1290 HG12 ILE A  84      28.963 -17.395 -17.851  1.00 75.02           H
ATOM   1291 HG13 ILE A  84      28.426 -19.069 -17.770  1.00 74.41           H
ATOM   1292  CD1 ILE A  84      30.140 -18.749 -18.962  1.00 10.21           C
ATOM   1293 HD11 ILE A  84      30.850 -17.938 -18.890  1.00 62.45           H
ATOM   1294 HD12 ILE A  84      30.494 -19.590 -18.384  1.00 41.21           H
ATOM   1295 HD13 ILE A  84      30.031 -19.042 -19.996  1.00 24.45           H
ATOM   1296  C   ILE A  84      27.789 -20.461 -20.021  1.00 41.23           C
ATOM   1297  O   ILE A  84      28.501 -20.500 -21.024  1.00 24.34           O
ATOM   1298  N   ASN A  85      27.751 -21.439 -19.122  1.00 54.31           N
ATOM   1299  H   ASN A  85      27.162 -21.350 -18.343  1.00 44.42           H
ATOM   1300  CA  ASN A  85      28.563 -22.642 -19.266  1.00 12.54           C
ATOM   1301  HA  ASN A  85      29.568 -22.335 -19.513  1.00 52.03           H
ATOM   1302  CB  ASN A  85      28.591 -23.423 -17.951  1.00 33.23           C
ATOM   1303  HB2 ASN A  85      28.956 -22.779 -17.164  1.00 34.02           H
ATOM   1304  HB3 ASN A  85      27.589 -23.747 -17.710  1.00 25.43           H
ATOM   1305  CG  ASN A  85      29.487 -24.644 -18.023  1.00 31.41           C
ATOM   1306  OD1 ASN A  85      30.709 -24.538 -17.925  1.00 45.51           O
ATOM   1307  ND2 ASN A  85      28.881 -25.813 -18.195  1.00 70.42           N
ATOM   1308 HD21 ASN A  85      27.903 -25.823 -18.265  1.00 43.41           H
ATOM   1309 HD22 ASN A  85      29.436 -26.619 -18.245  1.00 23.23           H
ATOM   1310  C   ASN A  85      28.028 -23.528 -20.386  1.00 62.31           C
ATOM   1311  O   ASN A  85      28.766 -24.322 -20.969  1.00 32.04           O
ATOM   1312  N   ASN A  86      26.740 -23.386 -20.682  1.00 63.43           N
ATOM   1313  H   ASN A  86      26.203 -22.737 -20.182  1.00 42.35           H
ATOM   1314  CA  ASN A  86      26.106 -24.175 -21.733  1.00  3.50           C
ATOM   1315  HA  ASN A  86      26.888 -24.614 -22.335  1.00 34.14           H
ATOM   1316  CB  ASN A  86      25.261 -25.293 -21.121  1.00 30.14           C
ATOM   1317  HB2 ASN A  86      24.427 -25.505 -21.774  1.00 42.12           H
ATOM   1318  HB3 ASN A  86      25.868 -26.180 -21.018  1.00 75.34           H
ATOM   1319  CG  ASN A  86      24.716 -24.924 -19.755  1.00 13.15           C
ATOM   1320  OD1 ASN A  86      25.066 -25.539 -18.747  1.00 41.41           O
ATOM   1321  ND2 ASN A  86      23.853 -23.915 -19.715  1.00 32.30           N
ATOM   1322 HD21 ASN A  86      23.619 -23.472 -20.557  1.00 44.14           H
ATOM   1323 HD22 ASN A  86      23.485 -23.655 -18.845  1.00 21.23           H
ATOM   1324  C   ASN A  86      25.236 -23.293 -22.624  1.00 33.43           C
ATOM   1325  O   ASN A  86      24.199 -22.786 -22.193  1.00 24.53           O
ATOM   1326  N   THR A  87      25.663 -23.115 -23.870  1.00 23.02           N
ATOM   1327  H   THR A  87      26.497 -23.545 -24.154  1.00 73.11           H
ATOM   1328  CA  THR A  87      24.924 -22.295 -24.822  1.00 22.44           C
ATOM   1329  HA  THR A  87      24.853 -21.296 -24.417  1.00 25.21           H
ATOM   1330  CB  THR A  87      25.650 -22.218 -26.178  1.00 54.42           C
ATOM   1331  HB  THR A  87      26.684 -21.960 -26.002  1.00  1.53           H
ATOM   1332  OG1 THR A  87      25.050 -21.208 -26.997  1.00 54.04           O
ATOM   1333  HG1 THR A  87      24.094 -21.292 -26.960  1.00 13.52           H
ATOM   1334  CG2 THR A  87      25.599 -23.557 -26.897  1.00 34.42           C
ATOM   1335 HG21 THR A  87      24.698 -23.614 -27.490  1.00 15.15           H
ATOM   1336 HG22 THR A  87      26.460 -23.653 -27.541  1.00 70.41           H
ATOM   1337 HG23 THR A  87      25.602 -24.356 -26.170  1.00 21.21           H
ATOM   1338  C   THR A  87      23.518 -22.841 -25.041  1.00 13.21           C
ATOM   1339  O   THR A  87      22.584 -22.087 -25.315  1.00 14.14           O
ATOM   1340  N   LYS A  88      23.372 -24.156 -24.918  1.00 44.14           N
ATOM   1341  H   LYS A  88      24.155 -24.705 -24.699  1.00 11.44           H
ATOM   1342  CA  LYS A  88      22.079 -24.804 -25.101  1.00 51.52           C
ATOM   1343  HA  LYS A  88      21.799 -24.698 -26.138  1.00 73.13           H
ATOM   1344  CB  LYS A  88      22.178 -26.292 -24.761  1.00 21.24           C
ATOM   1345  HB2 LYS A  88      22.804 -26.777 -25.496  1.00 15.41           H
ATOM   1346  HB3 LYS A  88      22.635 -26.397 -23.787  1.00  2.30           H
ATOM   1347  CG  LYS A  88      20.835 -27.001 -24.735  1.00 21.11           C
ATOM   1348  HG2 LYS A  88      20.636 -27.340 -23.729  1.00 51.31           H
ATOM   1349  HG3 LYS A  88      20.066 -26.307 -25.042  1.00 11.30           H
ATOM   1350  CD  LYS A  88      20.819 -28.200 -25.669  1.00  3.41           C
ATOM   1351  HD2 LYS A  88      20.487 -27.880 -26.645  1.00 60.04           H
ATOM   1352  HD3 LYS A  88      21.820 -28.602 -25.741  1.00 31.11           H
ATOM   1353  CE  LYS A  88      19.884 -29.287 -25.164  1.00 31.51           C
ATOM   1354  HE2 LYS A  88      20.071 -30.192 -25.721  1.00 62.41           H
ATOM   1355  HE3 LYS A  88      20.087 -29.461 -24.117  1.00 53.23           H
ATOM   1356  NZ  LYS A  88      18.453 -28.907 -25.324  1.00  1.01           N
ATOM   1357  HZ1 LYS A  88      18.278 -28.573 -26.293  1.00 44.14           H
ATOM   1358  HZ2 LYS A  88      17.842 -29.727 -25.136  1.00 71.51           H
ATOM   1359  HZ3 LYS A  88      18.209 -28.147 -24.657  1.00 52.44           H
ATOM   1360  C   LYS A  88      21.012 -24.143 -24.234  1.00  2.21           C
ATOM   1361  O   LYS A  88      19.879 -23.942 -24.672  1.00  5.21           O
ATOM   1362  N   SER A  89      21.382 -23.806 -23.002  1.00 42.15           N
ATOM   1363  H   SER A  89      22.300 -23.992 -22.712  1.00 34.35           H
ATOM   1364  CA  SER A  89      20.456 -23.170 -22.073  1.00 40.31           C
ATOM   1365  HA  SER A  89      19.561 -23.772 -22.033  1.00 33.01           H
ATOM   1366  CB  SER A  89      21.072 -23.099 -20.674  1.00 71.14           C
ATOM   1367  HB2 SER A  89      21.424 -24.079 -20.389  1.00 11.30           H
ATOM   1368  HB3 SER A  89      21.902 -22.407 -20.684  1.00 55.10           H
ATOM   1369  OG  SER A  89      20.121 -22.659 -19.720  1.00 61.51           O
ATOM   1370  HG  SER A  89      20.405 -22.921 -18.841  1.00 41.31           H
ATOM   1371  C   SER A  89      20.086 -21.768 -22.549  1.00 75.43           C
ATOM   1372  O   SER A  89      18.964 -21.306 -22.340  1.00 51.54           O
ATOM   1373  N   PHE A  90      21.037 -21.098 -23.191  1.00 14.43           N
ATOM   1374  H   PHE A  90      21.911 -21.520 -23.327  1.00 32.14           H
ATOM   1375  CA  PHE A  90      20.812 -19.748 -23.696  1.00 61.45           C
ATOM   1376  HA  PHE A  90      20.415 -19.154 -22.888  1.00 62.11           H
ATOM   1377  CB  PHE A  90      22.131 -19.132 -24.168  1.00 13.42           C
ATOM   1378  HB2 PHE A  90      22.645 -18.706 -23.319  1.00 74.21           H
ATOM   1379  HB3 PHE A  90      22.745 -19.904 -24.605  1.00 72.23           H
ATOM   1380  CG  PHE A  90      21.953 -18.046 -25.190  1.00 51.14           C
ATOM   1381  CD1 PHE A  90      22.003 -18.336 -26.544  1.00 61.12           C
ATOM   1382  HD1 PHE A  90      22.172 -19.356 -26.862  1.00 13.31           H
ATOM   1383  CE1 PHE A  90      21.840 -17.339 -27.488  1.00 35.41           C
ATOM   1384  HE1 PHE A  90      21.882 -17.580 -28.540  1.00 14.41           H
ATOM   1385  CZ  PHE A  90      21.624 -16.037 -27.083  1.00 45.43           C
ATOM   1386  HZ  PHE A  90      21.496 -15.257 -27.819  1.00 12.43           H
ATOM   1387  CE2 PHE A  90      21.571 -15.734 -25.737  1.00 25.34           C
ATOM   1388  HE2 PHE A  90      21.404 -14.716 -25.418  1.00 33.33           H
ATOM   1389  CD2 PHE A  90      21.736 -16.735 -24.798  1.00  1.14           C
ATOM   1390  HD2 PHE A  90      21.696 -16.497 -23.745  1.00 15.41           H
ATOM   1391  C   PHE A  90      19.804 -19.758 -24.842  1.00 12.42           C
ATOM   1392  O   PHE A  90      18.867 -18.960 -24.863  1.00 72.42           O
ATOM   1393  N   GLU A  91      20.005 -20.665 -25.792  1.00 32.40           N
ATOM   1394  H   GLU A  91      20.770 -21.273 -25.719  1.00 31.22           H
ATOM   1395  CA  GLU A  91      19.114 -20.777 -26.941  1.00 61.41           C
ATOM   1396  HA  GLU A  91      18.900 -19.780 -27.293  1.00 52.31           H
ATOM   1397  CB  GLU A  91      19.791 -21.566 -28.064  1.00 40.01           C
ATOM   1398  HB2 GLU A  91      19.088 -21.691 -28.874  1.00 71.04           H
ATOM   1399  HB3 GLU A  91      20.641 -21.003 -28.421  1.00 13.31           H
ATOM   1400  CG  GLU A  91      20.276 -22.941 -27.636  1.00  4.43           C
ATOM   1401  HG2 GLU A  91      21.090 -22.819 -26.937  1.00 22.34           H
ATOM   1402  HG3 GLU A  91      19.463 -23.461 -27.152  1.00 73.13           H
ATOM   1403  CD  GLU A  91      20.762 -23.778 -28.803  1.00 41.20           C
ATOM   1404  OE1 GLU A  91      19.912 -24.257 -29.583  1.00 42.40           O
ATOM   1405  OE2 GLU A  91      21.991 -23.954 -28.937  1.00 31.34           O
ATOM   1406  C   GLU A  91      17.803 -21.453 -26.549  1.00 50.23           C
ATOM   1407  O   GLU A  91      16.758 -21.200 -27.150  1.00  5.01           O
ATOM   1408  N   ASP A  92      17.866 -22.313 -25.539  1.00  4.00           N
ATOM   1409  H   ASP A  92      18.729 -22.472 -25.100  1.00 75.33           H
ATOM   1410  CA  ASP A  92      16.685 -23.025 -25.066  1.00 21.13           C
ATOM   1411  HA  ASP A  92      16.342 -23.666 -25.864  1.00 40.40           H
ATOM   1412  CB  ASP A  92      17.035 -23.888 -23.852  1.00 43.42           C
ATOM   1413  HB2 ASP A  92      17.893 -23.463 -23.352  1.00 45.41           H
ATOM   1414  HB3 ASP A  92      16.196 -23.898 -23.172  1.00 62.43           H
ATOM   1415  CG  ASP A  92      17.363 -25.318 -24.234  1.00  2.23           C
ATOM   1416  OD1 ASP A  92      17.750 -25.548 -25.399  1.00 11.40           O
ATOM   1417  OD2 ASP A  92      17.234 -26.207 -23.367  1.00 21.11           O
ATOM   1418  C   ASP A  92      15.570 -22.049 -24.706  1.00 54.53           C
ATOM   1419  O   ASP A  92      14.390 -22.399 -24.741  1.00 33.13           O
ATOM   1420  N   ILE A  93      15.951 -20.824 -24.361  1.00  2.50           N
ATOM   1421  H   ILE A  93      16.906 -20.605 -24.353  1.00  1.24           H
ATOM   1422  CA  ILE A  93      14.983 -19.797 -23.995  1.00 41.05           C
ATOM   1423  HA  ILE A  93      14.474 -20.123 -23.100  1.00 72.30           H
ATOM   1424  CB  ILE A  93      15.673 -18.453 -23.698  1.00 43.31           C
ATOM   1425  HB  ILE A  93      14.938 -17.779 -23.286  1.00 74.10           H
ATOM   1426  CG2 ILE A  93      16.775 -18.640 -22.666  1.00 11.23           C
ATOM   1427 HG21 ILE A  93      17.237 -17.687 -22.456  1.00  1.45           H
ATOM   1428 HG22 ILE A  93      16.352 -19.043 -21.757  1.00 63.13           H
ATOM   1429 HG23 ILE A  93      17.517 -19.323 -23.051  1.00 44.34           H
ATOM   1430  CG1 ILE A  93      16.239 -17.849 -24.985  1.00 71.23           C
ATOM   1431 HG12 ILE A  93      17.187 -17.383 -24.771  1.00  4.15           H
ATOM   1432 HG13 ILE A  93      16.386 -18.638 -25.709  1.00 52.33           H
ATOM   1433  CD1 ILE A  93      15.339 -16.805 -25.609  1.00 63.55           C
ATOM   1434 HD11 ILE A  93      15.940 -16.090 -26.151  1.00 41.02           H
ATOM   1435 HD12 ILE A  93      14.650 -17.284 -26.289  1.00 32.31           H
ATOM   1436 HD13 ILE A  93      14.786 -16.297 -24.834  1.00 12.11           H
ATOM   1437  C   ILE A  93      13.954 -19.593 -25.102  1.00 34.32           C
ATOM   1438  O   ILE A  93      12.837 -19.138 -24.850  1.00 24.00           O
ATOM   1439  N   HIS A  94      14.335 -19.935 -26.328  1.00 65.23           N
ATOM   1440  H   HIS A  94      15.237 -20.292 -26.466  1.00 24.33           H
ATOM   1441  CA  HIS A  94      13.444 -19.792 -27.474  1.00 64.32           C
ATOM   1442  HA  HIS A  94      13.245 -18.740 -27.610  1.00 63.22           H
ATOM   1443  CB  HIS A  94      14.111 -20.340 -28.737  1.00 13.14           C
ATOM   1444  HB2 HIS A  94      13.616 -19.928 -29.604  1.00 63.21           H
ATOM   1445  HB3 HIS A  94      15.150 -20.043 -28.745  1.00 53.04           H
ATOM   1446  CG  HIS A  94      14.057 -21.833 -28.843  1.00 11.12           C
ATOM   1447  ND1 HIS A  94      14.560 -22.675 -27.874  1.00  2.02           N
ATOM   1448  CD2 HIS A  94      13.554 -22.634 -29.811  1.00 33.12           C
ATOM   1449  HD1 HIS A  94      14.994 -22.395 -27.041  1.00 55.31           H
ATOM   1450  CE1 HIS A  94      14.370 -23.929 -28.242  1.00 24.41           C
ATOM   1451  NE2 HIS A  94      13.761 -23.932 -29.414  1.00 30.13           N
ATOM   1452  HD2 HIS A  94      13.077 -22.313 -30.727  1.00  4.34           H
ATOM   1453  HE1 HIS A  94      14.663 -24.804 -27.681  1.00 32.23           H
ATOM   1454  C   HIS A  94      12.123 -20.514 -27.228  1.00 70.21           C
ATOM   1455  O   HIS A  94      11.068 -20.073 -27.686  1.00 21.05           O
ATOM   1456  N   HIS A  95      12.188 -21.627 -26.504  1.00 11.25           N
ATOM   1457  H   HIS A  95      13.057 -21.928 -26.167  1.00  4.41           H
ATOM   1458  CA  HIS A  95      10.996 -22.410 -26.197  1.00 22.10           C
ATOM   1459  HA  HIS A  95      10.391 -22.455 -27.089  1.00 74.43           H
ATOM   1460  CB  HIS A  95      11.386 -23.831 -25.787  1.00 55.23           C
ATOM   1461  HB2 HIS A  95      12.461 -23.893 -25.705  1.00 53.24           H
ATOM   1462  HB3 HIS A  95      10.942 -24.056 -24.828  1.00 25.12           H
ATOM   1463  CG  HIS A  95      10.938 -24.878 -26.759  1.00 73.45           C
ATOM   1464  ND1 HIS A  95       9.630 -25.007 -27.179  1.00  3.53           N
ATOM   1465  CD2 HIS A  95      11.632 -25.850 -27.397  1.00  5.42           C
ATOM   1466  HD1 HIS A  95       8.880 -24.445 -26.893  1.00 62.00           H
ATOM   1467  CE1 HIS A  95       9.540 -26.012 -28.030  1.00 70.25           C
ATOM   1468  NE2 HIS A  95      10.741 -26.540 -28.180  1.00 63.45           N
ATOM   1469  HD2 HIS A  95      12.692 -26.046 -27.306  1.00 52.11           H
ATOM   1470  HE1 HIS A  95       8.638 -26.346 -28.521  1.00 42.05           H
ATOM   1471  C   HIS A  95      10.184 -21.752 -25.085  1.00 45.24           C
ATOM   1472  O   HIS A  95       8.954 -21.798 -25.091  1.00 21.42           O
ATOM   1473  N   TYR A  96      10.881 -21.140 -24.134  1.00 32.31           N
ATOM   1474  H   TYR A  96      11.859 -21.137 -24.184  1.00 44.03           H
ATOM   1475  CA  TYR A  96      10.225 -20.475 -23.014  1.00 72.42           C
ATOM   1476  HA  TYR A  96       9.523 -21.172 -22.580  1.00 22.34           H
ATOM   1477  CB  TYR A  96      11.254 -20.082 -21.954  1.00  2.35           C
ATOM   1478  HB2 TYR A  96      12.070 -19.560 -22.430  1.00 22.34           H
ATOM   1479  HB3 TYR A  96      10.786 -19.427 -21.233  1.00 42.12           H
ATOM   1480  CG  TYR A  96      11.832 -21.261 -21.203  1.00 50.44           C
ATOM   1481  CD1 TYR A  96      11.386 -21.583 -19.927  1.00 61.15           C
ATOM   1482  HD1 TYR A  96      10.616 -20.978 -19.472  1.00 13.20           H
ATOM   1483  CE1 TYR A  96      11.911 -22.659 -19.238  1.00  5.21           C
ATOM   1484  HE1 TYR A  96      11.552 -22.894 -18.247  1.00 30.10           H
ATOM   1485  CZ  TYR A  96      12.895 -23.429 -19.823  1.00 32.22           C
ATOM   1486  CE2 TYR A  96      13.354 -23.130 -21.088  1.00 41.44           C
ATOM   1487  HE2 TYR A  96      14.124 -23.733 -21.546  1.00  4.41           H
ATOM   1488  CD2 TYR A  96      12.824 -22.051 -21.770  1.00 21.21           C
ATOM   1489  HD2 TYR A  96      13.182 -21.813 -22.761  1.00 71.43           H
ATOM   1490  OH  TYR A  96      13.421 -24.502 -19.140  1.00 42.21           O
ATOM   1491  HH  TYR A  96      13.025 -24.551 -18.267  1.00 74.11           H
ATOM   1492  C   TYR A  96       9.464 -19.239 -23.484  1.00 62.34           C
ATOM   1493  O   TYR A  96       8.270 -19.095 -23.224  1.00 34.44           O
ATOM   1494  N   ARG A  97      10.166 -18.350 -24.180  1.00 14.04           N
ATOM   1495  H   ARG A  97      11.115 -18.521 -24.355  1.00 55.22           H
ATOM   1496  CA  ARG A  97       9.558 -17.125 -24.686  1.00 61.45           C
ATOM   1497  HA  ARG A  97       9.156 -16.581 -23.845  1.00 24.21           H
ATOM   1498  CB  ARG A  97      10.610 -16.260 -25.383  1.00 15.41           C
ATOM   1499  HB2 ARG A  97      10.158 -15.319 -25.661  1.00 11.55           H
ATOM   1500  HB3 ARG A  97      11.418 -16.072 -24.693  1.00  1.13           H
ATOM   1501  CG  ARG A  97      11.190 -16.896 -26.635  1.00 42.01           C
ATOM   1502  HG2 ARG A  97      11.626 -17.849 -26.375  1.00 20.25           H
ATOM   1503  HG3 ARG A  97      10.397 -17.045 -27.353  1.00  2.52           H
ATOM   1504  CD  ARG A  97      12.265 -16.019 -27.259  1.00 14.12           C
ATOM   1505  HD2 ARG A  97      12.955 -15.714 -26.487  1.00 21.55           H
ATOM   1506  HD3 ARG A  97      12.791 -16.594 -28.006  1.00 30.23           H
ATOM   1507  NE  ARG A  97      11.701 -14.827 -27.887  1.00 64.04           N
ATOM   1508  HE  ARG A  97      11.819 -13.971 -27.425  1.00 63.53           H
ATOM   1509  CZ  ARG A  97      11.045 -14.846 -29.042  1.00 40.31           C
ATOM   1510  NH1 ARG A  97      10.870 -15.989 -29.691  1.00 11.15           N
ATOM   1511 HH11 ARG A  97      11.232 -16.839 -29.309  1.00 70.45           H
ATOM   1512 HH12 ARG A  97      10.374 -16.000 -30.559  1.00 61.43           H
ATOM   1513  NH2 ARG A  97      10.562 -13.719 -29.550  1.00 72.33           N
ATOM   1514 HH21 ARG A  97      10.692 -12.856 -29.064  1.00 53.43           H
ATOM   1515 HH22 ARG A  97      10.068 -13.734 -30.419  1.00 62.32           H
ATOM   1516  C   ARG A  97       8.422 -17.443 -25.655  1.00  2.52           C
ATOM   1517  O   ARG A  97       7.409 -16.746 -25.686  1.00 54.43           O
ATOM   1518  N   GLU A  98       8.601 -18.498 -26.443  1.00 34.11           N
ATOM   1519  H   GLU A  98       9.430 -19.014 -26.371  1.00 24.32           H
ATOM   1520  CA  GLU A  98       7.591 -18.906 -27.413  1.00 11.31           C
ATOM   1521  HA  GLU A  98       7.262 -18.023 -27.940  1.00 20.00           H
ATOM   1522  CB  GLU A  98       8.187 -19.892 -28.419  1.00 63.12           C
ATOM   1523  HB2 GLU A  98       8.835 -20.578 -27.893  1.00  0.43           H
ATOM   1524  HB3 GLU A  98       7.384 -20.450 -28.877  1.00 32.23           H
ATOM   1525  CG  GLU A  98       8.992 -19.225 -29.522  1.00  3.23           C
ATOM   1526  HG2 GLU A  98       8.324 -18.637 -30.132  1.00 51.53           H
ATOM   1527  HG3 GLU A  98       9.729 -18.577 -29.070  1.00 63.11           H
ATOM   1528  CD  GLU A  98       9.705 -20.225 -30.411  1.00 23.24           C
ATOM   1529  OE1 GLU A  98       9.880 -21.383 -29.977  1.00 65.54           O
ATOM   1530  OE2 GLU A  98      10.088 -19.850 -31.538  1.00 62.44           O
ATOM   1531  C   GLU A  98       6.390 -19.538 -26.715  1.00 40.21           C
ATOM   1532  O   GLU A  98       5.243 -19.204 -27.009  1.00 74.12           O
ATOM   1533  N   GLN A  99       6.664 -20.452 -25.790  1.00 62.34           N
ATOM   1534  H   GLN A  99       7.599 -20.675 -25.601  1.00 31.21           H
ATOM   1535  CA  GLN A  99       5.607 -21.132 -25.052  1.00 34.13           C
ATOM   1536  HA  GLN A  99       5.032 -21.715 -25.756  1.00 45.41           H
ATOM   1537  CB  GLN A  99       6.209 -22.071 -24.005  1.00 10.42           C
ATOM   1538  HB2 GLN A  99       6.862 -22.773 -24.501  1.00 50.21           H
ATOM   1539  HB3 GLN A  99       6.788 -21.486 -23.305  1.00 14.11           H
ATOM   1540  CG  GLN A  99       5.169 -22.857 -23.223  1.00  3.14           C
ATOM   1541  HG2 GLN A  99       4.314 -22.222 -23.046  1.00 10.32           H
ATOM   1542  HG3 GLN A  99       4.867 -23.711 -23.810  1.00 35.33           H
ATOM   1543  CD  GLN A  99       5.692 -23.347 -21.886  1.00 53.34           C
ATOM   1544  OE1 GLN A  99       5.605 -24.534 -21.570  1.00 52.42           O
ATOM   1545  NE2 GLN A  99       6.239 -22.433 -21.093  1.00 52.03           N
ATOM   1546 HE21 GLN A  99       6.273 -21.506 -21.411  1.00 13.22           H
ATOM   1547 HE22 GLN A  99       6.584 -22.722 -20.224  1.00 12.43           H
ATOM   1548  C   GLN A  99       4.681 -20.126 -24.377  1.00 15.31           C
ATOM   1549  O   GLN A  99       3.462 -20.177 -24.548  1.00 42.24           O
ATOM   1550  N   ILE A 100       5.266 -19.213 -23.609  1.00 50.55           N
ATOM   1551  H   ILE A 100       6.241 -19.223 -23.512  1.00 72.53           H
ATOM   1552  CA  ILE A 100       4.493 -18.194 -22.910  1.00 32.24           C
ATOM   1553  HA  ILE A 100       3.734 -18.695 -22.326  1.00 20.04           H
ATOM   1554  CB  ILE A 100       5.378 -17.374 -21.953  1.00  0.21           C
ATOM   1555  HB  ILE A 100       6.142 -16.884 -22.536  1.00 41.45           H
ATOM   1556  CG2 ILE A 100       4.553 -16.302 -21.256  1.00 42.35           C
ATOM   1557 HG21 ILE A 100       3.748 -16.767 -20.708  1.00 34.01           H
ATOM   1558 HG22 ILE A 100       5.183 -15.750 -20.573  1.00 75.55           H
ATOM   1559 HG23 ILE A 100       4.144 -15.627 -21.994  1.00  2.34           H
ATOM   1560  CG1 ILE A 100       6.044 -18.292 -20.926  1.00 43.11           C
ATOM   1561 HG12 ILE A 100       5.495 -18.243 -19.999  1.00 64.21           H
ATOM   1562 HG13 ILE A 100       6.027 -19.307 -21.297  1.00 51.41           H
ATOM   1563  CD1 ILE A 100       7.483 -17.928 -20.634  1.00 10.44           C
ATOM   1564 HD11 ILE A 100       7.513 -17.155 -19.880  1.00 35.04           H
ATOM   1565 HD12 ILE A 100       8.010 -18.800 -20.276  1.00 33.01           H
ATOM   1566 HD13 ILE A 100       7.954 -17.568 -21.536  1.00 40.24           H
ATOM   1567  C   ILE A 100       3.813 -17.247 -23.893  1.00 62.41           C
ATOM   1568  O   ILE A 100       2.638 -16.914 -23.740  1.00 72.34           O
ATOM   1569  N   LYS A 101       4.560 -16.818 -24.905  1.00  1.15           N
ATOM   1570  H   LYS A 101       5.491 -17.119 -24.973  1.00  0.14           H
ATOM   1571  CA  LYS A 101       4.031 -15.912 -25.917  1.00 15.34           C
ATOM   1572  HA  LYS A 101       3.838 -14.961 -25.443  1.00 23.13           H
ATOM   1573  CB  LYS A 101       5.053 -15.712 -27.037  1.00 62.14           C
ATOM   1574  HB2 LYS A 101       5.806 -15.015 -26.701  1.00 44.02           H
ATOM   1575  HB3 LYS A 101       5.524 -16.661 -27.252  1.00 55.03           H
ATOM   1576  CG  LYS A 101       4.449 -15.178 -28.324  1.00 53.33           C
ATOM   1577  HG2 LYS A 101       5.222 -15.114 -29.075  1.00 50.33           H
ATOM   1578  HG3 LYS A 101       3.676 -15.856 -28.657  1.00 61.32           H
ATOM   1579  CD  LYS A 101       3.842 -13.799 -28.125  1.00  1.11           C
ATOM   1580  HD2 LYS A 101       3.309 -13.782 -27.186  1.00  5.43           H
ATOM   1581  HD3 LYS A 101       4.636 -13.066 -28.104  1.00 51.43           H
ATOM   1582  CE  LYS A 101       2.874 -13.449 -29.245  1.00  2.43           C
ATOM   1583  HE2 LYS A 101       2.002 -14.078 -29.159  1.00 32.02           H
ATOM   1584  HE3 LYS A 101       2.583 -12.414 -29.140  1.00 40.22           H
ATOM   1585  NZ  LYS A 101       3.485 -13.647 -30.588  1.00 60.22           N
ATOM   1586  HZ1 LYS A 101       3.297 -12.821 -31.192  1.00 31.31           H
ATOM   1587  HZ2 LYS A 101       4.514 -13.770 -30.498  1.00 70.23           H
ATOM   1588  HZ3 LYS A 101       3.084 -14.493 -31.042  1.00 31.04           H
ATOM   1589  C   LYS A 101       2.724 -16.446 -26.495  1.00 42.11           C
ATOM   1590  O   LYS A 101       1.872 -15.678 -26.941  1.00 50.53           O
ATOM   1591  N   ARG A 102       2.573 -17.766 -26.483  1.00 61.21           N
ATOM   1592  H   ARG A 102       3.288 -18.326 -26.114  1.00 72.21           H
ATOM   1593  CA  ARG A 102       1.370 -18.402 -27.006  1.00 62.45           C
ATOM   1594  HA  ARG A 102       1.064 -17.859 -27.888  1.00  1.02           H
ATOM   1595  CB  ARG A 102       1.662 -19.853 -27.393  1.00 30.50           C
ATOM   1596  HB2 ARG A 102       2.335 -19.861 -28.238  1.00 54.42           H
ATOM   1597  HB3 ARG A 102       2.139 -20.346 -26.559  1.00 61.24           H
ATOM   1598  CG  ARG A 102       0.420 -20.646 -27.767  1.00 51.42           C
ATOM   1599  HG2 ARG A 102       0.715 -21.642 -28.062  1.00 12.01           H
ATOM   1600  HG3 ARG A 102      -0.233 -20.700 -26.909  1.00 22.22           H
ATOM   1601  CD  ARG A 102      -0.330 -19.995 -28.919  1.00  0.41           C
ATOM   1602  HD2 ARG A 102      -0.585 -18.983 -28.639  1.00 33.51           H
ATOM   1603  HD3 ARG A 102       0.314 -19.976 -29.785  1.00 61.23           H
ATOM   1604  NE  ARG A 102      -1.554 -20.717 -29.253  1.00 34.22           N
ATOM   1605  HE  ARG A 102      -1.798 -21.482 -28.691  1.00 44.01           H
ATOM   1606  CZ  ARG A 102      -2.346 -20.392 -30.269  1.00 22.01           C
ATOM   1607  NH1 ARG A 102      -2.042 -19.362 -31.047  1.00 13.15           N
ATOM   1608 HH11 ARG A 102      -1.216 -18.829 -30.868  1.00 44.45           H
ATOM   1609 HH12 ARG A 102      -2.639 -19.120 -31.812  1.00 13.22           H
ATOM   1610  NH2 ARG A 102      -3.443 -21.098 -30.509  1.00 72.22           N
ATOM   1611 HH21 ARG A 102      -3.675 -21.876 -29.925  1.00 50.43           H
ATOM   1612 HH22 ARG A 102      -4.038 -20.853 -31.274  1.00 11.32           H
ATOM   1613  C   ARG A 102       0.240 -18.355 -25.982  1.00  4.10           C
ATOM   1614  O   ARG A 102      -0.908 -18.068 -26.321  1.00 61.52           O
ATOM   1615  N   VAL A 103       0.574 -18.638 -24.727  1.00 22.51           N
ATOM   1616  H   VAL A 103       1.506 -18.859 -24.518  1.00 72.44           H
ATOM   1617  CA  VAL A 103      -0.412 -18.628 -23.653  1.00  5.44           C
ATOM   1618  HA  VAL A 103      -1.287 -19.159 -23.997  1.00 62.01           H
ATOM   1619  CB  VAL A 103       0.122 -19.339 -22.395  1.00 14.44           C
ATOM   1620  HB  VAL A 103      -0.722 -19.684 -21.816  1.00 15.53           H
ATOM   1621  CG1 VAL A 103       0.960 -20.548 -22.779  1.00 45.34           C
ATOM   1622 HG11 VAL A 103       0.795 -21.342 -22.067  1.00 22.03           H
ATOM   1623 HG12 VAL A 103       0.676 -20.884 -23.766  1.00  2.14           H
ATOM   1624 HG13 VAL A 103       2.006 -20.276 -22.779  1.00 53.52           H
ATOM   1625  CG2 VAL A 103       0.926 -18.373 -21.538  1.00 14.54           C
ATOM   1626 HG21 VAL A 103       0.269 -17.883 -20.834  1.00 34.23           H
ATOM   1627 HG22 VAL A 103       1.688 -18.917 -21.000  1.00 12.11           H
ATOM   1628 HG23 VAL A 103       1.391 -17.632 -22.171  1.00  1.45           H
ATOM   1629  C   VAL A 103      -0.810 -17.202 -23.287  1.00 73.30           C
ATOM   1630  O   VAL A 103      -1.893 -16.967 -22.751  1.00 12.33           O
ATOM   1631  N   LYS A 104       0.072 -16.253 -23.581  1.00 71.20           N
ATOM   1632  H   LYS A 104       0.918 -16.503 -24.008  1.00 63.44           H
ATOM   1633  CA  LYS A 104      -0.187 -14.849 -23.286  1.00 32.14           C
ATOM   1634  HA  LYS A 104      -0.999 -14.804 -22.575  1.00 41.35           H
ATOM   1635  CB  LYS A 104       1.053 -14.199 -22.667  1.00 72.53           C
ATOM   1636  HB2 LYS A 104       0.787 -13.217 -22.305  1.00 63.15           H
ATOM   1637  HB3 LYS A 104       1.383 -14.803 -21.834  1.00 62.33           H
ATOM   1638  CG  LYS A 104       2.211 -14.053 -23.639  1.00 22.22           C
ATOM   1639  HG2 LYS A 104       2.996 -14.739 -23.356  1.00 34.33           H
ATOM   1640  HG3 LYS A 104       1.866 -14.290 -24.635  1.00 55.11           H
ATOM   1641  CD  LYS A 104       2.769 -12.640 -23.633  1.00  0.23           C
ATOM   1642  HD2 LYS A 104       2.345 -12.091 -24.461  1.00 23.14           H
ATOM   1643  HD3 LYS A 104       2.498 -12.159 -22.703  1.00 72.13           H
ATOM   1644  CE  LYS A 104       4.284 -12.638 -23.767  1.00  1.04           C
ATOM   1645  HE2 LYS A 104       4.551 -13.126 -24.691  1.00 63.03           H
ATOM   1646  HE3 LYS A 104       4.629 -11.615 -23.787  1.00  2.30           H
ATOM   1647  NZ  LYS A 104       4.942 -13.349 -22.635  1.00 52.04           N
ATOM   1648  HZ1 LYS A 104       4.269 -13.472 -21.852  1.00 22.54           H
ATOM   1649  HZ2 LYS A 104       5.272 -14.285 -22.945  1.00 71.45           H
ATOM   1650  HZ3 LYS A 104       5.758 -12.801 -22.295  1.00 14.02           H
ATOM   1651  C   LYS A 104      -0.594 -14.094 -24.547  1.00 14.12           C
ATOM   1652  O   LYS A 104      -1.201 -13.025 -24.473  1.00 70.10           O
ATOM   1653  N   ASP A 105      -0.258 -14.657 -25.702  1.00 52.42           N
ATOM   1654  H   ASP A 105       0.225 -15.510 -25.696  1.00 10.43           H
ATOM   1655  CA  ASP A 105      -0.591 -14.037 -26.980  1.00 33.32           C
ATOM   1656  HA  ASP A 105       0.028 -14.490 -27.739  1.00 73.43           H
ATOM   1657  CB  ASP A 105      -2.061 -14.285 -27.323  1.00 61.43           C
ATOM   1658  HB2 ASP A 105      -2.384 -15.202 -26.852  1.00 34.04           H
ATOM   1659  HB3 ASP A 105      -2.655 -13.464 -26.950  1.00 24.21           H
ATOM   1660  CG  ASP A 105      -2.294 -14.407 -28.816  1.00 61.24           C
ATOM   1661  OD1 ASP A 105      -3.307 -13.865 -29.305  1.00 52.33           O
ATOM   1662  OD2 ASP A 105      -1.462 -15.044 -29.496  1.00 75.11           O
ATOM   1663  C   ASP A 105      -0.310 -12.538 -26.947  1.00 22.41           C
ATOM   1664  O   ASP A 105      -1.167 -11.728 -27.299  1.00  1.14           O
ATOM   1665  N   SER A 106       0.896 -12.177 -26.521  1.00 24.10           N
ATOM   1666  H   SER A 106       1.536 -12.870 -26.254  1.00 63.34           H
ATOM   1667  CA  SER A 106       1.289 -10.775 -26.437  1.00 63.42           C
ATOM   1668  HA  SER A 106       0.853 -10.258 -27.278  1.00 54.13           H
ATOM   1669  CB  SER A 106       0.764 -10.153 -25.142  1.00 71.01           C
ATOM   1670  HB2 SER A 106       0.650 -10.924 -24.395  1.00 65.04           H
ATOM   1671  HB3 SER A 106       1.467  -9.412 -24.791  1.00 24.11           H
ATOM   1672  OG  SER A 106      -0.492  -9.529 -25.349  1.00 24.21           O
ATOM   1673  HG  SER A 106      -0.551  -9.222 -26.257  1.00 33.45           H
ATOM   1674  C   SER A 106       2.807 -10.632 -26.505  1.00 13.42           C
ATOM   1675  O   SER A 106       3.540 -11.606 -26.341  1.00  5.43           O
ATOM   1676  N   GLU A 107       3.269  -9.409 -26.748  1.00 12.13           N
ATOM   1677  H   GLU A 107       2.634  -8.673 -26.870  1.00 15.14           H
ATOM   1678  CA  GLU A 107       4.699  -9.137 -26.838  1.00 34.42           C
ATOM   1679  HA  GLU A 107       5.224  -9.997 -26.452  1.00 25.43           H
ATOM   1680  CB  GLU A 107       5.108  -8.918 -28.296  1.00 33.02           C
ATOM   1681  HB2 GLU A 107       4.769  -7.941 -28.609  1.00 65.41           H
ATOM   1682  HB3 GLU A 107       6.185  -8.954 -28.364  1.00 20.53           H
ATOM   1683  CG  GLU A 107       4.535  -9.952 -29.251  1.00 13.42           C
ATOM   1684  HG2 GLU A 107       5.288 -10.205 -29.982  1.00  1.53           H
ATOM   1685  HG3 GLU A 107       4.270 -10.835 -28.688  1.00 53.15           H
ATOM   1686  CD  GLU A 107       3.302  -9.453 -29.979  1.00 41.35           C
ATOM   1687  OE1 GLU A 107       2.181  -9.721 -29.499  1.00 53.32           O
ATOM   1688  OE2 GLU A 107       3.458  -8.795 -31.029  1.00 43.12           O
ATOM   1689  C   GLU A 107       5.074  -7.916 -26.003  1.00 61.15           C
ATOM   1690  O   GLU A 107       5.958  -7.144 -26.376  1.00 74.05           O
ATOM   1691  N   ASP A 108       4.396  -7.748 -24.873  1.00 63.05           N
ATOM   1692  H   ASP A 108       3.704  -8.398 -24.630  1.00 54.34           H
ATOM   1693  CA  ASP A 108       4.658  -6.622 -23.985  1.00 42.51           C
ATOM   1694  HA  ASP A 108       5.574  -6.151 -24.308  1.00  5.23           H
ATOM   1695  CB  ASP A 108       3.520  -5.603 -24.069  1.00 21.22           C
ATOM   1696  HB2 ASP A 108       2.598  -6.078 -23.768  1.00 34.32           H
ATOM   1697  HB3 ASP A 108       3.732  -4.781 -23.401  1.00 35.20           H
ATOM   1698  CG  ASP A 108       3.339  -5.051 -25.469  1.00  4.30           C
ATOM   1699  OD1 ASP A 108       2.194  -4.704 -25.827  1.00 61.44           O
ATOM   1700  OD2 ASP A 108       4.343  -4.964 -26.206  1.00 45.31           O
ATOM   1701  C   ASP A 108       4.830  -7.094 -22.545  1.00 12.13           C
ATOM   1702  O   ASP A 108       4.037  -6.749 -21.668  1.00 50.45           O
ATOM   1703  N   VAL A 109       5.870  -7.887 -22.307  1.00 41.42           N
ATOM   1704  H   VAL A 109       6.467  -8.127 -23.047  1.00 14.34           H
ATOM   1705  CA  VAL A 109       6.146  -8.407 -20.973  1.00 40.33           C
ATOM   1706  HA  VAL A 109       5.443  -7.956 -20.287  1.00 62.53           H
ATOM   1707  CB  VAL A 109       5.964  -9.935 -20.918  1.00 60.11           C
ATOM   1708  HB  VAL A 109       6.691 -10.388 -21.577  1.00 15.13           H
ATOM   1709  CG1 VAL A 109       6.212 -10.452 -19.509  1.00 51.02           C
ATOM   1710 HG11 VAL A 109       6.180 -11.531 -19.511  1.00 64.51           H
ATOM   1711 HG12 VAL A 109       7.182 -10.121 -19.170  1.00  1.43           H
ATOM   1712 HG13 VAL A 109       5.449 -10.071 -18.846  1.00 41.24           H
ATOM   1713  CG2 VAL A 109       4.575 -10.324 -21.401  1.00 14.54           C
ATOM   1714 HG21 VAL A 109       4.495 -10.133 -22.461  1.00  2.33           H
ATOM   1715 HG22 VAL A 109       4.408 -11.373 -21.210  1.00 71.43           H
ATOM   1716 HG23 VAL A 109       3.834  -9.740 -20.873  1.00 63.14           H
ATOM   1717  C   VAL A 109       7.562  -8.058 -20.530  1.00 24.22           C
ATOM   1718  O   VAL A 109       8.530  -8.221 -21.273  1.00 41.13           O
ATOM   1719  N   PRO A 110       7.690  -7.567 -19.288  1.00 74.21           N
ATOM   1720  CA  PRO A 110       8.984  -7.186 -18.716  1.00 65.13           C
ATOM   1721  HA  PRO A 110       9.512  -6.494 -19.356  1.00 64.10           H
ATOM   1722  CB  PRO A 110       8.603  -6.487 -17.409  1.00 41.12           C
ATOM   1723  HB2 PRO A 110       9.347  -6.699 -16.654  1.00 72.40           H
ATOM   1724  HB3 PRO A 110       8.541  -5.421 -17.571  1.00 60.35           H
ATOM   1725  CG  PRO A 110       7.277  -7.060 -17.046  1.00 21.43           C
ATOM   1726  HG2 PRO A 110       7.413  -7.972 -16.484  1.00 73.12           H
ATOM   1727  HG3 PRO A 110       6.713  -6.343 -16.468  1.00 40.23           H
ATOM   1728  CD  PRO A 110       6.579  -7.347 -18.346  1.00 41.35           C
ATOM   1729  HD2 PRO A 110       5.966  -8.232 -18.259  1.00 42.50           H
ATOM   1730  HD3 PRO A 110       5.981  -6.499 -18.648  1.00 61.53           H
ATOM   1731  C   PRO A 110       9.872  -8.394 -18.435  1.00 50.21           C
ATOM   1732  O   PRO A 110       9.455  -9.340 -17.769  1.00 32.44           O
ATOM   1733  N   MET A 111      11.098  -8.354 -18.947  1.00 53.41           N
ATOM   1734  H   MET A 111      11.373  -7.572 -19.470  1.00  0.30           H
ATOM   1735  CA  MET A 111      12.044  -9.445 -18.749  1.00  5.01           C
ATOM   1736  HA  MET A 111      11.828  -9.901 -17.795  1.00 23.44           H
ATOM   1737  CB  MET A 111      11.883 -10.495 -19.850  1.00 44.31           C
ATOM   1738  HB2 MET A 111      11.856  -9.995 -20.807  1.00  4.54           H
ATOM   1739  HB3 MET A 111      12.734 -11.160 -19.824  1.00 75.05           H
ATOM   1740  CG  MET A 111      10.621 -11.330 -19.713  1.00 70.23           C
ATOM   1741  HG2 MET A 111      10.492 -11.597 -18.675  1.00 10.11           H
ATOM   1742  HG3 MET A 111       9.778 -10.739 -20.038  1.00 51.41           H
ATOM   1743  SD  MET A 111      10.679 -12.842 -20.694  1.00 22.43           S
ATOM   1744  CE  MET A 111       8.939 -13.091 -21.036  1.00 72.11           C
ATOM   1745  HE1 MET A 111       8.560 -12.254 -21.604  1.00 64.21           H
ATOM   1746  HE2 MET A 111       8.810 -14.000 -21.605  1.00 41.00           H
ATOM   1747  HE3 MET A 111       8.396 -13.169 -20.105  1.00 64.24           H
ATOM   1748  C   MET A 111      13.478  -8.925 -18.732  1.00 42.40           C
ATOM   1749  O   MET A 111      13.774  -7.872 -19.298  1.00 13.24           O
ATOM   1750  N   VAL A 112      14.366  -9.669 -18.080  1.00 13.24           N
ATOM   1751  H   VAL A 112      14.070 -10.498 -17.649  1.00 13.21           H
ATOM   1752  CA  VAL A 112      15.769  -9.283 -17.990  1.00 13.41           C
ATOM   1753  HA  VAL A 112      15.935  -8.466 -18.678  1.00 21.41           H
ATOM   1754  CB  VAL A 112      16.129  -8.801 -16.572  1.00 14.40           C
ATOM   1755  HB  VAL A 112      17.145  -8.435 -16.585  1.00 51.10           H
ATOM   1756  CG1 VAL A 112      15.218  -7.658 -16.149  1.00 35.53           C
ATOM   1757 HG11 VAL A 112      15.789  -6.744 -16.093  1.00 50.20           H
ATOM   1758 HG12 VAL A 112      14.424  -7.544 -16.872  1.00 41.25           H
ATOM   1759 HG13 VAL A 112      14.792  -7.877 -15.180  1.00 45.02           H
ATOM   1760  CG2 VAL A 112      16.048  -9.953 -15.582  1.00  4.43           C
ATOM   1761 HG21 VAL A 112      16.251  -9.586 -14.586  1.00 74.10           H
ATOM   1762 HG22 VAL A 112      15.059 -10.385 -15.612  1.00 64.21           H
ATOM   1763 HG23 VAL A 112      16.778 -10.704 -15.844  1.00 24.12           H
ATOM   1764  C   VAL A 112      16.683 -10.442 -18.368  1.00 22.31           C
ATOM   1765  O   VAL A 112      16.282 -11.606 -18.318  1.00 54.24           O
ATOM   1766  N   LEU A 113      17.915 -10.118 -18.745  1.00 71.33           N
ATOM   1767  H   LEU A 113      18.177  -9.175 -18.765  1.00 11.42           H
ATOM   1768  CA  LEU A 113      18.889 -11.134 -19.132  1.00 13.52           C
ATOM   1769  HA  LEU A 113      18.426 -12.101 -19.007  1.00 73.11           H
ATOM   1770  CB  LEU A 113      19.285 -10.956 -20.599  1.00  2.15           C
ATOM   1771  HB2 LEU A 113      19.170  -9.912 -20.848  1.00 20.40           H
ATOM   1772  HB3 LEU A 113      20.325 -11.235 -20.695  1.00 51.13           H
ATOM   1773  CG  LEU A 113      18.484 -11.771 -21.614  1.00 33.21           C
ATOM   1774  HG  LEU A 113      18.736 -12.817 -21.506  1.00 63.12           H
ATOM   1775  CD1 LEU A 113      16.992 -11.621 -21.361  1.00 33.04           C
ATOM   1776 HD11 LEU A 113      16.706 -12.232 -20.517  1.00 65.11           H
ATOM   1777 HD12 LEU A 113      16.765 -10.587 -21.149  1.00 12.51           H
ATOM   1778 HD13 LEU A 113      16.444 -11.938 -22.236  1.00 43.30           H
ATOM   1779  CD2 LEU A 113      18.831 -11.345 -23.033  1.00 61.50           C
ATOM   1780 HD21 LEU A 113      17.972 -10.874 -23.488  1.00 25.11           H
ATOM   1781 HD22 LEU A 113      19.654 -10.647 -23.008  1.00  2.21           H
ATOM   1782 HD23 LEU A 113      19.113 -12.214 -23.610  1.00 42.54           H
ATOM   1783  C   LEU A 113      20.129 -11.064 -18.246  1.00 75.11           C
ATOM   1784  O   LEU A 113      20.849 -10.066 -18.246  1.00  2.01           O
ATOM   1785  N   VAL A 114      20.372 -12.132 -17.493  1.00 64.23           N
ATOM   1786  H   VAL A 114      19.761 -12.897 -17.537  1.00 25.21           H
ATOM   1787  CA  VAL A 114      21.527 -12.194 -16.605  1.00 70.11           C
ATOM   1788  HA  VAL A 114      22.054 -11.254 -16.676  1.00 50.35           H
ATOM   1789  CB  VAL A 114      21.098 -12.398 -15.140  1.00 52.10           C
ATOM   1790  HB  VAL A 114      20.475 -11.564 -14.849  1.00 65.41           H
ATOM   1791  CG1 VAL A 114      20.283 -13.674 -14.995  1.00 14.23           C
ATOM   1792 HG11 VAL A 114      20.889 -14.522 -15.275  1.00 61.30           H
ATOM   1793 HG12 VAL A 114      19.964 -13.782 -13.969  1.00 31.45           H
ATOM   1794 HG13 VAL A 114      19.416 -13.623 -15.637  1.00 42.44           H
ATOM   1795  CG2 VAL A 114      22.315 -12.426 -14.228  1.00 31.22           C
ATOM   1796 HG21 VAL A 114      22.059 -11.992 -13.273  1.00  2.43           H
ATOM   1797 HG22 VAL A 114      22.634 -13.448 -14.085  1.00 33.04           H
ATOM   1798 HG23 VAL A 114      23.116 -11.859 -14.678  1.00 51.05           H
ATOM   1799  C   VAL A 114      22.471 -13.322 -17.008  1.00 54.44           C
ATOM   1800  O   VAL A 114      22.033 -14.419 -17.351  1.00 32.12           O
ATOM   1801  N   GLY A 115      23.770 -13.043 -16.965  1.00  0.23           N
ATOM   1802  H   GLY A 115      24.061 -12.150 -16.684  1.00 23.14           H
ATOM   1803  CA  GLY A 115      24.756 -14.044 -17.328  1.00  1.32           C
ATOM   1804  HA2 GLY A 115      24.259 -14.994 -17.455  1.00 12.30           H
ATOM   1805  HA3 GLY A 115      25.212 -13.759 -18.265  1.00 24.53           H
ATOM   1806  C   GLY A 115      25.842 -14.194 -16.281  1.00 61.21           C
ATOM   1807  O   GLY A 115      26.769 -13.388 -16.219  1.00 64.32           O
ATOM   1808  N   ASN A 116      25.726 -15.229 -15.455  1.00  2.21           N
ATOM   1809  H   ASN A 116      24.964 -15.837 -15.554  1.00 22.11           H
ATOM   1810  CA  ASN A 116      26.705 -15.481 -14.404  1.00  2.13           C
ATOM   1811  HA  ASN A 116      27.228 -14.557 -14.210  1.00  1.45           H
ATOM   1812  CB  ASN A 116      26.003 -15.934 -13.122  1.00 60.11           C
ATOM   1813  HB2 ASN A 116      24.956 -16.097 -13.331  1.00 15.50           H
ATOM   1814  HB3 ASN A 116      26.446 -16.858 -12.783  1.00 71.52           H
ATOM   1815  CG  ASN A 116      26.115 -14.911 -12.009  1.00  3.25           C
ATOM   1816  OD1 ASN A 116      25.121 -14.554 -11.376  1.00 23.13           O
ATOM   1817  ND2 ASN A 116      27.330 -14.433 -11.764  1.00 61.14           N
ATOM   1818 HD21 ASN A 116      28.076 -14.763 -12.309  1.00 14.13           H
ATOM   1819 HD22 ASN A 116      27.431 -13.771 -11.049  1.00 44.34           H
ATOM   1820  C   ASN A 116      27.716 -16.536 -14.843  1.00 40.33           C
ATOM   1821  O   ASN A 116      27.666 -17.029 -15.970  1.00 55.24           O
ATOM   1822  N   LYS A 117      28.634 -16.878 -13.946  1.00 33.14           N
ATOM   1823  H   LYS A 117      28.623 -16.450 -13.064  1.00 15.35           H
ATOM   1824  CA  LYS A 117      29.656 -17.876 -14.238  1.00 41.31           C
ATOM   1825  HA  LYS A 117      30.300 -17.954 -13.375  1.00 51.22           H
ATOM   1826  CB  LYS A 117      29.009 -19.237 -14.502  1.00 71.11           C
ATOM   1827  HB2 LYS A 117      28.081 -19.084 -15.034  1.00 23.23           H
ATOM   1828  HB3 LYS A 117      29.674 -19.825 -15.118  1.00 61.00           H
ATOM   1829  CG  LYS A 117      28.710 -20.024 -13.238  1.00  2.13           C
ATOM   1830  HG2 LYS A 117      28.536 -21.057 -13.500  1.00  1.12           H
ATOM   1831  HG3 LYS A 117      29.561 -19.957 -12.574  1.00 34.31           H
ATOM   1832  CD  LYS A 117      27.483 -19.485 -12.522  1.00 74.05           C
ATOM   1833  HD2 LYS A 117      27.379 -19.990 -11.574  1.00 14.14           H
ATOM   1834  HD3 LYS A 117      27.610 -18.425 -12.356  1.00 42.41           H
ATOM   1835  CE  LYS A 117      26.219 -19.709 -13.339  1.00 12.02           C
ATOM   1836  HE2 LYS A 117      26.213 -19.016 -14.166  1.00 14.22           H
ATOM   1837  HE3 LYS A 117      26.225 -20.721 -13.717  1.00 42.51           H
ATOM   1838  NZ  LYS A 117      24.989 -19.503 -12.525  1.00 30.54           N
ATOM   1839  HZ1 LYS A 117      24.311 -18.911 -13.045  1.00 53.01           H
ATOM   1840  HZ2 LYS A 117      24.543 -20.419 -12.314  1.00 73.10           H
ATOM   1841  HZ3 LYS A 117      25.228 -19.032 -11.629  1.00 21.44           H
ATOM   1842  C   LYS A 117      30.495 -17.458 -15.442  1.00 22.05           C
ATOM   1843  O   LYS A 117      30.950 -18.301 -16.216  1.00 31.13           O
ATOM   1844  N   CYS A 118      30.698 -16.154 -15.592  1.00 14.23           N
ATOM   1845  H   CYS A 118      30.309 -15.531 -14.942  1.00 24.20           H
ATOM   1846  CA  CYS A 118      31.483 -15.625 -16.701  1.00 42.20           C
ATOM   1847  HA  CYS A 118      31.354 -16.287 -17.543  1.00 61.42           H
ATOM   1848  CB  CYS A 118      30.988 -14.230 -17.084  1.00 52.43           C
ATOM   1849  HB2 CYS A 118      31.586 -13.855 -17.902  1.00 22.21           H
ATOM   1850  HB3 CYS A 118      29.958 -14.296 -17.402  1.00 70.41           H
ATOM   1851  SG  CYS A 118      31.075 -13.021 -15.742  1.00 50.24           S
ATOM   1852  HG  CYS A 118      32.325 -12.985 -15.306  1.00 13.23           H
ATOM   1853  C   CYS A 118      32.964 -15.571 -16.341  1.00 44.31           C
ATOM   1854  O   CYS A 118      33.829 -15.750 -17.199  1.00 71.11           O
ATOM   1855  N   ASP A 119      33.250 -15.321 -15.068  1.00 54.20           N
ATOM   1856  H   ASP A 119      32.516 -15.187 -14.431  1.00 43.33           H
ATOM   1857  CA  ASP A 119      34.627 -15.242 -14.594  1.00 75.11           C
ATOM   1858  HA  ASP A 119      35.161 -14.561 -15.239  1.00 71.33           H
ATOM   1859  CB  ASP A 119      34.666 -14.704 -13.163  1.00 31.42           C
ATOM   1860  HB2 ASP A 119      33.925 -13.925 -13.057  1.00 42.04           H
ATOM   1861  HB3 ASP A 119      34.438 -15.507 -12.477  1.00 72.23           H
ATOM   1862  CG  ASP A 119      36.020 -14.130 -12.797  1.00 65.31           C
ATOM   1863  OD1 ASP A 119      36.620 -13.437 -13.646  1.00 23.24           O
ATOM   1864  OD2 ASP A 119      36.480 -14.373 -11.662  1.00 65.30           O
ATOM   1865  C   ASP A 119      35.301 -16.609 -14.656  1.00 45.20           C
ATOM   1866  O   ASP A 119      36.516 -16.706 -14.838  1.00 11.30           O
ATOM   1867  N   LEU A 120      34.507 -17.662 -14.503  1.00 22.54           N
ATOM   1868  H   LEU A 120      33.548 -17.522 -14.361  1.00 22.32           H
ATOM   1869  CA  LEU A 120      35.028 -19.025 -14.540  1.00 13.20           C
ATOM   1870  HA  LEU A 120      35.651 -19.165 -13.669  1.00 74.42           H
ATOM   1871  CB  LEU A 120      33.878 -20.032 -14.498  1.00 74.52           C
ATOM   1872  HB2 LEU A 120      33.124 -19.703 -15.197  1.00 62.41           H
ATOM   1873  HB3 LEU A 120      34.266 -20.990 -14.815  1.00  3.02           H
ATOM   1874  CG  LEU A 120      33.203 -20.225 -13.139  1.00 63.44           C
ATOM   1875  HG  LEU A 120      32.793 -19.281 -12.811  1.00 13.51           H
ATOM   1876  CD1 LEU A 120      32.059 -21.221 -13.248  1.00 20.21           C
ATOM   1877 HD11 LEU A 120      31.557 -21.297 -12.295  1.00 34.50           H
ATOM   1878 HD12 LEU A 120      31.359 -20.885 -13.998  1.00 51.42           H
ATOM   1879 HD13 LEU A 120      32.449 -22.189 -13.528  1.00  1.43           H
ATOM   1880  CD2 LEU A 120      34.217 -20.686 -12.102  1.00 12.23           C
ATOM   1881 HD21 LEU A 120      35.190 -20.769 -12.561  1.00 44.35           H
ATOM   1882 HD22 LEU A 120      34.259 -19.967 -11.296  1.00 70.44           H
ATOM   1883 HD23 LEU A 120      33.920 -21.648 -11.711  1.00  0.22           H
ATOM   1884  C   LEU A 120      35.872 -19.251 -15.790  1.00 71.01           C
ATOM   1885  O   LEU A 120      35.728 -18.561 -16.800  1.00 32.15           O
ATOM   1886  N   PRO A 121      36.773 -20.242 -15.724  1.00 64.03           N
ATOM   1887  CA  PRO A 121      37.657 -20.584 -16.843  1.00 73.20           C
ATOM   1888  HA  PRO A 121      38.202 -19.721 -17.197  1.00 34.24           H
ATOM   1889  CB  PRO A 121      38.633 -21.591 -16.229  1.00 41.40           C
ATOM   1890  HB2 PRO A 121      38.898 -22.335 -16.967  1.00 32.13           H
ATOM   1891  HB3 PRO A 121      39.521 -21.077 -15.893  1.00 43.11           H
ATOM   1892  CG  PRO A 121      37.888 -22.193 -15.088  1.00 64.43           C
ATOM   1893  HG2 PRO A 121      37.295 -23.025 -15.436  1.00 21.44           H
ATOM   1894  HG3 PRO A 121      38.583 -22.518 -14.327  1.00 51.34           H
ATOM   1895  CD  PRO A 121      36.999 -21.105 -14.553  1.00 24.22           C
ATOM   1896  HD2 PRO A 121      36.069 -21.520 -14.194  1.00 61.13           H
ATOM   1897  HD3 PRO A 121      37.501 -20.562 -13.765  1.00 53.34           H
ATOM   1898  C   PRO A 121      36.900 -21.217 -18.006  1.00 65.30           C
ATOM   1899  O   PRO A 121      37.093 -20.841 -19.162  1.00 63.52           O
ATOM   1900  N   SER A 122      36.039 -22.180 -17.692  1.00 50.40           N
ATOM   1901  H   SER A 122      35.930 -22.435 -16.752  1.00 14.31           H
ATOM   1902  CA  SER A 122      35.256 -22.867 -18.712  1.00 32.10           C
ATOM   1903  HA  SER A 122      35.913 -23.093 -19.538  1.00 42.14           H
ATOM   1904  CB  SER A 122      34.689 -24.174 -18.155  1.00 22.52           C
ATOM   1905  HB2 SER A 122      33.780 -24.423 -18.681  1.00 63.12           H
ATOM   1906  HB3 SER A 122      35.413 -24.965 -18.293  1.00 11.24           H
ATOM   1907  OG  SER A 122      34.399 -24.056 -16.773  1.00 31.52           O
ATOM   1908  HG  SER A 122      34.943 -24.673 -16.277  1.00 70.04           H
ATOM   1909  C   SER A 122      34.120 -21.981 -19.214  1.00 43.33           C
ATOM   1910  O   SER A 122      33.003 -22.034 -18.701  1.00 34.40           O
ATOM   1911  N   ARG A 123      34.416 -21.165 -20.221  1.00 72.44           N
ATOM   1912  H   ARG A 123      35.325 -21.168 -20.588  1.00 74.12           H
ATOM   1913  CA  ARG A 123      33.421 -20.266 -20.793  1.00 41.22           C
ATOM   1914  HA  ARG A 123      32.584 -20.222 -20.113  1.00 54.13           H
ATOM   1915  CB  ARG A 123      34.005 -18.861 -20.954  1.00 64.23           C
ATOM   1916  HB2 ARG A 123      34.277 -18.483 -19.980  1.00 13.43           H
ATOM   1917  HB3 ARG A 123      34.892 -18.921 -21.568  1.00 33.53           H
ATOM   1918  CG  ARG A 123      33.047 -17.873 -21.598  1.00 52.02           C
ATOM   1919  HG2 ARG A 123      33.291 -17.779 -22.646  1.00  4.30           H
ATOM   1920  HG3 ARG A 123      32.038 -18.244 -21.494  1.00 22.31           H
ATOM   1921  CD  ARG A 123      33.140 -16.502 -20.947  1.00 55.11           C
ATOM   1922  HD2 ARG A 123      32.150 -16.073 -20.900  1.00 12.22           H
ATOM   1923  HD3 ARG A 123      33.529 -16.619 -19.947  1.00 31.12           H
ATOM   1924  NE  ARG A 123      34.012 -15.599 -21.693  1.00 70.44           N
ATOM   1925  HE  ARG A 123      34.348 -15.907 -22.561  1.00  1.04           H
ATOM   1926  CZ  ARG A 123      34.368 -14.395 -21.260  1.00 32.35           C
ATOM   1927  NH1 ARG A 123      33.928 -13.952 -20.090  1.00 25.02           N
ATOM   1928 HH11 ARG A 123      33.328 -14.525 -19.532  1.00 64.32           H
ATOM   1929 HH12 ARG A 123      34.199 -13.045 -19.765  1.00 31.52           H
ATOM   1930  NH2 ARG A 123      35.165 -13.632 -21.996  1.00 62.21           N
ATOM   1931 HH21 ARG A 123      35.499 -13.963 -22.878  1.00 75.24           H
ATOM   1932 HH22 ARG A 123      35.432 -12.726 -21.669  1.00 22.41           H
ATOM   1933  C   ARG A 123      32.933 -20.783 -22.143  1.00 74.01           C
ATOM   1934  O   ARG A 123      33.725 -21.005 -23.059  1.00 51.05           O
ATOM   1935  N   THR A 124      31.622 -20.974 -22.259  1.00 10.20           N
ATOM   1936  H   THR A 124      31.042 -20.779 -21.493  1.00 42.13           H
ATOM   1937  CA  THR A 124      31.028 -21.466 -23.495  1.00 74.13           C
ATOM   1938  HA  THR A 124      31.796 -21.981 -24.053  1.00 44.00           H
ATOM   1939  CB  THR A 124      29.887 -22.461 -23.213  1.00 35.54           C
ATOM   1940  HB  THR A 124      29.347 -22.128 -22.337  1.00 62.24           H
ATOM   1941  OG1 THR A 124      30.424 -23.765 -22.962  1.00  2.32           O
ATOM   1942  HG1 THR A 124      30.931 -23.751 -22.146  1.00 14.40           H
ATOM   1943  CG2 THR A 124      28.919 -22.523 -24.385  1.00 65.32           C
ATOM   1944 HG21 THR A 124      28.429 -23.486 -24.397  1.00 44.34           H
ATOM   1945 HG22 THR A 124      28.179 -21.744 -24.283  1.00  2.42           H
ATOM   1946 HG23 THR A 124      29.463 -22.384 -25.308  1.00 22.40           H
ATOM   1947  C   THR A 124      30.488 -20.318 -24.341  1.00 33.51           C
ATOM   1948  O   THR A 124      30.942 -20.094 -25.463  1.00 11.51           O
ATOM   1949  N   VAL A 125      29.516 -19.594 -23.796  1.00 12.24           N
ATOM   1950  H   VAL A 125      29.196 -19.822 -22.898  1.00 33.01           H
ATOM   1951  CA  VAL A 125      28.915 -18.467 -24.500  1.00 21.24           C
ATOM   1952  HA  VAL A 125      29.097 -18.598 -25.556  1.00 64.34           H
ATOM   1953  CB  VAL A 125      27.392 -18.412 -24.275  1.00 23.32           C
ATOM   1954  HB  VAL A 125      26.982 -19.388 -24.488  1.00 71.41           H
ATOM   1955  CG1 VAL A 125      27.078 -18.070 -22.826  1.00 62.44           C
ATOM   1956 HG11 VAL A 125      26.058 -18.346 -22.605  1.00 12.14           H
ATOM   1957 HG12 VAL A 125      27.747 -18.613 -22.175  1.00 64.11           H
ATOM   1958 HG13 VAL A 125      27.207 -17.009 -22.671  1.00 35.30           H
ATOM   1959  CG2 VAL A 125      26.751 -17.408 -25.220  1.00 14.43           C
ATOM   1960 HG21 VAL A 125      25.688 -17.595 -25.277  1.00 45.11           H
ATOM   1961 HG22 VAL A 125      26.920 -16.407 -24.850  1.00 42.05           H
ATOM   1962 HG23 VAL A 125      27.187 -17.508 -26.202  1.00 44.43           H
ATOM   1963  C   VAL A 125      29.532 -17.147 -24.051  1.00 71.14           C
ATOM   1964  O   VAL A 125      29.936 -16.999 -22.898  1.00  1.20           O
ATOM   1965  N   ASP A 126      29.601 -16.190 -24.970  1.00 75.45           N
ATOM   1966  H   ASP A 126      29.261 -16.369 -25.873  1.00 25.22           H
ATOM   1967  CA  ASP A 126      30.167 -14.881 -24.670  1.00 12.41           C
ATOM   1968  HA  ASP A 126      30.989 -15.024 -23.985  1.00 51.12           H
ATOM   1969  CB  ASP A 126      30.693 -14.223 -25.947  1.00 75.30           C
ATOM   1970  HB2 ASP A 126      29.969 -14.358 -26.738  1.00 14.33           H
ATOM   1971  HB3 ASP A 126      30.833 -13.167 -25.769  1.00 23.41           H
ATOM   1972  CG  ASP A 126      32.013 -14.814 -26.401  1.00 73.41           C
ATOM   1973  OD1 ASP A 126      33.012 -14.067 -26.450  1.00 24.13           O
ATOM   1974  OD2 ASP A 126      32.047 -16.024 -26.707  1.00 75.50           O
ATOM   1975  C   ASP A 126      29.129 -13.979 -24.009  1.00  1.40           C
ATOM   1976  O   ASP A 126      27.967 -13.948 -24.416  1.00 43.42           O
ATOM   1977  N   THR A 127      29.556 -13.246 -22.985  1.00 54.41           N
ATOM   1978  H   THR A 127      30.493 -13.314 -22.707  1.00 71.05           H
ATOM   1979  CA  THR A 127      28.664 -12.345 -22.266  1.00 52.31           C
ATOM   1980  HA  THR A 127      27.770 -12.895 -22.009  1.00 25.15           H
ATOM   1981  CB  THR A 127      29.310 -11.835 -20.964  1.00 62.11           C
ATOM   1982  HB  THR A 127      30.117 -11.163 -21.220  1.00 13.33           H
ATOM   1983  OG1 THR A 127      29.839 -12.936 -20.216  1.00 51.23           O
ATOM   1984  HG1 THR A 127      30.648 -13.245 -20.631  1.00 21.23           H
ATOM   1985  CG2 THR A 127      28.297 -11.080 -20.117  1.00  5.32           C
ATOM   1986 HG21 THR A 127      28.715 -10.892 -19.139  1.00 30.24           H
ATOM   1987 HG22 THR A 127      28.059 -10.140 -20.593  1.00  5.12           H
ATOM   1988 HG23 THR A 127      27.399 -11.671 -20.018  1.00 11.44           H
ATOM   1989  C   THR A 127      28.277 -11.150 -23.129  1.00 54.54           C
ATOM   1990  O   THR A 127      27.176 -10.612 -23.007  1.00 35.32           O
ATOM   1991  N   LYS A 128      29.188 -10.737 -24.004  1.00 20.21           N
ATOM   1992  H   LYS A 128      30.048 -11.206 -24.055  1.00 32.21           H
ATOM   1993  CA  LYS A 128      28.942  -9.606 -24.890  1.00 51.03           C
ATOM   1994  HA  LYS A 128      28.487  -8.820 -24.307  1.00 32.11           H
ATOM   1995  CB  LYS A 128      30.260  -9.093 -25.475  1.00 22.34           C
ATOM   1996  HB2 LYS A 128      30.054  -8.237 -26.100  1.00 21.20           H
ATOM   1997  HB3 LYS A 128      30.905  -8.788 -24.663  1.00 63.51           H
ATOM   1998  CG  LYS A 128      30.999 -10.126 -26.308  1.00 74.31           C
ATOM   1999  HG2 LYS A 128      31.144 -11.017 -25.715  1.00 74.23           H
ATOM   2000  HG3 LYS A 128      30.405 -10.364 -27.179  1.00 54.12           H
ATOM   2001  CD  LYS A 128      32.355  -9.611 -26.761  1.00 33.51           C
ATOM   2002  HD2 LYS A 128      32.587 -10.035 -27.727  1.00 12.22           H
ATOM   2003  HD3 LYS A 128      32.313  -8.534 -26.838  1.00 64.14           H
ATOM   2004  CE  LYS A 128      33.452  -9.995 -25.780  1.00 63.03           C
ATOM   2005  HE2 LYS A 128      33.565  -9.201 -25.058  1.00 20.31           H
ATOM   2006  HE3 LYS A 128      33.163 -10.904 -25.274  1.00 33.01           H
ATOM   2007  NZ  LYS A 128      34.756 -10.216 -26.465  1.00 51.24           N
ATOM   2008  HZ1 LYS A 128      34.764  -9.728 -27.384  1.00  1.41           H
ATOM   2009  HZ2 LYS A 128      35.533  -9.846 -25.882  1.00 25.43           H
ATOM   2010  HZ3 LYS A 128      34.909 -11.232 -26.624  1.00 75.40           H
ATOM   2011  C   LYS A 128      27.991  -9.995 -26.018  1.00 22.12           C
ATOM   2012  O   LYS A 128      27.133  -9.209 -26.416  1.00 54.52           O
ATOM   2013  N   GLN A 129      28.150 -11.213 -26.526  1.00 40.10           N
ATOM   2014  H   GLN A 129      28.852 -11.793 -26.166  1.00 61.21           H
ATOM   2015  CA  GLN A 129      27.304 -11.705 -27.607  1.00 64.30           C
ATOM   2016  HA  GLN A 129      27.426 -11.043 -28.451  1.00 11.14           H
ATOM   2017  CB  GLN A 129      27.733 -13.115 -28.017  1.00 23.35           C
ATOM   2018  HB2 GLN A 129      27.431 -13.288 -29.038  1.00 73.44           H
ATOM   2019  HB3 GLN A 129      28.809 -13.185 -27.951  1.00 41.44           H
ATOM   2020  CG  GLN A 129      27.133 -14.210 -27.149  1.00 54.22           C
ATOM   2021  HG2 GLN A 129      27.923 -14.871 -26.827  1.00 63.12           H
ATOM   2022  HG3 GLN A 129      26.672 -13.754 -26.285  1.00 72.13           H
ATOM   2023  CD  GLN A 129      26.087 -15.027 -27.882  1.00 64.51           C
ATOM   2024  OE1 GLN A 129      26.012 -16.246 -27.723  1.00 64.33           O
ATOM   2025  NE2 GLN A 129      25.273 -14.360 -28.691  1.00 11.42           N
ATOM   2026 HE21 GLN A 129      25.392 -13.389 -28.769  1.00 21.42           H
ATOM   2027 HE22 GLN A 129      24.589 -14.863 -29.178  1.00 33.15           H
ATOM   2028  C   GLN A 129      25.837 -11.708 -27.192  1.00 52.32           C
ATOM   2029  O   GLN A 129      24.945 -11.561 -28.028  1.00  4.33           O
ATOM   2030  N   ALA A 130      25.594 -11.876 -25.897  1.00 15.04           N
ATOM   2031  H   ALA A 130      26.346 -11.988 -25.280  1.00  3.14           H
ATOM   2032  CA  ALA A 130      24.234 -11.896 -25.371  1.00  2.12           C
ATOM   2033  HA  ALA A 130      23.630 -12.503 -26.030  1.00 42.42           H
ATOM   2034  CB  ALA A 130      24.212 -12.533 -23.990  1.00 32.45           C
ATOM   2035  HB1 ALA A 130      25.033 -12.149 -23.402  1.00 72.23           H
ATOM   2036  HB2 ALA A 130      23.278 -12.299 -23.500  1.00  3.01           H
ATOM   2037  HB3 ALA A 130      24.309 -13.605 -24.086  1.00 14.21           H
ATOM   2038  C   ALA A 130      23.646 -10.490 -25.316  1.00 60.02           C
ATOM   2039  O   ALA A 130      22.449 -10.300 -25.528  1.00 72.34           O
ATOM   2040  N   GLN A 131      24.496  -9.509 -25.030  1.00 14.20           N
ATOM   2041  H   GLN A 131      25.438  -9.724 -24.871  1.00 12.41           H
ATOM   2042  CA  GLN A 131      24.058  -8.120 -24.946  1.00 62.44           C
ATOM   2043  HA  GLN A 131      23.401  -8.031 -24.095  1.00  2.33           H
ATOM   2044  CB  GLN A 131      25.260  -7.196 -24.746  1.00 65.02           C
ATOM   2045  HB2 GLN A 131      25.998  -7.414 -25.504  1.00 73.52           H
ATOM   2046  HB3 GLN A 131      24.935  -6.172 -24.857  1.00 34.33           H
ATOM   2047  CG  GLN A 131      25.919  -7.341 -23.384  1.00 24.20           C
ATOM   2048  HG2 GLN A 131      25.331  -6.804 -22.655  1.00 22.35           H
ATOM   2049  HG3 GLN A 131      25.947  -8.389 -23.122  1.00  0.41           H
ATOM   2050  CD  GLN A 131      27.334  -6.797 -23.359  1.00 61.20           C
ATOM   2051  OE1 GLN A 131      27.758  -6.095 -24.278  1.00 31.24           O
ATOM   2052  NE2 GLN A 131      28.074  -7.119 -22.304  1.00 51.12           N
ATOM   2053 HE21 GLN A 131      27.670  -7.683 -21.611  1.00 63.22           H
ATOM   2054 HE22 GLN A 131      28.992  -6.782 -22.263  1.00  1.34           H
ATOM   2055  C   GLN A 131      23.293  -7.714 -26.202  1.00 30.25           C
ATOM   2056  O   GLN A 131      22.340  -6.938 -26.135  1.00 74.02           O
ATOM   2057  N   ASP A 132      23.717  -8.243 -27.344  1.00 31.31           N
ATOM   2058  H   ASP A 132      24.482  -8.856 -27.332  1.00 44.30           H
ATOM   2059  CA  ASP A 132      23.071  -7.936 -28.615  1.00 21.41           C
ATOM   2060  HA  ASP A 132      23.033  -6.862 -28.717  1.00 22.42           H
ATOM   2061  CB  ASP A 132      23.880  -8.518 -29.776  1.00 12.53           C
ATOM   2062  HB2 ASP A 132      24.911  -8.213 -29.675  1.00 65.03           H
ATOM   2063  HB3 ASP A 132      23.822  -9.595 -29.742  1.00 71.51           H
ATOM   2064  CG  ASP A 132      23.372  -8.051 -31.126  1.00  0.22           C
ATOM   2065  OD1 ASP A 132      24.124  -7.345 -31.831  1.00 75.43           O
ATOM   2066  OD2 ASP A 132      22.223  -8.392 -31.477  1.00 45.24           O
ATOM   2067  C   ASP A 132      21.647  -8.483 -28.647  1.00  2.13           C
ATOM   2068  O   ASP A 132      20.747  -7.866 -29.218  1.00 34.15           O
ATOM   2069  N   LEU A 133      21.451  -9.644 -28.031  1.00 53.35           N
ATOM   2070  H   LEU A 133      22.207 -10.088 -27.595  1.00 13.24           H
ATOM   2071  CA  LEU A 133      20.136 -10.275 -27.990  1.00  0.43           C
ATOM   2072  HA  LEU A 133      19.765 -10.335 -29.002  1.00 64.01           H
ATOM   2073  CB  LEU A 133      20.245 -11.687 -27.413  1.00 73.55           C
ATOM   2074  HB2 LEU A 133      20.718 -12.312 -28.156  1.00 13.33           H
ATOM   2075  HB3 LEU A 133      20.872 -11.638 -26.535  1.00 12.14           H
ATOM   2076  CG  LEU A 133      18.927 -12.352 -27.013  1.00 61.34           C
ATOM   2077  HG  LEU A 133      18.377 -11.685 -26.365  1.00 14.41           H
ATOM   2078  CD1 LEU A 133      18.072 -12.624 -28.241  1.00 52.32           C
ATOM   2079 HD11 LEU A 133      17.266 -13.293 -27.978  1.00 12.52           H
ATOM   2080 HD12 LEU A 133      17.663 -11.694 -28.608  1.00 13.22           H
ATOM   2081 HD13 LEU A 133      18.679 -13.078 -29.010  1.00 44.41           H
ATOM   2082  CD2 LEU A 133      19.191 -13.642 -26.249  1.00 53.42           C
ATOM   2083 HD21 LEU A 133      19.643 -14.366 -26.910  1.00 51.14           H
ATOM   2084 HD22 LEU A 133      19.858 -13.441 -25.424  1.00 43.04           H
ATOM   2085 HD23 LEU A 133      18.258 -14.033 -25.870  1.00 40.35           H
ATOM   2086  C   LEU A 133      19.161  -9.447 -27.158  1.00 22.41           C
ATOM   2087  O   LEU A 133      18.091  -9.068 -27.633  1.00 21.42           O
ATOM   2088  N   ALA A 134      19.540  -9.169 -25.915  1.00 21.43           N
ATOM   2089  H   ALA A 134      20.405  -9.500 -25.594  1.00 12.45           H
ATOM   2090  CA  ALA A 134      18.702  -8.383 -25.018  1.00 75.43           C
ATOM   2091  HA  ALA A 134      17.809  -8.955 -24.809  1.00 72.32           H
ATOM   2092  CB  ALA A 134      19.423  -8.136 -23.702  1.00 23.11           C
ATOM   2093  HB1 ALA A 134      20.469  -8.380 -23.813  1.00 64.44           H
ATOM   2094  HB2 ALA A 134      19.324  -7.097 -23.427  1.00 12.55           H
ATOM   2095  HB3 ALA A 134      18.989  -8.756 -22.931  1.00 40.23           H
ATOM   2096  C   ALA A 134      18.301  -7.060 -25.661  1.00 11.21           C
ATOM   2097  O   ALA A 134      17.131  -6.676 -25.636  1.00 44.12           O
ATOM   2098  N   ARG A 135      19.278  -6.366 -26.235  1.00 25.21           N
ATOM   2099  H   ARG A 135      20.191  -6.724 -26.222  1.00 74.50           H
ATOM   2100  CA  ARG A 135      19.027  -5.084 -26.882  1.00 64.33           C
ATOM   2101  HA  ARG A 135      18.607  -4.417 -26.145  1.00 42.31           H
ATOM   2102  CB  ARG A 135      20.336  -4.488 -27.405  1.00 55.02           C
ATOM   2103  HB2 ARG A 135      21.033  -4.405 -26.585  1.00  2.22           H
ATOM   2104  HB3 ARG A 135      20.747  -5.152 -28.151  1.00 13.51           H
ATOM   2105  CG  ARG A 135      20.171  -3.112 -28.030  1.00 71.44           C
ATOM   2106  HG2 ARG A 135      19.167  -3.021 -28.419  1.00 21.34           H
ATOM   2107  HG3 ARG A 135      20.336  -2.361 -27.273  1.00 14.03           H
ATOM   2108  CD  ARG A 135      21.158  -2.895 -29.166  1.00 42.13           C
ATOM   2109  HD2 ARG A 135      22.142  -2.746 -28.747  1.00 11.41           H
ATOM   2110  HD3 ARG A 135      21.164  -3.774 -29.793  1.00 61.02           H
ATOM   2111  NE  ARG A 135      20.809  -1.734 -29.980  1.00 40.33           N
ATOM   2112  HE  ARG A 135      20.204  -1.070 -29.589  1.00 30.33           H
ATOM   2113  CZ  ARG A 135      21.267  -1.535 -31.211  1.00 54.24           C
ATOM   2114  NH1 ARG A 135      22.087  -2.415 -31.768  1.00 31.44           N
ATOM   2115 HH11 ARG A 135      22.362  -3.232 -31.260  1.00 13.31           H
ATOM   2116 HH12 ARG A 135      22.429  -2.264 -32.695  1.00 41.13           H
ATOM   2117  NH2 ARG A 135      20.903  -0.453 -31.889  1.00 21.41           N
ATOM   2118 HH21 ARG A 135      20.285   0.213 -31.473  1.00 34.40           H
ATOM   2119 HH22 ARG A 135      21.248  -0.305 -32.815  1.00 40.51           H
ATOM   2120  C   ARG A 135      18.033  -5.240 -28.029  1.00 13.10           C
ATOM   2121  O   ARG A 135      17.133  -4.418 -28.199  1.00 54.30           O
ATOM   2122  N   SER A 136      18.202  -6.300 -28.813  1.00 45.30           N
ATOM   2123  H   SER A 136      18.939  -6.919 -28.626  1.00 72.21           H
ATOM   2124  CA  SER A 136      17.323  -6.561 -29.946  1.00 53.13           C
ATOM   2125  HA  SER A 136      17.273  -5.661 -30.541  1.00 71.45           H
ATOM   2126  CB  SER A 136      17.885  -7.696 -30.805  1.00  1.43           C
ATOM   2127  HB2 SER A 136      18.876  -7.432 -31.141  1.00 50.45           H
ATOM   2128  HB3 SER A 136      17.934  -8.599 -30.215  1.00 21.35           H
ATOM   2129  OG  SER A 136      17.066  -7.933 -31.937  1.00  1.25           O
ATOM   2130  HG  SER A 136      17.619  -8.118 -32.699  1.00 22.20           H
ATOM   2131  C   SER A 136      15.917  -6.916 -29.472  1.00 13.30           C
ATOM   2132  O   SER A 136      14.930  -6.633 -30.152  1.00 41.12           O
ATOM   2133  N   TYR A 137      15.834  -7.537 -28.301  1.00 14.12           N
ATOM   2134  H   TYR A 137      16.655  -7.735 -27.805  1.00 63.21           H
ATOM   2135  CA  TYR A 137      14.550  -7.933 -27.735  1.00 75.43           C
ATOM   2136  HA  TYR A 137      13.916  -8.260 -28.547  1.00 64.51           H
ATOM   2137  CB  TYR A 137      14.736  -9.092 -26.754  1.00 64.15           C
ATOM   2138  HB2 TYR A 137      15.692  -8.989 -26.264  1.00 70.10           H
ATOM   2139  HB3 TYR A 137      13.951  -9.058 -26.013  1.00 42.34           H
ATOM   2140  CG  TYR A 137      14.697 -10.454 -27.411  1.00 15.41           C
ATOM   2141  CD1 TYR A 137      14.182 -11.556 -26.739  1.00  2.32           C
ATOM   2142  HD1 TYR A 137      13.808 -11.429 -25.733  1.00 72.51           H
ATOM   2143  CE1 TYR A 137      14.144 -12.802 -27.334  1.00 43.32           C
ATOM   2144  HE1 TYR A 137      13.741 -13.647 -26.796  1.00 14.42           H
ATOM   2145  CZ  TYR A 137      14.623 -12.959 -28.618  1.00 42.21           C
ATOM   2146  CE2 TYR A 137      15.139 -11.880 -29.306  1.00 74.33           C
ATOM   2147  HE2 TYR A 137      15.514 -12.004 -30.311  1.00 51.45           H
ATOM   2148  CD2 TYR A 137      15.174 -10.638 -28.703  1.00 31.34           C
ATOM   2149  HD2 TYR A 137      15.577  -9.791 -29.239  1.00 23.44           H
ATOM   2150  OH  TYR A 137      14.588 -14.198 -29.216  1.00 14.14           O
ATOM   2151  HH  TYR A 137      13.726 -14.335 -29.617  1.00 44.44           H
ATOM   2152  C   TYR A 137      13.879  -6.759 -27.030  1.00 53.51           C
ATOM   2153  O   TYR A 137      12.694  -6.810 -26.704  1.00 54.10           O
ATOM   2154  N   GLY A 138      14.647  -5.699 -26.798  1.00 44.43           N
ATOM   2155  H   GLY A 138      15.586  -5.714 -27.081  1.00 11.13           H
ATOM   2156  CA  GLY A 138      14.112  -4.525 -26.134  1.00 13.21           C
ATOM   2157  HA2 GLY A 138      14.739  -3.677 -26.364  1.00 52.44           H
ATOM   2158  HA3 GLY A 138      13.116  -4.336 -26.509  1.00 23.24           H
ATOM   2159  C   GLY A 138      14.044  -4.691 -24.629  1.00 10.12           C
ATOM   2160  O   GLY A 138      13.143  -4.159 -23.979  1.00 60.31           O
ATOM   2161  N   ILE A 139      14.997  -5.431 -24.073  1.00 63.23           N
ATOM   2162  H   ILE A 139      15.688  -5.828 -24.644  1.00 33.22           H
ATOM   2163  CA  ILE A 139      15.041  -5.666 -22.635  1.00 62.05           C
ATOM   2164  HA  ILE A 139      14.331  -5.000 -22.167  1.00 53.25           H
ATOM   2165  CB  ILE A 139      14.648  -7.114 -22.289  1.00 64.43           C
ATOM   2166  HB  ILE A 139      14.939  -7.308 -21.268  1.00 63.43           H
ATOM   2167  CG2 ILE A 139      13.141  -7.294 -22.395  1.00 24.22           C
ATOM   2168 HG21 ILE A 139      12.653  -6.682 -21.651  1.00 51.13           H
ATOM   2169 HG22 ILE A 139      12.812  -6.997 -23.379  1.00 55.03           H
ATOM   2170 HG23 ILE A 139      12.890  -8.331 -22.229  1.00 21.32           H
ATOM   2171  CG1 ILE A 139      15.373  -8.097 -23.211  1.00 45.24           C
ATOM   2172 HG12 ILE A 139      15.064  -7.921 -24.229  1.00 42.45           H
ATOM   2173 HG13 ILE A 139      16.439  -7.936 -23.130  1.00 52.52           H
ATOM   2174  CD1 ILE A 139      15.096  -9.548 -22.886  1.00 50.25           C
ATOM   2175 HD11 ILE A 139      14.184  -9.858 -23.375  1.00 63.12           H
ATOM   2176 HD12 ILE A 139      15.916 -10.158 -23.234  1.00 45.11           H
ATOM   2177 HD13 ILE A 139      14.989  -9.663 -21.818  1.00 30.40           H
ATOM   2178  C   ILE A 139      16.430  -5.380 -22.074  1.00 14.42           C
ATOM   2179  O   ILE A 139      17.436  -5.433 -22.781  1.00 72.03           O
ATOM   2180  N   PRO A 140      16.488  -5.070 -20.770  1.00 41.41           N
ATOM   2181  CA  PRO A 140      17.748  -4.771 -20.083  1.00 43.12           C
ATOM   2182  HA  PRO A 140      18.302  -3.994 -20.590  1.00 12.00           H
ATOM   2183  CB  PRO A 140      17.294  -4.265 -18.712  1.00 35.11           C
ATOM   2184  HB2 PRO A 140      17.999  -4.581 -17.957  1.00 24.13           H
ATOM   2185  HB3 PRO A 140      17.230  -3.187 -18.725  1.00 32.53           H
ATOM   2186  CG  PRO A 140      15.956  -4.887 -18.503  1.00 60.12           C
ATOM   2187  HG2 PRO A 140      16.071  -5.869 -18.070  1.00 62.12           H
ATOM   2188  HG3 PRO A 140      15.356  -4.260 -17.860  1.00 43.12           H
ATOM   2189  CD  PRO A 140      15.329  -4.987 -19.866  1.00 73.31           C
ATOM   2190  HD2 PRO A 140      14.720  -5.877 -19.937  1.00 44.11           H
ATOM   2191  HD3 PRO A 140      14.739  -4.107 -20.076  1.00 30.03           H
ATOM   2192  C   PRO A 140      18.631  -6.004 -19.930  1.00 25.50           C
ATOM   2193  O   PRO A 140      18.157  -7.136 -20.032  1.00 24.23           O
ATOM   2194  N   PHE A 141      19.918  -5.779 -19.684  1.00 52.34           N
ATOM   2195  H   PHE A 141      20.236  -4.854 -19.614  1.00 51.03           H
ATOM   2196  CA  PHE A 141      20.868  -6.872 -19.518  1.00 33.54           C
ATOM   2197  HA  PHE A 141      20.306  -7.769 -19.306  1.00 73.14           H
ATOM   2198  CB  PHE A 141      21.671  -7.079 -20.803  1.00 41.03           C
ATOM   2199  HB2 PHE A 141      20.988  -7.222 -21.627  1.00 42.51           H
ATOM   2200  HB3 PHE A 141      22.273  -6.202 -20.988  1.00 22.05           H
ATOM   2201  CG  PHE A 141      22.587  -8.268 -20.753  1.00 63.22           C
ATOM   2202  CD1 PHE A 141      23.843  -8.168 -20.176  1.00 32.32           C
ATOM   2203  HD1 PHE A 141      24.161  -7.223 -19.759  1.00 13.05           H
ATOM   2204  CE1 PHE A 141      24.688  -9.261 -20.128  1.00  2.23           C
ATOM   2205  HE1 PHE A 141      25.664  -9.169 -19.675  1.00 44.33           H
ATOM   2206  CZ  PHE A 141      24.283 -10.469 -20.661  1.00  4.22           C
ATOM   2207  HZ  PHE A 141      24.942 -11.324 -20.624  1.00 11.33           H
ATOM   2208  CE2 PHE A 141      23.034 -10.582 -21.239  1.00 11.35           C
ATOM   2209  HE2 PHE A 141      22.715 -11.525 -21.656  1.00 61.12           H
ATOM   2210  CD2 PHE A 141      22.193  -9.486 -21.284  1.00 40.21           C
ATOM   2211  HD2 PHE A 141      21.217  -9.576 -21.737  1.00 53.52           H
ATOM   2212  C   PHE A 141      21.814  -6.598 -18.352  1.00 35.41           C
ATOM   2213  O   PHE A 141      22.475  -5.561 -18.306  1.00 52.34           O
ATOM   2214  N   ILE A 142      21.871  -7.536 -17.412  1.00  3.31           N
ATOM   2215  H   ILE A 142      21.320  -8.340 -17.505  1.00 23.45           H
ATOM   2216  CA  ILE A 142      22.736  -7.396 -16.247  1.00 12.13           C
ATOM   2217  HA  ILE A 142      23.192  -6.417 -16.286  1.00 33.02           H
ATOM   2218  CB  ILE A 142      21.935  -7.506 -14.935  1.00 45.05           C
ATOM   2219  HB  ILE A 142      21.308  -6.632 -14.848  1.00 71.34           H
ATOM   2220  CG2 ILE A 142      21.037  -8.733 -14.965  1.00 22.53           C
ATOM   2221 HG21 ILE A 142      21.299  -9.351 -15.811  1.00 24.52           H
ATOM   2222 HG22 ILE A 142      21.168  -9.297 -14.053  1.00 20.22           H
ATOM   2223 HG23 ILE A 142      20.006  -8.423 -15.051  1.00 64.23           H
ATOM   2224  CG1 ILE A 142      22.884  -7.562 -13.736  1.00 64.05           C
ATOM   2225 HG12 ILE A 142      22.306  -7.549 -12.826  1.00 72.04           H
ATOM   2226 HG13 ILE A 142      23.456  -8.478 -13.782  1.00 12.01           H
ATOM   2227  CD1 ILE A 142      23.860  -6.407 -13.683  1.00 54.12           C
ATOM   2228 HD11 ILE A 142      23.476  -5.585 -14.269  1.00 11.42           H
ATOM   2229 HD12 ILE A 142      23.987  -6.090 -12.659  1.00 21.45           H
ATOM   2230 HD13 ILE A 142      24.812  -6.721 -14.084  1.00 50.01           H
ATOM   2231  C   ILE A 142      23.835  -8.452 -16.248  1.00 65.42           C
ATOM   2232  O   ILE A 142      23.565  -9.643 -16.096  1.00 63.11           O
ATOM   2233  N   GLU A 143      25.076  -8.007 -16.419  1.00 63.03           N
ATOM   2234  H   GLU A 143      25.228  -7.046 -16.535  1.00 51.14           H
ATOM   2235  CA  GLU A 143      26.217  -8.915 -16.439  1.00 61.03           C
ATOM   2236  HA  GLU A 143      25.890  -9.849 -16.869  1.00 73.43           H
ATOM   2237  CB  GLU A 143      27.341  -8.338 -17.302  1.00  5.10           C
ATOM   2238  HB2 GLU A 143      27.026  -8.344 -18.335  1.00 12.11           H
ATOM   2239  HB3 GLU A 143      27.525  -7.318 -16.997  1.00 72.12           H
ATOM   2240  CG  GLU A 143      28.647  -9.109 -17.196  1.00 55.13           C
ATOM   2241  HG2 GLU A 143      29.084  -8.920 -16.227  1.00 60.14           H
ATOM   2242  HG3 GLU A 143      28.436 -10.164 -17.295  1.00 52.45           H
ATOM   2243  CD  GLU A 143      29.647  -8.712 -18.264  1.00 51.34           C
ATOM   2244  OE1 GLU A 143      29.384  -7.726 -18.986  1.00 31.44           O
ATOM   2245  OE2 GLU A 143      30.692  -9.385 -18.380  1.00 32.45           O
ATOM   2246  C   GLU A 143      26.729  -9.177 -15.026  1.00 10.22           C
ATOM   2247  O   GLU A 143      27.205  -8.267 -14.346  1.00 43.35           O
ATOM   2248  N   THR A 144      26.627 -10.428 -14.588  1.00 13.12           N
ATOM   2249  H   THR A 144      26.238 -11.109 -15.176  1.00  2.31           H
ATOM   2250  CA  THR A 144      27.077 -10.810 -13.255  1.00 72.45           C
ATOM   2251  HA  THR A 144      27.455  -9.926 -12.764  1.00 41.44           H
ATOM   2252  CB  THR A 144      25.918 -11.374 -12.411  1.00 62.14           C
ATOM   2253  HB  THR A 144      25.967 -12.453 -12.436  1.00 21.45           H
ATOM   2254  OG1 THR A 144      24.664 -10.951 -12.957  1.00 34.11           O
ATOM   2255  HG1 THR A 144      24.653  -9.994 -13.030  1.00 52.40           H
ATOM   2256  CG2 THR A 144      26.029 -10.915 -10.965  1.00 52.33           C
ATOM   2257 HG21 THR A 144      25.306 -11.445 -10.363  1.00  1.11           H
ATOM   2258 HG22 THR A 144      27.023 -11.119 -10.598  1.00 24.43           H
ATOM   2259 HG23 THR A 144      25.835  -9.854 -10.909  1.00  4.31           H
ATOM   2260  C   THR A 144      28.190 -11.850 -13.328  1.00 53.44           C
ATOM   2261  O   THR A 144      28.353 -12.528 -14.342  1.00 73.33           O
ATOM   2262  N   SER A 145      28.953 -11.969 -12.247  1.00 30.52           N
ATOM   2263  H   SER A 145      28.773 -11.400 -11.470  1.00  0.23           H
ATOM   2264  CA  SER A 145      30.053 -12.925 -12.190  1.00  2.32           C
ATOM   2265  HA  SER A 145      29.924 -13.628 -12.999  1.00 31.02           H
ATOM   2266  CB  SER A 145      31.392 -12.204 -12.365  1.00 75.42           C
ATOM   2267  HB2 SER A 145      31.773 -11.918 -11.397  1.00 20.31           H
ATOM   2268  HB3 SER A 145      32.094 -12.869 -12.847  1.00 42.22           H
ATOM   2269  OG  SER A 145      31.244 -11.041 -13.160  1.00 51.41           O
ATOM   2270  HG  SER A 145      31.920 -11.030 -13.841  1.00 64.02           H
ATOM   2271  C   SER A 145      30.043 -13.687 -10.868  1.00 74.34           C
ATOM   2272  O   SER A 145      29.221 -13.420  -9.992  1.00 25.14           O
ATOM   2273  N   ALA A 146      30.961 -14.638 -10.734  1.00 20.40           N
ATOM   2274  H   ALA A 146      31.588 -14.804 -11.468  1.00 61.43           H
ATOM   2275  CA  ALA A 146      31.060 -15.439  -9.520  1.00 74.20           C
ATOM   2276  HA  ALA A 146      30.120 -15.955  -9.384  1.00 21.54           H
ATOM   2277  CB  ALA A 146      32.156 -16.484  -9.664  1.00 42.14           C
ATOM   2278  HB1 ALA A 146      32.176 -17.109  -8.784  1.00 73.43           H
ATOM   2279  HB2 ALA A 146      31.961 -17.093 -10.535  1.00 11.14           H
ATOM   2280  HB3 ALA A 146      33.111 -15.991  -9.777  1.00 15.12           H
ATOM   2281  C   ALA A 146      31.321 -14.560  -8.302  1.00 42.30           C
ATOM   2282  O   ALA A 146      30.676 -14.711  -7.264  1.00 43.51           O
ATOM   2283  N   LYS A 147      32.272 -13.641  -8.435  1.00 12.13           N
ATOM   2284  H   LYS A 147      32.751 -13.569  -9.287  1.00 62.12           H
ATOM   2285  CA  LYS A 147      32.619 -12.736  -7.346  1.00  3.05           C
ATOM   2286  HA  LYS A 147      32.499 -13.273  -6.417  1.00 24.11           H
ATOM   2287  CB  LYS A 147      34.076 -12.284  -7.476  1.00 34.05           C
ATOM   2288  HB2 LYS A 147      34.720 -13.139  -7.333  1.00 35.24           H
ATOM   2289  HB3 LYS A 147      34.230 -11.890  -8.470  1.00 22.12           H
ATOM   2290  CG  LYS A 147      34.472 -11.215  -6.472  1.00 45.13           C
ATOM   2291  HG2 LYS A 147      34.359 -10.244  -6.931  1.00  2.22           H
ATOM   2292  HG3 LYS A 147      33.825 -11.286  -5.610  1.00  1.53           H
ATOM   2293  CD  LYS A 147      35.914 -11.380  -6.022  1.00 63.41           C
ATOM   2294  HD2 LYS A 147      36.454 -11.942  -6.770  1.00 51.11           H
ATOM   2295  HD3 LYS A 147      36.362 -10.403  -5.911  1.00 11.23           H
ATOM   2296  CE  LYS A 147      36.003 -12.119  -4.695  1.00 54.23           C
ATOM   2297  HE2 LYS A 147      35.209 -11.772  -4.052  1.00  1.35           H
ATOM   2298  HE3 LYS A 147      35.881 -13.176  -4.878  1.00 60.22           H
ATOM   2299  NZ  LYS A 147      37.310 -11.891  -4.020  1.00 11.24           N
ATOM   2300  HZ1 LYS A 147      37.334 -12.393  -3.109  1.00 13.43           H
ATOM   2301  HZ2 LYS A 147      38.087 -12.241  -4.616  1.00 55.14           H
ATOM   2302  HZ3 LYS A 147      37.451 -10.875  -3.847  1.00 54.30           H
ATOM   2303  C   LYS A 147      31.698 -11.520  -7.333  1.00 71.42           C
ATOM   2304  O   LYS A 147      31.392 -10.970  -6.275  1.00 23.24           O
ATOM   2305  N   THR A 148      31.256 -11.106  -8.517  1.00 23.03           N
ATOM   2306  H   THR A 148      31.535 -11.586  -9.324  1.00 50.13           H
ATOM   2307  CA  THR A 148      30.370  -9.956  -8.642  1.00 33.03           C
ATOM   2308  HA  THR A 148      30.543  -9.308  -7.795  1.00 11.20           H
ATOM   2309  CB  THR A 148      30.661  -9.160  -9.928  1.00 15.32           C
ATOM   2310  HB  THR A 148      30.042  -9.551 -10.723  1.00 15.42           H
ATOM   2311  OG1 THR A 148      32.037  -9.305 -10.293  1.00 63.34           O
ATOM   2312  HG1 THR A 148      32.104  -9.450 -11.240  1.00 54.04           H
ATOM   2313  CG2 THR A 148      30.334  -7.686  -9.737  1.00 62.24           C
ATOM   2314 HG21 THR A 148      31.106  -7.085 -10.195  1.00 11.55           H
ATOM   2315 HG22 THR A 148      29.384  -7.465 -10.200  1.00 72.23           H
ATOM   2316 HG23 THR A 148      30.281  -7.463  -8.682  1.00 42.31           H
ATOM   2317  C   THR A 148      28.907 -10.387  -8.644  1.00 45.20           C
ATOM   2318  O   THR A 148      28.041  -9.672  -9.147  1.00 13.41           O
ATOM   2319  N   ARG A 149      28.640 -11.559  -8.078  1.00 71.35           N
ATOM   2320  H   ARG A 149      29.374 -12.084  -7.695  1.00 15.23           H
ATOM   2321  CA  ARG A 149      27.282 -12.085  -8.016  1.00 74.20           C
ATOM   2322  HA  ARG A 149      26.980 -12.346  -9.019  1.00 42.15           H
ATOM   2323  CB  ARG A 149      27.237 -13.340  -7.142  1.00  3.45           C
ATOM   2324  HB2 ARG A 149      28.200 -13.470  -6.670  1.00 64.11           H
ATOM   2325  HB3 ARG A 149      26.487 -13.205  -6.377  1.00 51.54           H
ATOM   2326  CG  ARG A 149      26.910 -14.608  -7.912  1.00 74.02           C
ATOM   2327  HG2 ARG A 149      26.126 -14.393  -8.624  1.00 62.52           H
ATOM   2328  HG3 ARG A 149      27.794 -14.938  -8.436  1.00 22.51           H
ATOM   2329  CD  ARG A 149      26.440 -15.718  -6.985  1.00 13.33           C
ATOM   2330  HD2 ARG A 149      25.603 -15.355  -6.406  1.00 71.25           H
ATOM   2331  HD3 ARG A 149      26.126 -16.560  -7.583  1.00 55.33           H
ATOM   2332  NE  ARG A 149      27.494 -16.151  -6.072  1.00 30.22           N
ATOM   2333  HE  ARG A 149      27.480 -15.794  -5.160  1.00 31.02           H
ATOM   2334  CZ  ARG A 149      28.460 -16.997  -6.413  1.00 51.33           C
ATOM   2335  NH1 ARG A 149      28.505 -17.497  -7.640  1.00 52.55           N
ATOM   2336 HH11 ARG A 149      27.811 -17.236  -8.311  1.00 75.21           H
ATOM   2337 HH12 ARG A 149      29.234 -18.132  -7.895  1.00 60.14           H
ATOM   2338  NH2 ARG A 149      29.384 -17.343  -5.526  1.00 71.53           N
ATOM   2339 HH21 ARG A 149      29.353 -16.969  -4.600  1.00 45.53           H
ATOM   2340 HH22 ARG A 149      30.110 -17.980  -5.784  1.00 43.21           H
ATOM   2341  C   ARG A 149      26.317 -11.037  -7.469  1.00 43.32           C
ATOM   2342  O   ARG A 149      25.147 -11.000  -7.847  1.00 53.14           O
ATOM   2343  N   GLN A 150      26.818 -10.188  -6.578  1.00 12.53           N
ATOM   2344  H   GLN A 150      27.758 -10.268  -6.317  1.00  4.23           H
ATOM   2345  CA  GLN A 150      26.000  -9.140  -5.978  1.00 51.23           C
ATOM   2346  HA  GLN A 150      25.257  -9.615  -5.356  1.00 10.22           H
ATOM   2347  CB  GLN A 150      26.864  -8.223  -5.110  1.00 74.21           C
ATOM   2348  HB2 GLN A 150      26.226  -7.495  -4.632  1.00  3.51           H
ATOM   2349  HB3 GLN A 150      27.349  -8.819  -4.351  1.00 12.22           H
ATOM   2350  CG  GLN A 150      27.936  -7.480  -5.890  1.00 24.23           C
ATOM   2351  HG2 GLN A 150      28.888  -7.633  -5.403  1.00  2.32           H
ATOM   2352  HG3 GLN A 150      27.978  -7.881  -6.892  1.00 35.24           H
ATOM   2353  CD  GLN A 150      27.670  -5.990  -5.974  1.00 60.10           C
ATOM   2354  OE1 GLN A 150      27.788  -5.270  -4.982  1.00 55.33           O
ATOM   2355  NE2 GLN A 150      27.309  -5.519  -7.162  1.00 20.30           N
ATOM   2356 HE21 GLN A 150      27.235  -6.152  -7.907  1.00 74.41           H
ATOM   2357 HE22 GLN A 150      27.130  -4.560  -7.245  1.00 31.31           H
ATOM   2358  C   GLN A 150      25.290  -8.322  -7.052  1.00 42.13           C
ATOM   2359  O   GLN A 150      24.208  -7.783  -6.823  1.00 21.51           O
ATOM   2360  N   GLY A 151      25.908  -8.233  -8.226  1.00 51.24           N
ATOM   2361  H   GLY A 151      26.769  -8.683  -8.352  1.00 64.22           H
ATOM   2362  CA  GLY A 151      25.321  -7.478  -9.318  1.00 71.21           C
ATOM   2363  HA2 GLY A 151      25.180  -6.456  -9.000  1.00 31.11           H
ATOM   2364  HA3 GLY A 151      26.001  -7.493 -10.157  1.00 50.12           H
ATOM   2365  C   GLY A 151      23.986  -8.043  -9.761  1.00 72.03           C
ATOM   2366  O   GLY A 151      23.146  -7.322 -10.300  1.00  2.41           O
ATOM   2367  N   VAL A 152      23.789  -9.338  -9.536  1.00 72.21           N
ATOM   2368  H   VAL A 152      24.496  -9.861  -9.103  1.00 15.10           H
ATOM   2369  CA  VAL A 152      22.547 -10.000  -9.916  1.00 54.04           C
ATOM   2370  HA  VAL A 152      22.474  -9.980 -10.994  1.00 53.42           H
ATOM   2371  CB  VAL A 152      22.531 -11.471  -9.459  1.00  0.54           C
ATOM   2372  HB  VAL A 152      23.490 -11.910  -9.693  1.00 13.53           H
ATOM   2373  CG1 VAL A 152      22.322 -11.559  -7.955  1.00 34.54           C
ATOM   2374 HG11 VAL A 152      22.706 -12.501  -7.593  1.00 24.43           H
[truncated: 3,845,064 more chars]
