# Supplementary material for: NMR-Chemical-Shift-Driven Protocol Reveals the Cofactor-Bound, Complete Structure of Dynamic Intermediates of the Catalytic Cycle of Oncogenic KRAS G12C Protein and the Significance of the Mg2+ Ion
Source: Int J Mol Sci. 2023 Jul 28;24(15):12101. doi: 10.3390/ijms241512101 (PMC10418480; doi:10.3390/ijms241512101)
Supplement: Supplementary file 1 [file ijms-24-12101-s001.zip › ARTINA_structuretable.txt]

Structure determination statistics
__________________________________


  - structuretable: atoms count ASSIGNED
  - structuretable: shifts missing "H* Q* - HYDROXYL - AMIDE + H HN / &H_* &PSEUD"
Assignment completeness                   :     100.0 %

Distance restraints:
  - structuretable: distances count **
  Total                                   :      2200
  - structuretable: distances count "** level=0 multiple=ifany"
  Intraresidue (|i-j|=0)                  :       573
  - structuretable: distances count "** level=0..1 multiple=ifany"
  Sequential (|i-j|=1)                    :       676
  - structuretable: distances count "** level=0..1 multiple=ifany"
  - structuretable: distances count "** level=0..4 multiple=ifany"
  Medium-range (1<|i-j|<5)                :       369
  - structuretable: distances count "** level=5.. multiple=ifall"
  Long-range (|i-j|>=5)                   :       582

Torsion angle restraints                  :       262

CYANA target function value               :      2.54 +/- 0.16 A^2

Restraint violations:
  Distance restraint violations > 0.1 A   :         9 +/- 3
  Maximal distance restraint violation    :      0.33 +/- 0.10 A
  Angle restraint violations > 5.0 deg    :         0 +/- 0
  Maximal angle restraint violation       :      4.41 +/- 1.02 deg

Ramachandran plot statistics:
  Residues in most favored regions        :      82.4 %
  Residues in additionally allowed regions:      16.9 %
  Residues in generously allowed regions  :       0.7 %
  Residues in disallowed regions          :       0.1 %

RMSDs to mean coordinates:
  Backbone                                :      1.74 +/- 0.39 A
  Heavy atoms                             :      2.23 +/- 0.35 A
  Superimposed residues                   :      1..169
