# Supplementary material for: NMR-Chemical-Shift-Driven Protocol Reveals the Cofactor-Bound, Complete Structure of Dynamic Intermediates of the Catalytic Cycle of Oncogenic KRAS G12C Protein and the Significance of the Mg2+ Ion
Source: Int J Mol Sci. 2023 Jul 28;24(15):12101. doi: 10.3390/ijms241512101 (PMC10418480; doi:10.3390/ijms241512101)
Supplement: Supplementary file 1 [file ijms-24-12101-s001.zip › KRAS-G12C-GDP-Mg-free.pdb]

MODEL        1                                                                  
ATOM      1  N   MET A   1      55.610  73.250  33.620  1.00  0.00           N  
ATOM      2  CA  MET A   1      55.940  71.860  33.170  1.00  0.00           C  
ATOM      3  C   MET A   1      54.710  71.030  32.870  1.00  0.00           C  
ATOM      4  O   MET A   1      54.130  70.540  33.820  1.00  0.00           O  
ATOM      5  CB  MET A   1      56.750  71.030  34.240  1.00  0.00           C  
ATOM      6  CG  MET A   1      57.420  69.740  33.580  1.00  0.00           C  
ATOM      7  SD  MET A   1      58.460  70.120  32.100  1.00  0.00           S  
ATOM      8  CE  MET A   1      59.900  70.940  32.820  1.00  0.00           C  
ATOM      9  HA  MET A   1      56.540  71.960  32.280  1.00  0.00           H  
ATOM     10  HB1 MET A   1      56.300  70.740  35.180  1.00  0.00           H  
ATOM     11  HB2 MET A   1      57.530  71.670  34.680  1.00  0.00           H  
ATOM     12  HG1 MET A   1      56.640  69.040  33.310  1.00  0.00           H  
ATOM     13  HG2 MET A   1      58.080  69.290  34.320  1.00  0.00           H  
ATOM     14  HE1 MET A   1      60.550  70.210  33.300  1.00  0.00           H  
ATOM     15  HE2 MET A   1      60.490  71.480  32.090  1.00  0.00           H  
ATOM     16  HE3 MET A   1      59.580  71.650  33.580  1.00  0.00           H  
ATOM     17  H1  MET A   1      56.300  73.950  33.390  1.00  0.00           H  
ATOM     18  H2  MET A   1      54.800  73.600  33.130  1.00  0.00           H  
ATOM     19  H3  MET A   1      55.400  73.310  34.600  1.00  0.00           H  
ATOM     20  N   THR A   2      54.410  70.720  31.620  1.00  0.00           N  
ATOM     21  CA  THR A   2      53.240  69.910  31.210  1.00  0.00           C  
ATOM     22  C   THR A   2      53.660  68.480  31.540  1.00  0.00           C  
ATOM     23  O   THR A   2      54.820  68.090  31.330  1.00  0.00           O  
ATOM     24  CB  THR A   2      52.950  70.220  29.720  1.00  0.00           C  
ATOM     25  CG2 THR A   2      51.860  71.240  29.510  1.00  0.00           C  
ATOM     26  OG1 THR A   2      54.160  70.490  28.930  1.00  0.00           O  
ATOM     27  H   THR A   2      54.940  71.080  30.830  1.00  0.00           H  
ATOM     28  HA  THR A   2      52.390  70.130  31.850  1.00  0.00           H  
ATOM     29  HB  THR A   2      52.520  69.260  29.410  1.00  0.00           H  
ATOM     30  HG1 THR A   2      53.980  70.300  28.010  1.00  0.00           H  
ATOM     31 HG21 THR A   2      51.820  72.010  30.290  1.00  0.00           H  
ATOM     32 HG22 THR A   2      52.020  71.720  28.540  1.00  0.00           H  
ATOM     33 HG23 THR A   2      50.950  70.630  29.530  1.00  0.00           H  
ATOM     34  N   GLU A   3      52.760  67.610  32.000  1.00  0.00           N  
ATOM     35  CA  GLU A   3      53.290  66.370  32.640  1.00  0.00           C  
ATOM     36  C   GLU A   3      52.230  65.220  32.530  1.00  0.00           C  
ATOM     37  O   GLU A   3      51.040  65.330  32.910  1.00  0.00           O  
ATOM     38  CB  GLU A   3      53.590  66.630  34.200  1.00  0.00           C  
ATOM     39  CG  GLU A   3      53.970  65.240  34.850  1.00  0.00           C  
ATOM     40  CD  GLU A   3      53.910  65.230  36.380  1.00  0.00           C  
ATOM     41  OE1 GLU A   3      54.630  65.950  37.170  1.00  0.00           O  
ATOM     42  OE2 GLU A   3      53.040  64.570  36.840  1.00  0.00           O1-
ATOM     43  H   GLU A   3      51.810  67.940  32.000  1.00  0.00           H  
ATOM     44  HA  GLU A   3      54.150  66.050  32.060  1.00  0.00           H  
ATOM     45  HB1 GLU A   3      52.740  67.080  34.710  1.00  0.00           H  
ATOM     46  HB2 GLU A   3      54.500  67.220  34.250  1.00  0.00           H  
ATOM     47  HG1 GLU A   3      54.990  65.020  34.530  1.00  0.00           H  
ATOM     48  HG2 GLU A   3      53.280  64.450  34.560  1.00  0.00           H  
ATOM     49  N   TYR A   4      52.650  64.110  31.870  1.00  0.00           N  
ATOM     50  CA  TYR A   4      51.830  63.050  31.300  1.00  0.00           C  
ATOM     51  C   TYR A   4      52.200  61.750  31.950  1.00  0.00           C  
ATOM     52  O   TYR A   4      53.370  61.330  32.030  1.00  0.00           O  
ATOM     53  CB  TYR A   4      52.040  62.940  29.790  1.00  0.00           C  
ATOM     54  CG  TYR A   4      51.850  64.260  28.990  1.00  0.00           C  
ATOM     55  CD1 TYR A   4      50.540  64.740  28.710  1.00  0.00           C  
ATOM     56  CD2 TYR A   4      52.940  65.060  28.530  1.00  0.00           C  
ATOM     57  CE1 TYR A   4      50.240  65.920  28.160  1.00  0.00           C  
ATOM     58  CE2 TYR A   4      52.710  66.180  27.770  1.00  0.00           C  
ATOM     59  CZ  TYR A   4      51.370  66.610  27.590  1.00  0.00           C  
ATOM     60  OH  TYR A   4      51.140  67.830  27.080  1.00  0.00           O  
ATOM     61  H   TYR A   4      53.610  64.210  31.600  1.00  0.00           H  
ATOM     62  HA  TYR A   4      50.750  63.180  31.430  1.00  0.00           H  
ATOM     63  HB1 TYR A   4      51.300  62.270  29.350  1.00  0.00           H  
ATOM     64  HB2 TYR A   4      53.040  62.510  29.710  1.00  0.00           H  
ATOM     65  HD1 TYR A   4      49.730  64.210  29.190  1.00  0.00           H  
ATOM     66  HD2 TYR A   4      53.940  64.750  28.830  1.00  0.00           H  
ATOM     67  HE1 TYR A   4      49.220  66.260  28.260  1.00  0.00           H  
ATOM     68  HE2 TYR A   4      53.590  66.770  27.530  1.00  0.00           H  
ATOM     69  HH  TYR A   4      50.220  68.090  27.180  1.00  0.00           H  
ATOM     70  N   LYS A   5      51.180  61.010  32.390  1.00  0.00           N  
ATOM     71  CA  LYS A   5      51.150  59.670  32.900  1.00  0.00           C  
ATOM     72  C   LYS A   5      50.690  58.690  31.880  1.00  0.00           C  
ATOM     73  O   LYS A   5      49.580  58.900  31.320  1.00  0.00           O  
ATOM     74  CB  LYS A   5      50.330  59.550  34.190  1.00  0.00           C  
ATOM     75  CG  LYS A   5      50.860  58.440  35.120  1.00  0.00           C  
ATOM     76  CD  LYS A   5      49.880  58.060  36.270  1.00  0.00           C  
ATOM     77  CE  LYS A   5      49.670  59.170  37.260  1.00  0.00           C  
ATOM     78  NZ  LYS A   5      49.020  58.760  38.490  1.00  0.00           N1+
ATOM     79  H   LYS A   5      50.320  61.520  32.290  1.00  0.00           H  
ATOM     80  HA  LYS A   5      52.190  59.460  33.120  1.00  0.00           H  
ATOM     81  HB1 LYS A   5      49.280  59.310  34.010  1.00  0.00           H  
ATOM     82  HB2 LYS A   5      50.300  60.520  34.700  1.00  0.00           H  
ATOM     83  HG1 LYS A   5      51.810  58.700  35.590  1.00  0.00           H  
ATOM     84  HG2 LYS A   5      51.010  57.560  34.490  1.00  0.00           H  
ATOM     85  HD1 LYS A   5      50.450  57.260  36.750  1.00  0.00           H  
ATOM     86  HD2 LYS A   5      48.910  57.610  36.030  1.00  0.00           H  
ATOM     87  HE1 LYS A   5      49.120  59.890  36.660  1.00  0.00           H  
ATOM     88  HE2 LYS A   5      50.620  59.690  37.430  1.00  0.00           H  
ATOM     89  HZ1 LYS A   5      49.580  58.040  38.920  1.00  0.00           H  
ATOM     90  HZ2 LYS A   5      48.750  59.510  39.120  1.00  0.00           H  
ATOM     91  HZ3 LYS A   5      48.150  58.270  38.330  1.00  0.00           H  
ATOM     92  N   LEU A   6      51.520  57.710  31.640  1.00  0.00           N  
ATOM     93  CA  LEU A   6      51.430  56.760  30.470  1.00  0.00           C  
ATOM     94  C   LEU A   6      51.520  55.230  30.910  1.00  0.00           C  
ATOM     95  O   LEU A   6      52.170  54.870  31.860  1.00  0.00           O  
ATOM     96  CB  LEU A   6      52.680  57.040  29.540  1.00  0.00           C  
ATOM     97  CG  LEU A   6      52.600  58.160  28.470  1.00  0.00           C  
ATOM     98  CD1 LEU A   6      52.170  59.470  29.100  1.00  0.00           C  
ATOM     99  CD2 LEU A   6      53.980  58.380  27.840  1.00  0.00           C  
ATOM    100  H   LEU A   6      52.300  57.570  32.270  1.00  0.00           H  
ATOM    101  HA  LEU A   6      50.450  56.910  30.000  1.00  0.00           H  
ATOM    102  HB1 LEU A   6      53.050  56.110  29.100  1.00  0.00           H  
ATOM    103  HB2 LEU A   6      53.460  57.310  30.250  1.00  0.00           H  
ATOM    104  HG  LEU A   6      51.960  57.840  27.640  1.00  0.00           H  
ATOM    105 HD11 LEU A   6      52.220  60.250  28.340  1.00  0.00           H  
ATOM    106 HD12 LEU A   6      51.160  59.410  29.510  1.00  0.00           H  
ATOM    107 HD13 LEU A   6      52.850  59.530  29.950  1.00  0.00           H  
ATOM    108 HD21 LEU A   6      53.940  58.940  26.900  1.00  0.00           H  
ATOM    109 HD22 LEU A   6      54.650  58.860  28.560  1.00  0.00           H  
ATOM    110 HD23 LEU A   6      54.460  57.450  27.540  1.00  0.00           H  
ATOM    111  N   VAL A   7      50.910  54.380  30.130  1.00  0.00           N  
ATOM    112  CA  VAL A   7      51.160  52.940  30.280  1.00  0.00           C  
ATOM    113  C   VAL A   7      51.700  52.250  29.000  1.00  0.00           C  
ATOM    114  O   VAL A   7      51.220  52.530  27.950  1.00  0.00           O  
ATOM    115  CB  VAL A   7      49.910  52.290  30.780  1.00  0.00           C  
ATOM    116  CG1 VAL A   7      50.210  50.870  31.350  1.00  0.00           C  
ATOM    117  CG2 VAL A   7      49.300  53.050  32.030  1.00  0.00           C  
ATOM    118  H   VAL A   7      50.470  54.670  29.270  1.00  0.00           H  
ATOM    119  HA  VAL A   7      51.950  52.700  31.000  1.00  0.00           H  
ATOM    120  HB  VAL A   7      49.300  52.150  29.890  1.00  0.00           H  
ATOM    121 HG11 VAL A   7      50.450  50.200  30.530  1.00  0.00           H  
ATOM    122 HG12 VAL A   7      51.140  50.920  31.920  1.00  0.00           H  
ATOM    123 HG13 VAL A   7      49.390  50.400  31.900  1.00  0.00           H  
ATOM    124 HG21 VAL A   7      50.010  53.280  32.810  1.00  0.00           H  
ATOM    125 HG22 VAL A   7      48.940  53.980  31.590  1.00  0.00           H  
ATOM    126 HG23 VAL A   7      48.440  52.640  32.550  1.00  0.00           H  
ATOM    127  N   VAL A   8      52.590  51.280  29.160  1.00  0.00           N  
ATOM    128  CA  VAL A   8      52.970  50.240  28.270  1.00  0.00           C  
ATOM    129  C   VAL A   8      52.380  48.930  28.630  1.00  0.00           C  
ATOM    130  O   VAL A   8      52.670  48.410  29.660  1.00  0.00           O  
ATOM    131  CB  VAL A   8      54.540  50.040  28.170  1.00  0.00           C  
ATOM    132  CG1 VAL A   8      54.910  49.110  26.990  1.00  0.00           C  
ATOM    133  CG2 VAL A   8      55.190  51.340  27.930  1.00  0.00           C  
ATOM    134  H   VAL A   8      52.920  51.090  30.100  1.00  0.00           H  
ATOM    135  HA  VAL A   8      52.600  50.530  27.280  1.00  0.00           H  
ATOM    136  HB  VAL A   8      54.870  49.740  29.160  1.00  0.00           H  
ATOM    137 HG11 VAL A   8      55.940  48.820  27.240  1.00  0.00           H  
ATOM    138 HG12 VAL A   8      54.370  48.160  27.090  1.00  0.00           H  
ATOM    139 HG13 VAL A   8      54.870  49.530  25.990  1.00  0.00           H  
ATOM    140 HG21 VAL A   8      54.520  51.980  27.350  1.00  0.00           H  
ATOM    141 HG22 VAL A   8      55.360  51.910  28.840  1.00  0.00           H  
ATOM    142 HG23 VAL A   8      56.240  51.300  27.640  1.00  0.00           H  
ATOM    143  N   VAL A   9      51.450  48.410  27.740  1.00  0.00           N  
ATOM    144  CA  VAL A   9      50.740  47.120  27.910  1.00  0.00           C  
ATOM    145  C   VAL A   9      50.870  46.280  26.600  1.00  0.00           C  
ATOM    146  O   VAL A   9      51.160  46.710  25.470  1.00  0.00           O  
ATOM    147  CB  VAL A   9      49.240  47.260  28.260  1.00  0.00           C  
ATOM    148  CG1 VAL A   9      49.040  47.290  29.810  1.00  0.00           C  
ATOM    149  CG2 VAL A   9      48.580  48.470  27.560  1.00  0.00           C  
ATOM    150  H   VAL A   9      51.120  48.960  26.960  1.00  0.00           H  
ATOM    151  HA  VAL A   9      51.230  46.500  28.660  1.00  0.00           H  
ATOM    152  HB  VAL A   9      48.780  46.320  27.950  1.00  0.00           H  
ATOM    153 HG11 VAL A   9      49.390  46.360  30.250  1.00  0.00           H  
ATOM    154 HG12 VAL A   9      49.650  48.060  30.300  1.00  0.00           H  
ATOM    155 HG13 VAL A   9      47.980  47.320  30.040  1.00  0.00           H  
ATOM    156 HG21 VAL A   9      48.650  48.360  26.480  1.00  0.00           H  
ATOM    157 HG22 VAL A   9      47.530  48.270  27.810  1.00  0.00           H  
ATOM    158 HG23 VAL A   9      48.940  49.480  27.760  1.00  0.00           H  
ATOM    159  N   GLY A  10      50.520  44.980  26.700  1.00  0.00           N  
ATOM    160  CA  GLY A  10      50.840  43.880  25.680  1.00  0.00           C  
ATOM    161  C   GLY A  10      51.060  42.520  26.320  1.00  0.00           C  
ATOM    162  O   GLY A  10      51.260  42.340  27.510  1.00  0.00           O  
ATOM    163  H   GLY A  10      50.190  44.610  27.580  1.00  0.00           H  
ATOM    164  HA1 GLY A  10      51.730  44.230  25.170  1.00  0.00           H  
ATOM    165  HA2 GLY A  10      50.100  43.980  24.880  1.00  0.00           H  
ATOM    166  N   ALA A  11      51.190  41.510  25.420  1.00  0.00           N  
ATOM    167  CA  ALA A  11      51.470  40.090  25.750  1.00  0.00           C  
ATOM    168  C   ALA A  11      52.990  39.780  26.240  1.00  0.00           C  
ATOM    169  O   ALA A  11      53.760  40.770  26.240  1.00  0.00           O  
ATOM    170  CB  ALA A  11      51.290  39.270  24.450  1.00  0.00           C  
ATOM    171  H   ALA A  11      51.140  41.680  24.430  1.00  0.00           H  
ATOM    172  HA  ALA A  11      50.900  39.630  26.560  1.00  0.00           H  
ATOM    173  HB1 ALA A  11      50.290  39.450  24.050  1.00  0.00           H  
ATOM    174  HB2 ALA A  11      51.960  39.470  23.620  1.00  0.00           H  
ATOM    175  HB3 ALA A  11      51.250  38.190  24.620  1.00  0.00           H  
ATOM    176  N   CYS A  12      53.260  38.610  26.770  1.00  0.00           N  
ATOM    177  CA  CYS A  12      54.500  38.260  27.390  1.00  0.00           C  
ATOM    178  C   CYS A  12      55.540  37.810  26.280  1.00  0.00           C  
ATOM    179  O   CYS A  12      55.150  37.160  25.270  1.00  0.00           O  
ATOM    180  CB  CYS A  12      54.240  37.170  28.380  1.00  0.00           C  
ATOM    181  SG  CYS A  12      53.670  38.060  29.890  1.00  0.00           S  
ATOM    182  H   CYS A  12      52.600  37.850  26.670  1.00  0.00           H  
ATOM    183  HA  CYS A  12      55.070  39.040  27.900  1.00  0.00           H  
ATOM    184  HB1 CYS A  12      55.210  36.790  28.710  1.00  0.00           H  
ATOM    185  HB2 CYS A  12      53.570  36.370  28.070  1.00  0.00           H  
ATOM    186  HG  CYS A  12      52.490  38.440  29.390  1.00  0.00           H  
ATOM    187  N   GLY A  13      56.820  38.180  26.460  1.00  0.00           N  
ATOM    188  CA  GLY A  13      57.870  37.980  25.420  1.00  0.00           C  
ATOM    189  C   GLY A  13      57.970  39.090  24.360  1.00  0.00           C  
ATOM    190  O   GLY A  13      58.700  38.900  23.380  1.00  0.00           O  
ATOM    191  H   GLY A  13      57.090  38.780  27.220  1.00  0.00           H  
ATOM    192  HA1 GLY A  13      57.550  36.990  25.070  1.00  0.00           H  
ATOM    193  HA2 GLY A  13      58.840  37.960  25.920  1.00  0.00           H  
ATOM    194  N   VAL A  14      57.200  40.170  24.580  1.00  0.00           N  
ATOM    195  CA  VAL A  14      57.100  41.210  23.570  1.00  0.00           C  
ATOM    196  C   VAL A  14      58.260  42.350  23.610  1.00  0.00           C  
ATOM    197  O   VAL A  14      58.610  42.950  22.530  1.00  0.00           O  
ATOM    198  CB  VAL A  14      55.680  41.860  23.560  1.00  0.00           C  
ATOM    199  CG1 VAL A  14      55.550  43.150  22.670  1.00  0.00           C  
ATOM    200  CG2 VAL A  14      54.670  40.820  23.170  1.00  0.00           C  
ATOM    201  H   VAL A  14      56.580  40.170  25.380  1.00  0.00           H  
ATOM    202  HA  VAL A  14      57.210  40.760  22.580  1.00  0.00           H  
ATOM    203  HB  VAL A  14      55.510  42.240  24.570  1.00  0.00           H  
ATOM    204 HG11 VAL A  14      54.570  43.630  22.740  1.00  0.00           H  
ATOM    205 HG12 VAL A  14      56.280  43.860  23.060  1.00  0.00           H  
ATOM    206 HG13 VAL A  14      55.890  42.880  21.670  1.00  0.00           H  
ATOM    207 HG21 VAL A  14      54.640  40.500  22.130  1.00  0.00           H  
ATOM    208 HG22 VAL A  14      54.740  39.870  23.700  1.00  0.00           H  
ATOM    209 HG23 VAL A  14      53.710  41.300  23.370  1.00  0.00           H  
ATOM    210  N   GLY A  15      59.020  42.480  24.720  1.00  0.00           N  
ATOM    211  CA  GLY A  15      60.200  43.350  24.970  1.00  0.00           C  
ATOM    212  C   GLY A  15      59.830  44.650  25.540  1.00  0.00           C  
ATOM    213  O   GLY A  15      60.520  45.690  25.320  1.00  0.00           O  
ATOM    214  H   GLY A  15      58.560  42.140  25.550  1.00  0.00           H  
ATOM    215  HA1 GLY A  15      60.670  43.520  24.000  1.00  0.00           H  
ATOM    216  HA2 GLY A  15      60.850  42.870  25.710  1.00  0.00           H  
ATOM    217  N   LYS A  16      58.720  44.740  26.310  1.00  0.00           N  
ATOM    218  CA  LYS A  16      58.170  46.040  26.810  1.00  0.00           C  
ATOM    219  C   LYS A  16      59.110  46.930  27.670  1.00  0.00           C  
ATOM    220  O   LYS A  16      59.210  48.150  27.430  1.00  0.00           O  
ATOM    221  CB  LYS A  16      56.860  45.690  27.500  1.00  0.00           C  
ATOM    222  CG  LYS A  16      55.760  45.160  26.550  1.00  0.00           C  
ATOM    223  CD  LYS A  16      54.430  44.750  27.180  1.00  0.00           C  
ATOM    224  CE  LYS A  16      54.340  43.940  28.490  1.00  0.00           C  
ATOM    225  NZ  LYS A  16      54.760  42.540  28.230  1.00  0.00           N1+
ATOM    226  H   LYS A  16      58.200  43.910  26.540  1.00  0.00           H  
ATOM    227  HA  LYS A  16      57.900  46.680  25.970  1.00  0.00           H  
ATOM    228  HB1 LYS A  16      56.510  46.530  28.110  1.00  0.00           H  
ATOM    229  HB2 LYS A  16      57.110  44.920  28.230  1.00  0.00           H  
ATOM    230  HG1 LYS A  16      56.100  44.190  26.180  1.00  0.00           H  
ATOM    231  HG2 LYS A  16      55.580  45.880  25.760  1.00  0.00           H  
ATOM    232  HD1 LYS A  16      53.800  44.300  26.420  1.00  0.00           H  
ATOM    233  HD2 LYS A  16      53.960  45.720  27.340  1.00  0.00           H  
ATOM    234  HE1 LYS A  16      53.320  44.070  28.850  1.00  0.00           H  
ATOM    235  HE2 LYS A  16      55.070  44.410  29.150  1.00  0.00           H  
ATOM    236  HZ1 LYS A  16      54.480  42.200  27.320  1.00  0.00           H  
ATOM    237  HZ2 LYS A  16      55.770  42.510  28.190  1.00  0.00           H  
ATOM    238  HZ3 LYS A  16      54.470  41.890  28.940  1.00  0.00           H  
ATOM    239  N   SER A  17      59.870  46.280  28.530  1.00  0.00           N  
ATOM    240  CA  SER A  17      60.770  47.140  29.340  1.00  0.00           C  
ATOM    241  C   SER A  17      62.030  47.470  28.510  1.00  0.00           C  
ATOM    242  O   SER A  17      62.650  48.470  28.800  1.00  0.00           O  
ATOM    243  CB  SER A  17      61.110  46.550  30.700  1.00  0.00           C  
ATOM    244  OG  SER A  17      60.050  46.800  31.630  1.00  0.00           O  
ATOM    245  H   SER A  17      59.850  45.270  28.610  1.00  0.00           H  
ATOM    246  HA  SER A  17      60.310  48.090  29.630  1.00  0.00           H  
ATOM    247  HB1 SER A  17      62.010  47.080  31.000  1.00  0.00           H  
ATOM    248  HB2 SER A  17      61.290  45.490  30.540  1.00  0.00           H  
ATOM    249  HG  SER A  17      59.220  46.490  31.260  1.00  0.00           H  
ATOM    250  N   ALA A  18      62.450  46.740  27.490  1.00  0.00           N  
ATOM    251  CA  ALA A  18      63.590  47.110  26.610  1.00  0.00           C  
ATOM    252  C   ALA A  18      63.190  48.400  25.780  1.00  0.00           C  
ATOM    253  O   ALA A  18      64.030  49.320  25.690  1.00  0.00           O  
ATOM    254  CB  ALA A  18      63.840  45.920  25.590  1.00  0.00           C  
ATOM    255  H   ALA A  18      61.950  45.890  27.270  1.00  0.00           H  
ATOM    256  HA  ALA A  18      64.480  47.430  27.150  1.00  0.00           H  
ATOM    257  HB1 ALA A  18      64.120  44.950  26.020  1.00  0.00           H  
ATOM    258  HB2 ALA A  18      63.060  45.750  24.850  1.00  0.00           H  
ATOM    259  HB3 ALA A  18      64.740  46.230  25.060  1.00  0.00           H  
ATOM    260  N   LEU A  19      61.940  48.470  25.280  1.00  0.00           N  
ATOM    261  CA  LEU A  19      61.480  49.610  24.490  1.00  0.00           C  
ATOM    262  C   LEU A  19      61.540  50.900  25.390  1.00  0.00           C  
ATOM    263  O   LEU A  19      62.020  51.970  24.960  1.00  0.00           O  
ATOM    264  CB  LEU A  19      59.960  49.360  24.110  1.00  0.00           C  
ATOM    265  CG  LEU A  19      59.650  48.370  22.930  1.00  0.00           C  
ATOM    266  CD1 LEU A  19      58.150  47.970  22.920  1.00  0.00           C  
ATOM    267  CD2 LEU A  19      60.020  49.030  21.620  1.00  0.00           C  
ATOM    268  H   LEU A  19      61.360  47.660  25.400  1.00  0.00           H  
ATOM    269  HA  LEU A  19      62.070  49.800  23.590  1.00  0.00           H  
ATOM    270  HB1 LEU A  19      59.380  50.280  23.990  1.00  0.00           H  
ATOM    271  HB2 LEU A  19      59.600  48.960  25.060  1.00  0.00           H  
ATOM    272  HG  LEU A  19      60.340  47.530  23.060  1.00  0.00           H  
ATOM    273 HD11 LEU A  19      58.010  47.350  23.810  1.00  0.00           H  
ATOM    274 HD12 LEU A  19      57.630  48.920  22.930  1.00  0.00           H  
ATOM    275 HD13 LEU A  19      57.900  47.530  21.960  1.00  0.00           H  
ATOM    276 HD21 LEU A  19      61.080  49.290  21.610  1.00  0.00           H  
ATOM    277 HD22 LEU A  19      59.740  48.340  20.820  1.00  0.00           H  
ATOM    278 HD23 LEU A  19      59.480  49.950  21.450  1.00  0.00           H  
ATOM    279  N   THR A  20      61.160  50.780  26.650  1.00  0.00           N  
ATOM    280  CA  THR A  20      61.220  51.830  27.580  1.00  0.00           C  
ATOM    281  C   THR A  20      62.690  52.140  27.980  1.00  0.00           C  
ATOM    282  O   THR A  20      63.000  53.320  28.110  1.00  0.00           O  
ATOM    283  CB  THR A  20      60.360  51.440  28.840  1.00  0.00           C  
ATOM    284  CG2 THR A  20      60.100  52.560  29.780  1.00  0.00           C  
ATOM    285  OG1 THR A  20      59.110  51.110  28.360  1.00  0.00           O  
ATOM    286  H   THR A  20      60.760  49.870  26.830  1.00  0.00           H  
ATOM    287  HA  THR A  20      60.880  52.790  27.200  1.00  0.00           H  
ATOM    288  HB  THR A  20      60.790  50.530  29.250  1.00  0.00           H  
ATOM    289  HG1 THR A  20      59.040  50.190  28.120  1.00  0.00           H  
ATOM    290 HG21 THR A  20      59.430  52.290  30.600  1.00  0.00           H  
ATOM    291 HG22 THR A  20      61.060  52.780  30.250  1.00  0.00           H  
ATOM    292 HG23 THR A  20      59.660  53.470  29.380  1.00  0.00           H  
ATOM    293  N   ILE A  21      63.530  51.180  28.330  1.00  0.00           N  
ATOM    294  CA  ILE A  21      64.890  51.590  28.880  1.00  0.00           C  
ATOM    295  C   ILE A  21      65.710  52.170  27.660  1.00  0.00           C  
ATOM    296  O   ILE A  21      66.700  52.890  27.820  1.00  0.00           O  
ATOM    297  CB  ILE A  21      65.360  50.370  29.740  1.00  0.00           C  
ATOM    298  CG1 ILE A  21      64.740  50.540  31.170  1.00  0.00           C  
ATOM    299  CG2 ILE A  21      66.860  50.240  29.910  1.00  0.00           C  
ATOM    300  CD  ILE A  21      63.340  49.940  31.530  1.00  0.00           C  
ATOM    301  H   ILE A  21      63.260  50.210  28.270  1.00  0.00           H  
ATOM    302  HA  ILE A  21      64.900  52.500  29.470  1.00  0.00           H  
ATOM    303  HB  ILE A  21      65.060  49.400  29.340  1.00  0.00           H  
ATOM    304 HG11 ILE A  21      64.600  51.590  31.430  1.00  0.00           H  
ATOM    305 HG12 ILE A  21      65.500  50.300  31.920  1.00  0.00           H  
ATOM    306 HG21 ILE A  21      67.100  49.790  30.880  1.00  0.00           H  
ATOM    307 HG22 ILE A  21      67.180  49.580  29.100  1.00  0.00           H  
ATOM    308 HG23 ILE A  21      67.370  51.200  29.880  1.00  0.00           H  
ATOM    309  HD1 ILE A  21      62.580  50.530  31.010  1.00  0.00           H  
ATOM    310  HD2 ILE A  21      63.230  48.860  31.390  1.00  0.00           H  
ATOM    311  HD3 ILE A  21      63.200  50.170  32.580  1.00  0.00           H  
ATOM    312  N   GLN A  22      65.350  51.970  26.430  1.00  0.00           N  
ATOM    313  CA  GLN A  22      65.970  52.720  25.270  1.00  0.00           C  
ATOM    314  C   GLN A  22      65.570  54.200  25.250  1.00  0.00           C  
ATOM    315  O   GLN A  22      66.340  55.070  24.850  1.00  0.00           O  
ATOM    316  CB  GLN A  22      65.510  52.080  23.950  1.00  0.00           C  
ATOM    317  CG  GLN A  22      66.210  50.830  23.410  1.00  0.00           C  
ATOM    318  CD  GLN A  22      67.670  51.010  22.980  1.00  0.00           C  
ATOM    319  NE2 GLN A  22      68.330  50.030  22.510  1.00  0.00           N  
ATOM    320  OE1 GLN A  22      68.220  52.100  23.200  1.00  0.00           O  
ATOM    321  H   GLN A  22      64.680  51.230  26.280  1.00  0.00           H  
ATOM    322  HA  GLN A  22      67.050  52.570  25.260  1.00  0.00           H  
ATOM    323  HB1 GLN A  22      65.800  52.790  23.170  1.00  0.00           H  
ATOM    324  HB2 GLN A  22      64.450  51.870  24.020  1.00  0.00           H  
ATOM    325  HG1 GLN A  22      65.760  50.570  22.450  1.00  0.00           H  
ATOM    326  HG2 GLN A  22      66.240  49.970  24.080  1.00  0.00           H  
ATOM    327 HE21 GLN A  22      67.890  49.130  22.660  1.00  0.00           H  
ATOM    328 HE22 GLN A  22      69.310  50.160  22.290  1.00  0.00           H  
ATOM    329  N   LEU A  23      64.340  54.550  25.750  1.00  0.00           N  
ATOM    330  CA  LEU A  23      63.820  55.910  25.710  1.00  0.00           C  
ATOM    331  C   LEU A  23      64.170  56.660  27.020  1.00  0.00           C  
ATOM    332  O   LEU A  23      64.640  57.800  26.990  1.00  0.00           O  
ATOM    333  CB  LEU A  23      62.240  55.850  25.560  1.00  0.00           C  
ATOM    334  CG  LEU A  23      61.400  57.140  25.410  1.00  0.00           C  
ATOM    335  CD1 LEU A  23      61.110  57.920  26.650  1.00  0.00           C  
ATOM    336  CD2 LEU A  23      62.060  58.070  24.310  1.00  0.00           C  
ATOM    337  H   LEU A  23      63.720  53.840  26.100  1.00  0.00           H  
ATOM    338  HA  LEU A  23      64.260  56.340  24.810  1.00  0.00           H  
ATOM    339  HB1 LEU A  23      61.690  55.380  26.370  1.00  0.00           H  
ATOM    340  HB2 LEU A  23      62.100  55.190  24.700  1.00  0.00           H  
ATOM    341  HG  LEU A  23      60.420  56.850  25.030  1.00  0.00           H  
ATOM    342 HD11 LEU A  23      60.510  58.810  26.440  1.00  0.00           H  
ATOM    343 HD12 LEU A  23      60.560  57.350  27.400  1.00  0.00           H  
ATOM    344 HD13 LEU A  23      62.070  58.230  27.080  1.00  0.00           H  
ATOM    345 HD21 LEU A  23      62.470  57.500  23.480  1.00  0.00           H  
ATOM    346 HD22 LEU A  23      61.390  58.880  24.000  1.00  0.00           H  
ATOM    347 HD23 LEU A  23      62.870  58.620  24.790  1.00  0.00           H  
ATOM    348  N   ILE A  24      64.180  56.000  28.200  1.00  0.00           N  
ATOM    349  CA  ILE A  24      64.560  56.570  29.500  1.00  0.00           C  
ATOM    350  C   ILE A  24      66.040  56.620  29.710  1.00  0.00           C  
ATOM    351  O   ILE A  24      66.560  57.660  30.160  1.00  0.00           O  
ATOM    352  CB  ILE A  24      63.830  55.800  30.660  1.00  0.00           C  
ATOM    353  CG1 ILE A  24      62.250  55.850  30.460  1.00  0.00           C  
ATOM    354  CG2 ILE A  24      64.320  56.210  32.000  1.00  0.00           C  
ATOM    355  CD  ILE A  24      61.670  57.260  30.440  1.00  0.00           C  
ATOM    356  H   ILE A  24      63.790  55.070  28.230  1.00  0.00           H  
ATOM    357  HA  ILE A  24      64.190  57.600  29.510  1.00  0.00           H  
ATOM    358  HB  ILE A  24      64.180  54.770  30.580  1.00  0.00           H  
ATOM    359 HG11 ILE A  24      61.760  55.140  31.120  1.00  0.00           H  
ATOM    360 HG12 ILE A  24      62.010  55.300  29.550  1.00  0.00           H  
ATOM    361 HG21 ILE A  24      65.340  55.860  32.190  1.00  0.00           H  
ATOM    362 HG22 ILE A  24      64.340  57.300  32.060  1.00  0.00           H  
ATOM    363 HG23 ILE A  24      63.740  55.800  32.810  1.00  0.00           H  
ATOM    364  HD1 ILE A  24      60.620  57.190  30.140  1.00  0.00           H  
ATOM    365  HD2 ILE A  24      61.720  57.750  31.410  1.00  0.00           H  
ATOM    366  HD3 ILE A  24      62.150  57.780  29.610  1.00  0.00           H  
ATOM    367  N   GLN A  25      66.770  55.590  29.190  1.00  0.00           N  
ATOM    368  CA  GLN A  25      68.180  55.350  29.590  1.00  0.00           C  
ATOM    369  C   GLN A  25      69.150  55.180  28.410  1.00  0.00           C  
ATOM    370  O   GLN A  25      70.370  55.120  28.790  1.00  0.00           O  
ATOM    371  CB  GLN A  25      68.310  54.210  30.590  1.00  0.00           C  
ATOM    372  CG  GLN A  25      67.240  53.790  31.610  1.00  0.00           C  
ATOM    373  CD  GLN A  25      67.590  52.530  32.490  1.00  0.00           C  
ATOM    374  NE2 GLN A  25      66.740  52.290  33.460  1.00  0.00           N  
ATOM    375  OE1 GLN A  25      68.600  51.860  32.300  1.00  0.00           O  
ATOM    376  H   GLN A  25      66.160  54.850  28.880  1.00  0.00           H  
ATOM    377  HA  GLN A  25      68.390  56.280  30.120  1.00  0.00           H  
ATOM    378  HB1 GLN A  25      69.250  54.410  31.100  1.00  0.00           H  
ATOM    379  HB2 GLN A  25      68.620  53.340  30.020  1.00  0.00           H  
ATOM    380  HG1 GLN A  25      66.320  53.560  31.070  1.00  0.00           H  
ATOM    381  HG2 GLN A  25      67.220  54.510  32.430  1.00  0.00           H  
ATOM    382 HE21 GLN A  25      66.080  53.030  33.640  1.00  0.00           H  
ATOM    383 HE22 GLN A  25      66.680  51.370  33.850  1.00  0.00           H  
ATOM    384  N   ASN A  26      68.670  55.150  27.140  1.00  0.00           N  
ATOM    385  CA  ASN A  26      69.570  54.700  26.060  1.00  0.00           C  
ATOM    386  C   ASN A  26      70.190  53.380  26.370  1.00  0.00           C  
ATOM    387  O   ASN A  26      71.400  53.230  26.440  1.00  0.00           O  
ATOM    388  CB  ASN A  26      70.510  55.810  25.610  1.00  0.00           C  
ATOM    389  CG  ASN A  26      71.400  55.500  24.460  1.00  0.00           C  
ATOM    390  ND2 ASN A  26      72.710  55.880  24.490  1.00  0.00           N  
ATOM    391  OD1 ASN A  26      70.860  55.030  23.500  1.00  0.00           O  
ATOM    392  H   ASN A  26      67.690  54.980  26.930  1.00  0.00           H  
ATOM    393  HA  ASN A  26      68.960  54.550  25.170  1.00  0.00           H  
ATOM    394  HB1 ASN A  26      71.140  56.180  26.420  1.00  0.00           H  
ATOM    395  HB2 ASN A  26      70.060  56.770  25.370  1.00  0.00           H  
ATOM    396 HD21 ASN A  26      73.000  56.180  25.400  1.00  0.00           H  
ATOM    397 HD22 ASN A  26      73.250  55.760  23.640  1.00  0.00           H  
ATOM    398  N   HIS A  27      69.410  52.380  26.810  1.00  0.00           N  
ATOM    399  CA  HIS A  27      69.940  51.090  27.210  1.00  0.00           C  
ATOM    400  C   HIS A  27      69.020  49.940  26.820  1.00  0.00           C  
ATOM    401  O   HIS A  27      67.870  50.170  26.490  1.00  0.00           O  
ATOM    402  CB  HIS A  27      70.300  51.040  28.660  1.00  0.00           C  
ATOM    403  CG  HIS A  27      70.810  49.750  29.200  1.00  0.00           C  
ATOM    404  CD2 HIS A  27      70.140  49.030  30.100  1.00  0.00           C  
ATOM    405  ND1 HIS A  27      71.820  48.910  28.730  1.00  0.00           N  
ATOM    406  CE1 HIS A  27      71.740  47.730  29.340  1.00  0.00           C  
ATOM    407  NE2 HIS A  27      70.710  47.740  30.170  1.00  0.00           N  
ATOM    408  H   HIS A  27      68.410  52.450  26.680  1.00  0.00           H  
ATOM    409  HA  HIS A  27      70.840  50.840  26.640  1.00  0.00           H  
ATOM    410  HB1 HIS A  27      69.470  51.490  29.210  1.00  0.00           H  
ATOM    411  HB2 HIS A  27      71.150  51.710  28.740  1.00  0.00           H  
ATOM    412  HD2 HIS A  27      69.250  49.410  30.560  1.00  0.00           H  
ATOM    413  HE1 HIS A  27      72.280  46.820  29.100  1.00  0.00           H  
ATOM    414  HE2 HIS A  27      70.310  46.940  30.630  1.00  0.00           H  
ATOM    415  N   PHE A  28      69.610  48.790  26.570  1.00  0.00           N  
ATOM    416  CA  PHE A  28      68.920  47.560  26.160  1.00  0.00           C  
ATOM    417  C   PHE A  28      69.040  46.510  27.200  1.00  0.00           C  
ATOM    418  O   PHE A  28      70.090  45.980  27.560  1.00  0.00           O  
ATOM    419  CB  PHE A  28      69.440  47.110  24.810  1.00  0.00           C  
ATOM    420  CG  PHE A  28      68.840  45.790  24.310  1.00  0.00           C  
ATOM    421  CD1 PHE A  28      67.440  45.770  24.250  1.00  0.00           C  
ATOM    422  CD2 PHE A  28      69.580  44.670  23.950  1.00  0.00           C  
ATOM    423  CE1 PHE A  28      66.800  44.570  23.970  1.00  0.00           C  
ATOM    424  CE2 PHE A  28      68.950  43.460  23.610  1.00  0.00           C  
ATOM    425  CZ  PHE A  28      67.550  43.410  23.700  1.00  0.00           C  
ATOM    426  H   PHE A  28      70.620  48.770  26.690  1.00  0.00           H  
ATOM    427  HA  PHE A  28      67.840  47.710  26.090  1.00  0.00           H  
ATOM    428  HB1 PHE A  28      70.520  47.150  24.720  1.00  0.00           H  
ATOM    429  HB2 PHE A  28      69.200  47.830  24.020  1.00  0.00           H  
ATOM    430  HD1 PHE A  28      66.870  46.610  24.590  1.00  0.00           H  
ATOM    431  HD2 PHE A  28      70.650  44.810  23.960  1.00  0.00           H  
ATOM    432  HE1 PHE A  28      65.720  44.600  23.910  1.00  0.00           H  
ATOM    433  HE2 PHE A  28      69.520  42.580  23.350  1.00  0.00           H  
ATOM    434  HZ  PHE A  28      67.040  42.490  23.450  1.00  0.00           H  
ATOM    435  N   VAL A  29      67.920  45.990  27.590  1.00  0.00           N  
ATOM    436  CA  VAL A  29      67.770  44.790  28.460  1.00  0.00           C  
ATOM    437  C   VAL A  29      67.260  43.570  27.680  1.00  0.00           C  
ATOM    438  O   VAL A  29      66.010  43.350  27.660  1.00  0.00           O  
ATOM    439  CB  VAL A  29      66.850  45.290  29.610  1.00  0.00           C  
ATOM    440  CG1 VAL A  29      67.670  46.260  30.460  1.00  0.00           C  
ATOM    441  CG2 VAL A  29      65.600  46.060  29.260  1.00  0.00           C  
ATOM    442  H   VAL A  29      67.030  46.310  27.250  1.00  0.00           H  
ATOM    443  HA  VAL A  29      68.630  44.340  28.950  1.00  0.00           H  
ATOM    444  HB  VAL A  29      66.570  44.370  30.120  1.00  0.00           H  
ATOM    445 HG11 VAL A  29      67.110  46.430  31.380  1.00  0.00           H  
ATOM    446 HG12 VAL A  29      68.600  45.760  30.730  1.00  0.00           H  
ATOM    447 HG13 VAL A  29      67.940  47.170  29.930  1.00  0.00           H  
ATOM    448 HG21 VAL A  29      65.030  46.110  30.180  1.00  0.00           H  
ATOM    449 HG22 VAL A  29      65.760  47.070  28.880  1.00  0.00           H  
ATOM    450 HG23 VAL A  29      65.100  45.430  28.530  1.00  0.00           H  
ATOM    451  N   ASP A  30      68.160  42.850  26.970  1.00  0.00           N  
ATOM    452  CA  ASP A  30      67.790  41.520  26.370  1.00  0.00           C  
ATOM    453  C   ASP A  30      67.150  40.550  27.390  1.00  0.00           C  
ATOM    454  O   ASP A  30      66.500  39.540  27.040  1.00  0.00           O  
ATOM    455  CB  ASP A  30      69.060  40.880  25.840  1.00  0.00           C  
ATOM    456  CG  ASP A  30      69.030  39.620  25.090  1.00  0.00           C  
ATOM    457  OD1 ASP A  30      70.030  38.830  25.150  1.00  0.00           O  
ATOM    458  OD2 ASP A  30      68.030  39.350  24.380  1.00  0.00           O1-
ATOM    459  H   ASP A  30      69.110  43.180  26.900  1.00  0.00           H  
ATOM    460  HA  ASP A  30      67.120  41.750  25.540  1.00  0.00           H  
ATOM    461  HB1 ASP A  30      69.680  40.790  26.740  1.00  0.00           H  
ATOM    462  HB2 ASP A  30      69.560  41.620  25.200  1.00  0.00           H  
ATOM    463  N   GLU A  31      67.470  40.880  28.630  1.00  0.00           N  
ATOM    464  CA  GLU A  31      67.060  40.250  29.860  1.00  0.00           C  
ATOM    465  C   GLU A  31      66.670  41.280  31.000  1.00  0.00           C  
ATOM    466  O   GLU A  31      67.510  41.560  31.830  1.00  0.00           O  
ATOM    467  CB  GLU A  31      68.120  39.230  30.350  1.00  0.00           C  
ATOM    468  CG  GLU A  31      68.520  38.230  29.330  1.00  0.00           C  
ATOM    469  CD  GLU A  31      69.630  37.310  29.920  1.00  0.00           C  
ATOM    470  OE1 GLU A  31      69.400  36.190  30.420  1.00  0.00           O  
ATOM    471  OE2 GLU A  31      70.780  37.760  30.090  1.00  0.00           O1-
ATOM    472  H   GLU A  31      68.050  41.700  28.770  1.00  0.00           H  
ATOM    473  HA  GLU A  31      66.190  39.590  29.770  1.00  0.00           H  
ATOM    474  HB1 GLU A  31      67.740  38.670  31.210  1.00  0.00           H  
ATOM    475  HB2 GLU A  31      69.010  39.800  30.610  1.00  0.00           H  
ATOM    476  HG1 GLU A  31      68.870  38.680  28.400  1.00  0.00           H  
ATOM    477  HG2 GLU A  31      67.590  37.740  29.070  1.00  0.00           H  
ATOM    478  N   TYR A  32      65.430  41.690  31.090  1.00  0.00           N  
ATOM    479  CA  TYR A  32      64.880  42.130  32.410  1.00  0.00           C  
ATOM    480  C   TYR A  32      63.450  41.700  32.650  1.00  0.00           C  
ATOM    481  O   TYR A  32      62.610  41.650  31.740  1.00  0.00           O  
ATOM    482  CB  TYR A  32      64.890  43.660  32.520  1.00  0.00           C  
ATOM    483  CG  TYR A  32      64.400  44.370  33.770  1.00  0.00           C  
ATOM    484  CD1 TYR A  32      63.170  45.090  33.690  1.00  0.00           C  
ATOM    485  CD2 TYR A  32      64.980  44.040  35.040  1.00  0.00           C  
ATOM    486  CE1 TYR A  32      62.610  45.720  34.830  1.00  0.00           C  
ATOM    487  CE2 TYR A  32      64.370  44.620  36.170  1.00  0.00           C  
ATOM    488  CZ  TYR A  32      63.240  45.460  36.080  1.00  0.00           C  
ATOM    489  OH  TYR A  32      62.740  46.060  37.190  1.00  0.00           O  
ATOM    490  H   TYR A  32      64.810  41.200  30.450  1.00  0.00           H  
ATOM    491  HA  TYR A  32      65.480  41.680  33.190  1.00  0.00           H  
ATOM    492  HB1 TYR A  32      64.320  44.060  31.680  1.00  0.00           H  
ATOM    493  HB2 TYR A  32      65.900  44.060  32.500  1.00  0.00           H  
ATOM    494  HD1 TYR A  32      62.620  45.350  32.810  1.00  0.00           H  
ATOM    495  HD2 TYR A  32      65.680  43.240  35.180  1.00  0.00           H  
ATOM    496  HE1 TYR A  32      61.680  46.260  34.700  1.00  0.00           H  
ATOM    497  HE2 TYR A  32      64.690  44.500  37.200  1.00  0.00           H  
ATOM    498  HH  TYR A  32      63.300  45.920  37.960  1.00  0.00           H  
ATOM    499  N   ASP A  33      62.970  41.490  33.880  1.00  0.00           N  
ATOM    500  CA  ASP A  33      61.600  41.460  34.380  1.00  0.00           C  
ATOM    501  C   ASP A  33      61.380  42.530  35.460  1.00  0.00           C  
ATOM    502  O   ASP A  33      62.090  42.500  36.470  1.00  0.00           O  
ATOM    503  CB  ASP A  33      61.300  40.070  34.990  1.00  0.00           C  
ATOM    504  CG  ASP A  33      61.610  38.950  34.020  1.00  0.00           C  
ATOM    505  OD1 ASP A  33      62.130  37.870  34.390  1.00  0.00           O  
ATOM    506  OD2 ASP A  33      61.160  38.970  32.890  1.00  0.00           O1-
ATOM    507  H   ASP A  33      63.640  41.580  34.640  1.00  0.00           H  
ATOM    508  HA  ASP A  33      60.940  41.570  33.520  1.00  0.00           H  
ATOM    509  HB1 ASP A  33      60.230  40.030  35.200  1.00  0.00           H  
ATOM    510  HB2 ASP A  33      61.990  39.990  35.830  1.00  0.00           H  
ATOM    511  N   PRO A  34      60.340  43.370  35.470  1.00  0.00           N  
ATOM    512  CA  PRO A  34      59.900  44.070  36.690  1.00  0.00           C  
ATOM    513  C   PRO A  34      59.320  43.110  37.770  1.00  0.00           C  
ATOM    514  O   PRO A  34      58.310  42.420  37.620  1.00  0.00           O  
ATOM    515  CB  PRO A  34      58.770  45.010  36.220  1.00  0.00           C  
ATOM    516  CG  PRO A  34      58.280  44.330  34.970  1.00  0.00           C  
ATOM    517  CD  PRO A  34      59.420  43.580  34.340  1.00  0.00           C  
ATOM    518  HA  PRO A  34      60.610  44.770  37.130  1.00  0.00           H  
ATOM    519  HB1 PRO A  34      57.920  45.020  36.910  1.00  0.00           H  
ATOM    520  HB2 PRO A  34      59.130  45.990  35.940  1.00  0.00           H  
ATOM    521  HG1 PRO A  34      57.440  43.670  35.150  1.00  0.00           H  
ATOM    522  HG2 PRO A  34      57.890  45.100  34.300  1.00  0.00           H  
ATOM    523  HD1 PRO A  34      59.120  42.690  33.790  1.00  0.00           H  
ATOM    524  HD2 PRO A  34      59.920  44.240  33.630  1.00  0.00           H  
ATOM    525  N   THR A  35      60.000  42.960  38.900  1.00  0.00           N  
ATOM    526  CA  THR A  35      59.670  41.970  39.970  1.00  0.00           C  
ATOM    527  C   THR A  35      58.880  42.590  41.200  1.00  0.00           C  
ATOM    528  O   THR A  35      58.060  42.000  41.860  1.00  0.00           O  
ATOM    529  CB  THR A  35      61.040  41.330  40.490  1.00  0.00           C  
ATOM    530  CG2 THR A  35      61.530  40.260  39.510  1.00  0.00           C  
ATOM    531  OG1 THR A  35      62.080  42.260  40.760  1.00  0.00           O  
ATOM    532  H   THR A  35      60.940  43.340  38.860  1.00  0.00           H  
ATOM    533  HA  THR A  35      59.070  41.100  39.710  1.00  0.00           H  
ATOM    534  HB  THR A  35      60.770  40.860  41.440  1.00  0.00           H  
ATOM    535  HG1 THR A  35      61.870  42.920  41.420  1.00  0.00           H  
ATOM    536 HG21 THR A  35      61.750  40.790  38.580  1.00  0.00           H  
ATOM    537 HG22 THR A  35      62.550  39.920  39.720  1.00  0.00           H  
ATOM    538 HG23 THR A  35      60.820  39.430  39.510  1.00  0.00           H  
ATOM    539  N   ILE A  36      59.210  43.880  41.420  1.00  0.00           N  
ATOM    540  CA  ILE A  36      58.360  44.850  42.140  1.00  0.00           C  
ATOM    541  C   ILE A  36      58.000  46.020  41.250  1.00  0.00           C  
ATOM    542  O   ILE A  36      58.840  46.610  40.610  1.00  0.00           O  
ATOM    543  CB  ILE A  36      59.090  45.250  43.480  1.00  0.00           C  
ATOM    544  CG1 ILE A  36      59.470  44.030  44.390  1.00  0.00           C  
ATOM    545  CG2 ILE A  36      58.300  46.240  44.380  1.00  0.00           C  
ATOM    546  CD  ILE A  36      60.420  44.440  45.570  1.00  0.00           C  
ATOM    547  H   ILE A  36      59.780  44.370  40.740  1.00  0.00           H  
ATOM    548  HA  ILE A  36      57.430  44.370  42.450  1.00  0.00           H  
ATOM    549  HB  ILE A  36      60.090  45.540  43.130  1.00  0.00           H  
ATOM    550 HG11 ILE A  36      59.970  43.230  43.840  1.00  0.00           H  
ATOM    551 HG12 ILE A  36      58.570  43.700  44.920  1.00  0.00           H  
ATOM    552 HG21 ILE A  36      57.910  46.980  43.690  1.00  0.00           H  
ATOM    553 HG22 ILE A  36      57.520  45.690  44.900  1.00  0.00           H  
ATOM    554 HG23 ILE A  36      58.950  46.750  45.090  1.00  0.00           H  
ATOM    555  HD1 ILE A  36      61.300  45.030  45.300  1.00  0.00           H  
ATOM    556  HD2 ILE A  36      59.870  44.970  46.350  1.00  0.00           H  
ATOM    557  HD3 ILE A  36      60.780  43.480  45.960  1.00  0.00           H  
ATOM    558  N   GLU A  37      56.680  46.360  41.110  1.00  0.00           N  
ATOM    559  CA  GLU A  37      56.080  47.230  40.060  1.00  0.00           C  
ATOM    560  C   GLU A  37      56.110  48.720  40.320  1.00  0.00           C  
ATOM    561  O   GLU A  37      55.440  49.160  41.250  1.00  0.00           O  
ATOM    562  CB  GLU A  37      54.630  46.700  39.910  1.00  0.00           C  
ATOM    563  CG  GLU A  37      53.960  47.350  38.660  1.00  0.00           C  
ATOM    564  CD  GLU A  37      52.540  46.720  38.360  1.00  0.00           C  
ATOM    565  OE1 GLU A  37      52.400  45.680  37.720  1.00  0.00           O  
ATOM    566  OE2 GLU A  37      51.500  47.400  38.640  1.00  0.00           O1-
ATOM    567  H   GLU A  37      56.050  46.060  41.840  1.00  0.00           H  
ATOM    568  HA  GLU A  37      56.650  47.060  39.150  1.00  0.00           H  
ATOM    569  HB1 GLU A  37      53.980  46.800  40.780  1.00  0.00           H  
ATOM    570  HB2 GLU A  37      54.700  45.640  39.690  1.00  0.00           H  
ATOM    571  HG1 GLU A  37      54.530  47.200  37.740  1.00  0.00           H  
ATOM    572  HG2 GLU A  37      53.690  48.380  38.860  1.00  0.00           H  
ATOM    573  N   ASP A  38      56.780  49.610  39.580  1.00  0.00           N  
ATOM    574  CA  ASP A  38      56.940  51.070  39.670  1.00  0.00           C  
ATOM    575  C   ASP A  38      57.110  51.660  38.240  1.00  0.00           C  
ATOM    576  O   ASP A  38      57.110  50.920  37.230  1.00  0.00           O  
ATOM    577  CB  ASP A  38      58.150  51.500  40.520  1.00  0.00           C  
ATOM    578  CG  ASP A  38      58.120  53.000  40.780  1.00  0.00           C  
ATOM    579  OD1 ASP A  38      56.990  53.560  40.750  1.00  0.00           O  
ATOM    580  OD2 ASP A  38      59.200  53.540  41.160  1.00  0.00           O1-
ATOM    581  H   ASP A  38      57.270  49.320  38.750  1.00  0.00           H  
ATOM    582  HA  ASP A  38      56.070  51.550  40.120  1.00  0.00           H  
ATOM    583  HB1 ASP A  38      59.070  51.030  40.170  1.00  0.00           H  
ATOM    584  HB2 ASP A  38      58.070  50.960  41.460  1.00  0.00           H  
ATOM    585  N   SER A  39      57.000  52.960  38.090  1.00  0.00           N  
ATOM    586  CA  SER A  39      57.030  53.730  36.860  1.00  0.00           C  
ATOM    587  C   SER A  39      58.360  54.470  36.540  1.00  0.00           C  
ATOM    588  O   SER A  39      59.020  54.750  37.490  1.00  0.00           O  
ATOM    589  CB  SER A  39      55.870  54.640  36.830  1.00  0.00           C  
ATOM    590  OG  SER A  39      55.880  55.670  37.850  1.00  0.00           O  
ATOM    591  H   SER A  39      56.950  53.480  38.950  1.00  0.00           H  
ATOM    592  HA  SER A  39      56.860  53.040  36.040  1.00  0.00           H  
ATOM    593  HB1 SER A  39      54.900  54.130  36.750  1.00  0.00           H  
ATOM    594  HB2 SER A  39      55.790  55.110  35.850  1.00  0.00           H  
ATOM    595  HG  SER A  39      55.410  56.380  37.410  1.00  0.00           H  
ATOM    596  N   TYR A  40      58.640  54.710  35.270  1.00  0.00           N  
ATOM    597  CA  TYR A  40      59.880  55.280  34.690  1.00  0.00           C  
ATOM    598  C   TYR A  40      59.640  56.700  34.190  1.00  0.00           C  
ATOM    599  O   TYR A  40      58.550  57.050  33.760  1.00  0.00           O  
ATOM    600  CB  TYR A  40      60.400  54.230  33.730  1.00  0.00           C  
ATOM    601  CG  TYR A  40      60.460  52.780  34.280  1.00  0.00           C  
ATOM    602  CD1 TYR A  40      59.550  51.830  33.710  1.00  0.00           C  
ATOM    603  CD2 TYR A  40      61.490  52.380  35.230  1.00  0.00           C  
ATOM    604  CE1 TYR A  40      59.670  50.480  34.100  1.00  0.00           C  
ATOM    605  CE2 TYR A  40      61.520  51.040  35.600  1.00  0.00           C  
ATOM    606  CZ  TYR A  40      60.680  50.070  34.980  1.00  0.00           C  
ATOM    607  OH  TYR A  40      60.780  48.710  35.310  1.00  0.00           O  
ATOM    608  H   TYR A  40      57.960  54.300  34.650  1.00  0.00           H  
ATOM    609  HA  TYR A  40      60.590  55.370  35.510  1.00  0.00           H  
ATOM    610  HB1 TYR A  40      61.460  54.340  33.470  1.00  0.00           H  
ATOM    611  HB2 TYR A  40      59.910  54.220  32.760  1.00  0.00           H  
ATOM    612  HD1 TYR A  40      58.770  52.090  33.020  1.00  0.00           H  
ATOM    613  HD2 TYR A  40      62.080  53.050  35.840  1.00  0.00           H  
ATOM    614  HE1 TYR A  40      58.870  49.820  33.820  1.00  0.00           H  
ATOM    615  HE2 TYR A  40      62.390  50.790  36.190  1.00  0.00           H  
ATOM    616  HH  TYR A  40      61.550  48.560  35.860  1.00  0.00           H  
ATOM    617  N   ARG A  41      60.680  57.560  34.220  1.00  0.00           N  
ATOM    618  CA  ARG A  41      60.520  59.000  34.150  1.00  0.00           C  
ATOM    619  C   ARG A  41      61.580  59.860  33.470  1.00  0.00           C  
ATOM    620  O   ARG A  41      62.740  59.780  33.820  1.00  0.00           O  
ATOM    621  CB  ARG A  41      60.150  59.440  35.480  1.00  0.00           C  
ATOM    622  CG  ARG A  41      60.290  60.930  35.800  1.00  0.00           C  
ATOM    623  CD  ARG A  41      59.700  61.280  37.160  1.00  0.00           C  
ATOM    624  NE  ARG A  41      58.220  61.170  37.200  1.00  0.00           N  
ATOM    625  CZ  ARG A  41      57.340  61.980  37.750  1.00  0.00           C  
ATOM    626  NH1 ARG A  41      57.680  63.170  38.220  1.00  0.00           N1+
ATOM    627  NH2 ARG A  41      56.150  61.550  37.890  1.00  0.00           N  
ATOM    628  H   ARG A  41      61.590  57.250  34.550  1.00  0.00           H  
ATOM    629  HA  ARG A  41      59.620  59.200  33.580  1.00  0.00           H  
ATOM    630  HB1 ARG A  41      60.730  58.910  36.230  1.00  0.00           H  
ATOM    631  HB2 ARG A  41      59.110  59.140  35.620  1.00  0.00           H  
ATOM    632  HG1 ARG A  41      59.680  61.520  35.120  1.00  0.00           H  
ATOM    633  HG2 ARG A  41      61.350  61.200  35.810  1.00  0.00           H  
ATOM    634  HD1 ARG A  41      60.100  62.280  37.310  1.00  0.00           H  
ATOM    635  HD2 ARG A  41      60.250  60.630  37.840  1.00  0.00           H  
ATOM    636  HE  ARG A  41      57.900  60.250  36.920  1.00  0.00           H  
ATOM    637 HH11 ARG A  41      58.670  63.370  38.300  1.00  0.00           H  
ATOM    638 HH12 ARG A  41      56.940  63.730  38.610  1.00  0.00           H  
ATOM    639 HH21 ARG A  41      55.990  60.600  37.570  1.00  0.00           H  
ATOM    640 HH22 ARG A  41      55.460  62.030  38.450  1.00  0.00           H  
ATOM    641  N   LYS A  42      61.200  60.780  32.550  1.00  0.00           N  
ATOM    642  CA  LYS A  42      62.100  61.550  31.660  1.00  0.00           C  
ATOM    643  C   LYS A  42      61.480  62.810  31.220  1.00  0.00           C  
ATOM    644  O   LYS A  42      60.310  62.820  30.820  1.00  0.00           O  
ATOM    645  CB  LYS A  42      62.450  60.720  30.440  1.00  0.00           C  
ATOM    646  CG  LYS A  42      63.460  61.200  29.400  1.00  0.00           C  
ATOM    647  CD  LYS A  42      64.790  61.610  30.120  1.00  0.00           C  
ATOM    648  CE  LYS A  42      65.830  61.940  29.020  1.00  0.00           C  
ATOM    649  NZ  LYS A  42      67.150  62.000  29.630  1.00  0.00           N1+
ATOM    650  H   LYS A  42      60.200  60.880  32.390  1.00  0.00           H  
ATOM    651  HA  LYS A  42      63.070  61.820  32.090  1.00  0.00           H  
ATOM    652  HB1 LYS A  42      61.480  60.420  30.050  1.00  0.00           H  
ATOM    653  HB2 LYS A  42      62.900  59.820  30.860  1.00  0.00           H  
ATOM    654  HG1 LYS A  42      62.960  62.040  28.920  1.00  0.00           H  
ATOM    655  HG2 LYS A  42      63.650  60.410  28.670  1.00  0.00           H  
ATOM    656  HD1 LYS A  42      65.140  60.730  30.650  1.00  0.00           H  
ATOM    657  HD2 LYS A  42      64.640  62.510  30.720  1.00  0.00           H  
ATOM    658  HE1 LYS A  42      65.580  62.870  28.490  1.00  0.00           H  
ATOM    659  HE2 LYS A  42      65.750  61.220  28.200  1.00  0.00           H  
ATOM    660  HZ1 LYS A  42      67.820  62.170  28.900  1.00  0.00           H  
ATOM    661  HZ2 LYS A  42      67.170  62.760  30.290  1.00  0.00           H  
ATOM    662  HZ3 LYS A  42      67.470  61.130  30.040  1.00  0.00           H  
ATOM    663  N   GLN A  43      62.180  63.970  31.390  1.00  0.00           N  
ATOM    664  CA  GLN A  43      61.900  65.260  30.830  1.00  0.00           C  
ATOM    665  C   GLN A  43      62.430  65.240  29.380  1.00  0.00           C  
ATOM    666  O   GLN A  43      63.580  64.730  29.130  1.00  0.00           O  
ATOM    667  CB  GLN A  43      62.550  66.400  31.640  1.00  0.00           C  
ATOM    668  CG  GLN A  43      61.900  67.800  31.230  1.00  0.00           C  
ATOM    669  CD  GLN A  43      62.950  68.930  31.470  1.00  0.00           C  
ATOM    670  NE2 GLN A  43      63.720  69.250  30.460  1.00  0.00           N  
ATOM    671  OE1 GLN A  43      63.030  69.380  32.580  1.00  0.00           O  
ATOM    672  H   GLN A  43      63.040  63.980  31.920  1.00  0.00           H  
ATOM    673  HA  GLN A  43      60.810  65.330  30.880  1.00  0.00           H  
ATOM    674  HB1 GLN A  43      63.630  66.420  31.500  1.00  0.00           H  
ATOM    675  HB2 GLN A  43      62.380  66.360  32.720  1.00  0.00           H  
ATOM    676  HG1 GLN A  43      60.990  67.940  31.810  1.00  0.00           H  
ATOM    677  HG2 GLN A  43      61.750  67.850  30.150  1.00  0.00           H  
ATOM    678 HE21 GLN A  43      63.610  68.780  29.580  1.00  0.00           H  
ATOM    679 HE22 GLN A  43      64.340  70.050  30.520  1.00  0.00           H  
ATOM    680  N   VAL A  44      61.600  65.680  28.460  1.00  0.00           N  
ATOM    681  CA  VAL A  44      61.820  65.690  26.970  1.00  0.00           C  
ATOM    682  C   VAL A  44      61.460  67.110  26.380  1.00  0.00           C  
ATOM    683  O   VAL A  44      60.650  67.880  26.940  1.00  0.00           O  
ATOM    684  CB  VAL A  44      60.870  64.690  26.220  1.00  0.00           C  
ATOM    685  CG1 VAL A  44      61.390  63.280  26.650  1.00  0.00           C  
ATOM    686  CG2 VAL A  44      59.320  64.600  26.380  1.00  0.00           C  
ATOM    687  H   VAL A  44      60.710  66.010  28.800  1.00  0.00           H  
ATOM    688  HA  VAL A  44      62.860  65.460  26.740  1.00  0.00           H  
ATOM    689  HB  VAL A  44      61.020  64.760  25.150  1.00  0.00           H  
ATOM    690 HG11 VAL A  44      60.870  62.460  26.150  1.00  0.00           H  
ATOM    691 HG12 VAL A  44      62.440  63.190  26.380  1.00  0.00           H  
ATOM    692 HG13 VAL A  44      61.260  63.160  27.720  1.00  0.00           H  
ATOM    693 HG21 VAL A  44      58.970  63.650  25.950  1.00  0.00           H  
ATOM    694 HG22 VAL A  44      59.130  64.670  27.450  1.00  0.00           H  
ATOM    695 HG23 VAL A  44      58.800  65.440  25.930  1.00  0.00           H  
ATOM    696  N   VAL A  45      61.930  67.470  25.160  1.00  0.00           N  
ATOM    697  CA  VAL A  45      61.380  68.570  24.330  1.00  0.00           C  
ATOM    698  C   VAL A  45      60.760  67.990  23.030  1.00  0.00           C  
ATOM    699  O   VAL A  45      61.480  67.590  22.150  1.00  0.00           O  
ATOM    700  CB  VAL A  45      62.450  69.580  24.000  1.00  0.00           C  
ATOM    701  CG1 VAL A  45      61.740  70.750  23.220  1.00  0.00           C  
ATOM    702  CG2 VAL A  45      62.980  70.170  25.390  1.00  0.00           C  
ATOM    703  H   VAL A  45      62.640  66.940  24.690  1.00  0.00           H  
ATOM    704  HA  VAL A  45      60.630  69.080  24.930  1.00  0.00           H  
ATOM    705  HB  VAL A  45      63.340  69.120  23.580  1.00  0.00           H  
ATOM    706 HG11 VAL A  45      62.330  71.660  23.240  1.00  0.00           H  
ATOM    707 HG12 VAL A  45      61.640  70.400  22.190  1.00  0.00           H  
ATOM    708 HG13 VAL A  45      60.840  70.970  23.790  1.00  0.00           H  
ATOM    709 HG21 VAL A  45      63.800  70.840  25.140  1.00  0.00           H  
ATOM    710 HG22 VAL A  45      62.200  70.660  25.970  1.00  0.00           H  
ATOM    711 HG23 VAL A  45      63.440  69.360  25.960  1.00  0.00           H  
ATOM    712  N   ILE A  46      59.420  68.100  22.980  1.00  0.00           N  
ATOM    713  CA  ILE A  46      58.580  67.670  21.860  1.00  0.00           C  
ATOM    714  C   ILE A  46      58.010  68.890  21.160  1.00  0.00           C  
ATOM    715  O   ILE A  46      57.340  69.670  21.850  1.00  0.00           O  
ATOM    716  CB  ILE A  46      57.440  66.720  22.220  1.00  0.00           C  
ATOM    717  CG1 ILE A  46      57.990  65.530  23.050  1.00  0.00           C  
ATOM    718  CG2 ILE A  46      56.630  66.270  20.970  1.00  0.00           C  
ATOM    719  CD  ILE A  46      56.970  64.450  23.440  1.00  0.00           C  
ATOM    720  H   ILE A  46      58.990  68.440  23.830  1.00  0.00           H  
ATOM    721  HA  ILE A  46      59.160  67.180  21.080  1.00  0.00           H  
ATOM    722  HB  ILE A  46      56.910  67.280  22.990  1.00  0.00           H  
ATOM    723 HG11 ILE A  46      58.520  65.900  23.930  1.00  0.00           H  
ATOM    724 HG12 ILE A  46      58.820  65.100  22.480  1.00  0.00           H  
ATOM    725 HG21 ILE A  46      55.930  65.440  21.110  1.00  0.00           H  
ATOM    726 HG22 ILE A  46      56.070  67.090  20.520  1.00  0.00           H  
ATOM    727 HG23 ILE A  46      57.350  65.880  20.250  1.00  0.00           H  
ATOM    728  HD1 ILE A  46      56.750  63.860  22.550  1.00  0.00           H  
ATOM    729  HD2 ILE A  46      57.470  63.860  24.210  1.00  0.00           H  
ATOM    730  HD3 ILE A  46      56.080  64.980  23.780  1.00  0.00           H  
ATOM    731  N   ASP A  47      58.350  69.140  19.920  1.00  0.00           N  
ATOM    732  CA  ASP A  47      57.880  70.260  19.140  1.00  0.00           C  
ATOM    733  C   ASP A  47      57.940  71.640  19.790  1.00  0.00           C  
ATOM    734  O   ASP A  47      57.080  72.470  19.910  1.00  0.00           O  
ATOM    735  CB  ASP A  47      56.510  69.840  18.570  1.00  0.00           C  
ATOM    736  CG  ASP A  47      56.340  68.370  18.060  1.00  0.00           C  
ATOM    737  OD1 ASP A  47      55.210  67.880  17.810  1.00  0.00           O  
ATOM    738  OD2 ASP A  47      57.360  67.580  17.790  1.00  0.00           O1-
ATOM    739  H   ASP A  47      59.040  68.560  19.470  1.00  0.00           H  
ATOM    740  HA  ASP A  47      58.570  70.380  18.310  1.00  0.00           H  
ATOM    741  HB1 ASP A  47      56.200  70.550  17.800  1.00  0.00           H  
ATOM    742  HB2 ASP A  47      55.760  69.850  19.360  1.00  0.00           H  
ATOM    743  N   GLY A  48      59.100  71.800  20.460  1.00  0.00           N  
ATOM    744  CA  GLY A  48      59.470  73.050  21.150  1.00  0.00           C  
ATOM    745  C   GLY A  48      58.700  73.200  22.490  1.00  0.00           C  
ATOM    746  O   GLY A  48      59.080  74.130  23.220  1.00  0.00           O  
ATOM    747  H   GLY A  48      59.780  71.060  20.540  1.00  0.00           H  
ATOM    748  HA1 GLY A  48      59.240  73.950  20.570  1.00  0.00           H  
ATOM    749  HA2 GLY A  48      60.520  73.230  21.350  1.00  0.00           H  
ATOM    750  N   GLU A  49      57.850  72.220  22.890  1.00  0.00           N  
ATOM    751  CA  GLU A  49      57.270  72.300  24.240  1.00  0.00           C  
ATOM    752  C   GLU A  49      57.950  71.320  25.200  1.00  0.00           C  
ATOM    753  O   GLU A  49      57.910  70.110  25.030  1.00  0.00           O  
ATOM    754  CB  GLU A  49      55.700  72.120  24.160  1.00  0.00           C  
ATOM    755  CG  GLU A  49      54.900  72.220  25.540  1.00  0.00           C  
ATOM    756  CD  GLU A  49      53.420  72.460  25.130  1.00  0.00           C  
ATOM    757  OE1 GLU A  49      52.720  71.500  24.830  1.00  0.00           O  
ATOM    758  OE2 GLU A  49      52.900  73.640  25.140  1.00  0.00           O1-
ATOM    759  H   GLU A  49      57.790  71.380  22.340  1.00  0.00           H  
ATOM    760  HA  GLU A  49      57.380  73.310  24.620  1.00  0.00           H  
ATOM    761  HB1 GLU A  49      55.350  71.160  23.780  1.00  0.00           H  
ATOM    762  HB2 GLU A  49      55.340  72.940  23.530  1.00  0.00           H  
ATOM    763  HG1 GLU A  49      55.240  73.010  26.210  1.00  0.00           H  
ATOM    764  HG2 GLU A  49      55.070  71.290  26.090  1.00  0.00           H  
ATOM    765  N   THR A  50      58.480  71.830  26.340  1.00  0.00           N  
ATOM    766  CA  THR A  50      59.130  71.010  27.410  1.00  0.00           C  
ATOM    767  C   THR A  50      58.020  70.320  28.270  1.00  0.00           C  
ATOM    768  O   THR A  50      57.200  71.000  28.790  1.00  0.00           O  
ATOM    769  CB  THR A  50      60.050  71.930  28.280  1.00  0.00           C  
ATOM    770  CG2 THR A  50      60.930  71.200  29.260  1.00  0.00           C  
ATOM    771  OG1 THR A  50      60.970  72.620  27.460  1.00  0.00           O  
ATOM    772  H   THR A  50      58.340  72.820  26.470  1.00  0.00           H  
ATOM    773  HA  THR A  50      59.770  70.250  26.980  1.00  0.00           H  
ATOM    774  HB  THR A  50      59.510  72.720  28.790  1.00  0.00           H  
ATOM    775  HG1 THR A  50      61.590  73.160  27.950  1.00  0.00           H  
ATOM    776 HG21 THR A  50      60.380  70.510  29.900  1.00  0.00           H  
ATOM    777 HG22 THR A  50      61.590  70.620  28.620  1.00  0.00           H  
ATOM    778 HG23 THR A  50      61.410  71.990  29.840  1.00  0.00           H  
ATOM    779  N   CYS A  51      58.180  69.020  28.530  1.00  0.00           N  
ATOM    780  CA  CYS A  51      57.260  68.250  29.350  1.00  0.00           C  
ATOM    781  C   CYS A  51      57.930  67.110  30.010  1.00  0.00           C  
ATOM    782  O   CYS A  51      59.070  66.760  29.710  1.00  0.00           O  
ATOM    783  CB  CYS A  51      56.060  67.850  28.460  1.00  0.00           C  
ATOM    784  SG  CYS A  51      56.490  66.660  27.160  1.00  0.00           S  
ATOM    785  H   CYS A  51      58.880  68.490  28.030  1.00  0.00           H  
ATOM    786  HA  CYS A  51      56.870  68.920  30.110  1.00  0.00           H  
ATOM    787  HB1 CYS A  51      55.660  68.780  28.080  1.00  0.00           H  
ATOM    788  HB2 CYS A  51      55.280  67.460  29.110  1.00  0.00           H  
ATOM    789  HG  CYS A  51      57.200  67.530  26.440  1.00  0.00           H  
ATOM    790  N   LEU A  52      57.240  66.480  30.980  1.00  0.00           N  
ATOM    791  CA  LEU A  52      57.700  65.390  31.930  1.00  0.00           C  
ATOM    792  C   LEU A  52      56.880  64.190  31.720  1.00  0.00           C  
ATOM    793  O   LEU A  52      55.640  64.290  31.690  1.00  0.00           O  
ATOM    794  CB  LEU A  52      57.780  65.860  33.350  1.00  0.00           C  
ATOM    795  CG  LEU A  52      58.350  65.020  34.480  1.00  0.00           C  
ATOM    796  CD1 LEU A  52      59.780  64.740  34.380  1.00  0.00           C  
ATOM    797  CD2 LEU A  52      57.990  65.730  35.820  1.00  0.00           C  
ATOM    798  H   LEU A  52      56.350  66.890  31.230  1.00  0.00           H  
ATOM    799  HA  LEU A  52      58.690  65.050  31.650  1.00  0.00           H  
ATOM    800  HB1 LEU A  52      56.810  66.260  33.640  1.00  0.00           H  
ATOM    801  HB2 LEU A  52      58.430  66.740  33.370  1.00  0.00           H  
ATOM    802  HG  LEU A  52      57.860  64.050  34.360  1.00  0.00           H  
ATOM    803 HD11 LEU A  52      59.990  63.950  35.110  1.00  0.00           H  
ATOM    804 HD12 LEU A  52      60.210  64.420  33.430  1.00  0.00           H  
ATOM    805 HD13 LEU A  52      60.300  65.650  34.670  1.00  0.00           H  
ATOM    806 HD21 LEU A  52      56.920  65.860  36.000  1.00  0.00           H  
ATOM    807 HD22 LEU A  52      58.450  65.130  36.600  1.00  0.00           H  
ATOM    808 HD23 LEU A  52      58.440  66.720  35.780  1.00  0.00           H  
ATOM    809  N   LEU A  53      57.470  63.020  31.700  1.00  0.00           N  
ATOM    810  CA  LEU A  53      56.840  61.750  31.440  1.00  0.00           C  
ATOM    811  C   LEU A  53      57.020  60.870  32.700  1.00  0.00           C  
ATOM    812  O   LEU A  53      58.080  60.830  33.330  1.00  0.00           O  
ATOM    813  CB  LEU A  53      57.570  60.900  30.260  1.00  0.00           C  
ATOM    814  CG  LEU A  53      57.310  61.430  28.880  1.00  0.00           C  
ATOM    815  CD1 LEU A  53      57.140  63.000  28.570  1.00  0.00           C  
ATOM    816  CD2 LEU A  53      58.460  60.860  27.980  1.00  0.00           C  
ATOM    817  H   LEU A  53      58.470  63.000  31.740  1.00  0.00           H  
ATOM    818  HA  LEU A  53      55.780  61.710  31.170  1.00  0.00           H  
ATOM    819  HB1 LEU A  53      57.120  59.900  30.250  1.00  0.00           H  
ATOM    820  HB2 LEU A  53      58.620  60.910  30.540  1.00  0.00           H  
ATOM    821  HG  LEU A  53      56.390  60.960  28.510  1.00  0.00           H  
ATOM    822 HD11 LEU A  53      56.990  63.110  27.500  1.00  0.00           H  
ATOM    823 HD12 LEU A  53      56.220  63.280  29.080  1.00  0.00           H  
ATOM    824 HD13 LEU A  53      58.030  63.560  28.850  1.00  0.00           H  
ATOM    825 HD21 LEU A  53      58.140  60.820  26.940  1.00  0.00           H  
ATOM    826 HD22 LEU A  53      59.370  61.460  28.030  1.00  0.00           H  
ATOM    827 HD23 LEU A  53      58.520  59.790  28.150  1.00  0.00           H  
ATOM    828  N   ASP A  54      55.970  60.070  32.970  1.00  0.00           N  
ATOM    829  CA  ASP A  54      55.940  58.870  33.880  1.00  0.00           C  
ATOM    830  C   ASP A  54      55.230  57.660  33.210  1.00  0.00           C  
ATOM    831  O   ASP A  54      54.130  57.810  32.700  1.00  0.00           O  
ATOM    832  CB  ASP A  54      55.280  59.400  35.160  1.00  0.00           C  
ATOM    833  CG  ASP A  54      55.550  58.450  36.340  1.00  0.00           C  
ATOM    834  OD1 ASP A  54      56.480  58.630  37.080  1.00  0.00           O  
ATOM    835  OD2 ASP A  54      54.780  57.490  36.440  1.00  0.00           O1-
ATOM    836  H   ASP A  54      55.180  60.220  32.370  1.00  0.00           H  
ATOM    837  HA  ASP A  54      56.960  58.580  34.140  1.00  0.00           H  
ATOM    838  HB1 ASP A  54      54.220  59.620  35.020  1.00  0.00           H  
ATOM    839  HB2 ASP A  54      55.610  60.320  35.630  1.00  0.00           H  
ATOM    840  N   ILE A  55      55.980  56.570  33.000  1.00  0.00           N  
ATOM    841  CA  ILE A  55      55.510  55.390  32.250  1.00  0.00           C  
ATOM    842  C   ILE A  55      55.540  54.070  33.010  1.00  0.00           C  
ATOM    843  O   ILE A  55      56.600  53.740  33.620  1.00  0.00           O  
ATOM    844  CB  ILE A  55      56.550  55.300  31.030  1.00  0.00           C  
ATOM    845  CG1 ILE A  55      56.590  56.530  30.220  1.00  0.00           C  
ATOM    846  CG2 ILE A  55      56.030  54.270  30.090  1.00  0.00           C  
ATOM    847  CD  ILE A  55      57.630  56.520  29.060  1.00  0.00           C  
ATOM    848  H   ILE A  55      56.870  56.470  33.460  1.00  0.00           H  
ATOM    849  HA  ILE A  55      54.550  55.680  31.830  1.00  0.00           H  
ATOM    850  HB  ILE A  55      57.540  55.050  31.420  1.00  0.00           H  
ATOM    851 HG11 ILE A  55      56.810  57.460  30.740  1.00  0.00           H  
ATOM    852 HG12 ILE A  55      55.620  56.830  29.830  1.00  0.00           H  
ATOM    853 HG21 ILE A  55      55.200  54.570  29.450  1.00  0.00           H  
ATOM    854 HG22 ILE A  55      56.830  53.860  29.470  1.00  0.00           H  
ATOM    855 HG23 ILE A  55      55.720  53.410  30.680  1.00  0.00           H  
ATOM    856  HD1 ILE A  55      57.070  56.200  28.180  1.00  0.00           H  
ATOM    857  HD2 ILE A  55      57.950  57.550  28.950  1.00  0.00           H  
ATOM    858  HD3 ILE A  55      58.470  55.820  29.100  1.00  0.00           H  
ATOM    859  N   LEU A  56      54.460  53.330  32.990  1.00  0.00           N  
ATOM    860  CA  LEU A  56      54.430  51.920  33.520  1.00  0.00           C  
ATOM    861  C   LEU A  56      54.450  50.800  32.500  1.00  0.00           C  
ATOM    862  O   LEU A  56      53.650  50.760  31.620  1.00  0.00           O  
ATOM    863  CB  LEU A  56      53.160  51.750  34.480  1.00  0.00           C  
ATOM    864  CG  LEU A  56      53.110  50.540  35.450  1.00  0.00           C  
ATOM    865  CD1 LEU A  56      54.240  50.790  36.440  1.00  0.00           C  
ATOM    866  CD2 LEU A  56      51.820  50.540  36.220  1.00  0.00           C  
ATOM    867  H   LEU A  56      53.670  53.750  32.540  1.00  0.00           H  
ATOM    868  HA  LEU A  56      55.330  51.750  34.100  1.00  0.00           H  
ATOM    869  HB1 LEU A  56      52.400  51.750  33.700  1.00  0.00           H  
ATOM    870  HB2 LEU A  56      53.090  52.640  35.110  1.00  0.00           H  
ATOM    871  HG  LEU A  56      53.320  49.590  34.950  1.00  0.00           H  
ATOM    872 HD11 LEU A  56      54.090  50.390  37.450  1.00  0.00           H  
ATOM    873 HD12 LEU A  56      55.110  50.190  36.170  1.00  0.00           H  
ATOM    874 HD13 LEU A  56      54.540  51.840  36.450  1.00  0.00           H  
ATOM    875 HD21 LEU A  56      51.830  51.240  37.060  1.00  0.00           H  
ATOM    876 HD22 LEU A  56      50.930  50.670  35.590  1.00  0.00           H  
ATOM    877 HD23 LEU A  56      51.480  49.660  36.780  1.00  0.00           H  
ATOM    878  N   ASP A  57      55.460  49.910  32.590  1.00  0.00           N  
ATOM    879  CA  ASP A  57      55.350  48.450  32.310  1.00  0.00           C  
ATOM    880  C   ASP A  57      55.270  47.580  33.550  1.00  0.00           C  
ATOM    881  O   ASP A  57      55.950  47.820  34.550  1.00  0.00           O  
ATOM    882  CB  ASP A  57      56.570  48.050  31.370  1.00  0.00           C  
ATOM    883  CG  ASP A  57      56.580  46.540  30.990  1.00  0.00           C  
ATOM    884  OD1 ASP A  57      55.540  45.870  31.000  1.00  0.00           O  
ATOM    885  OD2 ASP A  57      57.660  46.030  30.650  1.00  0.00           O1-
ATOM    886  H   ASP A  57      56.230  50.130  33.190  1.00  0.00           H  
ATOM    887  HA  ASP A  57      54.470  48.280  31.690  1.00  0.00           H  
ATOM    888  HB1 ASP A  57      57.530  48.290  31.830  1.00  0.00           H  
ATOM    889  HB2 ASP A  57      56.500  48.610  30.450  1.00  0.00           H  
ATOM    890  N   THR A  58      54.510  46.530  33.490  1.00  0.00           N  
ATOM    891  CA  THR A  58      53.820  46.090  34.690  1.00  0.00           C  
ATOM    892  C   THR A  58      54.400  44.760  35.050  1.00  0.00           C  
ATOM    893  O   THR A  58      55.010  44.000  34.310  1.00  0.00           O  
ATOM    894  CB  THR A  58      52.350  45.990  34.410  1.00  0.00           C  
ATOM    895  CG2 THR A  58      51.520  47.230  34.130  1.00  0.00           C  
ATOM    896  OG1 THR A  58      52.000  44.990  33.450  1.00  0.00           O  
ATOM    897  H   THR A  58      54.220  46.150  32.610  1.00  0.00           H  
ATOM    898  HA  THR A  58      54.040  46.780  35.510  1.00  0.00           H  
ATOM    899  HB  THR A  58      51.910  45.620  35.340  1.00  0.00           H  
ATOM    900  HG1 THR A  58      51.910  45.390  32.590  1.00  0.00           H  
ATOM    901 HG21 THR A  58      51.730  47.920  34.950  1.00  0.00           H  
ATOM    902 HG22 THR A  58      51.650  47.570  33.110  1.00  0.00           H  
ATOM    903 HG23 THR A  58      50.480  46.880  34.170  1.00  0.00           H  
ATOM    904  N   ALA A  59      54.350  44.370  36.300  1.00  0.00           N  
ATOM    905  CA  ALA A  59      54.900  43.110  36.820  1.00  0.00           C  
ATOM    906  C   ALA A  59      54.010  41.910  36.600  1.00  0.00           C  
ATOM    907  O   ALA A  59      52.770  42.040  36.590  1.00  0.00           O  
ATOM    908  CB  ALA A  59      55.000  43.290  38.320  1.00  0.00           C  
ATOM    909  H   ALA A  59      53.820  44.920  36.960  1.00  0.00           H  
ATOM    910  HA  ALA A  59      55.910  42.980  36.440  1.00  0.00           H  
ATOM    911  HB1 ALA A  59      55.390  42.360  38.730  1.00  0.00           H  
ATOM    912  HB2 ALA A  59      55.610  44.170  38.510  1.00  0.00           H  
ATOM    913  HB3 ALA A  59      53.990  43.370  38.740  1.00  0.00           H  
ATOM    914  N   GLY A  60      54.520  40.650  36.470  1.00  0.00           N  
ATOM    915  CA  GLY A  60      53.650  39.550  36.060  1.00  0.00           C  
ATOM    916  C   GLY A  60      52.700  38.940  37.110  1.00  0.00           C  
ATOM    917  O   GLY A  60      52.330  37.750  36.980  1.00  0.00           O  
ATOM    918  H   GLY A  60      55.520  40.530  36.470  1.00  0.00           H  
ATOM    919  HA1 GLY A  60      54.270  38.720  35.720  1.00  0.00           H  
ATOM    920  HA2 GLY A  60      53.050  40.050  35.290  1.00  0.00           H  
ATOM    921  N   GLN A  61      52.410  39.720  38.170  1.00  0.00           N  
ATOM    922  CA  GLN A  61      52.040  39.200  39.540  1.00  0.00           C  
ATOM    923  C   GLN A  61      50.710  39.890  39.930  1.00  0.00           C  
ATOM    924  O   GLN A  61      50.420  41.000  39.440  1.00  0.00           O  
ATOM    925  CB  GLN A  61      53.230  39.410  40.550  1.00  0.00           C  
ATOM    926  CG  GLN A  61      54.610  38.900  40.070  1.00  0.00           C  
ATOM    927  CD  GLN A  61      55.670  38.830  41.200  1.00  0.00           C  
ATOM    928  NE2 GLN A  61      56.730  38.210  41.160  1.00  0.00           N  
ATOM    929  OE1 GLN A  61      55.370  39.340  42.260  1.00  0.00           O  
ATOM    930  H   GLN A  61      52.570  40.710  38.110  1.00  0.00           H  
ATOM    931  HA  GLN A  61      51.900  38.130  39.360  1.00  0.00           H  
ATOM    932  HB1 GLN A  61      52.890  38.950  41.470  1.00  0.00           H  
ATOM    933  HB2 GLN A  61      53.410  40.470  40.710  1.00  0.00           H  
ATOM    934  HG1 GLN A  61      55.060  39.510  39.290  1.00  0.00           H  
ATOM    935  HG2 GLN A  61      54.400  37.920  39.660  1.00  0.00           H  
ATOM    936 HE21 GLN A  61      57.160  37.760  40.370  1.00  0.00           H  
ATOM    937 HE22 GLN A  61      57.270  38.180  42.010  1.00  0.00           H  
ATOM    938  N   GLU A  62      49.960  39.140  40.740  1.00  0.00           N  
ATOM    939  CA  GLU A  62      48.690  39.400  41.250  1.00  0.00           C  
ATOM    940  C   GLU A  62      48.890  40.230  42.560  1.00  0.00           C  
ATOM    941  O   GLU A  62      47.850  40.590  43.140  1.00  0.00           O  
ATOM    942  CB  GLU A  62      47.930  38.170  41.590  1.00  0.00           C  
ATOM    943  CG  GLU A  62      48.600  37.220  42.680  1.00  0.00           C  
ATOM    944  CD  GLU A  62      49.490  36.220  41.940  1.00  0.00           C  
ATOM    945  OE1 GLU A  62      49.090  35.110  41.550  1.00  0.00           O  
ATOM    946  OE2 GLU A  62      50.690  36.600  41.820  1.00  0.00           O1-
ATOM    947  H   GLU A  62      50.350  38.240  40.950  1.00  0.00           H  
ATOM    948  HA  GLU A  62      48.020  39.980  40.630  1.00  0.00           H  
ATOM    949  HB1 GLU A  62      47.740  37.530  40.730  1.00  0.00           H  
ATOM    950  HB2 GLU A  62      46.980  38.380  42.080  1.00  0.00           H  
ATOM    951  HG1 GLU A  62      47.780  36.780  43.250  1.00  0.00           H  
ATOM    952  HG2 GLU A  62      49.200  37.800  43.380  1.00  0.00           H  
ATOM    953  N   GLU A  63      50.100  40.660  42.890  1.00  0.00           N  
ATOM    954  CA  GLU A  63      50.420  41.370  44.110  1.00  0.00           C  
ATOM    955  C   GLU A  63      50.500  42.890  44.000  1.00  0.00           C  
ATOM    956  O   GLU A  63      50.410  43.560  45.060  1.00  0.00           O  
ATOM    957  CB  GLU A  63      51.710  40.770  44.720  1.00  0.00           C  
ATOM    958  CG  GLU A  63      52.350  41.520  45.880  1.00  0.00           C  
ATOM    959  CD  GLU A  63      51.430  41.690  47.040  1.00  0.00           C  
ATOM    960  OE1 GLU A  63      51.410  42.710  47.750  1.00  0.00           O  
ATOM    961  OE2 GLU A  63      50.830  40.690  47.390  1.00  0.00           O1-
ATOM    962  H   GLU A  63      50.830  40.210  42.370  1.00  0.00           H  
ATOM    963  HA  GLU A  63      49.620  41.330  44.840  1.00  0.00           H  
ATOM    964  HB1 GLU A  63      52.390  40.850  43.880  1.00  0.00           H  
ATOM    965  HB2 GLU A  63      51.620  39.710  44.960  1.00  0.00           H  
ATOM    966  HG1 GLU A  63      52.670  42.490  45.510  1.00  0.00           H  
ATOM    967  HG2 GLU A  63      53.270  41.030  46.200  1.00  0.00           H  
ATOM    968  N   TYR A  64      50.340  43.410  42.770  1.00  0.00           N  
ATOM    969  CA  TYR A  64      50.310  44.930  42.600  1.00  0.00           C  
ATOM    970  C   TYR A  64      49.050  45.330  41.790  1.00  0.00           C  
ATOM    971  O   TYR A  64      48.810  46.580  41.610  1.00  0.00           O  
ATOM    972  CB  TYR A  64      51.630  45.230  41.910  1.00  0.00           C  
ATOM    973  CG  TYR A  64      52.890  44.710  42.540  1.00  0.00           C  
ATOM    974  CD1 TYR A  64      53.420  45.380  43.640  1.00  0.00           C  
ATOM    975  CD2 TYR A  64      53.560  43.540  42.050  1.00  0.00           C  
ATOM    976  CE1 TYR A  64      54.450  44.850  44.360  1.00  0.00           C  
ATOM    977  CE2 TYR A  64      54.640  43.050  42.730  1.00  0.00           C  
ATOM    978  CZ  TYR A  64      55.070  43.640  43.890  1.00  0.00           C  
ATOM    979  OH  TYR A  64      56.110  43.070  44.500  1.00  0.00           O  
ATOM    980  H   TYR A  64      50.330  42.800  41.970  1.00  0.00           H  
ATOM    981  HA  TYR A  64      50.300  45.400  43.590  1.00  0.00           H  
ATOM    982  HB1 TYR A  64      51.700  46.310  41.770  1.00  0.00           H  
ATOM    983  HB2 TYR A  64      51.510  44.890  40.880  1.00  0.00           H  
ATOM    984  HD1 TYR A  64      52.970  46.320  43.930  1.00  0.00           H  
ATOM    985  HD2 TYR A  64      53.300  43.060  41.120  1.00  0.00           H  
ATOM    986  HE1 TYR A  64      54.760  45.350  45.260  1.00  0.00           H  
ATOM    987  HE2 TYR A  64      55.110  42.150  42.390  1.00  0.00           H  
ATOM    988  HH  TYR A  64      56.100  43.290  45.430  1.00  0.00           H  
ATOM    989  N   SER A  65      48.160  44.410  41.400  1.00  0.00           N  
ATOM    990  CA  SER A  65      46.870  44.650  40.700  1.00  0.00           C  
ATOM    991  C   SER A  65      45.950  45.660  41.340  1.00  0.00           C  
ATOM    992  O   SER A  65      45.380  46.510  40.630  1.00  0.00           O  
ATOM    993  CB  SER A  65      46.120  43.260  40.570  1.00  0.00           C  
ATOM    994  OG  SER A  65      46.710  42.530  39.510  1.00  0.00           O  
ATOM    995  H   SER A  65      48.540  43.470  41.390  1.00  0.00           H  
ATOM    996  HA  SER A  65      47.080  45.040  39.710  1.00  0.00           H  
ATOM    997  HB1 SER A  65      45.050  43.370  40.390  1.00  0.00           H  
ATOM    998  HB2 SER A  65      46.310  42.630  41.440  1.00  0.00           H  
ATOM    999  HG  SER A  65      46.210  41.730  39.350  1.00  0.00           H  
ATOM   1000  N   ALA A  66      45.840  45.660  42.680  1.00  0.00           N  
ATOM   1001  CA  ALA A  66      44.910  46.600  43.320  1.00  0.00           C  
ATOM   1002  C   ALA A  66      45.250  48.090  43.080  1.00  0.00           C  
ATOM   1003  O   ALA A  66      44.380  48.870  42.750  1.00  0.00           O  
ATOM   1004  CB  ALA A  66      44.840  46.270  44.790  1.00  0.00           C  
ATOM   1005  H   ALA A  66      46.500  45.140  43.240  1.00  0.00           H  
ATOM   1006  HA  ALA A  66      43.980  46.510  42.760  1.00  0.00           H  
ATOM   1007  HB1 ALA A  66      44.360  47.010  45.430  1.00  0.00           H  
ATOM   1008  HB2 ALA A  66      44.420  45.280  44.950  1.00  0.00           H  
ATOM   1009  HB3 ALA A  66      45.840  46.180  45.210  1.00  0.00           H  
ATOM   1010  N   MET A  67      46.540  48.460  43.140  1.00  0.00           N  
ATOM   1011  CA  MET A  67      47.000  49.820  42.890  1.00  0.00           C  
ATOM   1012  C   MET A  67      47.400  50.010  41.360  1.00  0.00           C  
ATOM   1013  O   MET A  67      47.370  51.160  40.920  1.00  0.00           O  
ATOM   1014  CB  MET A  67      48.090  50.180  43.910  1.00  0.00           C  
ATOM   1015  CG  MET A  67      49.370  49.380  43.710  1.00  0.00           C  
ATOM   1016  SD  MET A  67      49.450  47.740  44.620  1.00  0.00           S  
ATOM   1017  CE  MET A  67      49.790  48.280  46.290  1.00  0.00           C  
ATOM   1018  H   MET A  67      47.270  47.790  43.310  1.00  0.00           H  
ATOM   1019  HA  MET A  67      46.130  50.470  42.980  1.00  0.00           H  
ATOM   1020  HB1 MET A  67      47.640  49.980  44.880  1.00  0.00           H  
ATOM   1021  HB2 MET A  67      48.400  51.200  43.700  1.00  0.00           H  
ATOM   1022  HG1 MET A  67      50.090  50.120  44.050  1.00  0.00           H  
ATOM   1023  HG2 MET A  67      49.540  49.140  42.660  1.00  0.00           H  
ATOM   1024  HE1 MET A  67      49.700  47.370  46.870  1.00  0.00           H  
ATOM   1025  HE2 MET A  67      50.790  48.720  46.360  1.00  0.00           H  
ATOM   1026  HE3 MET A  67      49.070  49.040  46.580  1.00  0.00           H  
ATOM   1027  N   ARG A  68      47.750  48.980  40.580  1.00  0.00           N  
ATOM   1028  CA  ARG A  68      47.880  49.070  39.110  1.00  0.00           C  
ATOM   1029  C   ARG A  68      46.660  49.770  38.430  1.00  0.00           C  
ATOM   1030  O   ARG A  68      46.880  50.690  37.670  1.00  0.00           O  
ATOM   1031  CB  ARG A  68      48.160  47.700  38.530  1.00  0.00           C  
ATOM   1032  CG  ARG A  68      48.160  47.660  37.010  1.00  0.00           C  
ATOM   1033  CD  ARG A  68      48.370  46.230  36.400  1.00  0.00           C  
ATOM   1034  NE  ARG A  68      49.440  45.430  36.970  1.00  0.00           N  
ATOM   1035  CZ  ARG A  68      49.470  44.090  37.310  1.00  0.00           C  
ATOM   1036  NH1 ARG A  68      48.480  43.260  36.980  1.00  0.00           N1+
ATOM   1037  NH2 ARG A  68      50.460  43.610  37.960  1.00  0.00           N  
ATOM   1038  H   ARG A  68      47.860  48.100  41.070  1.00  0.00           H  
ATOM   1039  HA  ARG A  68      48.810  49.600  38.880  1.00  0.00           H  
ATOM   1040  HB1 ARG A  68      47.370  47.010  38.830  1.00  0.00           H  
ATOM   1041  HB2 ARG A  68      49.020  47.150  38.930  1.00  0.00           H  
ATOM   1042  HG1 ARG A  68      49.050  48.210  36.690  1.00  0.00           H  
ATOM   1043  HG2 ARG A  68      47.220  47.990  36.560  1.00  0.00           H  
ATOM   1044  HD1 ARG A  68      48.620  46.360  35.350  1.00  0.00           H  
ATOM   1045  HD2 ARG A  68      47.460  45.630  36.480  1.00  0.00           H  
ATOM   1046  HE  ARG A  68      50.300  45.890  37.230  1.00  0.00           H  
ATOM   1047 HH11 ARG A  68      47.690  43.570  36.440  1.00  0.00           H  
ATOM   1048 HH12 ARG A  68      48.550  42.260  37.100  1.00  0.00           H  
ATOM   1049 HH21 ARG A  68      51.270  44.220  37.970  1.00  0.00           H  
ATOM   1050 HH22 ARG A  68      50.540  42.680  38.340  1.00  0.00           H  
ATOM   1051  N   ASP A  69      45.430  49.250  38.690  1.00  0.00           N  
ATOM   1052  CA  ASP A  69      44.170  49.830  38.230  1.00  0.00           C  
ATOM   1053  C   ASP A  69      44.040  51.350  38.480  1.00  0.00           C  
ATOM   1054  O   ASP A  69      43.740  52.050  37.500  1.00  0.00           O  
ATOM   1055  CB  ASP A  69      42.990  48.980  38.730  1.00  0.00           C  
ATOM   1056  CG  ASP A  69      42.800  47.610  38.030  1.00  0.00           C  
ATOM   1057  OD1 ASP A  69      41.910  46.820  38.370  1.00  0.00           O  
ATOM   1058  OD2 ASP A  69      43.500  47.360  37.060  1.00  0.00           O1-
ATOM   1059  H   ASP A  69      45.360  48.500  39.360  1.00  0.00           H  
ATOM   1060  HA  ASP A  69      44.170  49.840  37.140  1.00  0.00           H  
ATOM   1061  HB1 ASP A  69      42.120  49.570  38.440  1.00  0.00           H  
ATOM   1062  HB2 ASP A  69      43.010  48.960  39.820  1.00  0.00           H  
ATOM   1063  N   GLN A  70      44.400  51.820  39.710  1.00  0.00           N  
ATOM   1064  CA  GLN A  70      44.260  53.210  40.020  1.00  0.00           C  
ATOM   1065  C   GLN A  70      45.310  54.150  39.350  1.00  0.00           C  
ATOM   1066  O   GLN A  70      45.020  55.260  38.990  1.00  0.00           O  
ATOM   1067  CB  GLN A  70      44.300  53.310  41.470  1.00  0.00           C  
ATOM   1068  CG  GLN A  70      43.190  52.460  42.190  1.00  0.00           C  
ATOM   1069  CD  GLN A  70      41.880  52.980  41.850  1.00  0.00           C  
ATOM   1070  NE2 GLN A  70      41.420  53.980  42.570  1.00  0.00           N  
ATOM   1071  OE1 GLN A  70      41.150  52.520  41.030  1.00  0.00           O  
ATOM   1072  H   GLN A  70      44.560  51.160  40.460  1.00  0.00           H  
ATOM   1073  HA  GLN A  70      43.250  53.580  39.790  1.00  0.00           H  
ATOM   1074  HB1 GLN A  70      44.170  54.370  41.700  1.00  0.00           H  
ATOM   1075  HB2 GLN A  70      45.300  53.080  41.840  1.00  0.00           H  
ATOM   1076  HG1 GLN A  70      43.330  52.450  43.270  1.00  0.00           H  
ATOM   1077  HG2 GLN A  70      43.170  51.420  41.880  1.00  0.00           H  
ATOM   1078 HE21 GLN A  70      42.080  54.330  43.250  1.00  0.00           H  
ATOM   1079 HE22 GLN A  70      40.760  54.570  42.080  1.00  0.00           H  
ATOM   1080  N   TYR A  71      46.500  53.600  39.030  1.00  0.00           N  
ATOM   1081  CA  TYR A  71      47.420  54.270  38.140  1.00  0.00           C  
ATOM   1082  C   TYR A  71      46.900  54.190  36.700  1.00  0.00           C  
ATOM   1083  O   TYR A  71      47.050  55.270  36.100  1.00  0.00           O  
ATOM   1084  CB  TYR A  71      48.830  53.470  38.230  1.00  0.00           C  
ATOM   1085  CG  TYR A  71      49.980  53.990  37.510  1.00  0.00           C  
ATOM   1086  CD1 TYR A  71      50.900  54.790  38.150  1.00  0.00           C  
ATOM   1087  CD2 TYR A  71      50.030  53.830  36.060  1.00  0.00           C  
ATOM   1088  CE1 TYR A  71      52.040  55.200  37.400  1.00  0.00           C  
ATOM   1089  CE2 TYR A  71      51.000  54.550  35.330  1.00  0.00           C  
ATOM   1090  CZ  TYR A  71      52.050  55.090  36.030  1.00  0.00           C  
ATOM   1091  OH  TYR A  71      52.970  55.770  35.320  1.00  0.00           O  
ATOM   1092  H   TYR A  71      46.670  52.630  39.270  1.00  0.00           H  
ATOM   1093  HA  TYR A  71      47.580  55.300  38.460  1.00  0.00           H  
ATOM   1094  HB1 TYR A  71      48.780  52.450  37.860  1.00  0.00           H  
ATOM   1095  HB2 TYR A  71      49.080  53.500  39.290  1.00  0.00           H  
ATOM   1096  HD1 TYR A  71      50.790  55.080  39.180  1.00  0.00           H  
ATOM   1097  HD2 TYR A  71      49.200  53.320  35.600  1.00  0.00           H  
ATOM   1098  HE1 TYR A  71      52.880  55.770  37.760  1.00  0.00           H  
ATOM   1099  HE2 TYR A  71      51.050  54.760  34.270  1.00  0.00           H  
ATOM   1100  HH  TYR A  71      53.470  56.370  35.870  1.00  0.00           H  
ATOM   1101  N   MET A  72      46.390  53.050  36.090  1.00  0.00           N  
ATOM   1102  CA  MET A  72      46.070  53.030  34.700  1.00  0.00           C  
ATOM   1103  C   MET A  72      45.010  54.090  34.390  1.00  0.00           C  
ATOM   1104  O   MET A  72      45.020  54.840  33.380  1.00  0.00           O  
ATOM   1105  CB  MET A  72      45.980  51.540  34.230  1.00  0.00           C  
ATOM   1106  CG  MET A  72      45.950  51.340  32.690  1.00  0.00           C  
ATOM   1107  SD  MET A  72      45.180  49.840  32.170  1.00  0.00           S  
ATOM   1108  CE  MET A  72      45.330  50.050  30.400  1.00  0.00           C  
ATOM   1109  H   MET A  72      46.270  52.250  36.690  1.00  0.00           H  
ATOM   1110  HA  MET A  72      46.880  53.460  34.110  1.00  0.00           H  
ATOM   1111  HB1 MET A  72      44.970  51.290  34.550  1.00  0.00           H  
ATOM   1112  HB2 MET A  72      46.760  50.880  34.600  1.00  0.00           H  
ATOM   1113  HG1 MET A  72      46.940  51.350  32.250  1.00  0.00           H  
ATOM   1114  HG2 MET A  72      45.410  52.230  32.360  1.00  0.00           H  
ATOM   1115  HE1 MET A  72      46.360  49.920  30.080  1.00  0.00           H  
ATOM   1116  HE2 MET A  72      44.860  49.230  29.860  1.00  0.00           H  
ATOM   1117  HE3 MET A  72      44.860  50.990  30.100  1.00  0.00           H  
ATOM   1118  N   ARG A  73      44.100  54.310  35.300  1.00  0.00           N  
ATOM   1119  CA  ARG A  73      42.900  55.150  35.290  1.00  0.00           C  
ATOM   1120  C   ARG A  73      43.340  56.690  35.410  1.00  0.00           C  
ATOM   1121  O   ARG A  73      42.670  57.490  34.770  1.00  0.00           O  
ATOM   1122  CB  ARG A  73      42.040  54.850  36.570  1.00  0.00           C  
ATOM   1123  CG  ARG A  73      40.730  55.640  36.800  1.00  0.00           C  
ATOM   1124  CD  ARG A  73      39.800  54.970  37.800  1.00  0.00           C  
ATOM   1125  NE  ARG A  73      39.280  53.710  37.120  1.00  0.00           N  
ATOM   1126  CZ  ARG A  73      39.210  52.530  37.680  1.00  0.00           C  
ATOM   1127  NH1 ARG A  73      39.670  52.230  38.890  1.00  0.00           N1+
ATOM   1128  NH2 ARG A  73      38.690  51.570  37.000  1.00  0.00           N  
ATOM   1129  H   ARG A  73      44.090  53.760  36.140  1.00  0.00           H  
ATOM   1130  HA  ARG A  73      42.280  55.130  34.390  1.00  0.00           H  
ATOM   1131  HB1 ARG A  73      42.710  55.020  37.420  1.00  0.00           H  
ATOM   1132  HB2 ARG A  73      41.920  53.780  36.450  1.00  0.00           H  
ATOM   1133  HG1 ARG A  73      40.300  55.820  35.820  1.00  0.00           H  
ATOM   1134  HG2 ARG A  73      40.910  56.660  37.150  1.00  0.00           H  
ATOM   1135  HD1 ARG A  73      39.020  55.710  37.950  1.00  0.00           H  
ATOM   1136  HD2 ARG A  73      40.270  54.710  38.750  1.00  0.00           H  
ATOM   1137  HE  ARG A  73      38.890  53.760  36.190  1.00  0.00           H  
ATOM   1138 HH11 ARG A  73      40.320  52.750  39.460  1.00  0.00           H  
ATOM   1139 HH12 ARG A  73      39.400  51.330  39.270  1.00  0.00           H  
ATOM   1140 HH21 ARG A  73      38.310  51.760  36.090  1.00  0.00           H  
ATOM   1141 HH22 ARG A  73      38.900  50.620  37.290  1.00  0.00           H  
ATOM   1142  N   THR A  74      44.470  57.010  36.040  1.00  0.00           N  
ATOM   1143  CA  THR A  74      45.070  58.420  36.130  1.00  0.00           C  
ATOM   1144  C   THR A  74      46.190  58.550  35.070  1.00  0.00           C  
ATOM   1145  O   THR A  74      46.780  59.620  34.980  1.00  0.00           O  
ATOM   1146  CB  THR A  74      45.600  58.690  37.600  1.00  0.00           C  
ATOM   1147  CG2 THR A  74      44.430  58.840  38.540  1.00  0.00           C  
ATOM   1148  OG1 THR A  74      46.430  57.640  38.160  1.00  0.00           O  
ATOM   1149  H   THR A  74      44.930  56.220  36.470  1.00  0.00           H  
ATOM   1150  HA  THR A  74      44.190  59.030  35.930  1.00  0.00           H  
ATOM   1151  HB  THR A  74      46.240  59.570  37.590  1.00  0.00           H  
ATOM   1152  HG1 THR A  74      45.830  57.050  38.620  1.00  0.00           H  
ATOM   1153 HG21 THR A  74      44.770  59.350  39.450  1.00  0.00           H  
ATOM   1154 HG22 THR A  74      43.720  59.520  38.060  1.00  0.00           H  
ATOM   1155 HG23 THR A  74      44.060  57.860  38.820  1.00  0.00           H  
ATOM   1156  N   GLY A  75      46.420  57.560  34.170  1.00  0.00           N  
ATOM   1157  CA  GLY A  75      47.040  57.700  32.860  1.00  0.00           C  
ATOM   1158  C   GLY A  75      46.240  58.500  31.820  1.00  0.00           C  
ATOM   1159  O   GLY A  75      45.030  58.280  31.640  1.00  0.00           O  
ATOM   1160  H   GLY A  75      46.050  56.660  34.460  1.00  0.00           H  
ATOM   1161  HA1 GLY A  75      47.330  56.740  32.440  1.00  0.00           H  
ATOM   1162  HA2 GLY A  75      47.970  58.260  32.990  1.00  0.00           H  
ATOM   1163  N   GLU A  76      46.800  59.420  31.120  1.00  0.00           N  
ATOM   1164  CA  GLU A  76      46.120  60.200  30.120  1.00  0.00           C  
ATOM   1165  C   GLU A  76      46.060  59.400  28.800  1.00  0.00           C  
ATOM   1166  O   GLU A  76      45.020  59.440  28.160  1.00  0.00           O  
ATOM   1167  CB  GLU A  76      46.910  61.510  29.790  1.00  0.00           C  
ATOM   1168  CG  GLU A  76      47.120  62.550  30.910  1.00  0.00           C  
ATOM   1169  CD  GLU A  76      45.780  62.920  31.460  1.00  0.00           C  
ATOM   1170  OE1 GLU A  76      45.080  63.830  30.920  1.00  0.00           O  
ATOM   1171  OE2 GLU A  76      45.490  62.330  32.490  1.00  0.00           O1-
ATOM   1172  H   GLU A  76      47.770  59.590  31.370  1.00  0.00           H  
ATOM   1173  HA  GLU A  76      45.090  60.450  30.400  1.00  0.00           H  
ATOM   1174  HB1 GLU A  76      46.440  62.060  28.980  1.00  0.00           H  
ATOM   1175  HB2 GLU A  76      47.930  61.180  29.570  1.00  0.00           H  
ATOM   1176  HG1 GLU A  76      47.620  63.440  30.550  1.00  0.00           H  
ATOM   1177  HG2 GLU A  76      47.720  62.030  31.660  1.00  0.00           H  
ATOM   1178  N   GLY A  77      47.050  58.590  28.490  1.00  0.00           N  
ATOM   1179  CA  GLY A  77      47.150  57.650  27.360  1.00  0.00           C  
ATOM   1180  C   GLY A  77      47.960  56.380  27.620  1.00  0.00           C  
ATOM   1181  O   GLY A  77      48.500  56.120  28.680  1.00  0.00           O  
ATOM   1182  H   GLY A  77      47.920  58.620  29.010  1.00  0.00           H  
ATOM   1183  HA1 GLY A  77      47.760  58.120  26.580  1.00  0.00           H  
ATOM   1184  HA2 GLY A  77      46.170  57.380  26.970  1.00  0.00           H  
ATOM   1185  N   PHE A  78      47.950  55.430  26.610  1.00  0.00           N  
ATOM   1186  CA  PHE A  78      48.490  54.020  26.610  1.00  0.00           C  
ATOM   1187  C   PHE A  78      49.340  53.630  25.340  1.00  0.00           C  
ATOM   1188  O   PHE A  78      49.020  54.190  24.270  1.00  0.00           O  
ATOM   1189  CB  PHE A  78      47.200  53.140  26.740  1.00  0.00           C  
ATOM   1190  CG  PHE A  78      46.210  53.550  27.820  1.00  0.00           C  
ATOM   1191  CD1 PHE A  78      45.110  54.420  27.600  1.00  0.00           C  
ATOM   1192  CD2 PHE A  78      46.480  53.260  29.150  1.00  0.00           C  
ATOM   1193  CE1 PHE A  78      44.470  55.090  28.680  1.00  0.00           C  
ATOM   1194  CE2 PHE A  78      45.980  54.000  30.230  1.00  0.00           C  
ATOM   1195  CZ  PHE A  78      44.880  54.860  30.010  1.00  0.00           C  
ATOM   1196  H   PHE A  78      47.520  55.750  25.750  1.00  0.00           H  
ATOM   1197  HA  PHE A  78      49.140  53.870  27.470  1.00  0.00           H  
ATOM   1198  HB1 PHE A  78      47.570  52.150  27.030  1.00  0.00           H  
ATOM   1199  HB2 PHE A  78      46.730  53.180  25.760  1.00  0.00           H  
ATOM   1200  HD1 PHE A  78      44.830  54.650  26.590  1.00  0.00           H  
ATOM   1201  HD2 PHE A  78      47.290  52.580  29.380  1.00  0.00           H  
ATOM   1202  HE1 PHE A  78      43.740  55.840  28.440  1.00  0.00           H  
ATOM   1203  HE2 PHE A  78      46.430  53.980  31.210  1.00  0.00           H  
ATOM   1204  HZ  PHE A  78      44.510  55.410  30.870  1.00  0.00           H  
ATOM   1205  N   LEU A  79      50.340  52.810  25.360  1.00  0.00           N  
ATOM   1206  CA  LEU A  79      51.090  52.200  24.230  1.00  0.00           C  
ATOM   1207  C   LEU A  79      50.870  50.710  24.250  1.00  0.00           C  
ATOM   1208  O   LEU A  79      51.190  50.000  25.210  1.00  0.00           O  
ATOM   1209  CB  LEU A  79      52.540  52.620  24.460  1.00  0.00           C  
ATOM   1210  CG  LEU A  79      53.570  52.440  23.350  1.00  0.00           C  
ATOM   1211  CD1 LEU A  79      53.220  53.030  21.980  1.00  0.00           C  
ATOM   1212  CD2 LEU A  79      54.920  52.900  23.890  1.00  0.00           C  
ATOM   1213  H   LEU A  79      50.560  52.450  26.280  1.00  0.00           H  
ATOM   1214  HA  LEU A  79      50.700  52.540  23.270  1.00  0.00           H  
ATOM   1215  HB1 LEU A  79      52.990  52.080  25.300  1.00  0.00           H  
ATOM   1216  HB2 LEU A  79      52.590  53.640  24.830  1.00  0.00           H  
ATOM   1217  HG  LEU A  79      53.540  51.350  23.270  1.00  0.00           H  
ATOM   1218 HD11 LEU A  79      52.960  54.070  22.170  1.00  0.00           H  
ATOM   1219 HD12 LEU A  79      54.070  53.070  21.310  1.00  0.00           H  
ATOM   1220 HD13 LEU A  79      52.530  52.390  21.430  1.00  0.00           H  
ATOM   1221 HD21 LEU A  79      55.140  52.570  24.900  1.00  0.00           H  
ATOM   1222 HD22 LEU A  79      55.690  52.670  23.160  1.00  0.00           H  
ATOM   1223 HD23 LEU A  79      55.070  53.980  23.950  1.00  0.00           H  
ATOM   1224  N   CYS A  80      50.420  50.260  23.110  1.00  0.00           N  
ATOM   1225  CA  CYS A  80      49.900  48.890  23.000  1.00  0.00           C  
ATOM   1226  C   CYS A  80      50.790  48.120  21.950  1.00  0.00           C  
ATOM   1227  O   CYS A  80      50.940  48.560  20.800  1.00  0.00           O  
ATOM   1228  CB  CYS A  80      48.390  48.840  22.500  1.00  0.00           C  
ATOM   1229  SG  CYS A  80      47.670  47.310  23.120  1.00  0.00           S  
ATOM   1230  H   CYS A  80      50.230  50.900  22.350  1.00  0.00           H  
ATOM   1231  HA  CYS A  80      49.920  48.290  23.910  1.00  0.00           H  
ATOM   1232  HB1 CYS A  80      48.320  48.970  21.420  1.00  0.00           H  
ATOM   1233  HB2 CYS A  80      47.880  49.630  23.050  1.00  0.00           H  
ATOM   1234  HG  CYS A  80      48.150  47.160  24.350  1.00  0.00           H  
ATOM   1235  N   VAL A  81      51.640  47.200  22.450  1.00  0.00           N  
ATOM   1236  CA  VAL A  81      52.860  46.540  21.830  1.00  0.00           C  
ATOM   1237  C   VAL A  81      52.690  45.070  21.470  1.00  0.00           C  
ATOM   1238  O   VAL A  81      52.220  44.390  22.360  1.00  0.00           O  
ATOM   1239  CB  VAL A  81      54.130  46.760  22.660  1.00  0.00           C  
ATOM   1240  CG1 VAL A  81      55.370  46.460  21.820  1.00  0.00           C  
ATOM   1241  CG2 VAL A  81      54.140  48.170  23.370  1.00  0.00           C  
ATOM   1242  H   VAL A  81      51.470  46.850  23.380  1.00  0.00           H  
ATOM   1243  HA  VAL A  81      53.090  47.000  20.870  1.00  0.00           H  
ATOM   1244  HB  VAL A  81      54.140  45.980  23.430  1.00  0.00           H  
ATOM   1245 HG11 VAL A  81      55.350  45.510  21.290  1.00  0.00           H  
ATOM   1246 HG12 VAL A  81      55.530  47.250  21.080  1.00  0.00           H  
ATOM   1247 HG13 VAL A  81      56.180  46.480  22.550  1.00  0.00           H  
ATOM   1248 HG21 VAL A  81      53.800  48.870  22.610  1.00  0.00           H  
ATOM   1249 HG22 VAL A  81      53.350  48.210  24.110  1.00  0.00           H  
ATOM   1250 HG23 VAL A  81      55.130  48.480  23.720  1.00  0.00           H  
ATOM   1251  N   PHE A  82      53.180  44.620  20.300  1.00  0.00           N  
ATOM   1252  CA  PHE A  82      53.230  43.230  19.920  1.00  0.00           C  
ATOM   1253  C   PHE A  82      54.600  42.890  19.240  1.00  0.00           C  
ATOM   1254  O   PHE A  82      55.220  43.810  18.730  1.00  0.00           O  
ATOM   1255  CB  PHE A  82      52.150  42.930  18.930  1.00  0.00           C  
ATOM   1256  CG  PHE A  82      52.210  43.830  17.670  1.00  0.00           C  
ATOM   1257  CD1 PHE A  82      52.950  43.160  16.580  1.00  0.00           C  
ATOM   1258  CD2 PHE A  82      51.460  44.970  17.490  1.00  0.00           C  
ATOM   1259  CE1 PHE A  82      52.970  43.900  15.400  1.00  0.00           C  
ATOM   1260  CE2 PHE A  82      51.610  45.680  16.330  1.00  0.00           C  
ATOM   1261  CZ  PHE A  82      52.350  45.150  15.280  1.00  0.00           C  
ATOM   1262  H   PHE A  82      53.570  45.160  19.550  1.00  0.00           H  
ATOM   1263  HA  PHE A  82      53.040  42.620  20.800  1.00  0.00           H  
ATOM   1264  HB1 PHE A  82      51.170  43.060  19.390  1.00  0.00           H  
ATOM   1265  HB2 PHE A  82      52.150  41.860  18.740  1.00  0.00           H  
ATOM   1266  HD1 PHE A  82      53.460  42.210  16.640  1.00  0.00           H  
ATOM   1267  HD2 PHE A  82      50.950  45.470  18.300  1.00  0.00           H  
ATOM   1268  HE1 PHE A  82      53.450  43.420  14.560  1.00  0.00           H  
ATOM   1269  HE2 PHE A  82      51.150  46.660  16.260  1.00  0.00           H  
ATOM   1270  HZ  PHE A  82      52.370  45.720  14.360  1.00  0.00           H  
ATOM   1271  N   ALA A  83      55.080  41.620  19.260  1.00  0.00           N  
ATOM   1272  CA  ALA A  83      56.320  41.170  18.650  1.00  0.00           C  
ATOM   1273  C   ALA A  83      56.100  40.820  17.190  1.00  0.00           C  
ATOM   1274  O   ALA A  83      55.230  39.970  16.940  1.00  0.00           O  
ATOM   1275  CB  ALA A  83      56.990  39.990  19.390  1.00  0.00           C  
ATOM   1276  H   ALA A  83      54.490  40.880  19.620  1.00  0.00           H  
ATOM   1277  HA  ALA A  83      56.990  42.030  18.560  1.00  0.00           H  
ATOM   1278  HB1 ALA A  83      56.370  39.100  19.270  1.00  0.00           H  
ATOM   1279  HB2 ALA A  83      57.990  39.710  19.080  1.00  0.00           H  
ATOM   1280  HB3 ALA A  83      57.040  40.250  20.450  1.00  0.00           H  
ATOM   1281  N   ILE A  84      56.860  41.260  16.180  1.00  0.00           N  
ATOM   1282  CA  ILE A  84      56.470  41.150  14.730  1.00  0.00           C  
ATOM   1283  C   ILE A  84      56.760  39.800  14.060  1.00  0.00           C  
ATOM   1284  O   ILE A  84      56.340  39.610  12.920  1.00  0.00           O  
ATOM   1285  CB  ILE A  84      57.160  42.220  13.860  1.00  0.00           C  
ATOM   1286  CG1 ILE A  84      58.710  41.940  13.800  1.00  0.00           C  
ATOM   1287  CG2 ILE A  84      56.780  43.620  14.290  1.00  0.00           C  
ATOM   1288  CD  ILE A  84      59.240  42.020  12.390  1.00  0.00           C  
ATOM   1289  H   ILE A  84      57.490  41.990  16.490  1.00  0.00           H  
ATOM   1290  HA  ILE A  84      55.390  41.270  14.740  1.00  0.00           H  
ATOM   1291  HB  ILE A  84      56.840  42.140  12.820  1.00  0.00           H  
ATOM   1292 HG11 ILE A  84      59.010  41.020  14.300  1.00  0.00           H  
ATOM   1293 HG12 ILE A  84      59.220  42.810  14.220  1.00  0.00           H  
ATOM   1294 HG21 ILE A  84      56.600  43.640  15.370  1.00  0.00           H  
ATOM   1295 HG22 ILE A  84      57.450  44.410  13.950  1.00  0.00           H  
ATOM   1296 HG23 ILE A  84      55.800  43.800  13.850  1.00  0.00           H  
ATOM   1297  HD1 ILE A  84      60.330  41.970  12.390  1.00  0.00           H  
ATOM   1298  HD2 ILE A  84      58.830  41.240  11.750  1.00  0.00           H  
ATOM   1299  HD3 ILE A  84      59.020  43.030  12.030  1.00  0.00           H  
ATOM   1300  N   ASN A  85      57.490  38.940  14.740  1.00  0.00           N  
ATOM   1301  CA  ASN A  85      57.780  37.550  14.480  1.00  0.00           C  
ATOM   1302  C   ASN A  85      56.710  36.550  15.110  1.00  0.00           C  
ATOM   1303  O   ASN A  85      57.010  35.370  15.220  1.00  0.00           O  
ATOM   1304  CB  ASN A  85      59.200  37.330  14.990  1.00  0.00           C  
ATOM   1305  CG  ASN A  85      59.450  37.420  16.510  1.00  0.00           C  
ATOM   1306  ND2 ASN A  85      60.600  37.010  17.050  1.00  0.00           N  
ATOM   1307  OD1 ASN A  85      58.530  37.710  17.270  1.00  0.00           O  
ATOM   1308  H   ASN A  85      57.690  39.320  15.660  1.00  0.00           H  
ATOM   1309  HA  ASN A  85      57.750  37.460  13.400  1.00  0.00           H  
ATOM   1310  HB1 ASN A  85      59.950  37.880  14.420  1.00  0.00           H  
ATOM   1311  HB2 ASN A  85      59.470  36.360  14.570  1.00  0.00           H  
ATOM   1312 HD21 ASN A  85      61.350  36.890  16.390  1.00  0.00           H  
ATOM   1313 HD22 ASN A  85      60.700  36.860  18.040  1.00  0.00           H  
ATOM   1314  N   ASN A  86      55.650  37.100  15.740  1.00  0.00           N  
ATOM   1315  CA  ASN A  86      54.670  36.330  16.510  1.00  0.00           C  
ATOM   1316  C   ASN A  86      53.280  37.030  16.430  1.00  0.00           C  
ATOM   1317  O   ASN A  86      52.890  37.720  17.400  1.00  0.00           O  
ATOM   1318  CB  ASN A  86      55.190  36.320  17.990  1.00  0.00           C  
ATOM   1319  CG  ASN A  86      54.350  35.480  19.040  1.00  0.00           C  
ATOM   1320  ND2 ASN A  86      54.240  34.190  18.810  1.00  0.00           N  
ATOM   1321  OD1 ASN A  86      53.640  36.060  19.770  1.00  0.00           O  
ATOM   1322  H   ASN A  86      55.690  38.100  15.880  1.00  0.00           H  
ATOM   1323  HA  ASN A  86      54.610  35.280  16.210  1.00  0.00           H  
ATOM   1324  HB1 ASN A  86      55.320  37.370  18.260  1.00  0.00           H  
ATOM   1325  HB2 ASN A  86      56.190  35.910  18.040  1.00  0.00           H  
ATOM   1326 HD21 ASN A  86      54.900  33.690  18.220  1.00  0.00           H  
ATOM   1327 HD22 ASN A  86      53.710  33.620  19.450  1.00  0.00           H  
ATOM   1328  N   THR A  87      52.470  36.920  15.340  1.00  0.00           N  
ATOM   1329  CA  THR A  87      51.020  37.120  15.220  1.00  0.00           C  
ATOM   1330  C   THR A  87      50.130  36.760  16.430  1.00  0.00           C  
ATOM   1331  O   THR A  87      49.070  37.390  16.660  1.00  0.00           O  
ATOM   1332  CB  THR A  87      50.530  36.440  13.920  1.00  0.00           C  
ATOM   1333  CG2 THR A  87      49.240  37.050  13.260  1.00  0.00           C  
ATOM   1334  OG1 THR A  87      51.530  36.300  12.910  1.00  0.00           O  
ATOM   1335  H   THR A  87      52.890  36.510  14.520  1.00  0.00           H  
ATOM   1336  HA  THR A  87      50.820  38.170  15.000  1.00  0.00           H  
ATOM   1337  HB  THR A  87      50.140  35.460  14.170  1.00  0.00           H  
ATOM   1338  HG1 THR A  87      51.150  36.390  12.030  1.00  0.00           H  
ATOM   1339 HG21 THR A  87      48.460  37.160  14.010  1.00  0.00           H  
ATOM   1340 HG22 THR A  87      49.290  38.070  12.880  1.00  0.00           H  
ATOM   1341 HG23 THR A  87      48.980  36.330  12.480  1.00  0.00           H  
ATOM   1342  N   LYS A  88      50.580  35.700  17.200  1.00  0.00           N  
ATOM   1343  CA  LYS A  88      49.920  35.320  18.480  1.00  0.00           C  
ATOM   1344  C   LYS A  88      49.800  36.470  19.550  1.00  0.00           C  
ATOM   1345  O   LYS A  88      48.810  36.530  20.270  1.00  0.00           O  
ATOM   1346  CB  LYS A  88      50.640  34.110  19.090  1.00  0.00           C  
ATOM   1347  CG  LYS A  88      49.700  33.090  19.630  1.00  0.00           C  
ATOM   1348  CD  LYS A  88      50.240  31.810  20.190  1.00  0.00           C  
ATOM   1349  CE  LYS A  88      49.140  30.780  20.560  1.00  0.00           C  
ATOM   1350  NZ  LYS A  88      49.560  29.500  21.040  1.00  0.00           N1+
ATOM   1351  H   LYS A  88      51.410  35.190  16.940  1.00  0.00           H  
ATOM   1352  HA  LYS A  88      48.920  35.020  18.150  1.00  0.00           H  
ATOM   1353  HB1 LYS A  88      51.260  34.440  19.930  1.00  0.00           H  
ATOM   1354  HB2 LYS A  88      51.310  33.740  18.320  1.00  0.00           H  
ATOM   1355  HG1 LYS A  88      49.010  32.860  18.820  1.00  0.00           H  
ATOM   1356  HG2 LYS A  88      49.010  33.470  20.390  1.00  0.00           H  
ATOM   1357  HD1 LYS A  88      50.820  32.050  21.080  1.00  0.00           H  
ATOM   1358  HD2 LYS A  88      50.780  31.400  19.330  1.00  0.00           H  
ATOM   1359  HE1 LYS A  88      48.520  30.510  19.710  1.00  0.00           H  
ATOM   1360  HE2 LYS A  88      48.540  31.230  21.350  1.00  0.00           H  
ATOM   1361  HZ1 LYS A  88      48.820  28.850  21.220  1.00  0.00           H  
ATOM   1362  HZ2 LYS A  88      50.100  28.990  20.350  1.00  0.00           H  
ATOM   1363  HZ3 LYS A  88      50.210  29.670  21.800  1.00  0.00           H  
ATOM   1364  N   SER A  89      50.820  37.300  19.550  1.00  0.00           N  
ATOM   1365  CA  SER A  89      50.910  38.570  20.340  1.00  0.00           C  
ATOM   1366  C   SER A  89      50.170  39.730  19.660  1.00  0.00           C  
ATOM   1367  O   SER A  89      49.670  40.640  20.400  1.00  0.00           O  
ATOM   1368  CB  SER A  89      52.360  38.930  20.650  1.00  0.00           C  
ATOM   1369  OG  SER A  89      53.200  39.330  19.650  1.00  0.00           O  
ATOM   1370  H   SER A  89      51.570  37.060  18.930  1.00  0.00           H  
ATOM   1371  HA  SER A  89      50.370  38.350  21.270  1.00  0.00           H  
ATOM   1372  HB1 SER A  89      52.720  38.030  21.160  1.00  0.00           H  
ATOM   1373  HB2 SER A  89      52.190  39.720  21.380  1.00  0.00           H  
ATOM   1374  HG  SER A  89      53.450  38.590  19.100  1.00  0.00           H  
ATOM   1375  N   PHE A  90      50.140  39.840  18.330  1.00  0.00           N  
ATOM   1376  CA  PHE A  90      49.390  40.900  17.490  1.00  0.00           C  
ATOM   1377  C   PHE A  90      47.840  40.730  17.710  1.00  0.00           C  
ATOM   1378  O   PHE A  90      47.140  41.770  17.870  1.00  0.00           O  
ATOM   1379  CB  PHE A  90      49.740  40.830  15.970  1.00  0.00           C  
ATOM   1380  CG  PHE A  90      49.070  41.800  15.070  1.00  0.00           C  
ATOM   1381  CD1 PHE A  90      48.370  41.280  13.970  1.00  0.00           C  
ATOM   1382  CD2 PHE A  90      49.150  43.180  15.230  1.00  0.00           C  
ATOM   1383  CE1 PHE A  90      47.660  42.090  13.060  1.00  0.00           C  
ATOM   1384  CE2 PHE A  90      48.390  43.970  14.390  1.00  0.00           C  
ATOM   1385  CZ  PHE A  90      47.550  43.430  13.360  1.00  0.00           C  
ATOM   1386  H   PHE A  90      50.680  39.210  17.750  1.00  0.00           H  
ATOM   1387  HA  PHE A  90      49.710  41.860  17.890  1.00  0.00           H  
ATOM   1388  HB1 PHE A  90      49.600  39.800  15.650  1.00  0.00           H  
ATOM   1389  HB2 PHE A  90      50.800  41.070  15.970  1.00  0.00           H  
ATOM   1390  HD1 PHE A  90      48.330  40.220  13.750  1.00  0.00           H  
ATOM   1391  HD2 PHE A  90      49.610  43.630  16.090  1.00  0.00           H  
ATOM   1392  HE1 PHE A  90      47.010  41.700  12.290  1.00  0.00           H  
ATOM   1393  HE2 PHE A  90      48.230  45.010  14.640  1.00  0.00           H  
ATOM   1394  HZ  PHE A  90      46.850  43.980  12.740  1.00  0.00           H  
ATOM   1395  N   GLU A  91      47.340  39.490  17.690  1.00  0.00           N  
ATOM   1396  CA  GLU A  91      45.930  39.190  18.080  1.00  0.00           C  
ATOM   1397  C   GLU A  91      45.620  39.340  19.540  1.00  0.00           C  
ATOM   1398  O   GLU A  91      44.460  39.310  19.990  1.00  0.00           O  
ATOM   1399  CB  GLU A  91      45.770  37.740  17.530  1.00  0.00           C  
ATOM   1400  CG  GLU A  91      45.780  37.580  16.010  1.00  0.00           C  
ATOM   1401  CD  GLU A  91      44.580  38.140  15.290  1.00  0.00           C  
ATOM   1402  OE1 GLU A  91      44.640  39.150  14.530  1.00  0.00           O  
ATOM   1403  OE2 GLU A  91      43.490  37.630  15.630  1.00  0.00           O1-
ATOM   1404  H   GLU A  91      47.950  38.710  17.500  1.00  0.00           H  
ATOM   1405  HA  GLU A  91      45.290  39.850  17.500  1.00  0.00           H  
ATOM   1406  HB1 GLU A  91      44.840  37.330  17.930  1.00  0.00           H  
ATOM   1407  HB2 GLU A  91      46.480  37.080  18.030  1.00  0.00           H  
ATOM   1408  HG1 GLU A  91      45.820  36.500  15.860  1.00  0.00           H  
ATOM   1409  HG2 GLU A  91      46.770  37.800  15.630  1.00  0.00           H  
ATOM   1410  N   ASP A  92      46.610  39.530  20.430  1.00  0.00           N  
ATOM   1411  CA  ASP A  92      46.270  39.850  21.770  1.00  0.00           C  
ATOM   1412  C   ASP A  92      45.910  41.320  22.110  1.00  0.00           C  
ATOM   1413  O   ASP A  92      45.350  41.560  23.150  1.00  0.00           O  
ATOM   1414  CB  ASP A  92      47.300  39.330  22.790  1.00  0.00           C  
ATOM   1415  CG  ASP A  92      47.460  37.770  22.930  1.00  0.00           C  
ATOM   1416  OD1 ASP A  92      46.540  37.040  22.520  1.00  0.00           O  
ATOM   1417  OD2 ASP A  92      48.410  37.380  23.560  1.00  0.00           O1-
ATOM   1418  H   ASP A  92      47.570  39.470  20.110  1.00  0.00           H  
ATOM   1419  HA  ASP A  92      45.380  39.300  22.060  1.00  0.00           H  
ATOM   1420  HB1 ASP A  92      46.960  39.640  23.780  1.00  0.00           H  
ATOM   1421  HB2 ASP A  92      48.250  39.790  22.540  1.00  0.00           H  
ATOM   1422  N   ILE A  93      46.060  42.210  21.150  1.00  0.00           N  
ATOM   1423  CA  ILE A  93      45.790  43.700  21.240  1.00  0.00           C  
ATOM   1424  C   ILE A  93      44.360  43.950  21.470  1.00  0.00           C  
ATOM   1425  O   ILE A  93      44.050  44.960  22.210  1.00  0.00           O  
ATOM   1426  CB  ILE A  93      46.290  44.370  19.910  1.00  0.00           C  
ATOM   1427  CG1 ILE A  93      47.810  44.300  19.650  1.00  0.00           C  
ATOM   1428  CG2 ILE A  93      45.880  45.810  19.880  1.00  0.00           C  
ATOM   1429  CD  ILE A  93      48.740  45.020  20.620  1.00  0.00           C  
ATOM   1430  H   ILE A  93      46.550  41.880  20.330  1.00  0.00           H  
ATOM   1431  HA  ILE A  93      46.300  44.210  22.050  1.00  0.00           H  
ATOM   1432  HB  ILE A  93      45.730  43.790  19.180  1.00  0.00           H  
ATOM   1433 HG11 ILE A  93      47.810  44.650  18.620  1.00  0.00           H  
ATOM   1434 HG12 ILE A  93      48.100  43.250  19.700  1.00  0.00           H  
ATOM   1435 HG21 ILE A  93      44.800  45.970  19.860  1.00  0.00           H  
ATOM   1436 HG22 ILE A  93      46.270  46.480  20.640  1.00  0.00           H  
ATOM   1437 HG23 ILE A  93      46.270  46.140  18.920  1.00  0.00           H  
ATOM   1438  HD1 ILE A  93      48.420  46.060  20.670  1.00  0.00           H  
ATOM   1439  HD2 ILE A  93      48.720  44.470  21.560  1.00  0.00           H  
ATOM   1440  HD3 ILE A  93      49.760  45.110  20.240  1.00  0.00           H  
ATOM   1441  N   HIS A  94      43.480  43.070  20.960  1.00  0.00           N  
ATOM   1442  CA  HIS A  94      42.000  43.120  21.220  1.00  0.00           C  
ATOM   1443  C   HIS A  94      41.760  43.040  22.730  1.00  0.00           C  
ATOM   1444  O   HIS A  94      40.850  43.790  23.200  1.00  0.00           O  
ATOM   1445  CB  HIS A  94      41.480  41.840  20.640  1.00  0.00           C  
ATOM   1446  CG  HIS A  94      40.970  42.080  19.280  1.00  0.00           C  
ATOM   1447  CD2 HIS A  94      39.700  41.810  18.800  1.00  0.00           C  
ATOM   1448  ND1 HIS A  94      41.650  42.610  18.160  1.00  0.00           N  
ATOM   1449  CE1 HIS A  94      40.800  42.620  17.170  1.00  0.00           C  
ATOM   1450  NE2 HIS A  94      39.550  42.250  17.530  1.00  0.00           N  
ATOM   1451  H   HIS A  94      43.900  42.440  20.290  1.00  0.00           H  
ATOM   1452  HA  HIS A  94      41.610  44.080  20.880  1.00  0.00           H  
ATOM   1453  HB1 HIS A  94      40.710  41.320  21.210  1.00  0.00           H  
ATOM   1454  HB2 HIS A  94      42.330  41.200  20.420  1.00  0.00           H  
ATOM   1455  HD1 HIS A  94      42.640  42.710  18.000  1.00  0.00           H  
ATOM   1456  HD2 HIS A  94      38.890  41.580  19.480  1.00  0.00           H  
ATOM   1457  HE1 HIS A  94      41.000  43.280  16.340  1.00  0.00           H  
ATOM   1458  N   HIS A  95      42.600  42.310  23.500  1.00  0.00           N  
ATOM   1459  CA  HIS A  95      42.310  42.210  24.940  1.00  0.00           C  
ATOM   1460  C   HIS A  95      42.840  43.320  25.730  1.00  0.00           C  
ATOM   1461  O   HIS A  95      42.290  43.740  26.740  1.00  0.00           O  
ATOM   1462  CB  HIS A  95      42.760  40.860  25.500  1.00  0.00           C  
ATOM   1463  CG  HIS A  95      42.890  40.580  26.970  1.00  0.00           C  
ATOM   1464  CD2 HIS A  95      43.900  41.100  27.660  1.00  0.00           C  
ATOM   1465  ND1 HIS A  95      42.300  39.560  27.650  1.00  0.00           N  
ATOM   1466  CE1 HIS A  95      42.900  39.590  28.870  1.00  0.00           C  
ATOM   1467  NE2 HIS A  95      43.880  40.510  28.890  1.00  0.00           N  
ATOM   1468  H   HIS A  95      43.310  41.680  23.160  1.00  0.00           H  
ATOM   1469  HA  HIS A  95      41.240  42.380  25.010  1.00  0.00           H  
ATOM   1470  HB1 HIS A  95      43.700  40.640  25.010  1.00  0.00           H  
ATOM   1471  HB2 HIS A  95      42.070  40.070  25.190  1.00  0.00           H  
ATOM   1472  HD2 HIS A  95      44.580  41.860  27.310  1.00  0.00           H  
ATOM   1473  HE1 HIS A  95      42.730  38.880  29.660  1.00  0.00           H  
ATOM   1474  HE2 HIS A  95      44.580  40.590  29.610  1.00  0.00           H  
ATOM   1475  N   TYR A  96      43.950  43.910  25.300  1.00  0.00           N  
ATOM   1476  CA  TYR A  96      44.580  45.060  25.990  1.00  0.00           C  
ATOM   1477  C   TYR A  96      43.840  46.380  25.700  1.00  0.00           C  
ATOM   1478  O   TYR A  96      43.490  47.190  26.610  1.00  0.00           O  
ATOM   1479  CB  TYR A  96      46.030  45.070  25.520  1.00  0.00           C  
ATOM   1480  CG  TYR A  96      46.860  43.880  25.940  1.00  0.00           C  
ATOM   1481  CD1 TYR A  96      47.260  43.010  25.030  1.00  0.00           C  
ATOM   1482  CD2 TYR A  96      47.040  43.660  27.360  1.00  0.00           C  
ATOM   1483  CE1 TYR A  96      47.820  41.800  25.400  1.00  0.00           C  
ATOM   1484  CE2 TYR A  96      47.560  42.420  27.700  1.00  0.00           C  
ATOM   1485  CZ  TYR A  96      47.940  41.490  26.780  1.00  0.00           C  
ATOM   1486  OH  TYR A  96      48.530  40.290  27.200  1.00  0.00           O  
ATOM   1487  H   TYR A  96      44.350  43.630  24.410  1.00  0.00           H  
ATOM   1488  HA  TYR A  96      44.560  44.850  27.060  1.00  0.00           H  
ATOM   1489  HB1 TYR A  96      46.530  45.940  25.950  1.00  0.00           H  
ATOM   1490  HB2 TYR A  96      46.020  45.170  24.440  1.00  0.00           H  
ATOM   1491  HD1 TYR A  96      47.160  43.260  23.980  1.00  0.00           H  
ATOM   1492  HD2 TYR A  96      46.750  44.410  28.070  1.00  0.00           H  
ATOM   1493  HE1 TYR A  96      48.260  41.130  24.680  1.00  0.00           H  
ATOM   1494  HE2 TYR A  96      47.680  42.140  28.740  1.00  0.00           H  
ATOM   1495  HH  TYR A  96      48.830  40.320  28.110  1.00  0.00           H  
ATOM   1496  N   ARG A  97      43.240  46.610  24.540  1.00  0.00           N  
ATOM   1497  CA  ARG A  97      42.200  47.710  24.280  1.00  0.00           C  
ATOM   1498  C   ARG A  97      40.970  47.670  25.230  1.00  0.00           C  
ATOM   1499  O   ARG A  97      40.500  48.670  25.720  1.00  0.00           O  
ATOM   1500  CB  ARG A  97      41.810  47.760  22.780  1.00  0.00           C  
ATOM   1501  CG  ARG A  97      40.950  48.990  22.490  1.00  0.00           C  
ATOM   1502  CD  ARG A  97      40.800  49.200  20.950  1.00  0.00           C  
ATOM   1503  NE  ARG A  97      40.070  50.370  20.550  1.00  0.00           N  
ATOM   1504  CZ  ARG A  97      38.770  50.440  20.350  1.00  0.00           C  
ATOM   1505  NH1 ARG A  97      37.950  49.460  20.390  1.00  0.00           N1+
ATOM   1506  NH2 ARG A  97      38.210  51.580  20.080  1.00  0.00           N  
ATOM   1507  H   ARG A  97      43.530  45.940  23.850  1.00  0.00           H  
ATOM   1508  HA  ARG A  97      42.710  48.630  24.600  1.00  0.00           H  
ATOM   1509  HB1 ARG A  97      41.410  46.750  22.680  1.00  0.00           H  
ATOM   1510  HB2 ARG A  97      42.670  47.790  22.120  1.00  0.00           H  
ATOM   1511  HG1 ARG A  97      41.340  49.870  23.000  1.00  0.00           H  
ATOM   1512  HG2 ARG A  97      39.950  48.720  22.820  1.00  0.00           H  
ATOM   1513  HD1 ARG A  97      40.350  48.370  20.410  1.00  0.00           H  
ATOM   1514  HD2 ARG A  97      41.740  49.140  20.400  1.00  0.00           H  
ATOM   1515  HE  ARG A  97      40.530  51.240  20.320  1.00  0.00           H  
ATOM   1516 HH11 ARG A  97      38.220  48.500  20.310  1.00  0.00           H  
ATOM   1517 HH12 ARG A  97      36.970  49.690  20.540  1.00  0.00           H  
ATOM   1518 HH21 ARG A  97      38.740  52.390  20.340  1.00  0.00           H  
ATOM   1519 HH22 ARG A  97      37.240  51.620  19.800  1.00  0.00           H  
ATOM   1520  N   GLU A  98      40.510  46.460  25.590  1.00  0.00           N  
ATOM   1521  CA  GLU A  98      39.380  46.180  26.440  1.00  0.00           C  
ATOM   1522  C   GLU A  98      39.780  46.470  27.870  1.00  0.00           C  
ATOM   1523  O   GLU A  98      38.970  46.940  28.680  1.00  0.00           O  
ATOM   1524  CB  GLU A  98      38.750  44.830  26.160  1.00  0.00           C  
ATOM   1525  CG  GLU A  98      37.460  44.590  26.870  1.00  0.00           C  
ATOM   1526  CD  GLU A  98      37.120  43.100  26.710  1.00  0.00           C  
ATOM   1527  OE1 GLU A  98      37.240  42.350  27.710  1.00  0.00           O  
ATOM   1528  OE2 GLU A  98      36.860  42.630  25.580  1.00  0.00           O1-
ATOM   1529  H   GLU A  98      40.960  45.650  25.170  1.00  0.00           H  
ATOM   1530  HA  GLU A  98      38.510  46.770  26.180  1.00  0.00           H  
ATOM   1531  HB1 GLU A  98      39.430  44.200  26.730  1.00  0.00           H  
ATOM   1532  HB2 GLU A  98      38.710  44.510  25.120  1.00  0.00           H  
ATOM   1533  HG1 GLU A  98      36.680  45.200  26.400  1.00  0.00           H  
ATOM   1534  HG2 GLU A  98      37.580  44.790  27.940  1.00  0.00           H  
ATOM   1535  N   GLN A  99      41.080  46.330  28.150  1.00  0.00           N  
ATOM   1536  CA  GLN A  99      41.720  46.660  29.390  1.00  0.00           C  
ATOM   1537  C   GLN A  99      41.700  48.220  29.620  1.00  0.00           C  
ATOM   1538  O   GLN A  99      41.410  48.770  30.700  1.00  0.00           O  
ATOM   1539  CB  GLN A  99      43.140  46.050  29.490  1.00  0.00           C  
ATOM   1540  CG  GLN A  99      43.550  45.940  30.980  1.00  0.00           C  
ATOM   1541  CD  GLN A  99      45.020  45.610  31.200  1.00  0.00           C  
ATOM   1542  NE2 GLN A  99      45.490  45.860  32.420  1.00  0.00           N  
ATOM   1543  OE1 GLN A  99      45.740  45.140  30.360  1.00  0.00           O  
ATOM   1544  H   GLN A  99      41.620  45.960  27.380  1.00  0.00           H  
ATOM   1545  HA  GLN A  99      41.170  46.260  30.240  1.00  0.00           H  
ATOM   1546  HB1 GLN A  99      43.790  46.800  29.050  1.00  0.00           H  
ATOM   1547  HB2 GLN A  99      43.340  45.100  28.990  1.00  0.00           H  
ATOM   1548  HG1 GLN A  99      42.900  45.230  31.490  1.00  0.00           H  
ATOM   1549  HG2 GLN A  99      43.260  46.930  31.310  1.00  0.00           H  
ATOM   1550 HE21 GLN A  99      44.840  46.090  33.150  1.00  0.00           H  
ATOM   1551 HE22 GLN A  99      46.430  45.730  32.760  1.00  0.00           H  
ATOM   1552  N   ILE A 100      41.980  48.960  28.620  1.00  0.00           N  
ATOM   1553  CA  ILE A 100      41.930  50.420  28.570  1.00  0.00           C  
ATOM   1554  C   ILE A 100      40.440  50.850  28.680  1.00  0.00           C  
ATOM   1555  O   ILE A 100      40.060  51.710  29.440  1.00  0.00           O  
ATOM   1556  CB  ILE A 100      42.710  50.810  27.290  1.00  0.00           C  
ATOM   1557  CG1 ILE A 100      44.190  50.370  27.290  1.00  0.00           C  
ATOM   1558  CG2 ILE A 100      42.530  52.250  26.860  1.00  0.00           C  
ATOM   1559  CD  ILE A 100      44.940  50.570  25.940  1.00  0.00           C  
ATOM   1560  H   ILE A 100      42.170  48.470  27.770  1.00  0.00           H  
ATOM   1561  HA  ILE A 100      42.460  50.790  29.450  1.00  0.00           H  
ATOM   1562  HB  ILE A 100      42.120  50.310  26.520  1.00  0.00           H  
ATOM   1563 HG11 ILE A 100      44.240  49.310  27.560  1.00  0.00           H  
ATOM   1564 HG12 ILE A 100      44.680  50.900  28.100  1.00  0.00           H  
ATOM   1565 HG21 ILE A 100      41.490  52.530  27.050  1.00  0.00           H  
ATOM   1566 HG22 ILE A 100      43.200  52.860  27.470  1.00  0.00           H  
ATOM   1567 HG23 ILE A 100      42.820  52.350  25.820  1.00  0.00           H  
ATOM   1568  HD1 ILE A 100      44.390  49.950  25.230  1.00  0.00           H  
ATOM   1569  HD2 ILE A 100      45.150  51.620  25.720  1.00  0.00           H  
ATOM   1570  HD3 ILE A 100      45.910  50.060  25.940  1.00  0.00           H  
ATOM   1571  N   LYS A 101      39.530  50.250  27.900  1.00  0.00           N  
ATOM   1572  CA  LYS A 101      38.080  50.550  28.030  1.00  0.00           C  
ATOM   1573  C   LYS A 101      37.470  50.440  29.450  1.00  0.00           C  
ATOM   1574  O   LYS A 101      36.550  51.190  29.790  1.00  0.00           O  
ATOM   1575  CB  LYS A 101      37.280  49.770  27.000  1.00  0.00           C  
ATOM   1576  CG  LYS A 101      35.820  50.180  26.860  1.00  0.00           C  
ATOM   1577  CD  LYS A 101      35.050  49.610  25.710  1.00  0.00           C  
ATOM   1578  CE  LYS A 101      33.640  50.200  25.750  1.00  0.00           C  
ATOM   1579  NZ  LYS A 101      32.790  49.860  24.580  1.00  0.00           N1+
ATOM   1580  H   LYS A 101      39.820  49.560  27.210  1.00  0.00           H  
ATOM   1581  HA  LYS A 101      38.010  51.580  27.670  1.00  0.00           H  
ATOM   1582  HB1 LYS A 101      37.300  48.710  27.240  1.00  0.00           H  
ATOM   1583  HB2 LYS A 101      37.740  49.900  26.020  1.00  0.00           H  
ATOM   1584  HG1 LYS A 101      35.700  51.260  26.810  1.00  0.00           H  
ATOM   1585  HG2 LYS A 101      35.440  49.900  27.840  1.00  0.00           H  
ATOM   1586  HD1 LYS A 101      34.980  48.530  25.750  1.00  0.00           H  
ATOM   1587  HD2 LYS A 101      35.660  49.870  24.840  1.00  0.00           H  
ATOM   1588  HE1 LYS A 101      33.860  51.260  25.880  1.00  0.00           H  
ATOM   1589  HE2 LYS A 101      33.160  49.970  26.700  1.00  0.00           H  
ATOM   1590  HZ1 LYS A 101      33.170  50.230  23.720  1.00  0.00           H  
ATOM   1591  HZ2 LYS A 101      32.920  48.880  24.390  1.00  0.00           H  
ATOM   1592  HZ3 LYS A 101      31.850  50.180  24.750  1.00  0.00           H  
ATOM   1593  N   ARG A 102      38.000  49.410  30.220  1.00  0.00           N  
ATOM   1594  CA  ARG A 102      37.480  48.940  31.520  1.00  0.00           C  
ATOM   1595  C   ARG A 102      38.030  49.890  32.670  1.00  0.00           C  
ATOM   1596  O   ARG A 102      37.250  50.270  33.550  1.00  0.00           O  
ATOM   1597  CB  ARG A 102      37.800  47.480  31.780  1.00  0.00           C  
ATOM   1598  CG  ARG A 102      37.140  46.940  33.090  1.00  0.00           C  
ATOM   1599  CD  ARG A 102      37.300  45.430  33.380  1.00  0.00           C  
ATOM   1600  NE  ARG A 102      38.650  44.870  33.200  1.00  0.00           N  
ATOM   1601  CZ  ARG A 102      39.270  44.620  31.980  1.00  0.00           C  
ATOM   1602  NH1 ARG A 102      38.700  44.700  30.770  1.00  0.00           N1+
ATOM   1603  NH2 ARG A 102      40.470  44.100  31.960  1.00  0.00           N  
ATOM   1604  H   ARG A 102      38.730  48.880  29.780  1.00  0.00           H  
ATOM   1605  HA  ARG A 102      36.390  48.950  31.510  1.00  0.00           H  
ATOM   1606  HB1 ARG A 102      38.880  47.340  31.730  1.00  0.00           H  
ATOM   1607  HB2 ARG A 102      37.410  46.910  30.930  1.00  0.00           H  
ATOM   1608  HG1 ARG A 102      36.110  47.290  33.200  1.00  0.00           H  
ATOM   1609  HG2 ARG A 102      37.520  47.430  33.990  1.00  0.00           H  
ATOM   1610  HD1 ARG A 102      36.630  44.840  32.760  1.00  0.00           H  
ATOM   1611  HD2 ARG A 102      37.010  45.280  34.410  1.00  0.00           H  
ATOM   1612  HE  ARG A 102      39.180  44.670  34.040  1.00  0.00           H  
ATOM   1613 HH11 ARG A 102      37.750  44.990  30.600  1.00  0.00           H  
ATOM   1614 HH12 ARG A 102      39.200  44.410  29.940  1.00  0.00           H  
ATOM   1615 HH21 ARG A 102      40.730  43.990  32.920  1.00  0.00           H  
ATOM   1616 HH22 ARG A 102      40.890  43.670  31.150  1.00  0.00           H  
ATOM   1617  N   VAL A 103      39.240  50.440  32.570  1.00  0.00           N  
ATOM   1618  CA  VAL A 103      39.850  51.340  33.580  1.00  0.00           C  
ATOM   1619  C   VAL A 103      39.380  52.750  33.280  1.00  0.00           C  
ATOM   1620  O   VAL A 103      39.240  53.500  34.250  1.00  0.00           O  
ATOM   1621  CB  VAL A 103      41.350  51.280  33.610  1.00  0.00           C  
ATOM   1622  CG1 VAL A 103      41.790  49.870  34.000  1.00  0.00           C  
ATOM   1623  CG2 VAL A 103      42.030  51.590  32.250  1.00  0.00           C  
ATOM   1624  H   VAL A 103      39.800  50.140  31.780  1.00  0.00           H  
ATOM   1625  HA  VAL A 103      39.400  51.050  34.530  1.00  0.00           H  
ATOM   1626  HB  VAL A 103      41.830  52.040  34.230  1.00  0.00           H  
ATOM   1627 HG11 VAL A 103      41.620  49.110  33.240  1.00  0.00           H  
ATOM   1628 HG12 VAL A 103      42.870  49.920  34.070  1.00  0.00           H  
ATOM   1629 HG13 VAL A 103      41.510  49.660  35.030  1.00  0.00           H  
ATOM   1630 HG21 VAL A 103      41.480  51.090  31.460  1.00  0.00           H  
ATOM   1631 HG22 VAL A 103      42.020  52.650  32.010  1.00  0.00           H  
ATOM   1632 HG23 VAL A 103      43.040  51.200  32.300  1.00  0.00           H  
ATOM   1633  N   LYS A 104      38.960  53.120  32.040  1.00  0.00           N  
ATOM   1634  CA  LYS A 104      38.450  54.480  31.620  1.00  0.00           C  
ATOM   1635  C   LYS A 104      36.950  54.590  31.490  1.00  0.00           C  
ATOM   1636  O   LYS A 104      36.490  55.700  31.220  1.00  0.00           O  
ATOM   1637  CB  LYS A 104      39.180  54.920  30.250  1.00  0.00           C  
ATOM   1638  CG  LYS A 104      40.650  55.350  30.490  1.00  0.00           C  
ATOM   1639  CD  LYS A 104      40.930  56.430  31.500  1.00  0.00           C  
ATOM   1640  CE  LYS A 104      42.200  57.250  31.180  1.00  0.00           C  
ATOM   1641  NZ  LYS A 104      42.270  58.400  32.090  1.00  0.00           N1+
ATOM   1642  H   LYS A 104      39.210  52.470  31.310  1.00  0.00           H  
ATOM   1643  HA  LYS A 104      38.640  55.190  32.420  1.00  0.00           H  
ATOM   1644  HB1 LYS A 104      38.730  55.790  29.760  1.00  0.00           H  
ATOM   1645  HB2 LYS A 104      39.150  54.080  29.560  1.00  0.00           H  
ATOM   1646  HG1 LYS A 104      41.050  55.570  29.500  1.00  0.00           H  
ATOM   1647  HG2 LYS A 104      41.090  54.410  30.830  1.00  0.00           H  
ATOM   1648  HD1 LYS A 104      40.990  55.940  32.480  1.00  0.00           H  
ATOM   1649  HD2 LYS A 104      40.040  57.050  31.510  1.00  0.00           H  
ATOM   1650  HE1 LYS A 104      42.320  57.510  30.130  1.00  0.00           H  
ATOM   1651  HE2 LYS A 104      43.020  56.560  31.380  1.00  0.00           H  
ATOM   1652  HZ1 LYS A 104      43.180  58.830  32.060  1.00  0.00           H  
ATOM   1653  HZ2 LYS A 104      41.580  59.110  31.880  1.00  0.00           H  
ATOM   1654  HZ3 LYS A 104      42.080  58.240  33.060  1.00  0.00           H  
ATOM   1655  N   ASP A 105      36.120  53.540  31.440  1.00  0.00           N  
ATOM   1656  CA  ASP A 105      34.800  53.520  30.810  1.00  0.00           C  
ATOM   1657  C   ASP A 105      34.640  54.190  29.420  1.00  0.00           C  
ATOM   1658  O   ASP A 105      33.670  54.780  29.000  1.00  0.00           O  
ATOM   1659  CB  ASP A 105      33.680  53.980  31.880  1.00  0.00           C  
ATOM   1660  CG  ASP A 105      33.900  53.440  33.270  1.00  0.00           C  
ATOM   1661  OD1 ASP A 105      34.530  52.380  33.420  1.00  0.00           O  
ATOM   1662  OD2 ASP A 105      33.580  53.990  34.340  1.00  0.00           O1-
ATOM   1663  H   ASP A 105      36.470  52.630  31.720  1.00  0.00           H  
ATOM   1664  HA  ASP A 105      34.600  52.460  30.670  1.00  0.00           H  
ATOM   1665  HB1 ASP A 105      32.710  54.090  31.390  1.00  0.00           H  
ATOM   1666  HB2 ASP A 105      33.920  55.030  31.970  1.00  0.00           H  
ATOM   1667  N   SER A 106      35.700  54.160  28.670  1.00  0.00           N  
ATOM   1668  CA  SER A 106      35.840  54.810  27.410  1.00  0.00           C  
ATOM   1669  C   SER A 106      36.990  54.240  26.630  1.00  0.00           C  
ATOM   1670  O   SER A 106      38.080  54.080  27.160  1.00  0.00           O  
ATOM   1671  CB  SER A 106      36.080  56.320  27.630  1.00  0.00           C  
ATOM   1672  OG  SER A 106      36.280  56.810  26.270  1.00  0.00           O  
ATOM   1673  H   SER A 106      36.520  53.690  29.030  1.00  0.00           H  
ATOM   1674  HA  SER A 106      34.910  54.680  26.850  1.00  0.00           H  
ATOM   1675  HB1 SER A 106      37.010  56.430  28.180  1.00  0.00           H  
ATOM   1676  HB2 SER A 106      35.220  56.810  28.090  1.00  0.00           H  
ATOM   1677  HG  SER A 106      36.230  57.770  26.370  1.00  0.00           H  
ATOM   1678  N   GLU A 107      36.780  53.970  25.300  1.00  0.00           N  
ATOM   1679  CA  GLU A 107      37.790  53.530  24.360  1.00  0.00           C  
ATOM   1680  C   GLU A 107      38.190  54.740  23.430  1.00  0.00           C  
ATOM   1681  O   GLU A 107      38.970  54.510  22.510  1.00  0.00           O  
ATOM   1682  CB  GLU A 107      37.170  52.310  23.550  1.00  0.00           C  
ATOM   1683  CG  GLU A 107      35.950  52.590  22.640  1.00  0.00           C  
ATOM   1684  CD  GLU A 107      35.450  51.210  21.980  1.00  0.00           C  
ATOM   1685  OE1 GLU A 107      35.450  51.160  20.730  1.00  0.00           O  
ATOM   1686  OE2 GLU A 107      35.060  50.240  22.650  1.00  0.00           O1-
ATOM   1687  H   GLU A 107      35.850  54.030  24.910  1.00  0.00           H  
ATOM   1688  HA  GLU A 107      38.730  53.300  24.860  1.00  0.00           H  
ATOM   1689  HB1 GLU A 107      36.940  51.480  24.220  1.00  0.00           H  
ATOM   1690  HB2 GLU A 107      38.010  51.960  22.950  1.00  0.00           H  
ATOM   1691  HG1 GLU A 107      36.290  53.330  21.910  1.00  0.00           H  
ATOM   1692  HG2 GLU A 107      35.150  53.000  23.250  1.00  0.00           H  
ATOM   1693  N   ASP A 108      37.560  55.940  23.590  1.00  0.00           N  
ATOM   1694  CA  ASP A 108      37.840  57.230  22.820  1.00  0.00           C  
ATOM   1695  C   ASP A 108      38.840  58.150  23.610  1.00  0.00           C  
ATOM   1696  O   ASP A 108      38.520  59.270  24.030  1.00  0.00           O  
ATOM   1697  CB  ASP A 108      36.530  57.990  22.630  1.00  0.00           C  
ATOM   1698  CG  ASP A 108      35.490  57.030  22.060  1.00  0.00           C  
ATOM   1699  OD1 ASP A 108      35.750  56.360  21.060  1.00  0.00           O  
ATOM   1700  OD2 ASP A 108      34.440  56.960  22.690  1.00  0.00           O1-
ATOM   1701  H   ASP A 108      36.990  55.900  24.420  1.00  0.00           H  
ATOM   1702  HA  ASP A 108      38.230  57.010  21.830  1.00  0.00           H  
ATOM   1703  HB1 ASP A 108      36.580  58.840  21.940  1.00  0.00           H  
ATOM   1704  HB2 ASP A 108      36.170  58.230  23.640  1.00  0.00           H  
ATOM   1705  N   VAL A 109      39.940  57.470  23.810  1.00  0.00           N  
ATOM   1706  CA  VAL A 109      41.130  57.950  24.550  1.00  0.00           C  
ATOM   1707  C   VAL A 109      42.450  57.780  23.750  1.00  0.00           C  
ATOM   1708  O   VAL A 109      42.570  56.820  22.970  1.00  0.00           O  
ATOM   1709  CB  VAL A 109      41.130  57.410  26.000  1.00  0.00           C  
ATOM   1710  CG1 VAL A 109      39.800  57.770  26.780  1.00  0.00           C  
ATOM   1711  CG2 VAL A 109      41.220  55.920  25.910  1.00  0.00           C  
ATOM   1712  H   VAL A 109      39.840  56.510  23.510  1.00  0.00           H  
ATOM   1713  HA  VAL A 109      40.880  59.000  24.750  1.00  0.00           H  
ATOM   1714  HB  VAL A 109      41.980  57.800  26.560  1.00  0.00           H  
ATOM   1715 HG11 VAL A 109      38.900  57.370  26.330  1.00  0.00           H  
ATOM   1716 HG12 VAL A 109      39.840  57.500  27.840  1.00  0.00           H  
ATOM   1717 HG13 VAL A 109      39.710  58.850  26.650  1.00  0.00           H  
ATOM   1718 HG21 VAL A 109      42.070  55.700  25.260  1.00  0.00           H  
ATOM   1719 HG22 VAL A 109      41.420  55.430  26.870  1.00  0.00           H  
ATOM   1720 HG23 VAL A 109      40.340  55.410  25.510  1.00  0.00           H  
ATOM   1721  N   PRO A 110      43.450  58.610  23.910  1.00  0.00           N  
ATOM   1722  CA  PRO A 110      44.670  58.560  23.150  1.00  0.00           C  
ATOM   1723  C   PRO A 110      45.420  57.220  23.310  1.00  0.00           C  
ATOM   1724  O   PRO A 110      45.800  56.820  24.420  1.00  0.00           O  
ATOM   1725  CB  PRO A 110      45.620  59.720  23.650  1.00  0.00           C  
ATOM   1726  CG  PRO A 110      44.980  60.140  24.990  1.00  0.00           C  
ATOM   1727  CD  PRO A 110      43.530  59.770  24.840  1.00  0.00           C  
ATOM   1728  HA  PRO A 110      44.330  58.730  22.130  1.00  0.00           H  
ATOM   1729  HB1 PRO A 110      46.580  59.240  23.830  1.00  0.00           H  
ATOM   1730  HB2 PRO A 110      45.580  60.550  22.960  1.00  0.00           H  
ATOM   1731  HG1 PRO A 110      45.410  59.470  25.740  1.00  0.00           H  
ATOM   1732  HG2 PRO A 110      45.220  61.140  25.340  1.00  0.00           H  
ATOM   1733  HD1 PRO A 110      43.120  59.530  25.820  1.00  0.00           H  
ATOM   1734  HD2 PRO A 110      43.000  60.610  24.410  1.00  0.00           H  
ATOM   1735  N   MET A 111      45.860  56.700  22.170  1.00  0.00           N  
ATOM   1736  CA  MET A 111      46.560  55.420  22.050  1.00  0.00           C  
ATOM   1737  C   MET A 111      47.490  55.440  20.820  1.00  0.00           C  
ATOM   1738  O   MET A 111      47.210  56.100  19.780  1.00  0.00           O  
ATOM   1739  CB  MET A 111      45.450  54.380  21.980  1.00  0.00           C  
ATOM   1740  CG  MET A 111      45.860  52.940  22.070  1.00  0.00           C  
ATOM   1741  SD  MET A 111      44.390  51.890  21.940  1.00  0.00           S  
ATOM   1742  CE  MET A 111      45.140  50.340  21.790  1.00  0.00           C  
ATOM   1743  H   MET A 111      45.510  57.050  21.290  1.00  0.00           H  
ATOM   1744  HA  MET A 111      47.190  55.220  22.920  1.00  0.00           H  
ATOM   1745  HB1 MET A 111      44.740  54.620  21.190  1.00  0.00           H  
ATOM   1746  HB2 MET A 111      44.820  54.500  22.870  1.00  0.00           H  
ATOM   1747  HG1 MET A 111      46.340  52.720  23.020  1.00  0.00           H  
ATOM   1748  HG2 MET A 111      46.530  52.710  21.240  1.00  0.00           H  
ATOM   1749  HE1 MET A 111      45.670  50.000  22.680  1.00  0.00           H  
ATOM   1750  HE2 MET A 111      44.320  49.670  21.560  1.00  0.00           H  
ATOM   1751  HE3 MET A 111      45.890  50.480  21.010  1.00  0.00           H  
ATOM   1752  N   VAL A 112      48.490  54.560  20.890  1.00  0.00           N  
ATOM   1753  CA  VAL A 112      49.350  54.320  19.690  1.00  0.00           C  
ATOM   1754  C   VAL A 112      49.560  52.850  19.610  1.00  0.00           C  
ATOM   1755  O   VAL A 112      49.850  52.280  20.690  1.00  0.00           O  
ATOM   1756  CB  VAL A 112      50.640  55.190  19.770  1.00  0.00           C  
ATOM   1757  CG1 VAL A 112      51.830  54.570  19.110  1.00  0.00           C  
ATOM   1758  CG2 VAL A 112      50.430  56.600  19.320  1.00  0.00           C  
ATOM   1759  H   VAL A 112      48.840  54.200  21.760  1.00  0.00           H  
ATOM   1760  HA  VAL A 112      48.820  54.590  18.770  1.00  0.00           H  
ATOM   1761  HB  VAL A 112      50.860  55.270  20.840  1.00  0.00           H  
ATOM   1762 HG11 VAL A 112      51.630  54.400  18.060  1.00  0.00           H  
ATOM   1763 HG12 VAL A 112      52.620  55.320  19.180  1.00  0.00           H  
ATOM   1764 HG13 VAL A 112      52.230  53.640  19.520  1.00  0.00           H  
ATOM   1765 HG21 VAL A 112      51.250  57.160  19.770  1.00  0.00           H  
ATOM   1766 HG22 VAL A 112      50.530  56.750  18.250  1.00  0.00           H  
ATOM   1767 HG23 VAL A 112      49.480  57.010  19.670  1.00  0.00           H  
ATOM   1768  N   LEU A 113      49.610  52.200  18.460  1.00  0.00           N  
ATOM   1769  CA  LEU A 113      50.030  50.830  18.230  1.00  0.00           C  
ATOM   1770  C   LEU A 113      51.540  50.780  17.910  1.00  0.00           C  
ATOM   1771  O   LEU A 113      52.110  51.620  17.170  1.00  0.00           O  
ATOM   1772  CB  LEU A 113      49.300  50.310  16.900  1.00  0.00           C  
ATOM   1773  CG  LEU A 113      49.460  48.850  16.620  1.00  0.00           C  
ATOM   1774  CD1 LEU A 113      48.770  47.930  17.610  1.00  0.00           C  
ATOM   1775  CD2 LEU A 113      49.060  48.430  15.140  1.00  0.00           C  
ATOM   1776  H   LEU A 113      49.580  52.700  17.590  1.00  0.00           H  
ATOM   1777  HA  LEU A 113      49.670  50.170  19.020  1.00  0.00           H  
ATOM   1778  HB1 LEU A 113      49.700  50.980  16.140  1.00  0.00           H  
ATOM   1779  HB2 LEU A 113      48.240  50.560  16.810  1.00  0.00           H  
ATOM   1780  HG  LEU A 113      50.530  48.600  16.610  1.00  0.00           H  
ATOM   1781 HD11 LEU A 113      48.910  46.880  17.350  1.00  0.00           H  
ATOM   1782 HD12 LEU A 113      49.140  48.100  18.620  1.00  0.00           H  
ATOM   1783 HD13 LEU A 113      47.680  47.970  17.540  1.00  0.00           H  
ATOM   1784 HD21 LEU A 113      49.510  49.180  14.490  1.00  0.00           H  
ATOM   1785 HD22 LEU A 113      49.390  47.400  14.940  1.00  0.00           H  
ATOM   1786 HD23 LEU A 113      47.990  48.460  14.940  1.00  0.00           H  
ATOM   1787  N   VAL A 114      52.220  49.710  18.310  1.00  0.00           N  
ATOM   1788  CA  VAL A 114      53.710  49.480  18.010  1.00  0.00           C  
ATOM   1789  C   VAL A 114      53.970  47.990  17.700  1.00  0.00           C  
ATOM   1790  O   VAL A 114      53.550  47.080  18.430  1.00  0.00           O  
ATOM   1791  CB  VAL A 114      54.620  49.900  19.160  1.00  0.00           C  
ATOM   1792  CG1 VAL A 114      56.100  49.590  19.080  1.00  0.00           C  
ATOM   1793  CG2 VAL A 114      54.440  51.400  19.210  1.00  0.00           C  
ATOM   1794  H   VAL A 114      51.660  49.100  18.890  1.00  0.00           H  
ATOM   1795  HA  VAL A 114      53.850  50.100  17.120  1.00  0.00           H  
ATOM   1796  HB  VAL A 114      54.180  49.450  20.060  1.00  0.00           H  
ATOM   1797 HG11 VAL A 114      56.420  49.900  18.090  1.00  0.00           H  
ATOM   1798 HG12 VAL A 114      56.720  50.100  19.820  1.00  0.00           H  
ATOM   1799 HG13 VAL A 114      56.370  48.580  19.390  1.00  0.00           H  
ATOM   1800 HG21 VAL A 114      53.400  51.650  19.420  1.00  0.00           H  
ATOM   1801 HG22 VAL A 114      55.080  51.850  19.970  1.00  0.00           H  
ATOM   1802 HG23 VAL A 114      54.860  51.870  18.320  1.00  0.00           H  
ATOM   1803  N   GLY A 115      54.770  47.770  16.600  1.00  0.00           N  
ATOM   1804  CA  GLY A 115      55.430  46.490  16.360  1.00  0.00           C  
ATOM   1805  C   GLY A 115      56.900  46.460  16.870  1.00  0.00           C  
ATOM   1806  O   GLY A 115      57.750  47.280  16.440  1.00  0.00           O  
ATOM   1807  H   GLY A 115      55.290  48.510  16.150  1.00  0.00           H  
ATOM   1808  HA1 GLY A 115      55.390  46.250  15.300  1.00  0.00           H  
ATOM   1809  HA2 GLY A 115      54.890  45.700  16.890  1.00  0.00           H  
ATOM   1810  N   ASN A 116      57.310  45.420  17.610  1.00  0.00           N  
ATOM   1811  CA  ASN A 116      58.680  45.440  18.070  1.00  0.00           C  
ATOM   1812  C   ASN A 116      59.420  44.120  17.570  1.00  0.00           C  
ATOM   1813  O   ASN A 116      58.850  43.080  17.140  1.00  0.00           O  
ATOM   1814  CB  ASN A 116      58.650  45.620  19.650  1.00  0.00           C  
ATOM   1815  CG  ASN A 116      60.040  45.690  20.230  1.00  0.00           C  
ATOM   1816  ND2 ASN A 116      60.370  44.860  21.230  1.00  0.00           N  
ATOM   1817  OD1 ASN A 116      60.890  46.420  19.750  1.00  0.00           O  
ATOM   1818  H   ASN A 116      56.640  44.720  17.890  1.00  0.00           H  
ATOM   1819  HA  ASN A 116      59.290  46.210  17.600  1.00  0.00           H  
ATOM   1820  HB1 ASN A 116      58.170  44.780  20.140  1.00  0.00           H  
ATOM   1821  HB2 ASN A 116      58.040  46.470  19.960  1.00  0.00           H  
ATOM   1822 HD21 ASN A 116      59.700  44.230  21.650  1.00  0.00           H  
ATOM   1823 HD22 ASN A 116      61.330  44.930  21.540  1.00  0.00           H  
ATOM   1824  N   LYS A 117      60.770  44.170  17.660  1.00  0.00           N  
ATOM   1825  CA  LYS A 117      61.850  43.250  17.160  1.00  0.00           C  
ATOM   1826  C   LYS A 117      62.080  43.190  15.580  1.00  0.00           C  
ATOM   1827  O   LYS A 117      62.520  42.200  15.000  1.00  0.00           O  
ATOM   1828  CB  LYS A 117      61.640  41.770  17.740  1.00  0.00           C  
ATOM   1829  CG  LYS A 117      61.090  41.650  19.200  1.00  0.00           C  
ATOM   1830  CD  LYS A 117      61.190  40.180  19.530  1.00  0.00           C  
ATOM   1831  CE  LYS A 117      60.650  40.000  20.930  1.00  0.00           C  
ATOM   1832  NZ  LYS A 117      60.650  38.560  21.340  1.00  0.00           N1+
ATOM   1833  H   LYS A 117      61.120  45.010  18.100  1.00  0.00           H  
ATOM   1834  HA  LYS A 117      62.840  43.570  17.470  1.00  0.00           H  
ATOM   1835  HB1 LYS A 117      62.550  41.170  17.670  1.00  0.00           H  
ATOM   1836  HB2 LYS A 117      60.910  41.270  17.110  1.00  0.00           H  
ATOM   1837  HG1 LYS A 117      60.090  42.090  19.250  1.00  0.00           H  
ATOM   1838  HG2 LYS A 117      61.710  42.300  19.810  1.00  0.00           H  
ATOM   1839  HD1 LYS A 117      62.230  39.850  19.530  1.00  0.00           H  
ATOM   1840  HD2 LYS A 117      60.620  39.600  18.800  1.00  0.00           H  
ATOM   1841  HE1 LYS A 117      59.610  40.300  20.860  1.00  0.00           H  
ATOM   1842  HE2 LYS A 117      61.210  40.550  21.690  1.00  0.00           H  
ATOM   1843  HZ1 LYS A 117      60.110  38.080  20.640  1.00  0.00           H  
ATOM   1844  HZ2 LYS A 117      61.570  38.150  21.190  1.00  0.00           H  
ATOM   1845  HZ3 LYS A 117      60.370  38.400  22.300  1.00  0.00           H  
ATOM   1846  N   CYS A 118      61.810  44.300  14.950  1.00  0.00           N  
ATOM   1847  CA  CYS A 118      61.980  44.420  13.490  1.00  0.00           C  
ATOM   1848  C   CYS A 118      63.400  44.250  12.930  1.00  0.00           C  
ATOM   1849  O   CYS A 118      63.510  44.070  11.680  1.00  0.00           O  
ATOM   1850  CB  CYS A 118      61.540  45.870  13.140  1.00  0.00           C  
ATOM   1851  SG  CYS A 118      59.690  45.970  13.420  1.00  0.00           S  
ATOM   1852  H   CYS A 118      61.500  45.120  15.440  1.00  0.00           H  
ATOM   1853  HA  CYS A 118      61.380  43.700  12.940  1.00  0.00           H  
ATOM   1854  HB1 CYS A 118      61.710  46.170  12.110  1.00  0.00           H  
ATOM   1855  HB2 CYS A 118      62.080  46.530  13.820  1.00  0.00           H  
ATOM   1856  HG  CYS A 118      59.550  47.280  13.670  1.00  0.00           H  
ATOM   1857  N   ASP A 119      64.430  44.020  13.780  1.00  0.00           N  
ATOM   1858  CA  ASP A 119      65.830  43.690  13.520  1.00  0.00           C  
ATOM   1859  C   ASP A 119      65.960  42.190  13.110  1.00  0.00           C  
ATOM   1860  O   ASP A 119      66.950  41.770  12.580  1.00  0.00           O  
ATOM   1861  CB  ASP A 119      66.740  43.970  14.710  1.00  0.00           C  
ATOM   1862  CG  ASP A 119      66.300  43.370  16.080  1.00  0.00           C  
ATOM   1863  OD1 ASP A 119      65.210  43.750  16.570  1.00  0.00           O  
ATOM   1864  OD2 ASP A 119      67.050  42.560  16.560  1.00  0.00           O1-
ATOM   1865  H   ASP A 119      64.300  44.060  14.780  1.00  0.00           H  
ATOM   1866  HA  ASP A 119      66.130  44.400  12.740  1.00  0.00           H  
ATOM   1867  HB1 ASP A 119      66.700  45.040  14.910  1.00  0.00           H  
ATOM   1868  HB2 ASP A 119      67.720  43.630  14.360  1.00  0.00           H  
ATOM   1869  N   LEU A 120      64.970  41.330  13.360  1.00  0.00           N  
ATOM   1870  CA  LEU A 120      64.970  39.850  13.070  1.00  0.00           C  
ATOM   1871  C   LEU A 120      64.370  39.560  11.710  1.00  0.00           C  
ATOM   1872  O   LEU A 120      63.240  39.940  11.450  1.00  0.00           O  
ATOM   1873  CB  LEU A 120      64.270  39.070  14.220  1.00  0.00           C  
ATOM   1874  CG  LEU A 120      64.830  39.280  15.620  1.00  0.00           C  
ATOM   1875  CD1 LEU A 120      63.930  38.540  16.600  1.00  0.00           C  
ATOM   1876  CD2 LEU A 120      66.180  38.560  15.730  1.00  0.00           C  
ATOM   1877  H   LEU A 120      64.100  41.700  13.710  1.00  0.00           H  
ATOM   1878  HA  LEU A 120      66.020  39.580  13.010  1.00  0.00           H  
ATOM   1879  HB1 LEU A 120      64.230  38.030  13.920  1.00  0.00           H  
ATOM   1880  HB2 LEU A 120      63.310  39.570  14.330  1.00  0.00           H  
ATOM   1881  HG  LEU A 120      64.930  40.320  15.930  1.00  0.00           H  
ATOM   1882 HD11 LEU A 120      64.070  37.470  16.480  1.00  0.00           H  
ATOM   1883 HD12 LEU A 120      64.130  38.750  17.650  1.00  0.00           H  
ATOM   1884 HD13 LEU A 120      62.900  38.830  16.420  1.00  0.00           H  
ATOM   1885 HD21 LEU A 120      66.900  39.030  15.060  1.00  0.00           H  
ATOM   1886 HD22 LEU A 120      66.540  38.620  16.760  1.00  0.00           H  
ATOM   1887 HD23 LEU A 120      65.990  37.500  15.540  1.00  0.00           H  
ATOM   1888  N   PRO A 121      65.080  38.790  10.800  1.00  0.00           N  
ATOM   1889  CA  PRO A 121      64.590  38.510   9.470  1.00  0.00           C  
ATOM   1890  C   PRO A 121      63.620  37.360   9.610  1.00  0.00           C  
ATOM   1891  O   PRO A 121      63.870  36.230   9.130  1.00  0.00           O  
ATOM   1892  CB  PRO A 121      65.890  38.250   8.640  1.00  0.00           C  
ATOM   1893  CG  PRO A 121      66.850  37.610   9.680  1.00  0.00           C  
ATOM   1894  CD  PRO A 121      66.440  38.250  11.020  1.00  0.00           C  
ATOM   1895  HA  PRO A 121      64.020  39.310   8.980  1.00  0.00           H  
ATOM   1896  HB1 PRO A 121      65.550  37.520   7.910  1.00  0.00           H  
ATOM   1897  HB2 PRO A 121      66.420  39.150   8.330  1.00  0.00           H  
ATOM   1898  HG1 PRO A 121      66.630  36.550   9.680  1.00  0.00           H  
ATOM   1899  HG2 PRO A 121      67.910  37.830   9.560  1.00  0.00           H  
ATOM   1900  HD1 PRO A 121      66.500  37.570  11.870  1.00  0.00           H  
ATOM   1901  HD2 PRO A 121      67.190  39.000  11.260  1.00  0.00           H  
ATOM   1902  N   SER A 122      62.550  37.540  10.380  1.00  0.00           N  
ATOM   1903  CA  SER A 122      61.630  36.390  10.690  1.00  0.00           C  
ATOM   1904  C   SER A 122      60.150  36.830  10.780  1.00  0.00           C  
ATOM   1905  O   SER A 122      59.330  36.200  11.500  1.00  0.00           O  
ATOM   1906  CB  SER A 122      62.240  35.510  11.880  1.00  0.00           C  
ATOM   1907  OG  SER A 122      62.370  36.300  13.010  1.00  0.00           O  
ATOM   1908  H   SER A 122      62.290  38.480  10.650  1.00  0.00           H  
ATOM   1909  HA  SER A 122      61.500  35.860   9.750  1.00  0.00           H  
ATOM   1910  HB1 SER A 122      63.230  35.200  11.540  1.00  0.00           H  
ATOM   1911  HB2 SER A 122      61.570  34.670  12.060  1.00  0.00           H  
ATOM   1912  HG  SER A 122      62.660  35.700  13.700  1.00  0.00           H  
ATOM   1913  N   ARG A 123      59.780  37.900  10.180  1.00  0.00           N  
ATOM   1914  CA  ARG A 123      58.500  38.590  10.270  1.00  0.00           C  
ATOM   1915  C   ARG A 123      57.370  37.660   9.810  1.00  0.00           C  
ATOM   1916  O   ARG A 123      57.390  37.030   8.720  1.00  0.00           O  
ATOM   1917  CB  ARG A 123      58.490  39.780   9.350  1.00  0.00           C  
ATOM   1918  CG  ARG A 123      57.180  40.590   9.490  1.00  0.00           C  
ATOM   1919  CD  ARG A 123      57.040  41.670   8.350  1.00  0.00           C  
ATOM   1920  NE  ARG A 123      57.760  42.880   8.640  1.00  0.00           N  
ATOM   1921  CZ  ARG A 123      57.320  44.010   9.180  1.00  0.00           C  
ATOM   1922  NH1 ARG A 123      56.070  44.260   9.270  1.00  0.00           N1+
ATOM   1923  NH2 ARG A 123      58.170  44.900   9.730  1.00  0.00           N  
ATOM   1924  H   ARG A 123      60.440  38.300   9.530  1.00  0.00           H  
ATOM   1925  HA  ARG A 123      58.360  38.890  11.310  1.00  0.00           H  
ATOM   1926  HB1 ARG A 123      58.580  39.460   8.310  1.00  0.00           H  
ATOM   1927  HB2 ARG A 123      59.310  40.470   9.570  1.00  0.00           H  
ATOM   1928  HG1 ARG A 123      56.940  41.000  10.470  1.00  0.00           H  
ATOM   1929  HG2 ARG A 123      56.290  39.960   9.380  1.00  0.00           H  
ATOM   1930  HD1 ARG A 123      55.990  41.920   8.190  1.00  0.00           H  
ATOM   1931  HD2 ARG A 123      57.510  41.210   7.480  1.00  0.00           H  
ATOM   1932  HE  ARG A 123      58.760  42.880   8.500  1.00  0.00           H  
ATOM   1933 HH11 ARG A 123      55.460  43.580   8.830  1.00  0.00           H  
ATOM   1934 HH12 ARG A 123      55.750  45.160   9.570  1.00  0.00           H  
ATOM   1935 HH21 ARG A 123      59.180  44.900   9.700  1.00  0.00           H  
ATOM   1936 HH22 ARG A 123      57.650  45.690  10.070  1.00  0.00           H  
ATOM   1937  N   THR A 124      56.340  37.610  10.670  1.00  0.00           N  
ATOM   1938  CA  THR A 124      55.030  37.000  10.330  1.00  0.00           C  
ATOM   1939  C   THR A 124      53.900  38.110  10.250  1.00  0.00           C  
ATOM   1940  O   THR A 124      53.010  37.970   9.400  1.00  0.00           O  
ATOM   1941  CB  THR A 124      54.700  35.930  11.320  1.00  0.00           C  
ATOM   1942  CG2 THR A 124      55.590  34.670  11.350  1.00  0.00           C  
ATOM   1943  OG1 THR A 124      54.630  36.460  12.680  1.00  0.00           O  
ATOM   1944  H   THR A 124      56.410  38.030  11.590  1.00  0.00           H  
ATOM   1945  HA  THR A 124      55.000  36.380   9.440  1.00  0.00           H  
ATOM   1946  HB  THR A 124      53.710  35.530  11.080  1.00  0.00           H  
ATOM   1947  HG1 THR A 124      54.280  35.750  13.220  1.00  0.00           H  
ATOM   1948 HG21 THR A 124      55.420  34.200  12.320  1.00  0.00           H  
ATOM   1949 HG22 THR A 124      55.380  33.970  10.530  1.00  0.00           H  
ATOM   1950 HG23 THR A 124      56.630  34.920  11.130  1.00  0.00           H  
ATOM   1951  N   VAL A 125      53.950  39.230  11.010  1.00  0.00           N  
ATOM   1952  CA  VAL A 125      52.810  40.160  11.050  1.00  0.00           C  
ATOM   1953  C   VAL A 125      52.930  41.090   9.820  1.00  0.00           C  
ATOM   1954  O   VAL A 125      54.000  41.660   9.630  1.00  0.00           O  
ATOM   1955  CB  VAL A 125      52.670  40.960  12.360  1.00  0.00           C  
ATOM   1956  CG1 VAL A 125      51.460  41.920  12.350  1.00  0.00           C  
ATOM   1957  CG2 VAL A 125      52.460  40.110  13.610  1.00  0.00           C  
ATOM   1958  H   VAL A 125      54.700  39.300  11.690  1.00  0.00           H  
ATOM   1959  HA  VAL A 125      51.860  39.630  10.970  1.00  0.00           H  
ATOM   1960  HB  VAL A 125      53.490  41.660  12.500  1.00  0.00           H  
ATOM   1961 HG11 VAL A 125      51.330  42.370  13.330  1.00  0.00           H  
ATOM   1962 HG12 VAL A 125      51.750  42.790  11.760  1.00  0.00           H  
ATOM   1963 HG13 VAL A 125      50.510  41.550  11.960  1.00  0.00           H  
ATOM   1964 HG21 VAL A 125      53.390  39.540  13.680  1.00  0.00           H  
ATOM   1965 HG22 VAL A 125      52.400  40.700  14.530  1.00  0.00           H  
ATOM   1966 HG23 VAL A 125      51.680  39.370  13.470  1.00  0.00           H  
ATOM   1967  N   ASP A 126      51.950  41.230   8.980  1.00  0.00           N  
ATOM   1968  CA  ASP A 126      52.020  41.970   7.800  1.00  0.00           C  
ATOM   1969  C   ASP A 126      51.670  43.440   8.040  1.00  0.00           C  
ATOM   1970  O   ASP A 126      50.640  43.730   8.690  1.00  0.00           O  
ATOM   1971  CB  ASP A 126      51.210  41.270   6.770  1.00  0.00           C  
ATOM   1972  CG  ASP A 126      51.160  41.810   5.330  1.00  0.00           C  
ATOM   1973  OD1 ASP A 126      51.300  40.990   4.370  1.00  0.00           O  
ATOM   1974  OD2 ASP A 126      51.050  43.070   5.230  1.00  0.00           O1-
ATOM   1975  H   ASP A 126      51.070  40.750   9.140  1.00  0.00           H  
ATOM   1976  HA  ASP A 126      53.070  41.930   7.500  1.00  0.00           H  
ATOM   1977  HB1 ASP A 126      50.180  41.170   7.110  1.00  0.00           H  
ATOM   1978  HB2 ASP A 126      51.670  40.280   6.730  1.00  0.00           H  
ATOM   1979  N   THR A 127      52.410  44.390   7.520  1.00  0.00           N  
ATOM   1980  CA  THR A 127      52.260  45.820   7.920  1.00  0.00           C  
ATOM   1981  C   THR A 127      50.770  46.250   7.600  1.00  0.00           C  
ATOM   1982  O   THR A 127      50.180  46.960   8.380  1.00  0.00           O  
ATOM   1983  CB  THR A 127      53.370  46.610   7.160  1.00  0.00           C  
ATOM   1984  CG2 THR A 127      53.610  48.080   7.540  1.00  0.00           C  
ATOM   1985  OG1 THR A 127      54.540  45.970   7.370  1.00  0.00           O  
ATOM   1986  H   THR A 127      53.320  44.250   7.100  1.00  0.00           H  
ATOM   1987  HA  THR A 127      52.480  45.970   8.970  1.00  0.00           H  
ATOM   1988  HB  THR A 127      53.020  46.650   6.120  1.00  0.00           H  
ATOM   1989  HG1 THR A 127      55.210  46.610   7.110  1.00  0.00           H  
ATOM   1990 HG21 THR A 127      54.030  48.160   8.540  1.00  0.00           H  
ATOM   1991 HG22 THR A 127      54.210  48.650   6.810  1.00  0.00           H  
ATOM   1992 HG23 THR A 127      52.620  48.520   7.640  1.00  0.00           H  
ATOM   1993  N   LYS A 128      50.160  45.720   6.500  1.00  0.00           N  
ATOM   1994  CA  LYS A 128      48.880  46.170   5.960  1.00  0.00           C  
ATOM   1995  C   LYS A 128      47.690  45.900   6.940  1.00  0.00           C  
ATOM   1996  O   LYS A 128      46.900  46.840   7.160  1.00  0.00           O  
ATOM   1997  CB  LYS A 128      48.630  45.290   4.730  1.00  0.00           C  
ATOM   1998  CG  LYS A 128      47.570  45.890   3.750  1.00  0.00           C  
ATOM   1999  CD  LYS A 128      47.150  44.930   2.630  1.00  0.00           C  
ATOM   2000  CE  LYS A 128      45.800  44.310   3.020  1.00  0.00           C  
ATOM   2001  NZ  LYS A 128      45.320  43.400   2.010  1.00  0.00           N1+
ATOM   2002  H   LYS A 128      50.740  45.100   5.960  1.00  0.00           H  
ATOM   2003  HA  LYS A 128      49.050  47.180   5.590  1.00  0.00           H  
ATOM   2004  HB1 LYS A 128      48.400  44.290   5.090  1.00  0.00           H  
ATOM   2005  HB2 LYS A 128      49.570  45.150   4.200  1.00  0.00           H  
ATOM   2006  HG1 LYS A 128      48.070  46.770   3.350  1.00  0.00           H  
ATOM   2007  HG2 LYS A 128      46.800  46.200   4.460  1.00  0.00           H  
ATOM   2008  HD1 LYS A 128      47.780  44.060   2.490  1.00  0.00           H  
ATOM   2009  HD2 LYS A 128      47.110  45.400   1.650  1.00  0.00           H  
ATOM   2010  HE1 LYS A 128      45.140  45.170   3.060  1.00  0.00           H  
ATOM   2011  HE2 LYS A 128      45.770  43.910   4.040  1.00  0.00           H  
ATOM   2012  HZ1 LYS A 128      46.040  42.770   1.680  1.00  0.00           H  
ATOM   2013  HZ2 LYS A 128      44.590  42.800   2.370  1.00  0.00           H  
ATOM   2014  HZ3 LYS A 128      45.050  43.920   1.180  1.00  0.00           H  
ATOM   2015  N   GLN A 129      47.680  44.760   7.620  1.00  0.00           N  
ATOM   2016  CA  GLN A 129      46.690  44.390   8.620  1.00  0.00           C  
ATOM   2017  C   GLN A 129      46.900  45.290   9.950  1.00  0.00           C  
ATOM   2018  O   GLN A 129      45.900  45.680  10.520  1.00  0.00           O  
ATOM   2019  CB  GLN A 129      46.970  42.990   9.180  1.00  0.00           C  
ATOM   2020  CG  GLN A 129      45.710  42.360   9.860  1.00  0.00           C  
ATOM   2021  CD  GLN A 129      44.510  42.250   8.970  1.00  0.00           C  
ATOM   2022  NE2 GLN A 129      43.340  42.650   9.360  1.00  0.00           N  
ATOM   2023  OE1 GLN A 129      44.610  41.760   7.850  1.00  0.00           O  
ATOM   2024  H   GLN A 129      48.410  44.100   7.390  1.00  0.00           H  
ATOM   2025  HA  GLN A 129      45.640  44.620   8.440  1.00  0.00           H  
ATOM   2026  HB1 GLN A 129      47.910  42.850   9.720  1.00  0.00           H  
ATOM   2027  HB2 GLN A 129      47.090  42.360   8.290  1.00  0.00           H  
ATOM   2028  HG1 GLN A 129      45.540  43.000  10.730  1.00  0.00           H  
ATOM   2029  HG2 GLN A 129      45.940  41.310  10.050  1.00  0.00           H  
ATOM   2030 HE21 GLN A 129      43.230  43.190  10.210  1.00  0.00           H  
ATOM   2031 HE22 GLN A 129      42.720  42.930   8.620  1.00  0.00           H  
ATOM   2032  N   ALA A 130      48.130  45.480  10.440  1.00  0.00           N  
ATOM   2033  CA  ALA A 130      48.540  46.270  11.590  1.00  0.00           C  
ATOM   2034  C   ALA A 130      48.010  47.700  11.440  1.00  0.00           C  
ATOM   2035  O   ALA A 130      47.280  48.200  12.310  1.00  0.00           O  
ATOM   2036  CB  ALA A 130      50.020  46.050  11.930  1.00  0.00           C  
ATOM   2037  H   ALA A 130      48.920  45.220   9.860  1.00  0.00           H  
ATOM   2038  HA  ALA A 130      48.050  45.770  12.430  1.00  0.00           H  
ATOM   2039  HB1 ALA A 130      50.270  46.440  12.920  1.00  0.00           H  
ATOM   2040  HB2 ALA A 130      50.160  44.970  12.010  1.00  0.00           H  
ATOM   2041  HB3 ALA A 130      50.660  46.400  11.120  1.00  0.00           H  
ATOM   2042  N   GLN A 131      48.380  48.300  10.290  1.00  0.00           N  
ATOM   2043  CA  GLN A 131      47.870  49.670   9.920  1.00  0.00           C  
ATOM   2044  C   GLN A 131      46.350  49.790   9.860  1.00  0.00           C  
ATOM   2045  O   GLN A 131      45.850  50.820  10.270  1.00  0.00           O  
ATOM   2046  CB  GLN A 131      48.420  50.070   8.520  1.00  0.00           C  
ATOM   2047  CG  GLN A 131      48.080  51.450   7.960  1.00  0.00           C  
ATOM   2048  CD  GLN A 131      48.690  52.630   8.750  1.00  0.00           C  
ATOM   2049  NE2 GLN A 131      47.870  53.210   9.660  1.00  0.00           N  
ATOM   2050  OE1 GLN A 131      49.870  52.940   8.500  1.00  0.00           O  
ATOM   2051  H   GLN A 131      48.990  47.830   9.640  1.00  0.00           H  
ATOM   2052  HA  GLN A 131      48.290  50.350  10.660  1.00  0.00           H  
ATOM   2053  HB1 GLN A 131      48.060  49.360   7.790  1.00  0.00           H  
ATOM   2054  HB2 GLN A 131      49.500  49.880   8.510  1.00  0.00           H  
ATOM   2055  HG1 GLN A 131      47.000  51.560   7.860  1.00  0.00           H  
ATOM   2056  HG2 GLN A 131      48.670  51.440   7.040  1.00  0.00           H  
ATOM   2057 HE21 GLN A 131      47.030  52.680   9.850  1.00  0.00           H  
ATOM   2058 HE22 GLN A 131      48.300  53.820  10.340  1.00  0.00           H  
ATOM   2059  N   ASP A 132      45.750  48.880   9.130  1.00  0.00           N  
ATOM   2060  CA  ASP A 132      44.350  48.750   8.950  1.00  0.00           C  
ATOM   2061  C   ASP A 132      43.550  48.760  10.280  1.00  0.00           C  
ATOM   2062  O   ASP A 132      42.460  49.210  10.340  1.00  0.00           O  
ATOM   2063  CB  ASP A 132      44.070  47.480   8.090  1.00  0.00           C  
ATOM   2064  CG  ASP A 132      42.630  47.080   8.000  1.00  0.00           C  
ATOM   2065  OD1 ASP A 132      42.170  46.140   8.690  1.00  0.00           O  
ATOM   2066  OD2 ASP A 132      41.840  47.710   7.210  1.00  0.00           O1-
ATOM   2067  H   ASP A 132      46.430  48.200   8.820  1.00  0.00           H  
ATOM   2068  HA  ASP A 132      44.110  49.650   8.390  1.00  0.00           H  
ATOM   2069  HB1 ASP A 132      44.620  46.620   8.490  1.00  0.00           H  
ATOM   2070  HB2 ASP A 132      44.330  47.700   7.060  1.00  0.00           H  
ATOM   2071  N   LEU A 133      43.970  48.030  11.280  1.00  0.00           N  
ATOM   2072  CA  LEU A 133      43.550  47.930  12.650  1.00  0.00           C  
ATOM   2073  C   LEU A 133      43.850  49.230  13.460  1.00  0.00           C  
ATOM   2074  O   LEU A 133      42.920  49.670  14.190  1.00  0.00           O  
ATOM   2075  CB  LEU A 133      44.180  46.760  13.370  1.00  0.00           C  
ATOM   2076  CG  LEU A 133      43.390  46.270  14.580  1.00  0.00           C  
ATOM   2077  CD1 LEU A 133      42.020  45.580  14.430  1.00  0.00           C  
ATOM   2078  CD2 LEU A 133      44.250  45.270  15.360  1.00  0.00           C  
ATOM   2079  H   LEU A 133      44.960  47.940  11.100  1.00  0.00           H  
ATOM   2080  HA  LEU A 133      42.470  47.870  12.620  1.00  0.00           H  
ATOM   2081  HB1 LEU A 133      45.200  46.930  13.730  1.00  0.00           H  
ATOM   2082  HB2 LEU A 133      44.160  45.960  12.640  1.00  0.00           H  
ATOM   2083  HG  LEU A 133      43.140  47.150  15.180  1.00  0.00           H  
ATOM   2084 HD11 LEU A 133      41.450  45.530  15.360  1.00  0.00           H  
ATOM   2085 HD12 LEU A 133      41.390  46.170  13.770  1.00  0.00           H  
ATOM   2086 HD13 LEU A 133      42.210  44.620  13.960  1.00  0.00           H  
ATOM   2087 HD21 LEU A 133      44.950  45.850  15.970  1.00  0.00           H  
ATOM   2088 HD22 LEU A 133      43.580  44.720  16.030  1.00  0.00           H  
ATOM   2089 HD23 LEU A 133      44.710  44.570  14.660  1.00  0.00           H  
ATOM   2090  N   ALA A 134      44.970  49.850  13.150  1.00  0.00           N  
ATOM   2091  CA  ALA A 134      45.260  51.160  13.800  1.00  0.00           C  
ATOM   2092  C   ALA A 134      44.240  52.210  13.300  1.00  0.00           C  
ATOM   2093  O   ALA A 134      43.520  52.790  14.160  1.00  0.00           O  
ATOM   2094  CB  ALA A 134      46.780  51.360  13.620  1.00  0.00           C  
ATOM   2095  H   ALA A 134      45.660  49.220  12.770  1.00  0.00           H  
ATOM   2096  HA  ALA A 134      45.030  50.990  14.860  1.00  0.00           H  
ATOM   2097  HB1 ALA A 134      47.350  50.670  14.240  1.00  0.00           H  
ATOM   2098  HB2 ALA A 134      47.040  51.220  12.570  1.00  0.00           H  
ATOM   2099  HB3 ALA A 134      46.960  52.310  14.120  1.00  0.00           H  
ATOM   2100  N   ARG A 135      44.060  52.250  11.970  1.00  0.00           N  
ATOM   2101  CA  ARG A 135      42.870  52.980  11.400  1.00  0.00           C  
ATOM   2102  C   ARG A 135      41.470  52.510  11.890  1.00  0.00           C  
ATOM   2103  O   ARG A 135      40.660  53.400  12.010  1.00  0.00           O  
ATOM   2104  CB  ARG A 135      42.940  53.080   9.920  1.00  0.00           C  
ATOM   2105  CG  ARG A 135      44.140  53.880   9.450  1.00  0.00           C  
ATOM   2106  CD  ARG A 135      44.230  53.680   7.920  1.00  0.00           C  
ATOM   2107  NE  ARG A 135      45.430  54.390   7.450  1.00  0.00           N  
ATOM   2108  CZ  ARG A 135      46.110  54.240   6.350  1.00  0.00           C  
ATOM   2109  NH1 ARG A 135      46.100  53.140   5.610  1.00  0.00           N1+
ATOM   2110  NH2 ARG A 135      46.900  55.130   5.880  1.00  0.00           N  
ATOM   2111  H   ARG A 135      44.620  51.710  11.330  1.00  0.00           H  
ATOM   2112  HA  ARG A 135      42.970  54.000  11.760  1.00  0.00           H  
ATOM   2113  HB1 ARG A 135      42.030  53.610   9.620  1.00  0.00           H  
ATOM   2114  HB2 ARG A 135      43.110  52.070   9.540  1.00  0.00           H  
ATOM   2115  HG1 ARG A 135      45.040  53.480   9.900  1.00  0.00           H  
ATOM   2116  HG2 ARG A 135      43.980  54.940   9.650  1.00  0.00           H  
ATOM   2117  HD1 ARG A 135      43.420  54.190   7.410  1.00  0.00           H  
ATOM   2118  HD2 ARG A 135      44.250  52.610   7.700  1.00  0.00           H  
ATOM   2119  HE  ARG A 135      45.650  55.240   7.960  1.00  0.00           H  
ATOM   2120 HH11 ARG A 135      45.680  52.310   6.010  1.00  0.00           H  
ATOM   2121 HH12 ARG A 135      46.570  53.160   4.720  1.00  0.00           H  
ATOM   2122 HH21 ARG A 135      46.620  56.080   6.100  1.00  0.00           H  
ATOM   2123 HH22 ARG A 135      47.160  54.990   4.900  1.00  0.00           H  
ATOM   2124  N   SER A 136      41.260  51.240  12.220  1.00  0.00           N  
ATOM   2125  CA  SER A 136      39.980  50.770  12.750  1.00  0.00           C  
ATOM   2126  C   SER A 136      39.740  51.230  14.180  1.00  0.00           C  
ATOM   2127  O   SER A 136      38.600  51.280  14.610  1.00  0.00           O  
ATOM   2128  CB  SER A 136      40.070  49.210  12.610  1.00  0.00           C  
ATOM   2129  OG  SER A 136      38.740  48.590  12.690  1.00  0.00           O  
ATOM   2130  H   SER A 136      42.040  50.610  12.120  1.00  0.00           H  
ATOM   2131  HA  SER A 136      39.170  51.100  12.100  1.00  0.00           H  
ATOM   2132  HB1 SER A 136      40.550  48.780  13.490  1.00  0.00           H  
ATOM   2133  HB2 SER A 136      40.670  48.930  11.740  1.00  0.00           H  
ATOM   2134  HG  SER A 136      38.950  47.670  12.490  1.00  0.00           H  
ATOM   2135  N   TYR A 137      40.760  51.670  14.950  1.00  0.00           N  
ATOM   2136  CA  TYR A 137      40.660  52.190  16.280  1.00  0.00           C  
ATOM   2137  C   TYR A 137      40.830  53.690  16.270  1.00  0.00           C  
ATOM   2138  O   TYR A 137      40.380  54.350  17.220  1.00  0.00           O  
ATOM   2139  CB  TYR A 137      41.710  51.540  17.080  1.00  0.00           C  
ATOM   2140  CG  TYR A 137      41.660  50.020  17.380  1.00  0.00           C  
ATOM   2141  CD1 TYR A 137      42.750  49.240  17.760  1.00  0.00           C  
ATOM   2142  CD2 TYR A 137      40.400  49.350  17.300  1.00  0.00           C  
ATOM   2143  CE1 TYR A 137      42.640  47.880  17.960  1.00  0.00           C  
ATOM   2144  CE2 TYR A 137      40.280  47.960  17.530  1.00  0.00           C  
ATOM   2145  CZ  TYR A 137      41.390  47.190  17.860  1.00  0.00           C  
ATOM   2146  OH  TYR A 137      41.280  45.870  18.190  1.00  0.00           O  
ATOM   2147  H   TYR A 137      41.700  51.450  14.660  1.00  0.00           H  
ATOM   2148  HA  TYR A 137      39.660  52.000  16.690  1.00  0.00           H  
ATOM   2149  HB1 TYR A 137      41.840  52.070  18.030  1.00  0.00           H  
ATOM   2150  HB2 TYR A 137      42.690  51.660  16.620  1.00  0.00           H  
ATOM   2151  HD1 TYR A 137      43.720  49.700  17.880  1.00  0.00           H  
ATOM   2152  HD2 TYR A 137      39.520  49.930  17.050  1.00  0.00           H  
ATOM   2153  HE1 TYR A 137      43.570  47.360  18.150  1.00  0.00           H  
ATOM   2154  HE2 TYR A 137      39.330  47.450  17.420  1.00  0.00           H  
ATOM   2155  HH  TYR A 137      40.410  45.530  17.980  1.00  0.00           H  
ATOM   2156  N   GLY A 138      41.370  54.300  15.210  1.00  0.00           N  
ATOM   2157  CA  GLY A 138      41.760  55.660  15.030  1.00  0.00           C  
ATOM   2158  C   GLY A 138      43.050  55.990  15.700  1.00  0.00           C  
ATOM   2159  O   GLY A 138      43.080  56.910  16.530  1.00  0.00           O  
ATOM   2160  H   GLY A 138      41.850  53.690  14.570  1.00  0.00           H  
ATOM   2161  HA1 GLY A 138      41.000  56.340  15.410  1.00  0.00           H  
ATOM   2162  HA2 GLY A 138      41.880  55.860  13.970  1.00  0.00           H  
ATOM   2163  N   ILE A 139      44.080  55.140  15.600  1.00  0.00           N  
ATOM   2164  CA  ILE A 139      45.380  55.350  16.200  1.00  0.00           C  
ATOM   2165  C   ILE A 139      46.590  55.250  15.240  1.00  0.00           C  
ATOM   2166  O   ILE A 139      46.440  54.610  14.180  1.00  0.00           O  
ATOM   2167  CB  ILE A 139      45.520  54.380  17.390  1.00  0.00           C  
ATOM   2168  CG1 ILE A 139      45.720  52.890  16.930  1.00  0.00           C  
ATOM   2169  CG2 ILE A 139      44.280  54.360  18.230  1.00  0.00           C  
ATOM   2170  CD  ILE A 139      45.820  51.950  18.210  1.00  0.00           C  
ATOM   2171  H   ILE A 139      44.000  54.360  14.960  1.00  0.00           H  
ATOM   2172  HA  ILE A 139      45.360  56.350  16.610  1.00  0.00           H  
ATOM   2173  HB  ILE A 139      46.350  54.800  17.960  1.00  0.00           H  
ATOM   2174 HG11 ILE A 139      46.640  52.660  16.390  1.00  0.00           H  
ATOM   2175 HG12 ILE A 139      44.820  52.590  16.400  1.00  0.00           H  
ATOM   2176 HG21 ILE A 139      44.390  53.830  19.170  1.00  0.00           H  
ATOM   2177 HG22 ILE A 139      43.910  55.360  18.450  1.00  0.00           H  
ATOM   2178 HG23 ILE A 139      43.500  53.800  17.720  1.00  0.00           H  
ATOM   2179  HD1 ILE A 139      46.190  50.990  17.860  1.00  0.00           H  
ATOM   2180  HD2 ILE A 139      46.490  52.430  18.920  1.00  0.00           H  
ATOM   2181  HD3 ILE A 139      44.790  51.890  18.580  1.00  0.00           H  
ATOM   2182  N   PRO A 140      47.710  55.870  15.580  1.00  0.00           N  
ATOM   2183  CA  PRO A 140      48.900  55.710  14.730  1.00  0.00           C  
ATOM   2184  C   PRO A 140      49.510  54.330  15.020  1.00  0.00           C  
ATOM   2185  O   PRO A 140      49.500  53.760  16.140  1.00  0.00           O  
ATOM   2186  CB  PRO A 140      49.900  56.820  15.130  1.00  0.00           C  
ATOM   2187  CG  PRO A 140      48.940  57.860  15.660  1.00  0.00           C  
ATOM   2188  CD  PRO A 140      48.020  56.960  16.470  1.00  0.00           C  
ATOM   2189  HA  PRO A 140      48.480  55.930  13.750  1.00  0.00           H  
ATOM   2190  HB1 PRO A 140      50.530  56.510  15.970  1.00  0.00           H  
ATOM   2191  HB2 PRO A 140      50.470  57.050  14.220  1.00  0.00           H  
ATOM   2192  HG1 PRO A 140      49.320  58.620  16.350  1.00  0.00           H  
ATOM   2193  HG2 PRO A 140      48.420  58.190  14.770  1.00  0.00           H  
ATOM   2194  HD1 PRO A 140      48.580  56.580  17.330  1.00  0.00           H  
ATOM   2195  HD2 PRO A 140      47.080  57.360  16.850  1.00  0.00           H  
ATOM   2196  N   PHE A 141      50.320  53.810  14.090  1.00  0.00           N  
ATOM   2197  CA  PHE A 141      51.150  52.630  14.160  1.00  0.00           C  
ATOM   2198  C   PHE A 141      52.640  52.880  13.840  1.00  0.00           C  
ATOM   2199  O   PHE A 141      52.980  53.460  12.800  1.00  0.00           O  
ATOM   2200  CB  PHE A 141      50.610  51.630  13.180  1.00  0.00           C  
ATOM   2201  CG  PHE A 141      51.410  50.400  12.910  1.00  0.00           C  
ATOM   2202  CD1 PHE A 141      52.100  49.790  13.940  1.00  0.00           C  
ATOM   2203  CD2 PHE A 141      51.610  49.810  11.640  1.00  0.00           C  
ATOM   2204  CE1 PHE A 141      52.880  48.570  13.820  1.00  0.00           C  
ATOM   2205  CE2 PHE A 141      52.470  48.650  11.460  1.00  0.00           C  
ATOM   2206  CZ  PHE A 141      53.100  48.040  12.560  1.00  0.00           C  
ATOM   2207  H   PHE A 141      50.450  54.420  13.300  1.00  0.00           H  
ATOM   2208  HA  PHE A 141      51.160  52.310  15.200  1.00  0.00           H  
ATOM   2209  HB1 PHE A 141      50.330  52.010  12.200  1.00  0.00           H  
ATOM   2210  HB2 PHE A 141      49.670  51.200  13.540  1.00  0.00           H  
ATOM   2211  HD1 PHE A 141      51.930  50.220  14.920  1.00  0.00           H  
ATOM   2212  HD2 PHE A 141      51.130  50.230  10.770  1.00  0.00           H  
ATOM   2213  HE1 PHE A 141      53.230  48.090  14.720  1.00  0.00           H  
ATOM   2214  HE2 PHE A 141      52.690  48.360  10.450  1.00  0.00           H  
ATOM   2215  HZ  PHE A 141      53.580  47.080  12.440  1.00  0.00           H  
ATOM   2216  N   ILE A 142      53.520  52.280  14.630  1.00  0.00           N  
ATOM   2217  CA  ILE A 142      54.960  52.420  14.480  1.00  0.00           C  
ATOM   2218  C   ILE A 142      55.640  51.070  14.570  1.00  0.00           C  
ATOM   2219  O   ILE A 142      55.330  50.180  15.380  1.00  0.00           O  
ATOM   2220  CB  ILE A 142      55.470  53.310  15.620  1.00  0.00           C  
ATOM   2221  CG1 ILE A 142      54.670  54.580  15.960  1.00  0.00           C  
ATOM   2222  CG2 ILE A 142      56.940  53.760  15.460  1.00  0.00           C  
ATOM   2223  CD  ILE A 142      54.770  55.690  14.910  1.00  0.00           C  
ATOM   2224  H   ILE A 142      53.100  51.760  15.390  1.00  0.00           H  
ATOM   2225  HA  ILE A 142      55.190  52.830  13.500  1.00  0.00           H  
ATOM   2226  HB  ILE A 142      55.560  52.700  16.510  1.00  0.00           H  
ATOM   2227 HG11 ILE A 142      55.020  54.940  16.930  1.00  0.00           H  
ATOM   2228 HG12 ILE A 142      53.620  54.290  15.960  1.00  0.00           H  
ATOM   2229 HG21 ILE A 142      57.560  52.870  15.420  1.00  0.00           H  
ATOM   2230 HG22 ILE A 142      57.050  54.270  14.500  1.00  0.00           H  
ATOM   2231 HG23 ILE A 142      57.240  54.450  16.250  1.00  0.00           H  
ATOM   2232  HD1 ILE A 142      54.000  56.390  15.220  1.00  0.00           H  
ATOM   2233  HD2 ILE A 142      55.690  56.280  14.910  1.00  0.00           H  
ATOM   2234  HD3 ILE A 142      54.360  55.470  13.930  1.00  0.00           H  
ATOM   2235  N   GLU A 143      56.630  50.820  13.730  1.00  0.00           N  
ATOM   2236  CA  GLU A 143      57.510  49.570  13.840  1.00  0.00           C  
ATOM   2237  C   GLU A 143      58.820  49.950  14.480  1.00  0.00           C  
ATOM   2238  O   GLU A 143      59.310  51.050  14.300  1.00  0.00           O  
ATOM   2239  CB  GLU A 143      57.660  49.040  12.400  1.00  0.00           C  
ATOM   2240  CG  GLU A 143      56.360  48.750  11.620  1.00  0.00           C  
ATOM   2241  CD  GLU A 143      56.580  47.860  10.450  1.00  0.00           C  
ATOM   2242  OE1 GLU A 143      57.370  48.250   9.540  1.00  0.00           O  
ATOM   2243  OE2 GLU A 143      56.140  46.650  10.510  1.00  0.00           O1-
ATOM   2244  H   GLU A 143      56.880  51.640  13.200  1.00  0.00           H  
ATOM   2245  HA  GLU A 143      57.080  48.770  14.440  1.00  0.00           H  
ATOM   2246  HB1 GLU A 143      58.260  48.130  12.370  1.00  0.00           H  
ATOM   2247  HB2 GLU A 143      58.270  49.780  11.890  1.00  0.00           H  
ATOM   2248  HG1 GLU A 143      56.000  49.740  11.340  1.00  0.00           H  
ATOM   2249  HG2 GLU A 143      55.730  48.260  12.360  1.00  0.00           H  
ATOM   2250  N   THR A 144      59.450  48.980  15.130  1.00  0.00           N  
ATOM   2251  CA  THR A 144      60.520  49.340  16.040  1.00  0.00           C  
ATOM   2252  C   THR A 144      61.480  48.140  16.310  1.00  0.00           C  
ATOM   2253  O   THR A 144      61.180  46.950  16.040  1.00  0.00           O  
ATOM   2254  CB  THR A 144      59.980  49.860  17.350  1.00  0.00           C  
ATOM   2255  CG2 THR A 144      59.000  51.020  17.300  1.00  0.00           C  
ATOM   2256  OG1 THR A 144      59.190  48.880  18.020  1.00  0.00           O  
ATOM   2257  H   THR A 144      59.030  48.060  15.190  1.00  0.00           H  
ATOM   2258  HA  THR A 144      61.180  50.110  15.660  1.00  0.00           H  
ATOM   2259  HB  THR A 144      60.820  50.260  17.910  1.00  0.00           H  
ATOM   2260  HG1 THR A 144      58.920  48.230  17.360  1.00  0.00           H  
ATOM   2261 HG21 THR A 144      58.120  50.790  16.710  1.00  0.00           H  
ATOM   2262 HG22 THR A 144      58.770  51.340  18.320  1.00  0.00           H  
ATOM   2263 HG23 THR A 144      59.540  51.820  16.790  1.00  0.00           H  
ATOM   2264  N   SER A 145      62.670  48.450  16.890  1.00  0.00           N  
ATOM   2265  CA  SER A 145      63.430  47.490  17.590  1.00  0.00           C  
ATOM   2266  C   SER A 145      63.900  48.130  18.850  1.00  0.00           C  
ATOM   2267  O   SER A 145      64.550  49.180  18.870  1.00  0.00           O  
ATOM   2268  CB  SER A 145      64.550  47.100  16.660  1.00  0.00           C  
ATOM   2269  OG  SER A 145      65.510  46.200  17.250  1.00  0.00           O  
ATOM   2270  H   SER A 145      62.960  49.420  16.960  1.00  0.00           H  
ATOM   2271  HA  SER A 145      62.830  46.600  17.770  1.00  0.00           H  
ATOM   2272  HB1 SER A 145      65.010  48.040  16.360  1.00  0.00           H  
ATOM   2273  HB2 SER A 145      64.160  46.550  15.810  1.00  0.00           H  
ATOM   2274  HG  SER A 145      65.320  45.260  17.140  1.00  0.00           H  
ATOM   2275  N   ALA A 146      63.660  47.410  19.900  1.00  0.00           N  
ATOM   2276  CA  ALA A 146      64.220  47.740  21.230  1.00  0.00           C  
ATOM   2277  C   ALA A 146      65.720  47.380  21.480  1.00  0.00           C  
ATOM   2278  O   ALA A 146      66.320  48.010  22.330  1.00  0.00           O  
ATOM   2279  CB  ALA A 146      63.300  47.050  22.240  1.00  0.00           C  
ATOM   2280  H   ALA A 146      63.060  46.600  19.920  1.00  0.00           H  
ATOM   2281  HA  ALA A 146      64.050  48.780  21.500  1.00  0.00           H  
ATOM   2282  HB1 ALA A 146      62.250  47.150  21.970  1.00  0.00           H  
ATOM   2283  HB2 ALA A 146      63.540  45.990  22.270  1.00  0.00           H  
ATOM   2284  HB3 ALA A 146      63.550  47.580  23.160  1.00  0.00           H  
ATOM   2285  N   LYS A 147      66.310  46.620  20.480  1.00  0.00           N  
ATOM   2286  CA  LYS A 147      67.710  46.110  20.350  1.00  0.00           C  
ATOM   2287  C   LYS A 147      68.540  47.070  19.440  1.00  0.00           C  
ATOM   2288  O   LYS A 147      69.750  47.310  19.700  1.00  0.00           O  
ATOM   2289  CB  LYS A 147      67.690  44.620  19.970  1.00  0.00           C  
ATOM   2290  CG  LYS A 147      69.070  44.030  20.010  1.00  0.00           C  
ATOM   2291  CD  LYS A 147      68.990  42.520  20.140  1.00  0.00           C  
ATOM   2292  CE  LYS A 147      70.300  41.920  20.410  1.00  0.00           C  
ATOM   2293  NZ  LYS A 147      70.170  40.450  20.670  1.00  0.00           N1+
ATOM   2294  H   LYS A 147      65.680  46.140  19.870  1.00  0.00           H  
ATOM   2295  HA  LYS A 147      68.160  46.170  21.340  1.00  0.00           H  
ATOM   2296  HB1 LYS A 147      67.460  44.640  18.910  1.00  0.00           H  
ATOM   2297  HB2 LYS A 147      67.010  44.010  20.560  1.00  0.00           H  
ATOM   2298  HG1 LYS A 147      69.460  44.390  20.960  1.00  0.00           H  
ATOM   2299  HG2 LYS A 147      69.750  44.260  19.190  1.00  0.00           H  
ATOM   2300  HD1 LYS A 147      68.590  42.110  19.210  1.00  0.00           H  
ATOM   2301  HD2 LYS A 147      68.280  42.240  20.920  1.00  0.00           H  
ATOM   2302  HE1 LYS A 147      70.580  42.480  21.300  1.00  0.00           H  
ATOM   2303  HE2 LYS A 147      71.000  42.090  19.580  1.00  0.00           H  
ATOM   2304  HZ1 LYS A 147      70.930  40.040  21.190  1.00  0.00           H  
ATOM   2305  HZ2 LYS A 147      69.340  40.240  21.190  1.00  0.00           H  
ATOM   2306  HZ3 LYS A 147      70.130  39.980  19.770  1.00  0.00           H  
ATOM   2307  N   THR A 148      67.950  47.610  18.380  1.00  0.00           N  
ATOM   2308  CA  THR A 148      68.680  48.570  17.460  1.00  0.00           C  
ATOM   2309  C   THR A 148      68.250  50.100  17.540  1.00  0.00           C  
ATOM   2310  O   THR A 148      68.770  50.980  16.900  1.00  0.00           O  
ATOM   2311  CB  THR A 148      68.840  48.220  15.940  1.00  0.00           C  
ATOM   2312  CG2 THR A 148      69.840  47.020  15.840  1.00  0.00           C  
ATOM   2313  OG1 THR A 148      67.620  47.930  15.320  1.00  0.00           O  
ATOM   2314  H   THR A 148      67.070  47.230  18.080  1.00  0.00           H  
ATOM   2315  HA  THR A 148      69.630  48.760  17.960  1.00  0.00           H  
ATOM   2316  HB  THR A 148      69.230  48.930  15.210  1.00  0.00           H  
ATOM   2317  HG1 THR A 148      67.960  47.750  14.450  1.00  0.00           H  
ATOM   2318 HG21 THR A 148      69.300  46.070  15.950  1.00  0.00           H  
ATOM   2319 HG22 THR A 148      70.180  46.970  14.810  1.00  0.00           H  
ATOM   2320 HG23 THR A 148      70.690  47.120  16.520  1.00  0.00           H  
ATOM   2321  N   ARG A 149      67.220  50.390  18.370  1.00  0.00           N  
ATOM   2322  CA  ARG A 149      66.550  51.580  18.760  1.00  0.00           C  
ATOM   2323  C   ARG A 149      65.710  52.210  17.660  1.00  0.00           C  
ATOM   2324  O   ARG A 149      64.910  53.210  17.870  1.00  0.00           O  
ATOM   2325  CB  ARG A 149      67.530  52.660  19.380  1.00  0.00           C  
ATOM   2326  CG  ARG A 149      66.870  53.850  19.970  1.00  0.00           C  
ATOM   2327  CD  ARG A 149      67.710  54.760  20.890  1.00  0.00           C  
ATOM   2328  NE  ARG A 149      67.130  56.110  21.140  1.00  0.00           N  
ATOM   2329  CZ  ARG A 149      67.810  56.980  21.870  1.00  0.00           C  
ATOM   2330  NH1 ARG A 149      68.890  56.740  22.570  1.00  0.00           N1+
ATOM   2331  NH2 ARG A 149      67.350  58.140  21.940  1.00  0.00           N  
ATOM   2332  H   ARG A 149      66.770  49.570  18.760  1.00  0.00           H  
ATOM   2333  HA  ARG A 149      65.850  51.390  19.570  1.00  0.00           H  
ATOM   2334  HB1 ARG A 149      68.260  52.930  18.620  1.00  0.00           H  
ATOM   2335  HB2 ARG A 149      68.110  52.170  20.160  1.00  0.00           H  
ATOM   2336  HG1 ARG A 149      65.970  53.610  20.540  1.00  0.00           H  
ATOM   2337  HG2 ARG A 149      66.550  54.490  19.150  1.00  0.00           H  
ATOM   2338  HD1 ARG A 149      68.560  54.940  20.240  1.00  0.00           H  
ATOM   2339  HD2 ARG A 149      68.080  54.290  21.800  1.00  0.00           H  
ATOM   2340  HE  ARG A 149      66.220  56.280  20.720  1.00  0.00           H  
ATOM   2341 HH11 ARG A 149      69.210  55.790  22.520  1.00  0.00           H  
ATOM   2342 HH12 ARG A 149      69.230  57.550  23.080  1.00  0.00           H  
ATOM   2343 HH21 ARG A 149      66.590  58.430  21.340  1.00  0.00           H  
ATOM   2344 HH22 ARG A 149      67.880  58.760  22.530  1.00  0.00           H  
ATOM   2345  N   GLN A 150      65.680  51.580  16.470  1.00  0.00           N  
ATOM   2346  CA  GLN A 150      64.930  52.010  15.290  1.00  0.00           C  
ATOM   2347  C   GLN A 150      63.470  52.270  15.590  1.00  0.00           C  
ATOM   2348  O   GLN A 150      62.840  51.490  16.310  1.00  0.00           O  
ATOM   2349  CB  GLN A 150      65.050  50.980  14.190  1.00  0.00           C  
ATOM   2350  CG  GLN A 150      66.510  50.790  13.760  1.00  0.00           C  
ATOM   2351  CD  GLN A 150      66.610  49.880  12.580  1.00  0.00           C  
ATOM   2352  NE2 GLN A 150      67.790  49.650  12.080  1.00  0.00           N  
ATOM   2353  OE1 GLN A 150      65.640  49.400  12.010  1.00  0.00           O  
ATOM   2354  H   GLN A 150      66.340  50.830  16.300  1.00  0.00           H  
ATOM   2355  HA  GLN A 150      65.430  52.940  15.020  1.00  0.00           H  
ATOM   2356  HB1 GLN A 150      64.470  51.360  13.340  1.00  0.00           H  
ATOM   2357  HB2 GLN A 150      64.650  50.040  14.570  1.00  0.00           H  
ATOM   2358  HG1 GLN A 150      67.150  50.460  14.580  1.00  0.00           H  
ATOM   2359  HG2 GLN A 150      66.970  51.740  13.480  1.00  0.00           H  
ATOM   2360 HE21 GLN A 150      68.570  50.070  12.560  1.00  0.00           H  
ATOM   2361 HE22 GLN A 150      67.960  48.970  11.350  1.00  0.00           H  
ATOM   2362  N   GLY A 151      62.940  53.470  15.200  1.00  0.00           N  
ATOM   2363  CA  GLY A 151      61.480  53.790  15.530  1.00  0.00           C  
ATOM   2364  C   GLY A 151      61.130  54.150  16.990  1.00  0.00           C  
ATOM   2365  O   GLY A 151      60.040  54.550  17.300  1.00  0.00           O  
ATOM   2366  H   GLY A 151      63.510  54.210  14.820  1.00  0.00           H  
ATOM   2367  HA1 GLY A 151      60.910  52.900  15.260  1.00  0.00           H  
ATOM   2368  HA2 GLY A 151      61.090  54.650  14.980  1.00  0.00           H  
ATOM   2369  N   VAL A 152      62.030  53.780  17.960  1.00  0.00           N  
ATOM   2370  CA  VAL A 152      61.690  53.890  19.380  1.00  0.00           C  
ATOM   2371  C   VAL A 152      61.570  55.430  19.770  1.00  0.00           C  
ATOM   2372  O   VAL A 152      60.870  55.820  20.670  1.00  0.00           O  
ATOM   2373  CB  VAL A 152      62.640  53.240  20.360  1.00  0.00           C  
ATOM   2374  CG1 VAL A 152      62.200  53.570  21.790  1.00  0.00           C  
ATOM   2375  CG2 VAL A 152      62.550  51.740  20.090  1.00  0.00           C  
ATOM   2376  H   VAL A 152      62.840  53.280  17.610  1.00  0.00           H  
ATOM   2377  HA  VAL A 152      60.760  53.340  19.510  1.00  0.00           H  
ATOM   2378  HB  VAL A 152      63.590  53.710  20.120  1.00  0.00           H  
ATOM   2379 HG11 VAL A 152      62.590  52.850  22.520  1.00  0.00           H  
ATOM   2380 HG12 VAL A 152      62.590  54.540  22.110  1.00  0.00           H  
ATOM   2381 HG13 VAL A 152      61.120  53.480  21.870  1.00  0.00           H  
ATOM   2382 HG21 VAL A 152      62.730  51.450  19.050  1.00  0.00           H  
ATOM   2383 HG22 VAL A 152      63.290  51.260  20.730  1.00  0.00           H  
ATOM   2384 HG23 VAL A 152      61.620  51.270  20.420  1.00  0.00           H  
ATOM   2385  N   ASP A 153      62.430  56.240  19.120  1.00  0.00           N  
ATOM   2386  CA  ASP A 153      62.390  57.700  19.290  1.00  0.00           C  
ATOM   2387  C   ASP A 153      61.140  58.350  18.590  1.00  0.00           C  
ATOM   2388  O   ASP A 153      60.860  59.520  18.960  1.00  0.00           O  
ATOM   2389  CB  ASP A 153      63.630  58.430  18.680  1.00  0.00           C  
ATOM   2390  CG  ASP A 153      64.900  58.160  19.470  1.00  0.00           C  
ATOM   2391  OD1 ASP A 153      65.600  57.260  19.020  1.00  0.00           O  
ATOM   2392  OD2 ASP A 153      65.120  58.800  20.530  1.00  0.00           O1-
ATOM   2393  H   ASP A 153      63.010  55.900  18.370  1.00  0.00           H  
ATOM   2394  HA  ASP A 153      62.320  57.890  20.360  1.00  0.00           H  
ATOM   2395  HB1 ASP A 153      63.440  59.490  18.510  1.00  0.00           H  
ATOM   2396  HB2 ASP A 153      63.700  58.120  17.640  1.00  0.00           H  
ATOM   2397  N   ASP A 154      60.360  57.650  17.720  1.00  0.00           N  
ATOM   2398  CA  ASP A 154      58.940  58.030  17.390  1.00  0.00           C  
ATOM   2399  C   ASP A 154      57.830  57.480  18.340  1.00  0.00           C  
ATOM   2400  O   ASP A 154      56.840  58.110  18.750  1.00  0.00           O  
ATOM   2401  CB  ASP A 154      58.540  57.660  15.970  1.00  0.00           C  
ATOM   2402  CG  ASP A 154      59.580  58.210  15.000  1.00  0.00           C  
ATOM   2403  OD1 ASP A 154      60.180  57.420  14.230  1.00  0.00           O  
ATOM   2404  OD2 ASP A 154      59.830  59.480  15.070  1.00  0.00           O1-
ATOM   2405  H   ASP A 154      60.640  56.690  17.580  1.00  0.00           H  
ATOM   2406  HA  ASP A 154      58.850  59.110  17.470  1.00  0.00           H  
ATOM   2407  HB1 ASP A 154      57.620  58.210  15.800  1.00  0.00           H  
ATOM   2408  HB2 ASP A 154      58.450  56.580  15.860  1.00  0.00           H  
ATOM   2409  N   ALA A 155      58.130  56.240  18.850  1.00  0.00           N  
ATOM   2410  CA  ALA A 155      57.020  55.510  19.440  1.00  0.00           C  
ATOM   2411  C   ALA A 155      56.420  56.000  20.790  1.00  0.00           C  
ATOM   2412  O   ALA A 155      55.210  55.950  20.950  1.00  0.00           O  
ATOM   2413  CB  ALA A 155      57.530  54.040  19.610  1.00  0.00           C  
ATOM   2414  H   ALA A 155      58.900  55.780  18.390  1.00  0.00           H  
ATOM   2415  HA  ALA A 155      56.180  55.520  18.750  1.00  0.00           H  
ATOM   2416  HB1 ALA A 155      58.100  53.810  20.520  1.00  0.00           H  
ATOM   2417  HB2 ALA A 155      56.580  53.500  19.600  1.00  0.00           H  
ATOM   2418  HB3 ALA A 155      58.130  53.760  18.750  1.00  0.00           H  
ATOM   2419  N   PHE A 156      57.130  56.700  21.660  1.00  0.00           N  
ATOM   2420  CA  PHE A 156      56.620  57.350  22.860  1.00  0.00           C  
ATOM   2421  C   PHE A 156      56.330  58.840  22.550  1.00  0.00           C  
ATOM   2422  O   PHE A 156      55.280  59.260  22.980  1.00  0.00           O  
ATOM   2423  CB  PHE A 156      57.720  57.320  24.020  1.00  0.00           C  
ATOM   2424  CG  PHE A 156      57.910  55.810  24.440  1.00  0.00           C  
ATOM   2425  CD1 PHE A 156      57.110  55.200  25.430  1.00  0.00           C  
ATOM   2426  CD2 PHE A 156      58.860  55.030  23.750  1.00  0.00           C  
ATOM   2427  CE1 PHE A 156      57.320  53.830  25.800  1.00  0.00           C  
ATOM   2428  CE2 PHE A 156      58.920  53.670  24.010  1.00  0.00           C  
ATOM   2429  CZ  PHE A 156      58.250  53.070  25.090  1.00  0.00           C  
ATOM   2430  H   PHE A 156      58.130  56.760  21.510  1.00  0.00           H  
ATOM   2431  HA  PHE A 156      55.710  56.800  23.100  1.00  0.00           H  
ATOM   2432  HB1 PHE A 156      57.380  57.880  24.890  1.00  0.00           H  
ATOM   2433  HB2 PHE A 156      58.680  57.750  23.740  1.00  0.00           H  
ATOM   2434  HD1 PHE A 156      56.340  55.740  25.970  1.00  0.00           H  
ATOM   2435  HD2 PHE A 156      59.580  55.490  23.090  1.00  0.00           H  
ATOM   2436  HE1 PHE A 156      56.810  53.360  26.620  1.00  0.00           H  
ATOM   2437  HE2 PHE A 156      59.530  53.080  23.350  1.00  0.00           H  
ATOM   2438  HZ  PHE A 156      58.430  52.030  25.330  1.00  0.00           H  
ATOM   2439  N   TYR A 157      57.100  59.630  21.740  1.00  0.00           N  
ATOM   2440  CA  TYR A 157      56.820  60.970  21.250  1.00  0.00           C  
ATOM   2441  C   TYR A 157      55.430  61.080  20.570  1.00  0.00           C  
ATOM   2442  O   TYR A 157      54.530  61.910  20.980  1.00  0.00           O  
ATOM   2443  CB  TYR A 157      57.940  61.450  20.310  1.00  0.00           C  
ATOM   2444  CG  TYR A 157      59.160  62.210  20.970  1.00  0.00           C  
ATOM   2445  CD1 TYR A 157      59.840  61.650  22.110  1.00  0.00           C  
ATOM   2446  CD2 TYR A 157      59.650  63.410  20.300  1.00  0.00           C  
ATOM   2447  CE1 TYR A 157      60.960  62.320  22.680  1.00  0.00           C  
ATOM   2448  CE2 TYR A 157      60.800  64.060  20.890  1.00  0.00           C  
ATOM   2449  CZ  TYR A 157      61.320  63.530  22.110  1.00  0.00           C  
ATOM   2450  OH  TYR A 157      62.070  64.360  22.870  1.00  0.00           O  
ATOM   2451  H   TYR A 157      57.990  59.230  21.470  1.00  0.00           H  
ATOM   2452  HA  TYR A 157      56.830  61.670  22.080  1.00  0.00           H  
ATOM   2453  HB1 TYR A 157      57.340  62.100  19.670  1.00  0.00           H  
ATOM   2454  HB2 TYR A 157      58.320  60.530  19.850  1.00  0.00           H  
ATOM   2455  HD1 TYR A 157      59.480  60.750  22.570  1.00  0.00           H  
ATOM   2456  HD2 TYR A 157      59.370  63.760  19.320  1.00  0.00           H  
ATOM   2457  HE1 TYR A 157      61.360  61.890  23.590  1.00  0.00           H  
ATOM   2458  HE2 TYR A 157      61.210  64.920  20.390  1.00  0.00           H  
ATOM   2459  HH  TYR A 157      62.200  65.190  22.410  1.00  0.00           H  
ATOM   2460  N   THR A 158      55.030  60.150  19.680  1.00  0.00           N  
ATOM   2461  CA  THR A 158      53.700  60.110  19.030  1.00  0.00           C  
ATOM   2462  C   THR A 158      52.540  59.880  19.970  1.00  0.00           C  
ATOM   2463  O   THR A 158      51.400  60.390  19.760  1.00  0.00           O  
ATOM   2464  CB  THR A 158      53.770  58.990  17.950  1.00  0.00           C  
ATOM   2465  CG2 THR A 158      52.670  59.000  16.880  1.00  0.00           C  
ATOM   2466  OG1 THR A 158      54.850  59.150  17.150  1.00  0.00           O  
ATOM   2467  H   THR A 158      55.710  59.410  19.570  1.00  0.00           H  
ATOM   2468  HA  THR A 158      53.710  61.100  18.570  1.00  0.00           H  
ATOM   2469  HB  THR A 158      53.850  57.980  18.360  1.00  0.00           H  
ATOM   2470  HG1 THR A 158      55.460  58.640  17.690  1.00  0.00           H  
ATOM   2471 HG21 THR A 158      52.190  59.970  16.780  1.00  0.00           H  
ATOM   2472 HG22 THR A 158      52.990  58.640  15.910  1.00  0.00           H  
ATOM   2473 HG23 THR A 158      51.850  58.410  17.280  1.00  0.00           H  
ATOM   2474  N   LEU A 159      52.750  59.080  21.000  1.00  0.00           N  
ATOM   2475  CA  LEU A 159      51.720  58.970  22.080  1.00  0.00           C  
ATOM   2476  C   LEU A 159      51.520  60.250  22.850  1.00  0.00           C  
ATOM   2477  O   LEU A 159      50.390  60.670  23.030  1.00  0.00           O  
ATOM   2478  CB  LEU A 159      52.060  57.810  22.970  1.00  0.00           C  
ATOM   2479  CG  LEU A 159      50.940  57.670  24.050  1.00  0.00           C  
ATOM   2480  CD1 LEU A 159      49.580  57.350  23.450  1.00  0.00           C  
ATOM   2481  CD2 LEU A 159      51.320  56.660  25.140  1.00  0.00           C  
ATOM   2482  H   LEU A 159      53.630  58.710  21.300  1.00  0.00           H  
ATOM   2483  HA  LEU A 159      50.760  58.820  21.590  1.00  0.00           H  
ATOM   2484  HB1 LEU A 159      52.920  58.080  23.580  1.00  0.00           H  
ATOM   2485  HB2 LEU A 159      52.260  56.930  22.360  1.00  0.00           H  
ATOM   2486  HG  LEU A 159      50.870  58.640  24.560  1.00  0.00           H  
ATOM   2487 HD11 LEU A 159      49.550  56.510  22.760  1.00  0.00           H  
ATOM   2488 HD12 LEU A 159      48.810  57.300  24.230  1.00  0.00           H  
ATOM   2489 HD13 LEU A 159      49.220  58.230  22.930  1.00  0.00           H  
ATOM   2490 HD21 LEU A 159      52.370  56.730  25.420  1.00  0.00           H  
ATOM   2491 HD22 LEU A 159      50.700  56.530  26.040  1.00  0.00           H  
ATOM   2492 HD23 LEU A 159      51.370  55.660  24.700  1.00  0.00           H  
ATOM   2493  N   VAL A 160      52.610  60.980  23.190  1.00  0.00           N  
ATOM   2494  CA  VAL A 160      52.590  62.300  23.740  1.00  0.00           C  
ATOM   2495  C   VAL A 160      51.970  63.260  22.710  1.00  0.00           C  
ATOM   2496  O   VAL A 160      51.150  64.100  23.070  1.00  0.00           O  
ATOM   2497  CB  VAL A 160      53.930  62.640  24.390  1.00  0.00           C  
ATOM   2498  CG1 VAL A 160      53.900  63.880  25.170  1.00  0.00           C  
ATOM   2499  CG2 VAL A 160      54.120  61.600  25.510  1.00  0.00           C  
ATOM   2500  H   VAL A 160      53.530  60.700  22.910  1.00  0.00           H  
ATOM   2501  HA  VAL A 160      51.900  62.320  24.580  1.00  0.00           H  
ATOM   2502  HB  VAL A 160      54.820  62.610  23.770  1.00  0.00           H  
ATOM   2503 HG11 VAL A 160      53.170  63.820  25.980  1.00  0.00           H  
ATOM   2504 HG12 VAL A 160      54.910  64.080  25.540  1.00  0.00           H  
ATOM   2505 HG13 VAL A 160      53.690  64.730  24.510  1.00  0.00           H  
ATOM   2506 HG21 VAL A 160      53.390  61.630  26.320  1.00  0.00           H  
ATOM   2507 HG22 VAL A 160      54.240  60.620  25.060  1.00  0.00           H  
ATOM   2508 HG23 VAL A 160      54.970  61.790  26.180  1.00  0.00           H  
ATOM   2509  N   ARG A 161      52.160  63.110  21.430  1.00  0.00           N  
ATOM   2510  CA  ARG A 161      51.370  63.790  20.350  1.00  0.00           C  
ATOM   2511  C   ARG A 161      49.850  63.500  20.550  1.00  0.00           C  
ATOM   2512  O   ARG A 161      49.010  64.410  20.790  1.00  0.00           O  
ATOM   2513  CB  ARG A 161      51.880  63.710  18.930  1.00  0.00           C  
ATOM   2514  CG  ARG A 161      53.220  64.430  18.840  1.00  0.00           C  
ATOM   2515  CD  ARG A 161      53.510  64.690  17.370  1.00  0.00           C  
ATOM   2516  NE  ARG A 161      54.900  65.230  17.290  1.00  0.00           N  
ATOM   2517  CZ  ARG A 161      55.920  64.380  17.230  1.00  0.00           C  
ATOM   2518  NH1 ARG A 161      55.780  63.130  17.070  1.00  0.00           N1+
ATOM   2519  NH2 ARG A 161      57.150  64.840  17.350  1.00  0.00           N  
ATOM   2520  H   ARG A 161      52.890  62.440  21.220  1.00  0.00           H  
ATOM   2521  HA  ARG A 161      51.400  64.820  20.710  1.00  0.00           H  
ATOM   2522  HB1 ARG A 161      51.200  64.200  18.230  1.00  0.00           H  
ATOM   2523  HB2 ARG A 161      51.980  62.740  18.460  1.00  0.00           H  
ATOM   2524  HG1 ARG A 161      54.050  63.950  19.360  1.00  0.00           H  
ATOM   2525  HG2 ARG A 161      53.300  65.440  19.240  1.00  0.00           H  
ATOM   2526  HD1 ARG A 161      52.820  65.510  17.150  1.00  0.00           H  
ATOM   2527  HD2 ARG A 161      53.280  63.870  16.680  1.00  0.00           H  
ATOM   2528  HE  ARG A 161      55.040  66.200  17.530  1.00  0.00           H  
ATOM   2529 HH11 ARG A 161      54.900  62.700  16.840  1.00  0.00           H  
ATOM   2530 HH12 ARG A 161      56.580  62.510  17.140  1.00  0.00           H  
ATOM   2531 HH21 ARG A 161      57.330  65.800  17.580  1.00  0.00           H  
ATOM   2532 HH22 ARG A 161      57.790  64.080  17.140  1.00  0.00           H  
ATOM   2533  N   GLU A 162      49.460  62.220  20.540  1.00  0.00           N  
ATOM   2534  CA  GLU A 162      48.050  61.830  20.580  1.00  0.00           C  
ATOM   2535  C   GLU A 162      47.300  62.420  21.760  1.00  0.00           C  
ATOM   2536  O   GLU A 162      46.250  63.080  21.600  1.00  0.00           O  
ATOM   2537  CB  GLU A 162      47.850  60.320  20.450  1.00  0.00           C  
ATOM   2538  CG  GLU A 162      48.120  59.770  19.020  1.00  0.00           C  
ATOM   2539  CD  GLU A 162      47.230  60.330  17.960  1.00  0.00           C  
ATOM   2540  OE1 GLU A 162      47.650  61.380  17.410  1.00  0.00           O  
ATOM   2541  OE2 GLU A 162      46.090  59.840  17.580  1.00  0.00           O1-
ATOM   2542  H   GLU A 162      50.210  61.610  20.230  1.00  0.00           H  
ATOM   2543  HA  GLU A 162      47.450  62.190  19.740  1.00  0.00           H  
ATOM   2544  HB1 GLU A 162      46.860  60.020  20.790  1.00  0.00           H  
ATOM   2545  HB2 GLU A 162      48.520  59.850  21.170  1.00  0.00           H  
ATOM   2546  HG1 GLU A 162      47.890  58.710  18.890  1.00  0.00           H  
ATOM   2547  HG2 GLU A 162      49.130  60.040  18.710  1.00  0.00           H  
ATOM   2548  N   ILE A 163      47.930  62.360  22.910  1.00  0.00           N  
ATOM   2549  CA  ILE A 163      47.560  62.980  24.180  1.00  0.00           C  
ATOM   2550  C   ILE A 163      47.500  64.490  24.120  1.00  0.00           C  
ATOM   2551  O   ILE A 163      46.510  65.040  24.520  1.00  0.00           O  
ATOM   2552  CB  ILE A 163      48.480  62.560  25.310  1.00  0.00           C  
ATOM   2553  CG1 ILE A 163      48.450  61.060  25.660  1.00  0.00           C  
ATOM   2554  CG2 ILE A 163      48.050  63.300  26.540  1.00  0.00           C  
ATOM   2555  CD  ILE A 163      49.650  60.570  26.450  1.00  0.00           C  
ATOM   2556  H   ILE A 163      48.790  61.850  22.950  1.00  0.00           H  
ATOM   2557  HA  ILE A 163      46.540  62.660  24.390  1.00  0.00           H  
ATOM   2558  HB  ILE A 163      49.460  62.980  25.110  1.00  0.00           H  
ATOM   2559 HG11 ILE A 163      48.470  60.450  24.760  1.00  0.00           H  
ATOM   2560 HG12 ILE A 163      47.530  60.710  26.110  1.00  0.00           H  
ATOM   2561 HG21 ILE A 163      48.460  63.010  27.510  1.00  0.00           H  
ATOM   2562 HG22 ILE A 163      48.310  64.360  26.560  1.00  0.00           H  
ATOM   2563 HG23 ILE A 163      46.970  63.150  26.570  1.00  0.00           H  
ATOM   2564  HD1 ILE A 163      50.530  61.110  26.110  1.00  0.00           H  
ATOM   2565  HD2 ILE A 163      49.450  60.830  27.490  1.00  0.00           H  
ATOM   2566  HD3 ILE A 163      49.830  59.490  26.550  1.00  0.00           H  
ATOM   2567  N   ARG A 164      48.350  65.170  23.370  1.00  0.00           N  
ATOM   2568  CA  ARG A 164      48.290  66.640  23.180  1.00  0.00           C  
ATOM   2569  C   ARG A 164      47.110  67.100  22.360  1.00  0.00           C  
ATOM   2570  O   ARG A 164      46.200  67.860  22.750  1.00  0.00           O  
ATOM   2571  CB  ARG A 164      49.660  67.130  22.710  1.00  0.00           C  
ATOM   2572  CG  ARG A 164      50.810  67.290  23.670  1.00  0.00           C  
ATOM   2573  CD  ARG A 164      52.160  67.720  23.010  1.00  0.00           C  
ATOM   2574  NE  ARG A 164      53.180  68.080  23.980  1.00  0.00           N  
ATOM   2575  CZ  ARG A 164      54.360  68.550  23.650  1.00  0.00           C  
ATOM   2576  NH1 ARG A 164      54.720  68.780  22.430  1.00  0.00           N1+
ATOM   2577  NH2 ARG A 164      55.280  68.740  24.540  1.00  0.00           N  
ATOM   2578  H   ARG A 164      49.210  64.730  23.050  1.00  0.00           H  
ATOM   2579  HA  ARG A 164      48.240  67.110  24.170  1.00  0.00           H  
ATOM   2580  HB1 ARG A 164      49.540  68.090  22.220  1.00  0.00           H  
ATOM   2581  HB2 ARG A 164      50.060  66.460  21.950  1.00  0.00           H  
ATOM   2582  HG1 ARG A 164      51.050  66.290  24.020  1.00  0.00           H  
ATOM   2583  HG2 ARG A 164      50.470  67.860  24.530  1.00  0.00           H  
ATOM   2584  HD1 ARG A 164      51.870  68.560  22.380  1.00  0.00           H  
ATOM   2585  HD2 ARG A 164      52.570  66.950  22.350  1.00  0.00           H  
ATOM   2586  HE  ARG A 164      53.060  67.850  24.950  1.00  0.00           H  
ATOM   2587 HH11 ARG A 164      54.160  68.610  21.610  1.00  0.00           H  
ATOM   2588 HH12 ARG A 164      55.650  69.020  22.120  1.00  0.00           H  
ATOM   2589 HH21 ARG A 164      55.010  68.710  25.510  1.00  0.00           H  
ATOM   2590 HH22 ARG A 164      56.220  69.000  24.270  1.00  0.00           H  
ATOM   2591  N   LYS A 165      46.980  66.430  21.250  1.00  0.00           N  
ATOM   2592  CA  LYS A 165      45.840  66.640  20.250  1.00  0.00           C  
ATOM   2593  C   LYS A 165      44.420  66.470  20.890  1.00  0.00           C  
ATOM   2594  O   LYS A 165      43.530  67.300  20.560  1.00  0.00           O  
ATOM   2595  CB  LYS A 165      46.080  65.640  19.090  1.00  0.00           C  
ATOM   2596  CG  LYS A 165      47.300  66.110  18.280  1.00  0.00           C  
ATOM   2597  CD  LYS A 165      47.830  64.860  17.540  1.00  0.00           C  
ATOM   2598  CE  LYS A 165      46.880  64.670  16.400  1.00  0.00           C  
ATOM   2599  NZ  LYS A 165      47.130  63.390  15.750  1.00  0.00           N1+
ATOM   2600  H   LYS A 165      47.590  65.620  21.190  1.00  0.00           H  
ATOM   2601  HA  LYS A 165      45.840  67.690  19.960  1.00  0.00           H  
ATOM   2602  HB1 LYS A 165      45.150  65.620  18.520  1.00  0.00           H  
ATOM   2603  HB2 LYS A 165      46.320  64.650  19.500  1.00  0.00           H  
ATOM   2604  HG1 LYS A 165      48.010  66.390  19.050  1.00  0.00           H  
ATOM   2605  HG2 LYS A 165      47.040  66.990  17.690  1.00  0.00           H  
ATOM   2606  HD1 LYS A 165      47.970  63.930  18.100  1.00  0.00           H  
ATOM   2607  HD2 LYS A 165      48.700  65.160  16.970  1.00  0.00           H  
ATOM   2608  HE1 LYS A 165      46.900  65.470  15.660  1.00  0.00           H  
ATOM   2609  HE2 LYS A 165      45.890  64.490  16.830  1.00  0.00           H  
ATOM   2610  HZ1 LYS A 165      46.270  63.230  15.230  1.00  0.00           H  
ATOM   2611  HZ2 LYS A 165      47.990  63.460  15.220  1.00  0.00           H  
ATOM   2612  HZ3 LYS A 165      47.170  62.550  16.310  1.00  0.00           H  
ATOM   2613  N   HIS A 166      44.240  65.380  21.660  1.00  0.00           N  
ATOM   2614  CA  HIS A 166      43.060  65.000  22.420  1.00  0.00           C  
ATOM   2615  C   HIS A 166      42.840  65.830  23.730  1.00  0.00           C  
ATOM   2616  O   HIS A 166      41.690  66.050  24.120  1.00  0.00           O  
ATOM   2617  CB  HIS A 166      43.220  63.490  22.770  1.00  0.00           C  
ATOM   2618  CG  HIS A 166      42.090  62.800  23.490  1.00  0.00           C  
ATOM   2619  CD2 HIS A 166      41.310  61.860  23.020  1.00  0.00           C  
ATOM   2620  ND1 HIS A 166      41.740  63.060  24.800  1.00  0.00           N  
ATOM   2621  CE1 HIS A 166      40.710  62.300  25.110  1.00  0.00           C  
ATOM   2622  NE2 HIS A 166      40.440  61.450  24.060  1.00  0.00           N  
ATOM   2623  H   HIS A 166      45.030  64.740  21.680  1.00  0.00           H  
ATOM   2624  HA  HIS A 166      42.230  65.240  21.760  1.00  0.00           H  
ATOM   2625  HB1 HIS A 166      44.080  63.400  23.430  1.00  0.00           H  
ATOM   2626  HB2 HIS A 166      43.460  62.900  21.890  1.00  0.00           H  
ATOM   2627  HD2 HIS A 166      41.460  61.400  22.050  1.00  0.00           H  
ATOM   2628  HE1 HIS A 166      40.270  62.030  26.060  1.00  0.00           H  
ATOM   2629  HE2 HIS A 166      39.820  60.660  24.110  1.00  0.00           H  
ATOM   2630  N   LYS A 167      43.860  66.240  24.450  1.00  0.00           N  
ATOM   2631  CA  LYS A 167      43.560  67.040  25.670  1.00  0.00           C  
ATOM   2632  C   LYS A 167      42.980  68.450  25.440  1.00  0.00           C  
ATOM   2633  O   LYS A 167      42.240  69.000  26.240  1.00  0.00           O  
ATOM   2634  CB  LYS A 167      44.790  67.100  26.560  1.00  0.00           C  
ATOM   2635  CG  LYS A 167      44.700  67.630  28.000  1.00  0.00           C  
ATOM   2636  CD  LYS A 167      43.910  66.640  28.850  1.00  0.00           C  
ATOM   2637  CE  LYS A 167      43.590  67.080  30.250  1.00  0.00           C  
ATOM   2638  NZ  LYS A 167      43.030  66.000  31.120  1.00  0.00           N1+
ATOM   2639  H   LYS A 167      44.810  65.950  24.260  1.00  0.00           H  
ATOM   2640  HA  LYS A 167      42.820  66.450  26.210  1.00  0.00           H  
ATOM   2641  HB1 LYS A 167      45.590  67.680  26.110  1.00  0.00           H  
ATOM   2642  HB2 LYS A 167      45.200  66.100  26.680  1.00  0.00           H  
ATOM   2643  HG1 LYS A 167      44.200  68.600  27.940  1.00  0.00           H  
ATOM   2644  HG2 LYS A 167      45.700  67.780  28.410  1.00  0.00           H  
ATOM   2645  HD1 LYS A 167      44.580  65.780  28.920  1.00  0.00           H  
ATOM   2646  HD2 LYS A 167      43.000  66.370  28.310  1.00  0.00           H  
ATOM   2647  HE1 LYS A 167      43.010  68.000  30.180  1.00  0.00           H  
ATOM   2648  HE2 LYS A 167      44.630  67.230  30.540  1.00  0.00           H  
ATOM   2649  HZ1 LYS A 167      43.410  65.100  30.840  1.00  0.00           H  
ATOM   2650  HZ2 LYS A 167      43.330  66.180  32.070  1.00  0.00           H  
ATOM   2651  HZ3 LYS A 167      42.030  65.860  31.060  1.00  0.00           H  
ATOM   2652  N   GLU A 168      43.290  68.970  24.250  1.00  0.00           N  
ATOM   2653  CA  GLU A 168      42.880  70.300  23.600  1.00  0.00           C  
ATOM   2654  C   GLU A 168      41.460  70.170  22.900  1.00  0.00           C  
ATOM   2655  O   GLU A 168      41.150  69.060  22.430  1.00  0.00           O  
ATOM   2656  CB  GLU A 168      43.990  70.770  22.650  1.00  0.00           C  
ATOM   2657  CG  GLU A 168      43.770  72.190  22.120  1.00  0.00           C  
ATOM   2658  CD  GLU A 168      45.080  72.980  21.980  1.00  0.00           C  
ATOM   2659  OE1 GLU A 168      45.690  73.270  23.010  1.00  0.00           O  
ATOM   2660  OE2 GLU A 168      45.340  73.430  20.830  1.00  0.00           O1-
ATOM   2661  H   GLU A 168      43.870  68.420  23.630  1.00  0.00           H  
ATOM   2662  HA  GLU A 168      42.790  71.090  24.340  1.00  0.00           H  
ATOM   2663  HB1 GLU A 168      44.170  70.010  21.880  1.00  0.00           H  
ATOM   2664  HB2 GLU A 168      44.830  70.830  23.340  1.00  0.00           H  
ATOM   2665  HG1 GLU A 168      43.140  72.710  22.840  1.00  0.00           H  
ATOM   2666  HG2 GLU A 168      43.320  72.200  21.130  1.00  0.00           H  
ATOM   2667  N   LYS A 169      40.700  71.290  22.740  1.00  0.00           N  
ATOM   2668  CA  LYS A 169      39.620  71.400  21.820  1.00  0.00           C  
ATOM   2669  C   LYS A 169      39.890  72.760  21.210  1.00  0.00           C  
ATOM   2670  CB  LYS A 169      38.360  71.290  22.540  1.00  0.00           C  
ATOM   2671  CG  LYS A 169      37.070  71.540  21.830  1.00  0.00           C  
ATOM   2672  CD  LYS A 169      36.780  70.890  20.440  1.00  0.00           C  
ATOM   2673  CE  LYS A 169      36.950  69.410  20.550  1.00  0.00           C  
ATOM   2674  NZ  LYS A 169      36.650  68.620  19.450  1.00  0.00           N1+
ATOM   2675  OC1 LYS A 169      40.020  73.700  22.020  1.00  0.00           O  
ATOM   2676  OC2 LYS A 169      39.780  73.000  20.000  1.00  0.00           O  
ATOM   2677  H   LYS A 169      41.140  72.040  23.250  1.00  0.00           H  
ATOM   2678  HA  LYS A 169      39.660  70.610  21.070  1.00  0.00           H  
ATOM   2679  HB1 LYS A 169      38.270  71.910  23.440  1.00  0.00           H  
ATOM   2680  HB2 LYS A 169      38.260  70.280  22.930  1.00  0.00           H  
ATOM   2681  HG1 LYS A 169      36.870  72.600  21.650  1.00  0.00           H  
ATOM   2682  HG2 LYS A 169      36.230  71.230  22.450  1.00  0.00           H  
ATOM   2683  HD1 LYS A 169      37.470  71.220  19.660  1.00  0.00           H  
ATOM   2684  HD2 LYS A 169      35.790  71.150  20.060  1.00  0.00           H  
ATOM   2685  HE1 LYS A 169      36.240  69.050  21.300  1.00  0.00           H  
ATOM   2686  HE2 LYS A 169      37.860  69.220  21.130  1.00  0.00           H  
ATOM   2687  HZ1 LYS A 169      36.640  67.630  19.640  1.00  0.00           H  
ATOM   2688  HZ2 LYS A 169      35.790  69.000  19.070  1.00  0.00           H  
ATOM   2689  HZ3 LYS A 169      37.340  68.690  18.720  1.00  0.00           H  
TER                                                                             
ATOM   2690  PA  GDP B 170      60.120  39.900  28.090  1.00  0.00           P  
ATOM   2691  PB  GDP B 170      58.330  41.940  28.180  1.00  0.00           P  
ATOM   2692  C5' GDP B 170      61.280  39.820  25.710  1.00  0.00           C  
ATOM   2693  O5' GDP B 170      60.980  39.170  26.920  1.00  0.00           O  
ATOM   2694  C4' GDP B 170      62.250  39.070  24.860  1.00  0.00           C  
ATOM   2695  O4' GDP B 170      62.280  39.740  23.600  1.00  0.00           O  
ATOM   2696  C3' GDP B 170      63.670  39.040  25.400  1.00  0.00           C  
ATOM   2697  O3' GDP B 170      64.060  37.770  25.790  1.00  0.00           O  
ATOM   2698  C2' GDP B 170      64.570  39.500  24.220  1.00  0.00           C  
ATOM   2699  O2' GDP B 170      65.470  38.550  23.770  1.00  0.00           O  
ATOM   2700  C1' GDP B 170      63.630  39.870  23.160  1.00  0.00           C  
ATOM   2701  N1  GDP B 170      64.970  42.750  19.190  1.00  0.00           N  
ATOM   2702  O1A GDP B 170      61.160  40.750  28.740  1.00  0.00           O  
ATOM   2703  O1B GDP B 170      57.540  41.390  29.330  1.00  0.00           O  
ATOM   2704  C2  GDP B 170      65.190  41.440  19.490  1.00  0.00           C  
ATOM   2705  N2  GDP B 170      65.940  40.920  18.650  1.00  0.00           N  
ATOM   2706  O2A GDP B 170      59.620  38.830  28.920  1.00  0.00           O  
ATOM   2707  O2B GDP B 170      59.340  42.950  28.570  1.00  0.00           O  
ATOM   2708  N3  GDP B 170      64.800  40.810  20.570  1.00  0.00           N  
ATOM   2709  O3A GDP B 170      59.030  40.800  27.350  1.00  0.00           O  
ATOM   2710  O3B GDP B 170      57.390  42.360  27.110  1.00  0.00           O  
ATOM   2711  C4  GDP B 170      64.210  41.670  21.520  1.00  0.00           C  
ATOM   2712  C5  GDP B 170      63.970  43.020  21.370  1.00  0.00           C  
ATOM   2713  C6  GDP B 170      64.420  43.660  20.100  1.00  0.00           C  
ATOM   2714  O6  GDP B 170      64.300  44.780  19.720  1.00  0.00           O  
ATOM   2715  N7  GDP B 170      63.340  43.490  22.550  1.00  0.00           N  
ATOM   2716  C8  GDP B 170      63.280  42.400  23.280  1.00  0.00           C  
ATOM   2717  N9  GDP B 170      63.730  41.280  22.730  1.00  0.00           N  
ATOM   2718 HO'2 GDP B 170      66.250  38.710  24.300  1.00  0.00           H  
ATOM   2719  H1  GDP B 170      65.310  43.150  18.330  1.00  0.00           H  
ATOM   2720  H8  GDP B 170      62.790  42.330  24.240  1.00  0.00           H  
ATOM   2721  H1' GDP B 170      63.970  39.230  22.340  1.00  0.00           H  
ATOM   2722  H21 GDP B 170      66.280  41.560  17.950  1.00  0.00           H  
ATOM   2723  H3' GDP B 170      63.730  39.700  26.270  1.00  0.00           H  
ATOM   2724  H22 GDP B 170      66.240  39.960  18.750  1.00  0.00           H  
ATOM   2725  H4' GDP B 170      61.860  38.060  24.750  1.00  0.00           H  
ATOM   2726  H3T GDP B 170      64.460  37.740  26.670  1.00  0.00           H  
ATOM   2727 H2'1 GDP B 170      65.140  40.390  24.480  1.00  0.00           H  
ATOM   2728 H5'1 GDP B 170      61.660  40.810  25.960  1.00  0.00           H  
ATOM   2729 H5'2 GDP B 170      60.440  40.060  25.060  1.00  0.00           H  
ENDMDL                                                                          
MODEL        2                                                                  
ATOM      1  N   MET A   1      55.694  73.791  29.971  1.00  0.00           N  
ATOM      2  CA  MET A   1      55.944  72.550  30.717  1.00  0.00           C  
ATOM      3  C   MET A   1      54.598  71.810  30.923  1.00  0.00           C  
ATOM      4  O   MET A   1      53.621  72.515  31.239  1.00  0.00           O  
ATOM      5  CB  MET A   1      56.589  72.881  32.149  1.00  0.00           C  
ATOM      6  CG  MET A   1      57.924  72.038  32.151  1.00  0.00           C  
ATOM      7  SD  MET A   1      57.651  70.296  32.107  1.00  0.00           S  
ATOM      8  CE  MET A   1      59.180  69.754  32.849  1.00  0.00           C  
ATOM      9  HA  MET A   1      56.657  72.034  30.082  1.00  0.00           H  
ATOM     10  HB1 MET A   1      55.923  72.501  32.924  1.00  0.00           H  
ATOM     11  HB2 MET A   1      56.881  73.910  32.376  1.00  0.00           H  
ATOM     12  HG1 MET A   1      58.399  72.344  33.078  1.00  0.00           H  
ATOM     13  HG2 MET A   1      58.577  72.339  31.326  1.00  0.00           H  
ATOM     14  HE1 MET A   1      59.346  68.700  32.612  1.00  0.00           H  
ATOM     15  HE2 MET A   1      60.047  70.331  32.553  1.00  0.00           H  
ATOM     16  HE3 MET A   1      59.067  69.861  33.927  1.00  0.00           H  
ATOM     17  H1  MET A   1      55.098  73.616  29.173  1.00  0.00           H  
ATOM     18  H2  MET A   1      55.415  74.569  30.554  1.00  0.00           H  
ATOM     19  H3  MET A   1      56.591  73.959  29.525  1.00  0.00           H  
ATOM     20  N   THR A   2      54.563  70.494  30.716  1.00  0.00           N  
ATOM     21  CA  THR A   2      53.328  69.672  30.717  1.00  0.00           C  
ATOM     22  C   THR A   2      53.578  68.270  31.235  1.00  0.00           C  
ATOM     23  O   THR A   2      54.445  67.521  30.708  1.00  0.00           O  
ATOM     24  CB  THR A   2      52.622  69.522  29.299  1.00  0.00           C  
ATOM     25  CG2 THR A   2      51.654  70.655  29.035  1.00  0.00           C  
ATOM     26  OG1 THR A   2      53.582  69.644  28.345  1.00  0.00           O  
ATOM     27  H   THR A   2      55.438  70.034  30.565  1.00  0.00           H  
ATOM     28  HA  THR A   2      52.529  70.084  31.327  1.00  0.00           H  
ATOM     29  HB  THR A   2      52.004  68.630  29.159  1.00  0.00           H  
ATOM     30  HG1 THR A   2      53.909  70.542  28.396  1.00  0.00           H  
ATOM     31 HG21 THR A   2      52.177  71.555  29.351  1.00  0.00           H  
ATOM     32 HG22 THR A   2      51.389  70.613  27.984  1.00  0.00           H  
ATOM     33 HG23 THR A   2      50.780  70.638  29.691  1.00  0.00           H  
ATOM     34  N   GLU A   3      52.963  67.813  32.322  1.00  0.00           N  
ATOM     35  CA  GLU A   3      53.059  66.490  32.957  1.00  0.00           C  
ATOM     36  C   GLU A   3      52.037  65.473  32.469  1.00  0.00           C  
ATOM     37  O   GLU A   3      50.811  65.658  32.491  1.00  0.00           O  
ATOM     38  CB  GLU A   3      53.273  66.529  34.527  1.00  0.00           C  
ATOM     39  CG  GLU A   3      53.563  65.189  35.070  1.00  0.00           C  
ATOM     40  CD  GLU A   3      53.563  64.949  36.573  1.00  0.00           C  
ATOM     41  OE1 GLU A   3      54.604  65.288  37.208  1.00  0.00           O  
ATOM     42  OE2 GLU A   3      52.564  64.507  37.119  1.00  0.00           O1-
ATOM     43  H   GLU A   3      52.222  68.383  32.723  1.00  0.00           H  
ATOM     44  HA  GLU A   3      54.004  66.130  32.565  1.00  0.00           H  
ATOM     45  HB1 GLU A   3      52.342  66.884  34.971  1.00  0.00           H  
ATOM     46  HB2 GLU A   3      54.121  67.152  34.813  1.00  0.00           H  
ATOM     47  HG1 GLU A   3      54.496  64.845  34.617  1.00  0.00           H  
ATOM     48  HG2 GLU A   3      52.787  64.504  34.727  1.00  0.00           H  
ATOM     49  N   TYR A   4      52.537  64.279  32.089  1.00  0.00           N  
ATOM     50  CA  TYR A   4      51.608  63.186  31.662  1.00  0.00           C  
ATOM     51  C   TYR A   4      52.067  61.865  32.343  1.00  0.00           C  
ATOM     52  O   TYR A   4      53.196  61.598  32.775  1.00  0.00           O  
ATOM     53  CB  TYR A   4      51.783  63.052  30.108  1.00  0.00           C  
ATOM     54  CG  TYR A   4      51.312  64.313  29.409  1.00  0.00           C  
ATOM     55  CD1 TYR A   4      49.969  64.753  29.572  1.00  0.00           C  
ATOM     56  CD2 TYR A   4      52.068  64.848  28.340  1.00  0.00           C  
ATOM     57  CE1 TYR A   4      49.595  65.938  28.956  1.00  0.00           C  
ATOM     58  CE2 TYR A   4      51.720  66.049  27.714  1.00  0.00           C  
ATOM     59  CZ  TYR A   4      50.458  66.568  28.059  1.00  0.00           C  
ATOM     60  OH  TYR A   4      49.948  67.747  27.475  1.00  0.00           O  
ATOM     61  H   TYR A   4      53.511  64.041  32.179  1.00  0.00           H  
ATOM     62  HA  TYR A   4      50.588  63.296  32.036  1.00  0.00           H  
ATOM     63  HB1 TYR A   4      51.244  62.184  29.728  1.00  0.00           H  
ATOM     64  HB2 TYR A   4      52.848  62.885  29.970  1.00  0.00           H  
ATOM     65  HD1 TYR A   4      49.349  64.316  30.345  1.00  0.00           H  
ATOM     66  HD2 TYR A   4      53.071  64.486  28.173  1.00  0.00           H  
ATOM     67  HE1 TYR A   4      48.557  66.226  29.064  1.00  0.00           H  
ATOM     68  HE2 TYR A   4      52.380  66.591  27.059  1.00  0.00           H  
ATOM     69  HH  TYR A   4      50.565  68.128  26.843  1.00  0.00           H  
ATOM     70  N   LYS A   5      51.088  60.938  32.466  1.00  0.00           N  
ATOM     71  CA  LYS A   5      51.131  59.608  33.094  1.00  0.00           C  
ATOM     72  C   LYS A   5      50.843  58.476  32.109  1.00  0.00           C  
ATOM     73  O   LYS A   5      49.801  58.435  31.459  1.00  0.00           O  
ATOM     74  CB  LYS A   5      50.293  59.614  34.336  1.00  0.00           C  
ATOM     75  CG  LYS A   5      50.732  58.558  35.340  1.00  0.00           C  
ATOM     76  CD  LYS A   5      50.140  58.450  36.756  1.00  0.00           C  
ATOM     77  CE  LYS A   5      50.811  57.448  37.648  1.00  0.00           C  
ATOM     78  NZ  LYS A   5      50.023  57.177  38.896  1.00  0.00           N1+
ATOM     79  H   LYS A   5      50.143  61.141  32.168  1.00  0.00           H  
ATOM     80  HA  LYS A   5      52.178  59.657  33.418  1.00  0.00           H  
ATOM     81  HB1 LYS A   5      49.228  59.465  34.132  1.00  0.00           H  
ATOM     82  HB2 LYS A   5      50.361  60.628  34.710  1.00  0.00           H  
ATOM     83  HG1 LYS A   5      51.816  58.539  35.376  1.00  0.00           H  
ATOM     84  HG2 LYS A   5      50.378  57.575  35.045  1.00  0.00           H  
ATOM     85  HD1 LYS A   5      49.106  58.143  36.605  1.00  0.00           H  
ATOM     86  HD2 LYS A   5      50.148  59.384  37.310  1.00  0.00           H  
ATOM     87  HE1 LYS A   5      51.739  57.955  37.923  1.00  0.00           H  
ATOM     88  HE2 LYS A   5      50.775  56.682  36.881  1.00  0.00           H  
ATOM     89  HZ1 LYS A   5      49.875  58.008  39.443  1.00  0.00           H  
ATOM     90  HZ2 LYS A   5      49.111  56.776  38.767  1.00  0.00           H  
ATOM     91  HZ3 LYS A   5      50.442  56.482  39.497  1.00  0.00           H  
ATOM     92  N   LEU A   6      51.924  57.681  31.827  1.00  0.00           N  
ATOM     93  CA  LEU A   6      51.987  56.730  30.659  1.00  0.00           C  
ATOM     94  C   LEU A   6      51.803  55.243  31.152  1.00  0.00           C  
ATOM     95  O   LEU A   6      52.274  54.735  32.173  1.00  0.00           O  
ATOM     96  CB  LEU A   6      53.265  57.060  29.840  1.00  0.00           C  
ATOM     97  CG  LEU A   6      52.989  57.818  28.524  1.00  0.00           C  
ATOM     98  CD1 LEU A   6      52.393  59.214  28.847  1.00  0.00           C  
ATOM     99  CD2 LEU A   6      54.287  57.858  27.711  1.00  0.00           C  
ATOM    100  H   LEU A   6      52.836  57.966  32.159  1.00  0.00           H  
ATOM    101  HA  LEU A   6      51.080  56.876  30.064  1.00  0.00           H  
ATOM    102  HB1 LEU A   6      53.827  56.160  29.592  1.00  0.00           H  
ATOM    103  HB2 LEU A   6      53.994  57.672  30.384  1.00  0.00           H  
ATOM    104  HG  LEU A   6      52.280  57.247  27.922  1.00  0.00           H  
ATOM    105 HD11 LEU A   6      52.859  59.710  29.709  1.00  0.00           H  
ATOM    106 HD12 LEU A   6      52.375  59.744  27.901  1.00  0.00           H  
ATOM    107 HD13 LEU A   6      51.381  59.012  29.189  1.00  0.00           H  
ATOM    108 HD21 LEU A   6      55.101  58.113  28.392  1.00  0.00           H  
ATOM    109 HD22 LEU A   6      54.338  56.807  27.435  1.00  0.00           H  
ATOM    110 HD23 LEU A   6      54.263  58.530  26.852  1.00  0.00           H  
ATOM    111  N   VAL A   7      51.282  54.450  30.253  1.00  0.00           N  
ATOM    112  CA  VAL A   7      51.225  53.022  30.328  1.00  0.00           C  
ATOM    113  C   VAL A   7      51.629  52.353  29.036  1.00  0.00           C  
ATOM    114  O   VAL A   7      51.198  52.736  27.976  1.00  0.00           O  
ATOM    115  CB  VAL A   7      49.708  52.611  30.738  1.00  0.00           C  
ATOM    116  CG1 VAL A   7      49.838  51.555  31.848  1.00  0.00           C  
ATOM    117  CG2 VAL A   7      48.853  53.737  31.301  1.00  0.00           C  
ATOM    118  H   VAL A   7      50.838  54.831  29.438  1.00  0.00           H  
ATOM    119  HA  VAL A   7      51.861  52.641  31.134  1.00  0.00           H  
ATOM    120  HB  VAL A   7      49.231  52.127  29.888  1.00  0.00           H  
ATOM    121 HG11 VAL A   7      50.349  50.720  31.384  1.00  0.00           H  
ATOM    122 HG12 VAL A   7      50.485  51.839  32.684  1.00  0.00           H  
ATOM    123 HG13 VAL A   7      48.895  51.239  32.300  1.00  0.00           H  
ATOM    124 HG21 VAL A   7      48.620  54.529  30.585  1.00  0.00           H  
ATOM    125 HG22 VAL A   7      47.882  53.408  31.689  1.00  0.00           H  
ATOM    126 HG23 VAL A   7      49.281  54.253  32.157  1.00  0.00           H  
ATOM    127  N   VAL A   8      52.523  51.406  29.109  1.00  0.00           N  
ATOM    128  CA  VAL A   8      52.988  50.444  28.121  1.00  0.00           C  
ATOM    129  C   VAL A   8      52.368  49.085  28.454  1.00  0.00           C  
ATOM    130  O   VAL A   8      52.821  48.367  29.349  1.00  0.00           O  
ATOM    131  CB  VAL A   8      54.572  50.419  27.928  1.00  0.00           C  
ATOM    132  CG1 VAL A   8      54.864  49.561  26.691  1.00  0.00           C  
ATOM    133  CG2 VAL A   8      55.208  51.822  27.616  1.00  0.00           C  
ATOM    134  H   VAL A   8      52.975  51.220  29.988  1.00  0.00           H  
ATOM    135  HA  VAL A   8      52.604  50.770  27.146  1.00  0.00           H  
ATOM    136  HB  VAL A   8      55.020  49.949  28.803  1.00  0.00           H  
ATOM    137 HG11 VAL A   8      54.146  49.860  25.927  1.00  0.00           H  
ATOM    138 HG12 VAL A   8      55.897  49.635  26.346  1.00  0.00           H  
ATOM    139 HG13 VAL A   8      54.750  48.492  26.874  1.00  0.00           H  
ATOM    140 HG21 VAL A   8      55.162  52.476  28.489  1.00  0.00           H  
ATOM    141 HG22 VAL A   8      56.278  51.670  27.518  1.00  0.00           H  
ATOM    142 HG23 VAL A   8      54.786  52.249  26.706  1.00  0.00           H  
ATOM    143  N   VAL A   9      51.465  48.540  27.596  1.00  0.00           N  
ATOM    144  CA  VAL A   9      50.731  47.272  27.850  1.00  0.00           C  
ATOM    145  C   VAL A   9      50.815  46.262  26.694  1.00  0.00           C  
ATOM    146  O   VAL A   9      51.277  46.573  25.530  1.00  0.00           O  
ATOM    147  CB  VAL A   9      49.264  47.536  28.231  1.00  0.00           C  
ATOM    148  CG1 VAL A   9      49.212  48.173  29.627  1.00  0.00           C  
ATOM    149  CG2 VAL A   9      48.537  48.299  27.088  1.00  0.00           C  
ATOM    150  H   VAL A   9      51.148  49.145  26.857  1.00  0.00           H  
ATOM    151  HA  VAL A   9      51.189  46.637  28.614  1.00  0.00           H  
ATOM    152  HB  VAL A   9      48.711  46.606  28.310  1.00  0.00           H  
ATOM    153 HG11 VAL A   9      49.045  47.332  30.311  1.00  0.00           H  
ATOM    154 HG12 VAL A   9      50.003  48.862  29.912  1.00  0.00           H  
ATOM    155 HG13 VAL A   9      48.234  48.672  29.609  1.00  0.00           H  
ATOM    156 HG21 VAL A   9      47.494  48.471  27.377  1.00  0.00           H  
ATOM    157 HG22 VAL A   9      48.987  49.276  26.969  1.00  0.00           H  
ATOM    158 HG23 VAL A   9      48.559  47.802  26.119  1.00  0.00           H  
ATOM    159  N   GLY A  10      50.501  44.985  26.905  1.00  0.00           N  
ATOM    160  CA  GLY A  10      50.490  43.891  25.950  1.00  0.00           C  
ATOM    161  C   GLY A  10      51.109  42.657  26.554  1.00  0.00           C  
ATOM    162  O   GLY A  10      51.461  42.598  27.722  1.00  0.00           O  
ATOM    163  H   GLY A  10      50.135  44.793  27.832  1.00  0.00           H  
ATOM    164  HA1 GLY A  10      51.048  44.145  25.052  1.00  0.00           H  
ATOM    165  HA2 GLY A  10      49.470  43.570  25.708  1.00  0.00           H  
ATOM    166  N   ALA A  11      51.177  41.605  25.716  1.00  0.00           N  
ATOM    167  CA  ALA A  11      51.465  40.220  26.217  1.00  0.00           C  
ATOM    168  C   ALA A  11      52.849  40.182  26.806  1.00  0.00           C  
ATOM    169  O   ALA A  11      53.717  40.972  26.397  1.00  0.00           O  
ATOM    170  CB  ALA A  11      51.333  39.127  25.100  1.00  0.00           C  
ATOM    171  H   ALA A  11      50.956  41.670  24.731  1.00  0.00           H  
ATOM    172  HA  ALA A  11      50.812  39.991  27.071  1.00  0.00           H  
ATOM    173  HB1 ALA A  11      52.019  39.358  24.275  1.00  0.00           H  
ATOM    174  HB2 ALA A  11      51.414  38.095  25.426  1.00  0.00           H  
ATOM    175  HB3 ALA A  11      50.296  39.279  24.802  1.00  0.00           H  
ATOM    176  N   CYS A  12      53.123  39.137  27.543  1.00  0.00           N  
ATOM    177  CA  CYS A  12      54.407  38.951  28.172  1.00  0.00           C  
ATOM    178  C   CYS A  12      55.440  38.516  27.156  1.00  0.00           C  
ATOM    179  O   CYS A  12      55.115  37.759  26.249  1.00  0.00           O  
ATOM    180  CB  CYS A  12      54.237  37.852  29.253  1.00  0.00           C  
ATOM    181  SG  CYS A  12      53.485  38.614  30.740  1.00  0.00           S  
ATOM    182  H   CYS A  12      52.419  38.419  27.641  1.00  0.00           H  
ATOM    183  HA  CYS A  12      54.864  39.837  28.612  1.00  0.00           H  
ATOM    184  HB1 CYS A  12      55.198  37.402  29.477  1.00  0.00           H  
ATOM    185  HB2 CYS A  12      53.531  37.083  28.957  1.00  0.00           H  
ATOM    186  HG  CYS A  12      54.271  39.694  30.878  1.00  0.00           H  
ATOM    187  N   GLY A  13      56.630  39.050  27.152  1.00  0.00           N  
ATOM    188  CA  GLY A  13      57.778  38.634  26.308  1.00  0.00           C  
ATOM    189  C   GLY A  13      58.043  39.465  25.045  1.00  0.00           C  
ATOM    190  O   GLY A  13      58.847  39.017  24.255  1.00  0.00           O  
ATOM    191  H   GLY A  13      56.819  39.678  27.929  1.00  0.00           H  
ATOM    192  HA1 GLY A  13      57.838  37.551  26.139  1.00  0.00           H  
ATOM    193  HA2 GLY A  13      58.598  38.880  26.969  1.00  0.00           H  
ATOM    194  N   VAL A  14      57.433  40.649  24.839  1.00  0.00           N  
ATOM    195  CA  VAL A  14      57.569  41.381  23.591  1.00  0.00           C  
ATOM    196  C   VAL A  14      58.619  42.467  23.577  1.00  0.00           C  
ATOM    197  O   VAL A  14      59.047  42.862  22.482  1.00  0.00           O  
ATOM    198  CB  VAL A  14      56.201  41.953  23.173  1.00  0.00           C  
ATOM    199  CG1 VAL A  14      55.177  40.906  22.900  1.00  0.00           C  
ATOM    200  CG2 VAL A  14      55.799  42.943  24.258  1.00  0.00           C  
ATOM    201  H   VAL A  14      56.873  40.990  25.607  1.00  0.00           H  
ATOM    202  HA  VAL A  14      57.747  40.683  22.767  1.00  0.00           H  
ATOM    203  HB  VAL A  14      56.443  42.616  22.330  1.00  0.00           H  
ATOM    204 HG11 VAL A  14      55.571  40.166  22.198  1.00  0.00           H  
ATOM    205 HG12 VAL A  14      55.011  40.336  23.820  1.00  0.00           H  
ATOM    206 HG13 VAL A  14      54.271  41.277  22.433  1.00  0.00           H  
ATOM    207 HG21 VAL A  14      56.467  43.797  24.364  1.00  0.00           H  
ATOM    208 HG22 VAL A  14      54.839  43.363  23.947  1.00  0.00           H  
ATOM    209 HG23 VAL A  14      55.681  42.580  25.284  1.00  0.00           H  
ATOM    210  N   GLY A  15      59.044  42.907  24.779  1.00  0.00           N  
ATOM    211  CA  GLY A  15      59.986  43.988  25.043  1.00  0.00           C  
ATOM    212  C   GLY A  15      59.374  45.348  25.474  1.00  0.00           C  
ATOM    213  O   GLY A  15      59.950  46.362  25.128  1.00  0.00           O  
ATOM    214  H   GLY A  15      58.629  42.511  25.615  1.00  0.00           H  
ATOM    215  HA1 GLY A  15      60.552  44.149  24.128  1.00  0.00           H  
ATOM    216  HA2 GLY A  15      60.710  43.812  25.841  1.00  0.00           H  
ATOM    217  N   LYS A  16      58.210  45.320  26.195  1.00  0.00           N  
ATOM    218  CA  LYS A  16      57.610  46.452  26.800  1.00  0.00           C  
ATOM    219  C   LYS A  16      58.680  47.205  27.687  1.00  0.00           C  
ATOM    220  O   LYS A  16      58.832  48.466  27.547  1.00  0.00           O  
ATOM    221  CB  LYS A  16      56.482  45.976  27.652  1.00  0.00           C  
ATOM    222  CG  LYS A  16      55.268  45.318  26.944  1.00  0.00           C  
ATOM    223  CD  LYS A  16      54.022  45.146  27.820  1.00  0.00           C  
ATOM    224  CE  LYS A  16      54.276  44.019  28.861  1.00  0.00           C  
ATOM    225  NZ  LYS A  16      54.951  42.819  28.344  1.00  0.00           N1+
ATOM    226  H   LYS A  16      57.867  44.398  26.407  1.00  0.00           H  
ATOM    227  HA  LYS A  16      57.270  47.142  26.022  1.00  0.00           H  
ATOM    228  HB1 LYS A  16      56.076  46.869  28.137  1.00  0.00           H  
ATOM    229  HB2 LYS A  16      56.865  45.379  28.479  1.00  0.00           H  
ATOM    230  HG1 LYS A  16      55.634  44.398  26.486  1.00  0.00           H  
ATOM    231  HG2 LYS A  16      55.122  46.012  26.121  1.00  0.00           H  
ATOM    232  HD1 LYS A  16      53.153  44.786  27.281  1.00  0.00           H  
ATOM    233  HD2 LYS A  16      53.727  45.998  28.431  1.00  0.00           H  
ATOM    234  HE1 LYS A  16      53.335  43.805  29.365  1.00  0.00           H  
ATOM    235  HE2 LYS A  16      54.893  44.396  29.678  1.00  0.00           H  
ATOM    236  HZ1 LYS A  16      55.741  43.064  27.772  1.00  0.00           H  
ATOM    237  HZ2 LYS A  16      55.249  42.105  28.989  1.00  0.00           H  
ATOM    238  HZ3 LYS A  16      54.367  42.269  27.735  1.00  0.00           H  
ATOM    239  N   SER A  17      59.389  46.557  28.526  1.00  0.00           N  
ATOM    240  CA  SER A  17      60.507  47.151  29.380  1.00  0.00           C  
ATOM    241  C   SER A  17      61.733  47.701  28.610  1.00  0.00           C  
ATOM    242  O   SER A  17      62.264  48.778  28.805  1.00  0.00           O  
ATOM    243  CB  SER A  17      61.150  46.364  30.503  1.00  0.00           C  
ATOM    244  OG  SER A  17      60.144  45.861  31.292  1.00  0.00           O  
ATOM    245  H   SER A  17      59.188  45.579  28.688  1.00  0.00           H  
ATOM    246  HA  SER A  17      60.130  47.959  30.012  1.00  0.00           H  
ATOM    247  HB1 SER A  17      61.858  46.995  31.043  1.00  0.00           H  
ATOM    248  HB2 SER A  17      61.724  45.546  30.081  1.00  0.00           H  
ATOM    249  HG  SER A  17      59.598  46.600  31.565  1.00  0.00           H  
ATOM    250  N   ALA A  18      62.125  46.890  27.554  1.00  0.00           N  
ATOM    251  CA  ALA A  18      63.128  47.206  26.528  1.00  0.00           C  
ATOM    252  C   ALA A  18      62.857  48.474  25.668  1.00  0.00           C  
ATOM    253  O   ALA A  18      63.879  48.983  25.159  1.00  0.00           O  
ATOM    254  CB  ALA A  18      63.344  45.960  25.667  1.00  0.00           C  
ATOM    255  H   ALA A  18      61.649  46.000  27.475  1.00  0.00           H  
ATOM    256  HA  ALA A  18      64.072  47.358  27.059  1.00  0.00           H  
ATOM    257  HB1 ALA A  18      62.528  45.694  24.995  1.00  0.00           H  
ATOM    258  HB2 ALA A  18      64.260  46.075  25.088  1.00  0.00           H  
ATOM    259  HB3 ALA A  18      63.498  45.107  26.320  1.00  0.00           H  
ATOM    260  N   LEU A  19      61.603  48.924  25.716  1.00  0.00           N  
ATOM    261  CA  LEU A  19      61.099  50.123  25.050  1.00  0.00           C  
ATOM    262  C   LEU A  19      61.186  51.187  26.071  1.00  0.00           C  
ATOM    263  O   LEU A  19      61.836  52.243  25.733  1.00  0.00           O  
ATOM    264  CB  LEU A  19      59.690  50.049  24.468  1.00  0.00           C  
ATOM    265  CG  LEU A  19      59.396  49.371  23.135  1.00  0.00           C  
ATOM    266  CD1 LEU A  19      57.899  49.330  22.847  1.00  0.00           C  
ATOM    267  CD2 LEU A  19      60.029  50.205  21.954  1.00  0.00           C  
ATOM    268  H   LEU A  19      60.943  48.207  25.987  1.00  0.00           H  
ATOM    269  HA  LEU A  19      61.796  50.248  24.225  1.00  0.00           H  
ATOM    270  HB1 LEU A  19      59.449  51.070  24.176  1.00  0.00           H  
ATOM    271  HB2 LEU A  19      58.944  49.707  25.197  1.00  0.00           H  
ATOM    272  HG  LEU A  19      59.720  48.333  23.131  1.00  0.00           H  
ATOM    273 HD11 LEU A  19      57.674  48.782  21.938  1.00  0.00           H  
ATOM    274 HD12 LEU A  19      57.369  48.831  23.664  1.00  0.00           H  
ATOM    275 HD13 LEU A  19      57.454  50.320  22.721  1.00  0.00           H  
ATOM    276 HD21 LEU A  19      59.707  51.240  22.031  1.00  0.00           H  
ATOM    277 HD22 LEU A  19      61.114  50.191  22.104  1.00  0.00           H  
ATOM    278 HD23 LEU A  19      59.687  49.787  21.009  1.00  0.00           H  
ATOM    279  N   THR A  20      60.710  50.993  27.291  1.00  0.00           N  
ATOM    280  CA  THR A  20      60.826  51.999  28.295  1.00  0.00           C  
ATOM    281  C   THR A  20      62.179  52.376  28.737  1.00  0.00           C  
ATOM    282  O   THR A  20      62.581  53.517  28.764  1.00  0.00           O  
ATOM    283  CB  THR A  20      60.001  51.821  29.566  1.00  0.00           C  
ATOM    284  CG2 THR A  20      58.447  51.789  29.267  1.00  0.00           C  
ATOM    285  OG1 THR A  20      60.415  50.626  30.178  1.00  0.00           O  
ATOM    286  H   THR A  20      60.234  50.148  27.556  1.00  0.00           H  
ATOM    287  HA  THR A  20      60.515  52.926  27.795  1.00  0.00           H  
ATOM    288  HB  THR A  20      60.061  52.662  30.262  1.00  0.00           H  
ATOM    289  HG1 THR A  20      59.608  50.464  30.669  1.00  0.00           H  
ATOM    290 HG21 THR A  20      58.112  52.741  28.856  1.00  0.00           H  
ATOM    291 HG22 THR A  20      58.320  51.037  28.487  1.00  0.00           H  
ATOM    292 HG23 THR A  20      57.965  51.441  30.178  1.00  0.00           H  
ATOM    293  N   ILE A  21      63.075  51.359  28.730  1.00  0.00           N  
ATOM    294  CA  ILE A  21      64.556  51.402  29.104  1.00  0.00           C  
ATOM    295  C   ILE A  21      65.370  52.119  28.124  1.00  0.00           C  
ATOM    296  O   ILE A  21      66.469  52.560  28.539  1.00  0.00           O  
ATOM    297  CB  ILE A  21      64.926  49.901  29.443  1.00  0.00           C  
ATOM    298  CG1 ILE A  21      64.302  49.729  30.878  1.00  0.00           C  
ATOM    299  CG2 ILE A  21      66.390  49.618  29.419  1.00  0.00           C  
ATOM    300  CD  ILE A  21      64.290  48.268  31.486  1.00  0.00           C  
ATOM    301  H   ILE A  21      62.605  50.472  28.774  1.00  0.00           H  
ATOM    302  HA  ILE A  21      64.670  51.871  30.076  1.00  0.00           H  
ATOM    303  HB  ILE A  21      64.350  49.323  28.717  1.00  0.00           H  
ATOM    304 HG11 ILE A  21      63.266  50.030  30.991  1.00  0.00           H  
ATOM    305 HG12 ILE A  21      64.803  50.326  31.634  1.00  0.00           H  
ATOM    306 HG21 ILE A  21      66.929  50.403  29.953  1.00  0.00           H  
ATOM    307 HG22 ILE A  21      66.540  48.661  29.920  1.00  0.00           H  
ATOM    308 HG23 ILE A  21      66.753  49.429  28.400  1.00  0.00           H  
ATOM    309  HD1 ILE A  21      63.555  48.256  32.282  1.00  0.00           H  
ATOM    310  HD2 ILE A  21      63.962  47.484  30.808  1.00  0.00           H  
ATOM    311  HD3 ILE A  21      65.273  48.112  31.942  1.00  0.00           H  
ATOM    312  N   GLN A  22      64.909  52.301  26.850  1.00  0.00           N  
ATOM    313  CA  GLN A  22      65.805  52.909  25.836  1.00  0.00           C  
ATOM    314  C   GLN A  22      65.590  54.435  25.835  1.00  0.00           C  
ATOM    315  O   GLN A  22      66.436  55.312  25.588  1.00  0.00           O  
ATOM    316  CB  GLN A  22      65.628  52.212  24.460  1.00  0.00           C  
ATOM    317  CG  GLN A  22      66.421  50.893  24.207  1.00  0.00           C  
ATOM    318  CD  GLN A  22      67.927  50.996  24.015  1.00  0.00           C  
ATOM    319  NE2 GLN A  22      68.656  49.989  23.555  1.00  0.00           N  
ATOM    320  OE1 GLN A  22      68.521  51.957  24.436  1.00  0.00           O  
ATOM    321  H   GLN A  22      64.043  51.906  26.519  1.00  0.00           H  
ATOM    322  HA  GLN A  22      66.852  52.716  26.099  1.00  0.00           H  
ATOM    323  HB1 GLN A  22      65.974  52.917  23.706  1.00  0.00           H  
ATOM    324  HB2 GLN A  22      64.574  51.978  24.301  1.00  0.00           H  
ATOM    325  HG1 GLN A  22      65.915  50.628  23.278  1.00  0.00           H  
ATOM    326  HG2 GLN A  22      66.332  50.260  25.091  1.00  0.00           H  
ATOM    327 HE21 GLN A  22      68.267  49.122  23.193  1.00  0.00           H  
ATOM    328 HE22 GLN A  22      69.647  50.142  23.619  1.00  0.00           H  
ATOM    329  N   LEU A  23      64.328  54.822  26.213  1.00  0.00           N  
ATOM    330  CA  LEU A  23      64.026  56.191  26.427  1.00  0.00           C  
ATOM    331  C   LEU A  23      64.510  56.675  27.810  1.00  0.00           C  
ATOM    332  O   LEU A  23      65.067  57.738  27.822  1.00  0.00           O  
ATOM    333  CB  LEU A  23      62.558  56.542  26.107  1.00  0.00           C  
ATOM    334  CG  LEU A  23      62.162  57.963  26.539  1.00  0.00           C  
ATOM    335  CD1 LEU A  23      62.860  59.134  25.756  1.00  0.00           C  
ATOM    336  CD2 LEU A  23      60.665  58.205  26.218  1.00  0.00           C  
ATOM    337  H   LEU A  23      63.628  54.111  26.374  1.00  0.00           H  
ATOM    338  HA  LEU A  23      64.611  56.844  25.777  1.00  0.00           H  
ATOM    339  HB1 LEU A  23      61.940  55.799  26.615  1.00  0.00           H  
ATOM    340  HB2 LEU A  23      62.388  56.505  25.035  1.00  0.00           H  
ATOM    341  HG  LEU A  23      62.326  58.194  27.595  1.00  0.00           H  
ATOM    342 HD11 LEU A  23      62.600  60.166  25.994  1.00  0.00           H  
ATOM    343 HD12 LEU A  23      63.927  59.089  25.954  1.00  0.00           H  
ATOM    344 HD13 LEU A  23      62.614  59.046  24.699  1.00  0.00           H  
ATOM    345 HD21 LEU A  23      60.455  59.088  26.825  1.00  0.00           H  
ATOM    346 HD22 LEU A  23      60.492  58.348  25.147  1.00  0.00           H  
ATOM    347 HD23 LEU A  23      60.052  57.437  26.688  1.00  0.00           H  
ATOM    348  N   ILE A  24      64.284  55.958  28.909  1.00  0.00           N  
ATOM    349  CA  ILE A  24      64.668  56.295  30.332  1.00  0.00           C  
ATOM    350  C   ILE A  24      66.181  56.181  30.521  1.00  0.00           C  
ATOM    351  O   ILE A  24      66.766  57.046  31.134  1.00  0.00           O  
ATOM    352  CB  ILE A  24      63.789  55.594  31.372  1.00  0.00           C  
ATOM    353  CG1 ILE A  24      62.283  55.842  31.121  1.00  0.00           C  
ATOM    354  CG2 ILE A  24      64.178  55.946  32.836  1.00  0.00           C  
ATOM    355  CD  ILE A  24      61.286  55.251  32.093  1.00  0.00           C  
ATOM    356  H   ILE A  24      63.836  55.055  28.819  1.00  0.00           H  
ATOM    357  HA  ILE A  24      64.473  57.361  30.479  1.00  0.00           H  
ATOM    358  HB  ILE A  24      63.829  54.511  31.253  1.00  0.00           H  
ATOM    359 HG11 ILE A  24      61.966  55.477  30.145  1.00  0.00           H  
ATOM    360 HG12 ILE A  24      62.012  56.894  31.261  1.00  0.00           H  
ATOM    361 HG21 ILE A  24      63.573  55.328  33.500  1.00  0.00           H  
ATOM    362 HG22 ILE A  24      65.220  55.703  33.094  1.00  0.00           H  
ATOM    363 HG23 ILE A  24      64.053  56.960  33.219  1.00  0.00           H  
ATOM    364  HD1 ILE A  24      61.544  54.252  32.446  1.00  0.00           H  
ATOM    365  HD2 ILE A  24      61.247  55.874  32.987  1.00  0.00           H  
ATOM    366  HD3 ILE A  24      60.304  55.197  31.613  1.00  0.00           H  
ATOM    367  N   GLN A  25      66.749  55.044  30.197  1.00  0.00           N  
ATOM    368  CA  GLN A  25      68.180  54.700  30.443  1.00  0.00           C  
ATOM    369  C   GLN A  25      69.150  54.990  29.327  1.00  0.00           C  
ATOM    370  O   GLN A  25      70.198  55.532  29.490  1.00  0.00           O  
ATOM    371  CB  GLN A  25      68.352  53.272  30.950  1.00  0.00           C  
ATOM    372  CG  GLN A  25      67.652  52.891  32.271  1.00  0.00           C  
ATOM    373  CD  GLN A  25      68.017  51.511  32.738  1.00  0.00           C  
ATOM    374  NE2 GLN A  25      67.054  50.837  33.230  1.00  0.00           N  
ATOM    375  OE1 GLN A  25      69.155  51.185  32.864  1.00  0.00           O  
ATOM    376  H   GLN A  25      66.205  54.287  29.802  1.00  0.00           H  
ATOM    377  HA  GLN A  25      68.491  55.345  31.264  1.00  0.00           H  
ATOM    378  HB1 GLN A  25      69.385  53.255  31.293  1.00  0.00           H  
ATOM    379  HB2 GLN A  25      68.282  52.437  30.238  1.00  0.00           H  
ATOM    380  HG1 GLN A  25      66.572  52.974  32.310  1.00  0.00           H  
ATOM    381  HG2 GLN A  25      68.149  53.575  32.953  1.00  0.00           H  
ATOM    382 HE21 GLN A  25      66.092  51.109  33.084  1.00  0.00           H  
ATOM    383 HE22 GLN A  25      67.216  49.887  33.513  1.00  0.00           H  
ATOM    384  N   ASN A  26      68.663  54.753  28.098  1.00  0.00           N  
ATOM    385  CA  ASN A  26      69.432  54.846  26.827  1.00  0.00           C  
ATOM    386  C   ASN A  26      70.540  53.733  26.672  1.00  0.00           C  
ATOM    387  O   ASN A  26      71.671  54.046  26.414  1.00  0.00           O  
ATOM    388  CB  ASN A  26      69.895  56.351  26.591  1.00  0.00           C  
ATOM    389  CG  ASN A  26      70.365  56.555  25.153  1.00  0.00           C  
ATOM    390  ND2 ASN A  26      71.527  57.066  24.857  1.00  0.00           N  
ATOM    391  OD1 ASN A  26      69.647  56.171  24.233  1.00  0.00           O  
ATOM    392  H   ASN A  26      67.720  54.382  28.063  1.00  0.00           H  
ATOM    393  HA  ASN A  26      68.807  54.645  25.961  1.00  0.00           H  
ATOM    394  HB1 ASN A  26      70.629  56.650  27.340  1.00  0.00           H  
ATOM    395  HB2 ASN A  26      69.116  57.094  26.748  1.00  0.00           H  
ATOM    396 HD21 ASN A  26      72.146  57.572  25.476  1.00  0.00           H  
ATOM    397 HD22 ASN A  26      71.487  57.237  23.864  1.00  0.00           H  
ATOM    398  N   HIS A  27      70.160  52.476  26.971  1.00  0.00           N  
ATOM    399  CA  HIS A  27      70.962  51.244  26.960  1.00  0.00           C  
ATOM    400  C   HIS A  27      70.160  49.951  26.684  1.00  0.00           C  
ATOM    401  O   HIS A  27      69.014  49.844  27.110  1.00  0.00           O  
ATOM    402  CB  HIS A  27      71.418  51.116  28.447  1.00  0.00           C  
ATOM    403  CG  HIS A  27      72.384  49.958  28.802  1.00  0.00           C  
ATOM    404  CD2 HIS A  27      72.406  49.253  29.862  1.00  0.00           C  
ATOM    405  ND1 HIS A  27      73.275  49.342  27.888  1.00  0.00           N  
ATOM    406  CE1 HIS A  27      73.819  48.273  28.495  1.00  0.00           C  
ATOM    407  NE2 HIS A  27      73.416  48.323  29.770  1.00  0.00           N  
ATOM    408  H   HIS A  27      69.197  52.252  27.209  1.00  0.00           H  
ATOM    409  HA  HIS A  27      71.850  51.349  26.332  1.00  0.00           H  
ATOM    410  HB1 HIS A  27      70.614  51.090  29.192  1.00  0.00           H  
ATOM    411  HB2 HIS A  27      72.023  52.012  28.622  1.00  0.00           H  
ATOM    412  HD2 HIS A  27      71.801  49.304  30.764  1.00  0.00           H  
ATOM    413  HE1 HIS A  27      74.630  47.721  28.020  1.00  0.00           H  
ATOM    414  HE2 HIS A  27      73.556  47.528  30.368  1.00  0.00           H  
ATOM    415  N   PHE A  28      70.670  48.956  25.991  1.00  0.00           N  
ATOM    416  CA  PHE A  28      69.902  47.748  25.678  1.00  0.00           C  
ATOM    417  C   PHE A  28      69.925  46.755  26.744  1.00  0.00           C  
ATOM    418  O   PHE A  28      70.902  46.602  27.429  1.00  0.00           O  
ATOM    419  CB  PHE A  28      70.363  47.247  24.319  1.00  0.00           C  
ATOM    420  CG  PHE A  28      69.502  46.082  23.756  1.00  0.00           C  
ATOM    421  CD1 PHE A  28      68.085  46.096  23.740  1.00  0.00           C  
ATOM    422  CD2 PHE A  28      70.125  44.866  23.427  1.00  0.00           C  
ATOM    423  CE1 PHE A  28      67.260  44.989  23.304  1.00  0.00           C  
ATOM    424  CE2 PHE A  28      69.380  43.744  23.097  1.00  0.00           C  
ATOM    425  CZ  PHE A  28      67.961  43.794  22.960  1.00  0.00           C  
ATOM    426  H   PHE A  28      71.628  49.065  25.696  1.00  0.00           H  
ATOM    427  HA  PHE A  28      68.849  48.016  25.587  1.00  0.00           H  
ATOM    428  HB1 PHE A  28      71.394  46.887  24.397  1.00  0.00           H  
ATOM    429  HB2 PHE A  28      70.433  48.029  23.570  1.00  0.00           H  
ATOM    430  HD1 PHE A  28      67.577  47.020  24.014  1.00  0.00           H  
ATOM    431  HD2 PHE A  28      71.189  44.677  23.481  1.00  0.00           H  
ATOM    432  HE1 PHE A  28      66.194  45.111  23.249  1.00  0.00           H  
ATOM    433  HE2 PHE A  28      69.906  42.832  22.829  1.00  0.00           H  
ATOM    434  HZ  PHE A  28      67.381  42.943  22.625  1.00  0.00           H  
ATOM    435  N   VAL A  29      68.792  45.980  26.926  1.00  0.00           N  
ATOM    436  CA  VAL A  29      68.600  44.816  27.831  1.00  0.00           C  
ATOM    437  C   VAL A  29      68.165  43.641  27.009  1.00  0.00           C  
ATOM    438  O   VAL A  29      67.206  43.712  26.254  1.00  0.00           O  
ATOM    439  CB  VAL A  29      67.557  45.099  28.942  1.00  0.00           C  
ATOM    440  CG1 VAL A  29      66.330  45.840  28.430  1.00  0.00           C  
ATOM    441  CG2 VAL A  29      67.147  43.837  29.694  1.00  0.00           C  
ATOM    442  H   VAL A  29      68.009  46.187  26.315  1.00  0.00           H  
ATOM    443  HA  VAL A  29      69.535  44.498  28.288  1.00  0.00           H  
ATOM    444  HB  VAL A  29      68.099  45.802  29.578  1.00  0.00           H  
ATOM    445 HG11 VAL A  29      65.535  45.942  29.172  1.00  0.00           H  
ATOM    446 HG12 VAL A  29      66.539  46.866  28.107  1.00  0.00           H  
ATOM    447 HG13 VAL A  29      65.949  45.319  27.555  1.00  0.00           H  
ATOM    448 HG21 VAL A  29      66.591  43.122  29.075  1.00  0.00           H  
ATOM    449 HG22 VAL A  29      67.943  43.378  30.268  1.00  0.00           H  
ATOM    450 HG23 VAL A  29      66.514  44.211  30.496  1.00  0.00           H  
ATOM    451  N   ASP A  30      68.843  42.499  27.014  1.00  0.00           N  
ATOM    452  CA  ASP A  30      68.332  41.208  26.392  1.00  0.00           C  
ATOM    453  C   ASP A  30      67.746  40.231  27.473  1.00  0.00           C  
ATOM    454  O   ASP A  30      67.062  39.226  27.115  1.00  0.00           O  
ATOM    455  CB  ASP A  30      69.405  40.526  25.512  1.00  0.00           C  
ATOM    456  CG  ASP A  30      70.571  40.140  26.421  1.00  0.00           C  
ATOM    457  OD1 ASP A  30      70.643  39.071  27.049  1.00  0.00           O  
ATOM    458  OD2 ASP A  30      71.519  40.960  26.549  1.00  0.00           O1-
ATOM    459  H   ASP A  30      69.707  42.504  27.536  1.00  0.00           H  
ATOM    460  HA  ASP A  30      67.610  41.470  25.628  1.00  0.00           H  
ATOM    461  HB1 ASP A  30      69.772  41.194  24.730  1.00  0.00           H  
ATOM    462  HB2 ASP A  30      68.941  39.655  25.033  1.00  0.00           H  
ATOM    463  N   GLU A  31      67.945  40.493  28.819  1.00  0.00           N  
ATOM    464  CA  GLU A  31      67.281  39.826  29.938  1.00  0.00           C  
ATOM    465  C   GLU A  31      67.051  40.766  31.182  1.00  0.00           C  
ATOM    466  O   GLU A  31      67.981  41.029  31.894  1.00  0.00           O  
ATOM    467  CB  GLU A  31      68.131  38.606  30.265  1.00  0.00           C  
ATOM    468  CG  GLU A  31      67.205  37.693  31.086  1.00  0.00           C  
ATOM    469  CD  GLU A  31      67.869  36.550  31.912  1.00  0.00           C  
ATOM    470  OE1 GLU A  31      67.221  35.493  32.098  1.00  0.00           O  
ATOM    471  OE2 GLU A  31      69.085  36.666  32.170  1.00  0.00           O1-
ATOM    472  H   GLU A  31      68.461  41.340  29.030  1.00  0.00           H  
ATOM    473  HA  GLU A  31      66.312  39.442  29.602  1.00  0.00           H  
ATOM    474  HB1 GLU A  31      68.938  38.894  30.939  1.00  0.00           H  
ATOM    475  HB2 GLU A  31      68.558  38.084  29.407  1.00  0.00           H  
ATOM    476  HG1 GLU A  31      66.476  37.388  30.331  1.00  0.00           H  
ATOM    477  HG2 GLU A  31      66.667  38.309  31.815  1.00  0.00           H  
ATOM    478  N   TYR A  32      65.779  41.120  31.465  1.00  0.00           N  
ATOM    479  CA  TYR A  32      65.458  41.538  32.852  1.00  0.00           C  
ATOM    480  C   TYR A  32      64.119  40.990  33.344  1.00  0.00           C  
ATOM    481  O   TYR A  32      63.122  41.063  32.638  1.00  0.00           O  
ATOM    482  CB  TYR A  32      65.313  43.066  32.846  1.00  0.00           C  
ATOM    483  CG  TYR A  32      64.938  43.652  34.198  1.00  0.00           C  
ATOM    484  CD1 TYR A  32      65.713  43.471  35.337  1.00  0.00           C  
ATOM    485  CD2 TYR A  32      63.702  44.303  34.330  1.00  0.00           C  
ATOM    486  CE1 TYR A  32      65.291  43.904  36.581  1.00  0.00           C  
ATOM    487  CE2 TYR A  32      63.324  44.887  35.496  1.00  0.00           C  
ATOM    488  CZ  TYR A  32      64.116  44.637  36.634  1.00  0.00           C  
ATOM    489  OH  TYR A  32      63.792  45.209  37.861  1.00  0.00           O  
ATOM    490  H   TYR A  32      65.023  40.888  30.832  1.00  0.00           H  
ATOM    491  HA  TYR A  32      66.181  41.018  33.472  1.00  0.00           H  
ATOM    492  HB1 TYR A  32      64.604  43.268  32.036  1.00  0.00           H  
ATOM    493  HB2 TYR A  32      66.267  43.478  32.527  1.00  0.00           H  
ATOM    494  HD1 TYR A  32      66.617  42.887  35.254  1.00  0.00           H  
ATOM    495  HD2 TYR A  32      63.120  44.512  33.444  1.00  0.00           H  
ATOM    496  HE1 TYR A  32      66.021  43.832  37.380  1.00  0.00           H  
ATOM    497  HE2 TYR A  32      62.357  45.366  35.576  1.00  0.00           H  
ATOM    498  HH  TYR A  32      64.492  44.880  38.436  1.00  0.00           H  
ATOM    499  N   ASP A  33      64.012  40.442  34.550  1.00  0.00           N  
ATOM    500  CA  ASP A  33      62.826  39.895  35.234  1.00  0.00           C  
ATOM    501  C   ASP A  33      62.368  40.776  36.347  1.00  0.00           C  
ATOM    502  O   ASP A  33      63.019  40.833  37.400  1.00  0.00           O  
ATOM    503  CB  ASP A  33      63.305  38.489  35.681  1.00  0.00           C  
ATOM    504  CG  ASP A  33      62.232  37.596  36.226  1.00  0.00           C  
ATOM    505  OD1 ASP A  33      62.610  36.446  36.742  1.00  0.00           O  
ATOM    506  OD2 ASP A  33      61.011  37.905  36.109  1.00  0.00           O1-
ATOM    507  H   ASP A  33      64.918  40.324  34.982  1.00  0.00           H  
ATOM    508  HA  ASP A  33      61.992  39.726  34.551  1.00  0.00           H  
ATOM    509  HB1 ASP A  33      64.087  38.500  36.444  1.00  0.00           H  
ATOM    510  HB2 ASP A  33      63.701  37.992  34.802  1.00  0.00           H  
ATOM    511  N   PRO A  34      61.156  41.490  36.165  1.00  0.00           N  
ATOM    512  CA  PRO A  34      60.621  42.447  37.145  1.00  0.00           C  
ATOM    513  C   PRO A  34      59.956  41.812  38.366  1.00  0.00           C  
ATOM    514  O   PRO A  34      58.876  41.247  38.300  1.00  0.00           O  
ATOM    515  CB  PRO A  34      59.667  43.432  36.399  1.00  0.00           C  
ATOM    516  CG  PRO A  34      59.242  42.402  35.354  1.00  0.00           C  
ATOM    517  CD  PRO A  34      60.416  41.599  34.961  1.00  0.00           C  
ATOM    518  HA  PRO A  34      61.459  43.028  37.532  1.00  0.00           H  
ATOM    519  HB1 PRO A  34      58.827  43.747  37.019  1.00  0.00           H  
ATOM    520  HB2 PRO A  34      60.220  44.306  36.072  1.00  0.00           H  
ATOM    521  HG1 PRO A  34      58.440  41.766  35.736  1.00  0.00           H  
ATOM    522  HG2 PRO A  34      58.939  42.956  34.459  1.00  0.00           H  
ATOM    523  HD1 PRO A  34      60.039  40.659  34.550  1.00  0.00           H  
ATOM    524  HD2 PRO A  34      61.009  42.198  34.272  1.00  0.00           H  
ATOM    525  N   THR A  35      60.634  41.810  39.539  1.00  0.00           N  
ATOM    526  CA  THR A  35      60.107  41.213  40.764  1.00  0.00           C  
ATOM    527  C   THR A  35      59.213  42.260  41.456  1.00  0.00           C  
ATOM    528  O   THR A  35      58.525  41.973  42.422  1.00  0.00           O  
ATOM    529  CB  THR A  35      61.155  40.739  41.723  1.00  0.00           C  
ATOM    530  CG2 THR A  35      62.025  39.511  41.209  1.00  0.00           C  
ATOM    531  OG1 THR A  35      62.066  41.791  41.971  1.00  0.00           O  
ATOM    532  H   THR A  35      61.600  42.074  39.552  1.00  0.00           H  
ATOM    533  HA  THR A  35      59.462  40.376  40.476  1.00  0.00           H  
ATOM    534  HB  THR A  35      60.735  40.510  42.707  1.00  0.00           H  
ATOM    535  HG1 THR A  35      62.217  41.714  42.920  1.00  0.00           H  
ATOM    536 HG21 THR A  35      62.723  39.147  41.971  1.00  0.00           H  
ATOM    537 HG22 THR A  35      61.397  38.655  40.990  1.00  0.00           H  
ATOM    538 HG23 THR A  35      62.495  39.914  40.316  1.00  0.00           H  
ATOM    539  N   ILE A  36      59.293  43.519  40.998  1.00  0.00           N  
ATOM    540  CA  ILE A  36      58.512  44.634  41.572  1.00  0.00           C  
ATOM    541  C   ILE A  36      57.793  45.328  40.371  1.00  0.00           C  
ATOM    542  O   ILE A  36      58.348  45.584  39.314  1.00  0.00           O  
ATOM    543  CB  ILE A  36      59.419  45.376  42.557  1.00  0.00           C  
ATOM    544  CG1 ILE A  36      58.598  46.355  43.488  1.00  0.00           C  
ATOM    545  CG2 ILE A  36      60.577  46.060  41.809  1.00  0.00           C  
ATOM    546  CD  ILE A  36      59.432  47.088  44.516  1.00  0.00           C  
ATOM    547  H   ILE A  36      59.850  43.689  40.167  1.00  0.00           H  
ATOM    548  HA  ILE A  36      57.706  44.216  42.170  1.00  0.00           H  
ATOM    549  HB  ILE A  36      59.692  44.549  43.209  1.00  0.00           H  
ATOM    550 HG11 ILE A  36      57.805  45.798  43.984  1.00  0.00           H  
ATOM    551 HG12 ILE A  36      58.085  47.095  42.890  1.00  0.00           H  
ATOM    552 HG21 ILE A  36      60.511  47.144  41.784  1.00  0.00           H  
ATOM    553 HG22 ILE A  36      61.494  45.871  42.356  1.00  0.00           H  
ATOM    554 HG23 ILE A  36      60.778  45.771  40.776  1.00  0.00           H  
ATOM    555  HD1 ILE A  36      60.251  46.480  44.889  1.00  0.00           H  
ATOM    556  HD2 ILE A  36      59.777  48.066  44.163  1.00  0.00           H  
ATOM    557  HD3 ILE A  36      58.861  47.377  45.394  1.00  0.00           H  
ATOM    558  N   GLU A  37      56.568  45.641  40.670  1.00  0.00           N  
ATOM    559  CA  GLU A  37      55.739  46.519  39.726  1.00  0.00           C  
ATOM    560  C   GLU A  37      55.732  48.003  40.215  1.00  0.00           C  
ATOM    561  O   GLU A  37      55.367  48.394  41.281  1.00  0.00           O  
ATOM    562  CB  GLU A  37      54.372  45.965  39.620  1.00  0.00           C  
ATOM    563  CG  GLU A  37      53.456  46.796  38.574  1.00  0.00           C  
ATOM    564  CD  GLU A  37      53.690  46.391  37.110  1.00  0.00           C  
ATOM    565  OE1 GLU A  37      52.840  45.626  36.542  1.00  0.00           O  
ATOM    566  OE2 GLU A  37      54.782  46.631  36.533  1.00  0.00           O1-
ATOM    567  H   GLU A  37      56.129  45.396  41.534  1.00  0.00           H  
ATOM    568  HA  GLU A  37      56.139  46.503  38.717  1.00  0.00           H  
ATOM    569  HB1 GLU A  37      53.919  46.108  40.602  1.00  0.00           H  
ATOM    570  HB2 GLU A  37      54.441  44.911  39.344  1.00  0.00           H  
ATOM    571  HG1 GLU A  37      53.543  47.877  38.726  1.00  0.00           H  
ATOM    572  HG2 GLU A  37      52.400  46.590  38.741  1.00  0.00           H  
ATOM    573  N   ASP A  38      56.478  48.773  39.424  1.00  0.00           N  
ATOM    574  CA  ASP A  38      56.872  50.196  39.786  1.00  0.00           C  
ATOM    575  C   ASP A  38      57.220  50.915  38.474  1.00  0.00           C  
ATOM    576  O   ASP A  38      57.399  50.330  37.433  1.00  0.00           O  
ATOM    577  CB  ASP A  38      58.012  50.219  40.867  1.00  0.00           C  
ATOM    578  CG  ASP A  38      58.173  51.611  41.487  1.00  0.00           C  
ATOM    579  OD1 ASP A  38      59.079  51.839  42.262  1.00  0.00           O  
ATOM    580  OD2 ASP A  38      57.354  52.549  41.288  1.00  0.00           O1-
ATOM    581  H   ASP A  38      56.837  48.457  38.530  1.00  0.00           H  
ATOM    582  HA  ASP A  38      55.989  50.691  40.182  1.00  0.00           H  
ATOM    583  HB1 ASP A  38      58.978  50.056  40.380  1.00  0.00           H  
ATOM    584  HB2 ASP A  38      57.911  49.405  41.585  1.00  0.00           H  
ATOM    585  N   SER A  39      57.168  52.274  38.540  1.00  0.00           N  
ATOM    586  CA  SER A  39      57.327  53.235  37.471  1.00  0.00           C  
ATOM    587  C   SER A  39      58.523  54.274  37.571  1.00  0.00           C  
ATOM    588  O   SER A  39      59.012  54.532  38.695  1.00  0.00           O  
ATOM    589  CB  SER A  39      55.968  54.026  37.263  1.00  0.00           C  
ATOM    590  OG  SER A  39      55.418  54.685  38.430  1.00  0.00           O  
ATOM    591  H   SER A  39      57.263  52.656  39.463  1.00  0.00           H  
ATOM    592  HA  SER A  39      57.558  52.654  36.575  1.00  0.00           H  
ATOM    593  HB1 SER A  39      55.236  53.260  37.008  1.00  0.00           H  
ATOM    594  HB2 SER A  39      56.083  54.789  36.491  1.00  0.00           H  
ATOM    595  HG  SER A  39      54.670  55.127  38.019  1.00  0.00           H  
ATOM    596  N   TYR A  40      58.952  54.790  36.388  1.00  0.00           N  
ATOM    597  CA  TYR A  40      60.144  55.691  36.132  1.00  0.00           C  
ATOM    598  C   TYR A  40      59.764  56.783  35.094  1.00  0.00           C  
ATOM    599  O   TYR A  40      58.763  56.555  34.367  1.00  0.00           O  
ATOM    600  CB  TYR A  40      61.280  54.841  35.581  1.00  0.00           C  
ATOM    601  CG  TYR A  40      61.776  53.816  36.675  1.00  0.00           C  
ATOM    602  CD1 TYR A  40      62.857  54.323  37.466  1.00  0.00           C  
ATOM    603  CD2 TYR A  40      61.276  52.547  36.893  1.00  0.00           C  
ATOM    604  CE1 TYR A  40      63.382  53.499  38.448  1.00  0.00           C  
ATOM    605  CE2 TYR A  40      61.763  51.687  37.946  1.00  0.00           C  
ATOM    606  CZ  TYR A  40      62.877  52.174  38.634  1.00  0.00           C  
ATOM    607  OH  TYR A  40      63.413  51.394  39.616  1.00  0.00           O  
ATOM    608  H   TYR A  40      58.476  54.656  35.506  1.00  0.00           H  
ATOM    609  HA  TYR A  40      60.383  56.126  37.099  1.00  0.00           H  
ATOM    610  HB1 TYR A  40      62.072  55.484  35.184  1.00  0.00           H  
ATOM    611  HB2 TYR A  40      60.839  54.275  34.763  1.00  0.00           H  
ATOM    612  HD1 TYR A  40      63.159  55.365  37.416  1.00  0.00           H  
ATOM    613  HD2 TYR A  40      60.423  52.172  36.349  1.00  0.00           H  
ATOM    614  HE1 TYR A  40      64.050  53.889  39.214  1.00  0.00           H  
ATOM    615  HE2 TYR A  40      61.415  50.669  38.048  1.00  0.00           H  
ATOM    616  HH  TYR A  40      63.091  50.490  39.559  1.00  0.00           H  
ATOM    617  N   ARG A  41      60.628  57.812  34.948  1.00  0.00           N  
ATOM    618  CA  ARG A  41      60.279  59.070  34.246  1.00  0.00           C  
ATOM    619  C   ARG A  41      61.259  59.316  33.168  1.00  0.00           C  
ATOM    620  O   ARG A  41      62.493  59.042  33.330  1.00  0.00           O  
ATOM    621  CB  ARG A  41      60.157  60.165  35.298  1.00  0.00           C  
ATOM    622  CG  ARG A  41      59.028  59.982  36.259  1.00  0.00           C  
ATOM    623  CD  ARG A  41      58.741  61.187  37.147  1.00  0.00           C  
ATOM    624  NE  ARG A  41      57.481  61.093  37.914  1.00  0.00           N  
ATOM    625  CZ  ARG A  41      56.487  61.965  37.910  1.00  0.00           C  
ATOM    626  NH1 ARG A  41      56.646  63.238  37.645  1.00  0.00           N1+
ATOM    627  NH2 ARG A  41      55.328  61.641  38.443  1.00  0.00           N  
ATOM    628  H   ARG A  41      61.517  57.817  35.442  1.00  0.00           H  
ATOM    629  HA  ARG A  41      59.312  58.944  33.752  1.00  0.00           H  
ATOM    630  HB1 ARG A  41      59.973  61.171  34.902  1.00  0.00           H  
ATOM    631  HB2 ARG A  41      61.046  60.234  35.931  1.00  0.00           H  
ATOM    632  HG1 ARG A  41      59.226  59.072  36.824  1.00  0.00           H  
ATOM    633  HG2 ARG A  41      58.102  59.785  35.722  1.00  0.00           H  
ATOM    634  HD1 ARG A  41      58.601  62.058  36.505  1.00  0.00           H  
ATOM    635  HD2 ARG A  41      59.567  61.299  37.849  1.00  0.00           H  
ATOM    636  HE  ARG A  41      57.300  60.270  38.465  1.00  0.00           H  
ATOM    637 HH11 ARG A  41      57.615  63.518  37.525  1.00  0.00           H  
ATOM    638 HH12 ARG A  41      55.876  63.841  37.426  1.00  0.00           H  
ATOM    639 HH21 ARG A  41      55.307  60.709  38.811  1.00  0.00           H  
ATOM    640 HH22 ARG A  41      54.594  62.330  38.525  1.00  0.00           H  
ATOM    641  N   LYS A  42      60.907  60.112  32.152  1.00  0.00           N  
ATOM    642  CA  LYS A  42      61.762  60.990  31.300  1.00  0.00           C  
ATOM    643  C   LYS A  42      61.185  62.348  30.933  1.00  0.00           C  
ATOM    644  O   LYS A  42      59.995  62.525  30.604  1.00  0.00           O  
ATOM    645  CB  LYS A  42      62.182  60.101  30.095  1.00  0.00           C  
ATOM    646  CG  LYS A  42      63.035  60.859  29.007  1.00  0.00           C  
ATOM    647  CD  LYS A  42      64.462  61.096  29.269  1.00  0.00           C  
ATOM    648  CE  LYS A  42      65.014  62.002  28.144  1.00  0.00           C  
ATOM    649  NZ  LYS A  42      66.431  62.480  28.237  1.00  0.00           N1+
ATOM    650  H   LYS A  42      59.901  60.178  32.175  1.00  0.00           H  
ATOM    651  HA  LYS A  42      62.674  61.264  31.814  1.00  0.00           H  
ATOM    652  HB1 LYS A  42      61.314  59.633  29.649  1.00  0.00           H  
ATOM    653  HB2 LYS A  42      62.799  59.378  30.636  1.00  0.00           H  
ATOM    654  HG1 LYS A  42      62.666  61.857  28.773  1.00  0.00           H  
ATOM    655  HG2 LYS A  42      62.909  60.225  28.125  1.00  0.00           H  
ATOM    656  HD1 LYS A  42      65.135  60.242  29.333  1.00  0.00           H  
ATOM    657  HD2 LYS A  42      64.551  61.638  30.212  1.00  0.00           H  
ATOM    658  HE1 LYS A  42      64.361  62.830  27.870  1.00  0.00           H  
ATOM    659  HE2 LYS A  42      65.020  61.393  27.239  1.00  0.00           H  
ATOM    660  HZ1 LYS A  42      67.022  61.657  28.277  1.00  0.00           H  
ATOM    661  HZ2 LYS A  42      66.649  62.912  27.352  1.00  0.00           H  
ATOM    662  HZ3 LYS A  42      66.687  63.121  28.977  1.00  0.00           H  
ATOM    663  N   GLN A  43      62.058  63.351  31.008  1.00  0.00           N  
ATOM    664  CA  GLN A  43      61.701  64.674  30.488  1.00  0.00           C  
ATOM    665  C   GLN A  43      61.964  64.828  29.010  1.00  0.00           C  
ATOM    666  O   GLN A  43      63.127  64.664  28.536  1.00  0.00           O  
ATOM    667  CB  GLN A  43      62.414  65.749  31.345  1.00  0.00           C  
ATOM    668  CG  GLN A  43      62.169  67.271  30.998  1.00  0.00           C  
ATOM    669  CD  GLN A  43      63.039  68.184  31.826  1.00  0.00           C  
ATOM    670  NE2 GLN A  43      63.764  69.098  31.209  1.00  0.00           N  
ATOM    671  OE1 GLN A  43      63.040  68.035  33.066  1.00  0.00           O  
ATOM    672  H   GLN A  43      62.876  63.342  31.603  1.00  0.00           H  
ATOM    673  HA  GLN A  43      60.648  64.901  30.643  1.00  0.00           H  
ATOM    674  HB1 GLN A  43      63.499  65.645  31.282  1.00  0.00           H  
ATOM    675  HB2 GLN A  43      62.109  65.588  32.383  1.00  0.00           H  
ATOM    676  HG1 GLN A  43      61.128  67.470  31.210  1.00  0.00           H  
ATOM    677  HG2 GLN A  43      62.366  67.335  29.925  1.00  0.00           H  
ATOM    678 HE21 GLN A  43      63.875  68.913  30.225  1.00  0.00           H  
ATOM    679 HE22 GLN A  43      64.404  69.618  31.782  1.00  0.00           H  
ATOM    680  N   VAL A  44      60.969  65.164  28.173  1.00  0.00           N  
ATOM    681  CA  VAL A  44      61.189  65.304  26.704  1.00  0.00           C  
ATOM    682  C   VAL A  44      60.821  66.746  26.427  1.00  0.00           C  
ATOM    683  O   VAL A  44      60.180  67.433  27.175  1.00  0.00           O  
ATOM    684  CB  VAL A  44      60.540  64.173  25.946  1.00  0.00           C  
ATOM    685  CG1 VAL A  44      60.760  62.782  26.613  1.00  0.00           C  
ATOM    686  CG2 VAL A  44      59.036  64.411  25.978  1.00  0.00           C  
ATOM    687  H   VAL A  44      60.133  65.563  28.575  1.00  0.00           H  
ATOM    688  HA  VAL A  44      62.239  65.121  26.468  1.00  0.00           H  
ATOM    689  HB  VAL A  44      60.807  64.094  24.896  1.00  0.00           H  
ATOM    690 HG11 VAL A  44      61.824  62.548  26.560  1.00  0.00           H  
ATOM    691 HG12 VAL A  44      60.573  62.749  27.680  1.00  0.00           H  
ATOM    692 HG13 VAL A  44      60.059  62.088  26.143  1.00  0.00           H  
ATOM    693 HG21 VAL A  44      58.512  63.531  25.608  1.00  0.00           H  
ATOM    694 HG22 VAL A  44      58.564  64.635  26.930  1.00  0.00           H  
ATOM    695 HG23 VAL A  44      58.978  65.184  25.206  1.00  0.00           H  
ATOM    696  N   VAL A  45      61.467  67.213  25.324  1.00  0.00           N  
ATOM    697  CA  VAL A  45      61.018  68.409  24.610  1.00  0.00           C  
ATOM    698  C   VAL A  45      60.595  67.948  23.210  1.00  0.00           C  
ATOM    699  O   VAL A  45      61.315  67.173  22.539  1.00  0.00           O  
ATOM    700  CB  VAL A  45      62.109  69.512  24.514  1.00  0.00           C  
ATOM    701  CG1 VAL A  45      61.597  70.809  23.893  1.00  0.00           C  
ATOM    702  CG2 VAL A  45      62.843  69.866  25.836  1.00  0.00           C  
ATOM    703  H   VAL A  45      62.163  66.634  24.874  1.00  0.00           H  
ATOM    704  HA  VAL A  45      60.180  68.896  25.125  1.00  0.00           H  
ATOM    705  HB  VAL A  45      62.898  69.233  23.828  1.00  0.00           H  
ATOM    706 HG11 VAL A  45      62.336  71.607  23.969  1.00  0.00           H  
ATOM    707 HG12 VAL A  45      61.386  70.675  22.832  1.00  0.00           H  
ATOM    708 HG13 VAL A  45      60.697  71.161  24.404  1.00  0.00           H  
ATOM    709 HG21 VAL A  45      63.450  70.767  25.888  1.00  0.00           H  
ATOM    710 HG22 VAL A  45      62.085  70.138  26.575  1.00  0.00           H  
ATOM    711 HG23 VAL A  45      63.338  68.966  26.206  1.00  0.00           H  
ATOM    712  N   ILE A  46      59.470  68.387  22.760  1.00  0.00           N  
ATOM    713  CA  ILE A  46      58.871  68.006  21.454  1.00  0.00           C  
ATOM    714  C   ILE A  46      57.833  69.081  20.948  1.00  0.00           C  
ATOM    715  O   ILE A  46      56.958  69.580  21.654  1.00  0.00           O  
ATOM    716  CB  ILE A  46      58.161  66.619  21.444  1.00  0.00           C  
ATOM    717  CG1 ILE A  46      57.368  66.323  20.145  1.00  0.00           C  
ATOM    718  CG2 ILE A  46      57.344  66.461  22.719  1.00  0.00           C  
ATOM    719  CD  ILE A  46      57.050  64.880  19.840  1.00  0.00           C  
ATOM    720  H   ILE A  46      59.033  69.156  23.239  1.00  0.00           H  
ATOM    721  HA  ILE A  46      59.673  68.022  20.718  1.00  0.00           H  
ATOM    722  HB  ILE A  46      58.950  65.880  21.532  1.00  0.00           H  
ATOM    723 HG11 ILE A  46      58.119  66.602  19.399  1.00  0.00           H  
ATOM    724 HG12 ILE A  46      56.429  66.874  20.161  1.00  0.00           H  
ATOM    725 HG21 ILE A  46      56.574  67.202  22.919  1.00  0.00           H  
ATOM    726 HG22 ILE A  46      56.967  65.433  22.771  1.00  0.00           H  
ATOM    727 HG23 ILE A  46      57.994  66.490  23.597  1.00  0.00           H  
ATOM    728  HD1 ILE A  46      56.944  64.836  18.750  1.00  0.00           H  
ATOM    729  HD2 ILE A  46      57.862  64.219  20.107  1.00  0.00           H  
ATOM    730  HD3 ILE A  46      56.144  64.587  20.389  1.00  0.00           H  
ATOM    731  N   ASP A  47      58.011  69.556  19.693  1.00  0.00           N  
ATOM    732  CA  ASP A  47      57.250  70.592  18.921  1.00  0.00           C  
ATOM    733  C   ASP A  47      57.002  71.866  19.776  1.00  0.00           C  
ATOM    734  O   ASP A  47      55.845  72.262  19.953  1.00  0.00           O  
ATOM    735  CB  ASP A  47      55.911  69.942  18.396  1.00  0.00           C  
ATOM    736  CG  ASP A  47      56.049  68.597  17.581  1.00  0.00           C  
ATOM    737  OD1 ASP A  47      57.169  68.223  17.160  1.00  0.00           O  
ATOM    738  OD2 ASP A  47      55.049  67.956  17.171  1.00  0.00           O1-
ATOM    739  H   ASP A  47      58.803  69.109  19.249  1.00  0.00           H  
ATOM    740  HA  ASP A  47      57.891  70.890  18.090  1.00  0.00           H  
ATOM    741  HB1 ASP A  47      55.424  70.519  17.613  1.00  0.00           H  
ATOM    742  HB2 ASP A  47      55.183  69.843  19.201  1.00  0.00           H  
ATOM    743  N   GLY A  48      58.115  72.354  20.377  1.00  0.00           N  
ATOM    744  CA  GLY A  48      58.186  73.684  21.028  1.00  0.00           C  
ATOM    745  C   GLY A  48      57.942  73.713  22.558  1.00  0.00           C  
ATOM    746  O   GLY A  48      57.997  74.792  23.092  1.00  0.00           O  
ATOM    747  H   GLY A  48      58.938  71.822  20.166  1.00  0.00           H  
ATOM    748  HA1 GLY A  48      57.408  74.336  20.648  1.00  0.00           H  
ATOM    749  HA2 GLY A  48      59.184  74.116  20.916  1.00  0.00           H  
ATOM    750  N   GLU A  49      57.471  72.595  23.107  1.00  0.00           N  
ATOM    751  CA  GLU A  49      57.082  72.345  24.463  1.00  0.00           C  
ATOM    752  C   GLU A  49      57.780  71.214  25.223  1.00  0.00           C  
ATOM    753  O   GLU A  49      58.027  70.182  24.581  1.00  0.00           O  
ATOM    754  CB  GLU A  49      55.466  72.231  24.395  1.00  0.00           C  
ATOM    755  CG  GLU A  49      54.950  71.520  25.728  1.00  0.00           C  
ATOM    756  CD  GLU A  49      55.227  72.332  27.114  1.00  0.00           C  
ATOM    757  OE1 GLU A  49      54.398  72.112  28.033  1.00  0.00           O  
ATOM    758  OE2 GLU A  49      56.086  73.181  27.010  1.00  0.00           O1-
ATOM    759  H   GLU A  49      57.441  71.863  22.413  1.00  0.00           H  
ATOM    760  HA  GLU A  49      57.325  73.306  24.918  1.00  0.00           H  
ATOM    761  HB1 GLU A  49      55.111  71.636  23.549  1.00  0.00           H  
ATOM    762  HB2 GLU A  49      55.049  73.202  24.143  1.00  0.00           H  
ATOM    763  HG1 GLU A  49      55.305  70.500  25.837  1.00  0.00           H  
ATOM    764  HG2 GLU A  49      53.869  71.391  25.643  1.00  0.00           H  
ATOM    765  N   THR A  50      58.218  71.489  26.487  1.00  0.00           N  
ATOM    766  CA  THR A  50      58.813  70.496  27.418  1.00  0.00           C  
ATOM    767  C   THR A  50      57.718  69.705  28.044  1.00  0.00           C  
ATOM    768  O   THR A  50      56.798  70.244  28.582  1.00  0.00           O  
ATOM    769  CB  THR A  50      59.642  71.179  28.528  1.00  0.00           C  
ATOM    770  CG2 THR A  50      60.453  70.207  29.382  1.00  0.00           C  
ATOM    771  OG1 THR A  50      60.586  72.092  28.046  1.00  0.00           O  
ATOM    772  H   THR A  50      57.919  72.397  26.835  1.00  0.00           H  
ATOM    773  HA  THR A  50      59.427  69.841  26.800  1.00  0.00           H  
ATOM    774  HB  THR A  50      58.966  71.682  29.210  1.00  0.00           H  
ATOM    775  HG1 THR A  50      60.062  72.482  27.335  1.00  0.00           H  
ATOM    776 HG21 THR A  50      60.780  70.563  30.360  1.00  0.00           H  
ATOM    777 HG22 THR A  50      59.947  69.258  29.523  1.00  0.00           H  
ATOM    778 HG23 THR A  50      61.284  69.912  28.750  1.00  0.00           H  
ATOM    779  N   CYS A  51      57.766  68.398  27.940  1.00  0.00           N  
ATOM    780  CA  CYS A  51      56.912  67.474  28.685  1.00  0.00           C  
ATOM    781  C   CYS A  51      57.650  66.674  29.756  1.00  0.00           C  
ATOM    782  O   CYS A  51      58.742  66.195  29.622  1.00  0.00           O  
ATOM    783  CB  CYS A  51      56.103  66.603  27.786  1.00  0.00           C  
ATOM    784  SG  CYS A  51      55.119  67.619  26.658  1.00  0.00           S  
ATOM    785  H   CYS A  51      58.575  67.992  27.502  1.00  0.00           H  
ATOM    786  HA  CYS A  51      56.247  68.162  29.224  1.00  0.00           H  
ATOM    787  HB1 CYS A  51      55.436  66.131  28.499  1.00  0.00           H  
ATOM    788  HB2 CYS A  51      56.772  65.917  27.283  1.00  0.00           H  
ATOM    789  HG  CYS A  51      54.399  68.172  27.639  1.00  0.00           H  
ATOM    790  N   LEU A  52      56.961  66.249  30.878  1.00  0.00           N  
ATOM    791  CA  LEU A  52      57.442  65.127  31.716  1.00  0.00           C  
ATOM    792  C   LEU A  52      56.523  63.863  31.711  1.00  0.00           C  
ATOM    793  O   LEU A  52      55.307  63.907  31.919  1.00  0.00           O  
ATOM    794  CB  LEU A  52      57.611  65.677  33.149  1.00  0.00           C  
ATOM    795  CG  LEU A  52      58.275  64.837  34.312  1.00  0.00           C  
ATOM    796  CD1 LEU A  52      59.630  64.266  33.850  1.00  0.00           C  
ATOM    797  CD2 LEU A  52      58.417  65.745  35.610  1.00  0.00           C  
ATOM    798  H   LEU A  52      56.040  66.620  31.060  1.00  0.00           H  
ATOM    799  HA  LEU A  52      58.432  64.794  31.406  1.00  0.00           H  
ATOM    800  HB1 LEU A  52      56.743  66.265  33.448  1.00  0.00           H  
ATOM    801  HB2 LEU A  52      58.277  66.519  32.925  1.00  0.00           H  
ATOM    802  HG  LEU A  52      57.514  64.105  34.590  1.00  0.00           H  
ATOM    803 HD11 LEU A  52      59.474  63.444  33.148  1.00  0.00           H  
ATOM    804 HD12 LEU A  52      60.319  65.036  33.483  1.00  0.00           H  
ATOM    805 HD13 LEU A  52      60.153  63.951  34.756  1.00  0.00           H  
ATOM    806 HD21 LEU A  52      57.457  66.077  36.000  1.00  0.00           H  
ATOM    807 HD22 LEU A  52      58.941  65.323  36.457  1.00  0.00           H  
ATOM    808 HD23 LEU A  52      58.809  66.745  35.398  1.00  0.00           H  
ATOM    809  N   LEU A  53      57.079  62.735  31.298  1.00  0.00           N  
ATOM    810  CA  LEU A  53      56.373  61.503  31.099  1.00  0.00           C  
ATOM    811  C   LEU A  53      56.659  60.596  32.236  1.00  0.00           C  
ATOM    812  O   LEU A  53      57.806  60.196  32.463  1.00  0.00           O  
ATOM    813  CB  LEU A  53      56.890  60.975  29.718  1.00  0.00           C  
ATOM    814  CG  LEU A  53      56.413  61.718  28.435  1.00  0.00           C  
ATOM    815  CD1 LEU A  53      57.144  61.119  27.154  1.00  0.00           C  
ATOM    816  CD2 LEU A  53      54.892  61.769  28.150  1.00  0.00           C  
ATOM    817  H   LEU A  53      58.072  62.738  31.125  1.00  0.00           H  
ATOM    818  HA  LEU A  53      55.299  61.642  31.019  1.00  0.00           H  
ATOM    819  HB1 LEU A  53      56.606  59.928  29.755  1.00  0.00           H  
ATOM    820  HB2 LEU A  53      57.977  61.109  29.703  1.00  0.00           H  
ATOM    821  HG  LEU A  53      56.682  62.769  28.585  1.00  0.00           H  
ATOM    822 HD11 LEU A  53      57.339  61.965  26.491  1.00  0.00           H  
ATOM    823 HD12 LEU A  53      58.074  60.606  27.396  1.00  0.00           H  
ATOM    824 HD13 LEU A  53      56.374  60.525  26.656  1.00  0.00           H  
ATOM    825 HD21 LEU A  53      54.515  62.073  29.125  1.00  0.00           H  
ATOM    826 HD22 LEU A  53      54.692  62.539  27.404  1.00  0.00           H  
ATOM    827 HD23 LEU A  53      54.614  60.747  27.880  1.00  0.00           H  
ATOM    828  N   ASP A  54      55.574  60.022  32.820  1.00  0.00           N  
ATOM    829  CA  ASP A  54      55.684  59.194  34.036  1.00  0.00           C  
ATOM    830  C   ASP A  54      55.127  57.754  33.745  1.00  0.00           C  
ATOM    831  O   ASP A  54      53.949  57.548  33.563  1.00  0.00           O  
ATOM    832  CB  ASP A  54      54.982  59.841  35.194  1.00  0.00           C  
ATOM    833  CG  ASP A  54      54.791  58.862  36.388  1.00  0.00           C  
ATOM    834  OD1 ASP A  54      53.744  58.907  37.040  1.00  0.00           O  
ATOM    835  OD2 ASP A  54      55.683  58.022  36.758  1.00  0.00           O1-
ATOM    836  H   ASP A  54      54.706  60.527  32.710  1.00  0.00           H  
ATOM    837  HA  ASP A  54      56.713  58.944  34.274  1.00  0.00           H  
ATOM    838  HB1 ASP A  54      53.959  60.136  34.934  1.00  0.00           H  
ATOM    839  HB2 ASP A  54      55.475  60.747  35.544  1.00  0.00           H  
ATOM    840  N   ILE A  55      55.948  56.733  33.622  1.00  0.00           N  
ATOM    841  CA  ILE A  55      55.670  55.543  32.757  1.00  0.00           C  
ATOM    842  C   ILE A  55      55.727  54.208  33.437  1.00  0.00           C  
ATOM    843  O   ILE A  55      56.809  53.850  33.884  1.00  0.00           O  
ATOM    844  CB  ILE A  55      56.605  55.343  31.462  1.00  0.00           C  
ATOM    845  CG1 ILE A  55      56.862  56.650  30.710  1.00  0.00           C  
ATOM    846  CG2 ILE A  55      55.978  54.308  30.592  1.00  0.00           C  
ATOM    847  CD  ILE A  55      58.203  56.958  30.106  1.00  0.00           C  
ATOM    848  H   ILE A  55      56.934  56.770  33.867  1.00  0.00           H  
ATOM    849  HA  ILE A  55      54.689  55.788  32.349  1.00  0.00           H  
ATOM    850  HB  ILE A  55      57.504  54.798  31.760  1.00  0.00           H  
ATOM    851 HG11 ILE A  55      56.590  57.532  31.295  1.00  0.00           H  
ATOM    852 HG12 ILE A  55      56.111  56.799  29.931  1.00  0.00           H  
ATOM    853 HG21 ILE A  55      56.219  53.290  30.898  1.00  0.00           H  
ATOM    854 HG22 ILE A  55      54.886  54.352  30.660  1.00  0.00           H  
ATOM    855 HG23 ILE A  55      56.321  54.342  29.565  1.00  0.00           H  
ATOM    856  HD1 ILE A  55      58.271  57.915  29.569  1.00  0.00           H  
ATOM    857  HD2 ILE A  55      59.041  57.017  30.804  1.00  0.00           H  
ATOM    858  HD3 ILE A  55      58.449  56.152  29.420  1.00  0.00           H  
ATOM    859  N   LEU A  56      54.592  53.504  33.461  1.00  0.00           N  
ATOM    860  CA  LEU A  56      54.643  52.080  33.819  1.00  0.00           C  
ATOM    861  C   LEU A  56      54.661  51.215  32.590  1.00  0.00           C  
ATOM    862  O   LEU A  56      53.943  51.560  31.694  1.00  0.00           O  
ATOM    863  CB  LEU A  56      53.421  51.743  34.663  1.00  0.00           C  
ATOM    864  CG  LEU A  56      53.289  50.312  35.283  1.00  0.00           C  
ATOM    865  CD1 LEU A  56      54.387  50.077  36.385  1.00  0.00           C  
ATOM    866  CD2 LEU A  56      51.877  50.063  35.931  1.00  0.00           C  
ATOM    867  H   LEU A  56      53.727  53.789  33.034  1.00  0.00           H  
ATOM    868  HA  LEU A  56      55.568  51.927  34.387  1.00  0.00           H  
ATOM    869  HB1 LEU A  56      52.539  51.889  34.039  1.00  0.00           H  
ATOM    870  HB2 LEU A  56      53.341  52.471  35.463  1.00  0.00           H  
ATOM    871  HG  LEU A  56      53.377  49.519  34.539  1.00  0.00           H  
ATOM    872 HD11 LEU A  56      54.020  49.814  37.383  1.00  0.00           H  
ATOM    873 HD12 LEU A  56      55.022  49.238  36.091  1.00  0.00           H  
ATOM    874 HD13 LEU A  56      54.999  50.965  36.302  1.00  0.00           H  
ATOM    875 HD21 LEU A  56      51.038  50.257  35.263  1.00  0.00           H  
ATOM    876 HD22 LEU A  56      51.720  49.095  36.396  1.00  0.00           H  
ATOM    877 HD23 LEU A  56      51.749  50.783  36.746  1.00  0.00           H  
ATOM    878  N   ASP A  57      55.530  50.190  32.634  1.00  0.00           N  
ATOM    879  CA  ASP A  57      55.266  49.055  31.759  1.00  0.00           C  
ATOM    880  C   ASP A  57      54.883  47.872  32.728  1.00  0.00           C  
ATOM    881  O   ASP A  57      55.550  47.487  33.600  1.00  0.00           O  
ATOM    882  CB  ASP A  57      56.550  48.704  30.907  1.00  0.00           C  
ATOM    883  CG  ASP A  57      57.878  48.701  31.646  1.00  0.00           C  
ATOM    884  OD1 ASP A  57      58.389  47.582  32.015  1.00  0.00           O  
ATOM    885  OD2 ASP A  57      58.403  49.832  31.881  1.00  0.00           O1-
ATOM    886  H   ASP A  57      55.976  49.954  33.508  1.00  0.00           H  
ATOM    887  HA  ASP A  57      54.399  49.282  31.135  1.00  0.00           H  
ATOM    888  HB1 ASP A  57      56.476  49.414  30.082  1.00  0.00           H  
ATOM    889  HB2 ASP A  57      56.332  47.724  30.479  1.00  0.00           H  
ATOM    890  N   THR A  58      53.784  47.240  32.321  1.00  0.00           N  
ATOM    891  CA  THR A  58      53.216  46.208  33.255  1.00  0.00           C  
ATOM    892  C   THR A  58      54.065  44.959  33.321  1.00  0.00           C  
ATOM    893  O   THR A  58      54.482  44.438  32.332  1.00  0.00           O  
ATOM    894  CB  THR A  58      51.793  45.922  32.807  1.00  0.00           C  
ATOM    895  CG2 THR A  58      50.985  47.122  32.845  1.00  0.00           C  
ATOM    896  OG1 THR A  58      51.820  45.328  31.532  1.00  0.00           O  
ATOM    897  H   THR A  58      53.223  47.357  31.496  1.00  0.00           H  
ATOM    898  HA  THR A  58      53.191  46.644  34.250  1.00  0.00           H  
ATOM    899  HB  THR A  58      51.427  45.171  33.504  1.00  0.00           H  
ATOM    900  HG1 THR A  58      52.579  44.752  31.443  1.00  0.00           H  
ATOM    901 HG21 THR A  58      49.916  46.895  32.887  1.00  0.00           H  
ATOM    902 HG22 THR A  58      51.270  47.790  33.653  1.00  0.00           H  
ATOM    903 HG23 THR A  58      51.217  47.736  31.976  1.00  0.00           H  
ATOM    904  N   ALA A  59      54.338  44.470  34.512  1.00  0.00           N  
ATOM    905  CA  ALA A  59      54.865  43.140  34.772  1.00  0.00           C  
ATOM    906  C   ALA A  59      53.850  42.024  34.476  1.00  0.00           C  
ATOM    907  O   ALA A  59      52.731  42.352  34.127  1.00  0.00           O  
ATOM    908  CB  ALA A  59      55.409  43.190  36.176  1.00  0.00           C  
ATOM    909  H   ALA A  59      53.947  44.887  35.342  1.00  0.00           H  
ATOM    910  HA  ALA A  59      55.764  42.956  34.193  1.00  0.00           H  
ATOM    911  HB1 ALA A  59      56.168  43.972  36.270  1.00  0.00           H  
ATOM    912  HB2 ALA A  59      54.598  43.434  36.862  1.00  0.00           H  
ATOM    913  HB3 ALA A  59      55.900  42.243  36.404  1.00  0.00           H  
ATOM    914  N   GLY A  60      54.341  40.785  34.509  1.00  0.00           N  
ATOM    915  CA  GLY A  60      53.519  39.560  34.535  1.00  0.00           C  
ATOM    916  C   GLY A  60      53.168  38.978  35.993  1.00  0.00           C  
ATOM    917  O   GLY A  60      52.990  37.755  36.053  1.00  0.00           O  
ATOM    918  H   GLY A  60      55.330  40.637  34.639  1.00  0.00           H  
ATOM    919  HA1 GLY A  60      53.907  38.813  33.834  1.00  0.00           H  
ATOM    920  HA2 GLY A  60      52.532  39.739  34.104  1.00  0.00           H  
ATOM    921  N   GLN A  61      53.098  39.804  37.027  1.00  0.00           N  
ATOM    922  CA  GLN A  61      53.034  39.546  38.487  1.00  0.00           C  
ATOM    923  C   GLN A  61      51.575  39.790  38.880  1.00  0.00           C  
ATOM    924  O   GLN A  61      51.009  40.850  38.671  1.00  0.00           O  
ATOM    925  CB  GLN A  61      53.983  40.563  39.146  1.00  0.00           C  
ATOM    926  CG  GLN A  61      55.493  40.526  38.794  1.00  0.00           C  
ATOM    927  CD  GLN A  61      56.235  39.780  39.884  1.00  0.00           C  
ATOM    928  NE2 GLN A  61      57.008  38.732  39.505  1.00  0.00           N  
ATOM    929  OE1 GLN A  61      56.109  39.971  41.068  1.00  0.00           O  
ATOM    930  H   GLN A  61      53.234  40.747  36.703  1.00  0.00           H  
ATOM    931  HA  GLN A  61      53.450  38.559  38.720  1.00  0.00           H  
ATOM    932  HB1 GLN A  61      53.810  40.338  40.201  1.00  0.00           H  
ATOM    933  HB2 GLN A  61      53.635  41.590  39.037  1.00  0.00           H  
ATOM    934  HG1 GLN A  61      55.958  41.506  38.704  1.00  0.00           H  
ATOM    935  HG2 GLN A  61      55.610  39.926  37.898  1.00  0.00           H  
ATOM    936 HE21 GLN A  61      57.196  38.468  38.553  1.00  0.00           H  
ATOM    937 HE22 GLN A  61      57.344  38.135  40.237  1.00  0.00           H  
ATOM    938  N   GLU A  62      50.904  38.784  39.402  1.00  0.00           N  
ATOM    939  CA  GLU A  62      49.448  38.879  39.744  1.00  0.00           C  
ATOM    940  C   GLU A  62      49.220  39.539  41.122  1.00  0.00           C  
ATOM    941  O   GLU A  62      48.267  40.387  41.282  1.00  0.00           O  
ATOM    942  CB  GLU A  62      48.818  37.480  39.616  1.00  0.00           C  
ATOM    943  CG  GLU A  62      47.317  37.481  39.722  1.00  0.00           C  
ATOM    944  CD  GLU A  62      46.701  37.792  38.361  1.00  0.00           C  
ATOM    945  OE1 GLU A  62      46.335  36.838  37.599  1.00  0.00           O  
ATOM    946  OE2 GLU A  62      46.222  38.898  38.254  1.00  0.00           O1-
ATOM    947  H   GLU A  62      51.419  37.933  39.604  1.00  0.00           H  
ATOM    948  HA  GLU A  62      49.008  39.432  38.910  1.00  0.00           H  
ATOM    949  HB1 GLU A  62      49.273  36.955  40.452  1.00  0.00           H  
ATOM    950  HB2 GLU A  62      49.129  36.946  38.712  1.00  0.00           H  
ATOM    951  HG1 GLU A  62      46.943  37.976  40.624  1.00  0.00           H  
ATOM    952  HG2 GLU A  62      47.054  36.445  39.938  1.00  0.00           H  
ATOM    953  N   GLU A  63      50.202  39.486  42.033  1.00  0.00           N  
ATOM    954  CA  GLU A  63      50.211  40.221  43.368  1.00  0.00           C  
ATOM    955  C   GLU A  63      50.554  41.711  43.189  1.00  0.00           C  
ATOM    956  O   GLU A  63      50.705  42.425  44.201  1.00  0.00           O  
ATOM    957  CB  GLU A  63      51.224  39.611  44.381  1.00  0.00           C  
ATOM    958  CG  GLU A  63      51.016  38.071  44.668  1.00  0.00           C  
ATOM    959  CD  GLU A  63      51.983  37.551  45.734  1.00  0.00           C  
ATOM    960  OE1 GLU A  63      51.779  37.833  46.942  1.00  0.00           O  
ATOM    961  OE2 GLU A  63      52.952  36.861  45.292  1.00  0.00           O1-
ATOM    962  H   GLU A  63      51.046  39.006  41.755  1.00  0.00           H  
ATOM    963  HA  GLU A  63      49.248  40.220  43.873  1.00  0.00           H  
ATOM    964  HB1 GLU A  63      50.985  40.174  45.288  1.00  0.00           H  
ATOM    965  HB2 GLU A  63      52.227  39.893  44.053  1.00  0.00           H  
ATOM    966  HG1 GLU A  63      51.160  37.535  43.731  1.00  0.00           H  
ATOM    967  HG2 GLU A  63      50.007  37.870  45.045  1.00  0.00           H  
ATOM    968  N   TYR A  64      50.747  42.189  41.963  1.00  0.00           N  
ATOM    969  CA  TYR A  64      50.666  43.638  41.672  1.00  0.00           C  
ATOM    970  C   TYR A  64      49.522  44.094  40.728  1.00  0.00           C  
ATOM    971  O   TYR A  64      49.436  45.214  40.241  1.00  0.00           O  
ATOM    972  CB  TYR A  64      52.025  44.122  41.228  1.00  0.00           C  
ATOM    973  CG  TYR A  64      53.225  44.018  42.206  1.00  0.00           C  
ATOM    974  CD1 TYR A  64      53.541  45.017  43.131  1.00  0.00           C  
ATOM    975  CD2 TYR A  64      54.056  42.825  42.182  1.00  0.00           C  
ATOM    976  CE1 TYR A  64      54.756  44.923  43.841  1.00  0.00           C  
ATOM    977  CE2 TYR A  64      55.217  42.753  42.972  1.00  0.00           C  
ATOM    978  CZ  TYR A  64      55.578  43.844  43.794  1.00  0.00           C  
ATOM    979  OH  TYR A  64      56.696  43.720  44.529  1.00  0.00           O  
ATOM    980  H   TYR A  64      50.690  41.501  41.216  1.00  0.00           H  
ATOM    981  HA  TYR A  64      50.205  44.162  42.514  1.00  0.00           H  
ATOM    982  HB1 TYR A  64      51.993  45.096  40.735  1.00  0.00           H  
ATOM    983  HB2 TYR A  64      52.370  43.587  40.341  1.00  0.00           H  
ATOM    984  HD1 TYR A  64      52.918  45.873  43.350  1.00  0.00           H  
ATOM    985  HD2 TYR A  64      53.778  42.060  41.479  1.00  0.00           H  
ATOM    986  HE1 TYR A  64      54.984  45.672  44.581  1.00  0.00           H  
ATOM    987  HE2 TYR A  64      55.891  41.901  42.899  1.00  0.00           H  
ATOM    988  HH  TYR A  64      56.608  44.382  45.219  1.00  0.00           H  
ATOM    989  N   SER A  65      48.592  43.212  40.324  1.00  0.00           N  
ATOM    990  CA  SER A  65      47.476  43.527  39.430  1.00  0.00           C  
ATOM    991  C   SER A  65      46.664  44.786  39.795  1.00  0.00           C  
ATOM    992  O   SER A  65      46.371  45.591  38.909  1.00  0.00           O  
ATOM    993  CB  SER A  65      46.451  42.308  39.111  1.00  0.00           C  
ATOM    994  OG  SER A  65      47.081  41.423  38.264  1.00  0.00           O  
ATOM    995  H   SER A  65      48.611  42.270  40.688  1.00  0.00           H  
ATOM    996  HA  SER A  65      47.883  43.913  38.495  1.00  0.00           H  
ATOM    997  HB1 SER A  65      45.687  42.867  38.583  1.00  0.00           H  
ATOM    998  HB2 SER A  65      46.085  41.796  40.007  1.00  0.00           H  
ATOM    999  HG  SER A  65      46.659  40.565  38.339  1.00  0.00           H  
ATOM   1000  N   ALA A  66      46.304  44.905  41.059  1.00  0.00           N  
ATOM   1001  CA  ALA A  66      45.794  46.118  41.665  1.00  0.00           C  
ATOM   1002  C   ALA A  66      46.627  47.389  41.651  1.00  0.00           C  
ATOM   1003  O   ALA A  66      46.145  48.487  42.043  1.00  0.00           O  
ATOM   1004  CB  ALA A  66      45.390  45.886  43.125  1.00  0.00           C  
ATOM   1005  H   ALA A  66      46.462  44.126  41.691  1.00  0.00           H  
ATOM   1006  HA  ALA A  66      44.817  46.327  41.228  1.00  0.00           H  
ATOM   1007  HB1 ALA A  66      44.808  46.750  43.459  1.00  0.00           H  
ATOM   1008  HB2 ALA A  66      44.624  45.104  43.161  1.00  0.00           H  
ATOM   1009  HB3 ALA A  66      46.263  45.591  43.706  1.00  0.00           H  
ATOM   1010  N   MET A  67      47.879  47.341  41.294  1.00  0.00           N  
ATOM   1011  CA  MET A  67      48.735  48.517  41.076  1.00  0.00           C  
ATOM   1012  C   MET A  67      48.417  49.027  39.685  1.00  0.00           C  
ATOM   1013  O   MET A  67      47.826  50.104  39.436  1.00  0.00           O  
ATOM   1014  CB  MET A  67      50.177  48.185  41.371  1.00  0.00           C  
ATOM   1015  CG  MET A  67      51.219  49.322  41.295  1.00  0.00           C  
ATOM   1016  SD  MET A  67      51.430  50.206  39.724  1.00  0.00           S  
ATOM   1017  CE  MET A  67      52.750  51.205  40.268  1.00  0.00           C  
ATOM   1018  H   MET A  67      48.278  46.441  41.049  1.00  0.00           H  
ATOM   1019  HA  MET A  67      48.451  49.306  41.779  1.00  0.00           H  
ATOM   1020  HB1 MET A  67      50.481  47.382  40.700  1.00  0.00           H  
ATOM   1021  HB2 MET A  67      50.287  47.699  42.340  1.00  0.00           H  
ATOM   1022  HG1 MET A  67      52.120  48.745  41.492  1.00  0.00           H  
ATOM   1023  HG2 MET A  67      51.063  49.978  42.151  1.00  0.00           H  
ATOM   1024  HE1 MET A  67      53.547  50.543  40.607  1.00  0.00           H  
ATOM   1025  HE2 MET A  67      53.220  51.743  39.442  1.00  0.00           H  
ATOM   1026  HE3 MET A  67      52.489  52.057  40.894  1.00  0.00           H  
ATOM   1027  N   ARG A  68      48.696  48.164  38.679  1.00  0.00           N  
ATOM   1028  CA  ARG A  68      48.362  48.413  37.266  1.00  0.00           C  
ATOM   1029  C   ARG A  68      46.960  48.843  36.961  1.00  0.00           C  
ATOM   1030  O   ARG A  68      46.834  49.769  36.157  1.00  0.00           O  
ATOM   1031  CB  ARG A  68      48.996  47.348  36.267  1.00  0.00           C  
ATOM   1032  CG  ARG A  68      48.304  45.978  36.138  1.00  0.00           C  
ATOM   1033  CD  ARG A  68      49.025  44.808  35.479  1.00  0.00           C  
ATOM   1034  NE  ARG A  68      50.284  44.496  36.110  1.00  0.00           N  
ATOM   1035  CZ  ARG A  68      50.723  43.342  36.535  1.00  0.00           C  
ATOM   1036  NH1 ARG A  68      50.015  42.236  36.426  1.00  0.00           N1+
ATOM   1037  NH2 ARG A  68      51.893  43.201  37.130  1.00  0.00           N  
ATOM   1038  H   ARG A  68      48.837  47.172  38.833  1.00  0.00           H  
ATOM   1039  HA  ARG A  68      48.788  49.372  36.991  1.00  0.00           H  
ATOM   1040  HB1 ARG A  68      49.998  47.193  36.672  1.00  0.00           H  
ATOM   1041  HB2 ARG A  68      49.159  47.774  35.288  1.00  0.00           H  
ATOM   1042  HG1 ARG A  68      47.408  46.230  35.580  1.00  0.00           H  
ATOM   1043  HG2 ARG A  68      48.104  45.533  37.120  1.00  0.00           H  
ATOM   1044  HD1 ARG A  68      49.123  45.146  34.443  1.00  0.00           H  
ATOM   1045  HD2 ARG A  68      48.327  43.978  35.440  1.00  0.00           H  
ATOM   1046  HE  ARG A  68      50.881  45.283  36.320  1.00  0.00           H  
ATOM   1047 HH11 ARG A  68      49.079  42.320  36.037  1.00  0.00           H  
ATOM   1048 HH12 ARG A  68      50.248  41.396  36.935  1.00  0.00           H  
ATOM   1049 HH21 ARG A  68      52.430  44.054  37.167  1.00  0.00           H  
ATOM   1050 HH22 ARG A  68      52.113  42.338  37.600  1.00  0.00           H  
ATOM   1051  N   ASP A  69      46.002  48.308  37.656  1.00  0.00           N  
ATOM   1052  CA  ASP A  69      44.569  48.604  37.441  1.00  0.00           C  
ATOM   1053  C   ASP A  69      44.212  50.061  37.652  1.00  0.00           C  
ATOM   1054  O   ASP A  69      43.740  50.769  36.751  1.00  0.00           O  
ATOM   1055  CB  ASP A  69      43.879  47.647  38.320  1.00  0.00           C  
ATOM   1056  CG  ASP A  69      42.361  47.977  38.248  1.00  0.00           C  
ATOM   1057  OD1 ASP A  69      41.824  48.584  39.173  1.00  0.00           O  
ATOM   1058  OD2 ASP A  69      41.657  47.438  37.381  1.00  0.00           O1-
ATOM   1059  H   ASP A  69      46.169  47.483  38.225  1.00  0.00           H  
ATOM   1060  HA  ASP A  69      44.318  48.388  36.409  1.00  0.00           H  
ATOM   1061  HB1 ASP A  69      44.153  47.815  39.355  1.00  0.00           H  
ATOM   1062  HB2 ASP A  69      44.093  46.615  38.074  1.00  0.00           H  
ATOM   1063  N   GLN A  70      44.675  50.576  38.848  1.00  0.00           N  
ATOM   1064  CA  GLN A  70      44.714  51.988  39.079  1.00  0.00           C  
ATOM   1065  C   GLN A  70      45.563  52.755  38.184  1.00  0.00           C  
ATOM   1066  O   GLN A  70      45.339  53.935  38.034  1.00  0.00           O  
ATOM   1067  CB  GLN A  70      45.112  52.286  40.589  1.00  0.00           C  
ATOM   1068  CG  GLN A  70      44.142  51.678  41.688  1.00  0.00           C  
ATOM   1069  CD  GLN A  70      42.674  52.080  41.588  1.00  0.00           C  
ATOM   1070  NE2 GLN A  70      41.851  51.207  42.072  1.00  0.00           N  
ATOM   1071  OE1 GLN A  70      42.249  53.069  41.073  1.00  0.00           O  
ATOM   1072  H   GLN A  70      45.178  49.973  39.484  1.00  0.00           H  
ATOM   1073  HA  GLN A  70      43.693  52.358  39.034  1.00  0.00           H  
ATOM   1074  HB1 GLN A  70      45.243  53.341  40.827  1.00  0.00           H  
ATOM   1075  HB2 GLN A  70      46.061  51.900  40.959  1.00  0.00           H  
ATOM   1076  HG1 GLN A  70      44.510  51.983  42.670  1.00  0.00           H  
ATOM   1077  HG2 GLN A  70      44.298  50.601  41.585  1.00  0.00           H  
ATOM   1078 HE21 GLN A  70      42.262  50.451  42.592  1.00  0.00           H  
ATOM   1079 HE22 GLN A  70      40.856  51.307  41.951  1.00  0.00           H  
ATOM   1080  N   TYR A  71      46.713  52.262  37.708  1.00  0.00           N  
ATOM   1081  CA  TYR A  71      47.529  53.088  36.908  1.00  0.00           C  
ATOM   1082  C   TYR A  71      46.898  53.376  35.572  1.00  0.00           C  
ATOM   1083  O   TYR A  71      46.958  54.503  35.110  1.00  0.00           O  
ATOM   1084  CB  TYR A  71      48.939  52.368  36.751  1.00  0.00           C  
ATOM   1085  CG  TYR A  71      50.130  53.209  36.385  1.00  0.00           C  
ATOM   1086  CD1 TYR A  71      50.989  53.531  37.378  1.00  0.00           C  
ATOM   1087  CD2 TYR A  71      50.209  53.769  35.089  1.00  0.00           C  
ATOM   1088  CE1 TYR A  71      52.048  54.322  37.212  1.00  0.00           C  
ATOM   1089  CE2 TYR A  71      51.288  54.700  34.968  1.00  0.00           C  
ATOM   1090  CZ  TYR A  71      52.275  54.838  35.980  1.00  0.00           C  
ATOM   1091  OH  TYR A  71      53.228  55.859  35.787  1.00  0.00           O  
ATOM   1092  H   TYR A  71      47.019  51.336  37.948  1.00  0.00           H  
ATOM   1093  HA  TYR A  71      47.798  54.030  37.389  1.00  0.00           H  
ATOM   1094  HB1 TYR A  71      48.868  51.571  36.018  1.00  0.00           H  
ATOM   1095  HB2 TYR A  71      49.092  51.837  37.688  1.00  0.00           H  
ATOM   1096  HD1 TYR A  71      50.909  53.069  38.352  1.00  0.00           H  
ATOM   1097  HD2 TYR A  71      49.492  53.651  34.291  1.00  0.00           H  
ATOM   1098  HE1 TYR A  71      52.842  54.370  37.932  1.00  0.00           H  
ATOM   1099  HE2 TYR A  71      51.241  55.399  34.146  1.00  0.00           H  
ATOM   1100  HH  TYR A  71      53.366  56.214  34.908  1.00  0.00           H  
ATOM   1101  N   MET A  72      46.148  52.408  34.996  1.00  0.00           N  
ATOM   1102  CA  MET A  72      45.417  52.683  33.768  1.00  0.00           C  
ATOM   1103  C   MET A  72      44.224  53.634  33.959  1.00  0.00           C  
ATOM   1104  O   MET A  72      44.026  54.584  33.235  1.00  0.00           O  
ATOM   1105  CB  MET A  72      44.869  51.308  33.335  1.00  0.00           C  
ATOM   1106  CG  MET A  72      46.001  50.373  32.902  1.00  0.00           C  
ATOM   1107  SD  MET A  72      46.324  50.462  31.121  1.00  0.00           S  
ATOM   1108  CE  MET A  72      45.259  49.162  30.507  1.00  0.00           C  
ATOM   1109  H   MET A  72      46.173  51.503  35.447  1.00  0.00           H  
ATOM   1110  HA  MET A  72      46.096  53.022  32.980  1.00  0.00           H  
ATOM   1111  HB1 MET A  72      44.159  51.440  32.510  1.00  0.00           H  
ATOM   1112  HB2 MET A  72      44.422  50.913  34.242  1.00  0.00           H  
ATOM   1113  HG1 MET A  72      45.723  49.323  33.033  1.00  0.00           H  
ATOM   1114  HG2 MET A  72      46.882  50.529  33.524  1.00  0.00           H  
ATOM   1115  HE1 MET A  72      45.699  48.910  29.538  1.00  0.00           H  
ATOM   1116  HE2 MET A  72      45.329  48.270  31.122  1.00  0.00           H  
ATOM   1117  HE3 MET A  72      44.230  49.511  30.459  1.00  0.00           H  
ATOM   1118  N   ARG A  73      43.456  53.584  35.085  1.00  0.00           N  
ATOM   1119  CA  ARG A  73      42.497  54.569  35.542  1.00  0.00           C  
ATOM   1120  C   ARG A  73      43.054  55.956  35.599  1.00  0.00           C  
ATOM   1121  O   ARG A  73      42.403  56.897  35.194  1.00  0.00           O  
ATOM   1122  CB  ARG A  73      41.867  53.949  36.797  1.00  0.00           C  
ATOM   1123  CG  ARG A  73      40.573  54.524  37.209  1.00  0.00           C  
ATOM   1124  CD  ARG A  73      39.926  53.924  38.496  1.00  0.00           C  
ATOM   1125  NE  ARG A  73      39.344  52.579  38.222  1.00  0.00           N  
ATOM   1126  CZ  ARG A  73      39.990  51.451  38.215  1.00  0.00           C  
ATOM   1127  NH1 ARG A  73      41.079  51.320  38.914  1.00  0.00           N1+
ATOM   1128  NH2 ARG A  73      39.620  50.308  37.778  1.00  0.00           N  
ATOM   1129  H   ARG A  73      43.674  52.818  35.708  1.00  0.00           H  
ATOM   1130  HA  ARG A  73      41.727  54.657  34.774  1.00  0.00           H  
ATOM   1131  HB1 ARG A  73      42.490  54.045  37.683  1.00  0.00           H  
ATOM   1132  HB2 ARG A  73      41.689  52.900  36.578  1.00  0.00           H  
ATOM   1133  HG1 ARG A  73      39.861  54.346  36.409  1.00  0.00           H  
ATOM   1134  HG2 ARG A  73      40.699  55.596  37.358  1.00  0.00           H  
ATOM   1135  HD1 ARG A  73      39.179  54.630  38.856  1.00  0.00           H  
ATOM   1136  HD2 ARG A  73      40.645  53.961  39.310  1.00  0.00           H  
ATOM   1137  HE  ARG A  73      38.395  52.557  37.859  1.00  0.00           H  
ATOM   1138 HH11 ARG A  73      41.351  52.153  39.423  1.00  0.00           H  
ATOM   1139 HH12 ARG A  73      41.411  50.388  39.098  1.00  0.00           H  
ATOM   1140 HH21 ARG A  73      38.777  50.172  37.239  1.00  0.00           H  
ATOM   1141 HH22 ARG A  73      40.206  49.493  37.925  1.00  0.00           H  
ATOM   1142  N   THR A  74      44.314  56.088  35.949  1.00  0.00           N  
ATOM   1143  CA  THR A  74      45.008  57.372  36.065  1.00  0.00           C  
ATOM   1144  C   THR A  74      45.960  57.643  34.902  1.00  0.00           C  
ATOM   1145  O   THR A  74      46.741  58.571  35.004  1.00  0.00           O  
ATOM   1146  CB  THR A  74      45.561  57.477  37.524  1.00  0.00           C  
ATOM   1147  CG2 THR A  74      44.582  57.403  38.735  1.00  0.00           C  
ATOM   1148  OG1 THR A  74      46.400  56.415  37.748  1.00  0.00           O  
ATOM   1149  H   THR A  74      44.766  55.202  36.163  1.00  0.00           H  
ATOM   1150  HA  THR A  74      44.245  58.111  35.798  1.00  0.00           H  
ATOM   1151  HB  THR A  74      46.172  58.379  37.597  1.00  0.00           H  
ATOM   1152  HG1 THR A  74      45.753  55.707  37.651  1.00  0.00           H  
ATOM   1153 HG21 THR A  74      44.249  56.402  39.021  1.00  0.00           H  
ATOM   1154 HG22 THR A  74      45.005  57.923  39.583  1.00  0.00           H  
ATOM   1155 HG23 THR A  74      43.716  57.960  38.370  1.00  0.00           H  
ATOM   1156  N   GLY A  75      45.966  56.855  33.823  1.00  0.00           N  
ATOM   1157  CA  GLY A  75      46.750  56.970  32.527  1.00  0.00           C  
ATOM   1158  C   GLY A  75      46.108  58.090  31.677  1.00  0.00           C  
ATOM   1159  O   GLY A  75      44.889  58.256  31.537  1.00  0.00           O  
ATOM   1160  H   GLY A  75      45.315  56.084  33.903  1.00  0.00           H  
ATOM   1161  HA1 GLY A  75      46.699  56.077  31.892  1.00  0.00           H  
ATOM   1162  HA2 GLY A  75      47.817  57.079  32.739  1.00  0.00           H  
ATOM   1163  N   GLU A  76      47.000  58.928  31.122  1.00  0.00           N  
ATOM   1164  CA  GLU A  76      46.820  60.094  30.314  1.00  0.00           C  
ATOM   1165  C   GLU A  76      47.288  59.840  28.914  1.00  0.00           C  
ATOM   1166  O   GLU A  76      47.149  60.727  28.053  1.00  0.00           O  
ATOM   1167  CB  GLU A  76      47.609  61.245  30.891  1.00  0.00           C  
ATOM   1168  CG  GLU A  76      47.201  61.678  32.301  1.00  0.00           C  
ATOM   1169  CD  GLU A  76      46.143  62.743  32.279  1.00  0.00           C  
ATOM   1170  OE1 GLU A  76      44.991  62.499  31.853  1.00  0.00           O  
ATOM   1171  OE2 GLU A  76      46.492  63.897  32.584  1.00  0.00           O1-
ATOM   1172  H   GLU A  76      47.944  58.613  31.312  1.00  0.00           H  
ATOM   1173  HA  GLU A  76      45.797  60.461  30.320  1.00  0.00           H  
ATOM   1174  HB1 GLU A  76      47.525  62.080  30.186  1.00  0.00           H  
ATOM   1175  HB2 GLU A  76      48.666  61.004  30.840  1.00  0.00           H  
ATOM   1176  HG1 GLU A  76      48.064  62.008  32.882  1.00  0.00           H  
ATOM   1177  HG2 GLU A  76      46.897  60.810  32.886  1.00  0.00           H  
ATOM   1178  N   GLY A  77      47.853  58.587  28.619  1.00  0.00           N  
ATOM   1179  CA  GLY A  77      48.430  58.229  27.359  1.00  0.00           C  
ATOM   1180  C   GLY A  77      48.913  56.754  27.249  1.00  0.00           C  
ATOM   1181  O   GLY A  77      49.628  56.306  28.179  1.00  0.00           O  
ATOM   1182  H   GLY A  77      47.829  57.899  29.365  1.00  0.00           H  
ATOM   1183  HA1 GLY A  77      49.266  58.895  27.181  1.00  0.00           H  
ATOM   1184  HA2 GLY A  77      47.771  58.505  26.536  1.00  0.00           H  
ATOM   1185  N   PHE A  78      48.531  56.039  26.195  1.00  0.00           N  
ATOM   1186  CA  PHE A  78      48.734  54.606  26.191  1.00  0.00           C  
ATOM   1187  C   PHE A  78      49.622  54.061  25.034  1.00  0.00           C  
ATOM   1188  O   PHE A  78      49.456  54.543  23.897  1.00  0.00           O  
ATOM   1189  CB  PHE A  78      47.331  53.905  26.236  1.00  0.00           C  
ATOM   1190  CG  PHE A  78      46.338  54.497  27.266  1.00  0.00           C  
ATOM   1191  CD1 PHE A  78      45.565  55.625  27.053  1.00  0.00           C  
ATOM   1192  CD2 PHE A  78      46.207  53.796  28.487  1.00  0.00           C  
ATOM   1193  CE1 PHE A  78      44.644  56.098  28.015  1.00  0.00           C  
ATOM   1194  CE2 PHE A  78      45.205  54.201  29.409  1.00  0.00           C  
ATOM   1195  CZ  PHE A  78      44.538  55.413  29.226  1.00  0.00           C  
ATOM   1196  H   PHE A  78      48.047  56.373  25.373  1.00  0.00           H  
ATOM   1197  HA  PHE A  78      49.250  54.340  27.109  1.00  0.00           H  
ATOM   1198  HB1 PHE A  78      47.615  52.872  26.445  1.00  0.00           H  
ATOM   1199  HB2 PHE A  78      46.836  53.978  25.263  1.00  0.00           H  
ATOM   1200  HD1 PHE A  78      45.738  56.100  26.101  1.00  0.00           H  
ATOM   1201  HD2 PHE A  78      46.801  52.932  28.709  1.00  0.00           H  
ATOM   1202  HE1 PHE A  78      44.052  57.003  27.958  1.00  0.00           H  
ATOM   1203  HE2 PHE A  78      45.062  53.680  30.335  1.00  0.00           H  
ATOM   1204  HZ  PHE A  78      43.969  55.713  30.095  1.00  0.00           H  
ATOM   1205  N   LEU A  79      50.497  53.119  25.272  1.00  0.00           N  
ATOM   1206  CA  LEU A  79      51.300  52.436  24.210  1.00  0.00           C  
ATOM   1207  C   LEU A  79      51.082  50.927  24.303  1.00  0.00           C  
ATOM   1208  O   LEU A  79      51.519  50.226  25.216  1.00  0.00           O  
ATOM   1209  CB  LEU A  79      52.800  52.842  24.334  1.00  0.00           C  
ATOM   1210  CG  LEU A  79      53.580  52.165  23.177  1.00  0.00           C  
ATOM   1211  CD1 LEU A  79      53.193  52.627  21.771  1.00  0.00           C  
ATOM   1212  CD2 LEU A  79      55.074  52.432  23.335  1.00  0.00           C  
ATOM   1213  H   LEU A  79      50.733  52.925  26.231  1.00  0.00           H  
ATOM   1214  HA  LEU A  79      50.988  52.891  23.255  1.00  0.00           H  
ATOM   1215  HB1 LEU A  79      53.288  52.537  25.265  1.00  0.00           H  
ATOM   1216  HB2 LEU A  79      52.841  53.927  24.254  1.00  0.00           H  
ATOM   1217  HG  LEU A  79      53.452  51.098  23.294  1.00  0.00           H  
ATOM   1218 HD11 LEU A  79      53.029  53.703  21.817  1.00  0.00           H  
ATOM   1219 HD12 LEU A  79      53.951  52.316  21.054  1.00  0.00           H  
ATOM   1220 HD13 LEU A  79      52.305  52.121  21.397  1.00  0.00           H  
ATOM   1221 HD21 LEU A  79      55.805  52.206  22.557  1.00  0.00           H  
ATOM   1222 HD22 LEU A  79      55.270  53.482  23.569  1.00  0.00           H  
ATOM   1223 HD23 LEU A  79      55.411  51.843  24.195  1.00  0.00           H  
ATOM   1224  N   CYS A  80      50.446  50.359  23.306  1.00  0.00           N  
ATOM   1225  CA  CYS A  80      50.167  48.909  23.249  1.00  0.00           C  
ATOM   1226  C   CYS A  80      51.345  48.306  22.435  1.00  0.00           C  
ATOM   1227  O   CYS A  80      51.834  48.960  21.508  1.00  0.00           O  
ATOM   1228  CB  CYS A  80      48.776  48.695  22.673  1.00  0.00           C  
ATOM   1229  SG  CYS A  80      47.561  49.431  23.827  1.00  0.00           S  
ATOM   1230  H   CYS A  80      50.150  50.925  22.524  1.00  0.00           H  
ATOM   1231  HA  CYS A  80      50.319  48.440  24.224  1.00  0.00           H  
ATOM   1232  HB1 CYS A  80      48.578  47.637  22.462  1.00  0.00           H  
ATOM   1233  HB2 CYS A  80      48.728  49.222  21.718  1.00  0.00           H  
ATOM   1234  HG  CYS A  80      46.542  48.911  23.141  1.00  0.00           H  
ATOM   1235  N   VAL A  81      51.840  47.119  22.724  1.00  0.00           N  
ATOM   1236  CA  VAL A  81      53.085  46.548  22.144  1.00  0.00           C  
ATOM   1237  C   VAL A  81      52.878  45.118  21.623  1.00  0.00           C  
ATOM   1238  O   VAL A  81      52.179  44.362  22.341  1.00  0.00           O  
ATOM   1239  CB  VAL A  81      54.203  46.550  23.142  1.00  0.00           C  
ATOM   1240  CG1 VAL A  81      55.554  46.160  22.595  1.00  0.00           C  
ATOM   1241  CG2 VAL A  81      54.319  47.844  23.989  1.00  0.00           C  
ATOM   1242  H   VAL A  81      51.362  46.706  23.518  1.00  0.00           H  
ATOM   1243  HA  VAL A  81      53.406  47.135  21.282  1.00  0.00           H  
ATOM   1244  HB  VAL A  81      54.024  45.667  23.755  1.00  0.00           H  
ATOM   1245 HG11 VAL A  81      55.594  45.183  22.130  1.00  0.00           H  
ATOM   1246 HG12 VAL A  81      56.073  46.910  21.989  1.00  0.00           H  
ATOM   1247 HG13 VAL A  81      56.208  46.115  23.466  1.00  0.00           H  
ATOM   1248 HG21 VAL A  81      53.403  47.839  24.576  1.00  0.00           H  
ATOM   1249 HG22 VAL A  81      55.211  47.786  24.618  1.00  0.00           H  
ATOM   1250 HG23 VAL A  81      54.382  48.718  23.345  1.00  0.00           H  
ATOM   1251  N   PHE A  82      53.387  44.683  20.512  1.00  0.00           N  
ATOM   1252  CA  PHE A  82      53.534  43.218  20.167  1.00  0.00           C  
ATOM   1253  C   PHE A  82      54.992  43.085  19.696  1.00  0.00           C  
ATOM   1254  O   PHE A  82      55.798  44.071  19.794  1.00  0.00           O  
ATOM   1255  CB  PHE A  82      52.429  42.873  19.157  1.00  0.00           C  
ATOM   1256  CG  PHE A  82      52.438  43.610  17.803  1.00  0.00           C  
ATOM   1257  CD1 PHE A  82      53.106  42.982  16.662  1.00  0.00           C  
ATOM   1258  CD2 PHE A  82      51.804  44.810  17.645  1.00  0.00           C  
ATOM   1259  CE1 PHE A  82      53.057  43.631  15.446  1.00  0.00           C  
ATOM   1260  CE2 PHE A  82      51.694  45.347  16.333  1.00  0.00           C  
ATOM   1261  CZ  PHE A  82      52.372  44.808  15.197  1.00  0.00           C  
ATOM   1262  H   PHE A  82      53.825  45.340  19.893  1.00  0.00           H  
ATOM   1263  HA  PHE A  82      53.365  42.605  21.060  1.00  0.00           H  
ATOM   1264  HB1 PHE A  82      51.465  43.006  19.643  1.00  0.00           H  
ATOM   1265  HB2 PHE A  82      52.455  41.792  18.972  1.00  0.00           H  
ATOM   1266  HD1 PHE A  82      53.439  41.949  16.729  1.00  0.00           H  
ATOM   1267  HD2 PHE A  82      51.162  45.239  18.400  1.00  0.00           H  
ATOM   1268  HE1 PHE A  82      53.438  43.198  14.540  1.00  0.00           H  
ATOM   1269  HE2 PHE A  82      51.198  46.290  16.207  1.00  0.00           H  
ATOM   1270  HZ  PHE A  82      52.274  45.300  14.248  1.00  0.00           H  
ATOM   1271  N   ALA A  83      55.377  41.839  19.279  1.00  0.00           N  
ATOM   1272  CA  ALA A  83      56.643  41.522  18.528  1.00  0.00           C  
ATOM   1273  C   ALA A  83      56.405  41.002  17.137  1.00  0.00           C  
ATOM   1274  O   ALA A  83      55.540  40.143  16.991  1.00  0.00           O  
ATOM   1275  CB  ALA A  83      57.420  40.557  19.481  1.00  0.00           C  
ATOM   1276  H   ALA A  83      54.675  41.121  19.225  1.00  0.00           H  
ATOM   1277  HA  ALA A  83      57.214  42.436  18.381  1.00  0.00           H  
ATOM   1278  HB1 ALA A  83      56.743  39.810  19.887  1.00  0.00           H  
ATOM   1279  HB2 ALA A  83      58.208  40.030  18.944  1.00  0.00           H  
ATOM   1280  HB3 ALA A  83      57.848  41.035  20.359  1.00  0.00           H  
ATOM   1281  N   ILE A  84      57.156  41.376  16.143  1.00  0.00           N  
ATOM   1282  CA  ILE A  84      56.810  41.153  14.706  1.00  0.00           C  
ATOM   1283  C   ILE A  84      56.891  39.708  14.211  1.00  0.00           C  
ATOM   1284  O   ILE A  84      56.454  39.465  13.135  1.00  0.00           O  
ATOM   1285  CB  ILE A  84      57.581  42.138  13.787  1.00  0.00           C  
ATOM   1286  CG1 ILE A  84      59.127  42.286  13.926  1.00  0.00           C  
ATOM   1287  CG2 ILE A  84      56.952  43.522  14.026  1.00  0.00           C  
ATOM   1288  CD  ILE A  84      59.983  40.973  14.049  1.00  0.00           C  
ATOM   1289  H   ILE A  84      57.807  42.143  16.286  1.00  0.00           H  
ATOM   1290  HA  ILE A  84      55.776  41.422  14.479  1.00  0.00           H  
ATOM   1291  HB  ILE A  84      57.283  41.833  12.786  1.00  0.00           H  
ATOM   1292 HG11 ILE A  84      59.218  42.887  14.828  1.00  0.00           H  
ATOM   1293 HG12 ILE A  84      59.448  42.874  13.065  1.00  0.00           H  
ATOM   1294 HG21 ILE A  84      57.212  44.298  13.306  1.00  0.00           H  
ATOM   1295 HG22 ILE A  84      55.873  43.569  14.186  1.00  0.00           H  
ATOM   1296 HG23 ILE A  84      57.242  43.768  15.046  1.00  0.00           H  
ATOM   1297  HD1 ILE A  84      61.020  41.304  13.957  1.00  0.00           H  
ATOM   1298  HD2 ILE A  84      59.843  40.359  14.935  1.00  0.00           H  
ATOM   1299  HD3 ILE A  84      59.944  40.377  13.140  1.00  0.00           H  
ATOM   1300  N   ASN A  85      57.533  38.737  14.959  1.00  0.00           N  
ATOM   1301  CA  ASN A  85      57.505  37.289  14.657  1.00  0.00           C  
ATOM   1302  C   ASN A  85      56.800  36.350  15.640  1.00  0.00           C  
ATOM   1303  O   ASN A  85      57.068  35.157  15.707  1.00  0.00           O  
ATOM   1304  CB  ASN A  85      58.999  36.890  14.591  1.00  0.00           C  
ATOM   1305  CG  ASN A  85      59.356  35.505  14.085  1.00  0.00           C  
ATOM   1306  ND2 ASN A  85      60.156  34.707  14.855  1.00  0.00           N  
ATOM   1307  OD1 ASN A  85      59.099  35.180  12.937  1.00  0.00           O  
ATOM   1308  H   ASN A  85      57.876  39.000  15.877  1.00  0.00           H  
ATOM   1309  HA  ASN A  85      57.040  37.011  13.710  1.00  0.00           H  
ATOM   1310  HB1 ASN A  85      59.551  36.951  15.532  1.00  0.00           H  
ATOM   1311  HB2 ASN A  85      59.474  37.666  13.985  1.00  0.00           H  
ATOM   1312 HD21 ASN A  85      60.338  34.999  15.798  1.00  0.00           H  
ATOM   1313 HD22 ASN A  85      60.679  33.949  14.427  1.00  0.00           H  
ATOM   1314  N   ASN A  86      55.882  37.007  16.400  1.00  0.00           N  
ATOM   1315  CA  ASN A  86      55.061  36.285  17.396  1.00  0.00           C  
ATOM   1316  C   ASN A  86      53.590  36.658  17.186  1.00  0.00           C  
ATOM   1317  O   ASN A  86      53.082  37.702  17.609  1.00  0.00           O  
ATOM   1318  CB  ASN A  86      55.594  36.646  18.797  1.00  0.00           C  
ATOM   1319  CG  ASN A  86      54.987  35.935  19.963  1.00  0.00           C  
ATOM   1320  ND2 ASN A  86      55.667  35.110  20.647  1.00  0.00           N  
ATOM   1321  OD1 ASN A  86      53.796  36.231  20.259  1.00  0.00           O  
ATOM   1322  H   ASN A  86      55.835  38.018  16.382  1.00  0.00           H  
ATOM   1323  HA  ASN A  86      55.161  35.225  17.173  1.00  0.00           H  
ATOM   1324  HB1 ASN A  86      55.432  37.702  18.983  1.00  0.00           H  
ATOM   1325  HB2 ASN A  86      56.651  36.388  18.727  1.00  0.00           H  
ATOM   1326 HD21 ASN A  86      56.601  34.789  20.428  1.00  0.00           H  
ATOM   1327 HD22 ASN A  86      55.088  34.634  21.328  1.00  0.00           H  
ATOM   1328  N   THR A  87      52.883  35.861  16.391  1.00  0.00           N  
ATOM   1329  CA  THR A  87      51.548  36.286  16.016  1.00  0.00           C  
ATOM   1330  C   THR A  87      50.553  36.413  17.195  1.00  0.00           C  
ATOM   1331  O   THR A  87      49.620  37.251  17.076  1.00  0.00           O  
ATOM   1332  CB  THR A  87      50.851  35.287  15.131  1.00  0.00           C  
ATOM   1333  CG2 THR A  87      51.595  35.316  13.749  1.00  0.00           C  
ATOM   1334  OG1 THR A  87      50.979  34.039  15.651  1.00  0.00           O  
ATOM   1335  H   THR A  87      53.190  34.953  16.086  1.00  0.00           H  
ATOM   1336  HA  THR A  87      51.532  37.220  15.460  1.00  0.00           H  
ATOM   1337  HB  THR A  87      49.795  35.494  14.980  1.00  0.00           H  
ATOM   1338  HG1 THR A  87      50.684  33.477  14.930  1.00  0.00           H  
ATOM   1339 HG21 THR A  87      52.225  36.199  13.654  1.00  0.00           H  
ATOM   1340 HG22 THR A  87      52.091  34.350  13.728  1.00  0.00           H  
ATOM   1341 HG23 THR A  87      50.969  35.290  12.857  1.00  0.00           H  
ATOM   1342  N   LYS A  88      50.621  35.655  18.267  1.00  0.00           N  
ATOM   1343  CA  LYS A  88      49.750  35.751  19.455  1.00  0.00           C  
ATOM   1344  C   LYS A  88      49.864  37.119  20.158  1.00  0.00           C  
ATOM   1345  O   LYS A  88      48.876  37.679  20.697  1.00  0.00           O  
ATOM   1346  CB  LYS A  88      49.906  34.528  20.368  1.00  0.00           C  
ATOM   1347  CG  LYS A  88      48.965  34.436  21.597  1.00  0.00           C  
ATOM   1348  CD  LYS A  88      47.512  34.573  21.304  1.00  0.00           C  
ATOM   1349  CE  LYS A  88      46.628  34.262  22.521  1.00  0.00           C  
ATOM   1350  NZ  LYS A  88      45.157  34.479  22.197  1.00  0.00           N1+
ATOM   1351  H   LYS A  88      51.312  34.917  18.229  1.00  0.00           H  
ATOM   1352  HA  LYS A  88      48.737  35.728  19.069  1.00  0.00           H  
ATOM   1353  HB1 LYS A  88      50.909  34.674  20.772  1.00  0.00           H  
ATOM   1354  HB2 LYS A  88      50.028  33.609  19.800  1.00  0.00           H  
ATOM   1355  HG1 LYS A  88      49.333  35.210  22.272  1.00  0.00           H  
ATOM   1356  HG2 LYS A  88      48.900  33.490  22.125  1.00  0.00           H  
ATOM   1357  HD1 LYS A  88      47.231  33.854  20.535  1.00  0.00           H  
ATOM   1358  HD2 LYS A  88      47.205  35.599  21.081  1.00  0.00           H  
ATOM   1359  HE1 LYS A  88      46.899  34.955  23.324  1.00  0.00           H  
ATOM   1360  HE2 LYS A  88      46.757  33.219  22.800  1.00  0.00           H  
ATOM   1361  HZ1 LYS A  88      44.602  34.013  22.906  1.00  0.00           H  
ATOM   1362  HZ2 LYS A  88      44.966  35.466  22.223  1.00  0.00           H  
ATOM   1363  HZ3 LYS A  88      44.972  34.123  21.267  1.00  0.00           H  
ATOM   1364  N   SER A  89      51.086  37.676  20.143  1.00  0.00           N  
ATOM   1365  CA  SER A  89      51.282  38.997  20.850  1.00  0.00           C  
ATOM   1366  C   SER A  89      50.353  40.065  20.248  1.00  0.00           C  
ATOM   1367  O   SER A  89      49.893  40.968  20.909  1.00  0.00           O  
ATOM   1368  CB  SER A  89      52.696  39.379  20.681  1.00  0.00           C  
ATOM   1369  OG  SER A  89      53.115  39.537  19.343  1.00  0.00           O  
ATOM   1370  H   SER A  89      51.918  37.127  19.957  1.00  0.00           H  
ATOM   1371  HA  SER A  89      51.099  38.894  21.924  1.00  0.00           H  
ATOM   1372  HB1 SER A  89      53.323  38.583  21.085  1.00  0.00           H  
ATOM   1373  HB2 SER A  89      52.837  40.303  21.247  1.00  0.00           H  
ATOM   1374  HG  SER A  89      53.271  38.732  18.827  1.00  0.00           H  
ATOM   1375  N   PHE A  90      50.134  40.042  18.912  1.00  0.00           N  
ATOM   1376  CA  PHE A  90      49.450  41.050  18.069  1.00  0.00           C  
ATOM   1377  C   PHE A  90      47.905  40.973  18.283  1.00  0.00           C  
ATOM   1378  O   PHE A  90      47.275  41.998  18.001  1.00  0.00           O  
ATOM   1379  CB  PHE A  90      49.896  41.151  16.628  1.00  0.00           C  
ATOM   1380  CG  PHE A  90      49.174  42.073  15.635  1.00  0.00           C  
ATOM   1381  CD1 PHE A  90      48.546  41.335  14.564  1.00  0.00           C  
ATOM   1382  CD2 PHE A  90      49.118  43.464  15.629  1.00  0.00           C  
ATOM   1383  CE1 PHE A  90      48.067  42.084  13.546  1.00  0.00           C  
ATOM   1384  CE2 PHE A  90      48.522  44.162  14.640  1.00  0.00           C  
ATOM   1385  CZ  PHE A  90      47.938  43.449  13.551  1.00  0.00           C  
ATOM   1386  H   PHE A  90      50.452  39.227  18.403  1.00  0.00           H  
ATOM   1387  HA  PHE A  90      49.781  41.977  18.554  1.00  0.00           H  
ATOM   1388  HB1 PHE A  90      49.650  40.153  16.260  1.00  0.00           H  
ATOM   1389  HB2 PHE A  90      50.953  41.386  16.635  1.00  0.00           H  
ATOM   1390  HD1 PHE A  90      48.553  40.253  14.515  1.00  0.00           H  
ATOM   1391  HD2 PHE A  90      49.618  43.976  16.438  1.00  0.00           H  
ATOM   1392  HE1 PHE A  90      47.653  41.619  12.666  1.00  0.00           H  
ATOM   1393  HE2 PHE A  90      48.512  45.241  14.739  1.00  0.00           H  
ATOM   1394  HZ  PHE A  90      47.467  44.008  12.751  1.00  0.00           H  
ATOM   1395  N   GLU A  91      47.327  39.889  18.852  1.00  0.00           N  
ATOM   1396  CA  GLU A  91      45.802  39.912  19.033  1.00  0.00           C  
ATOM   1397  C   GLU A  91      45.326  40.073  20.487  1.00  0.00           C  
ATOM   1398  O   GLU A  91      44.173  40.301  20.668  1.00  0.00           O  
ATOM   1399  CB  GLU A  91      45.317  38.543  18.413  1.00  0.00           C  
ATOM   1400  CG  GLU A  91      46.038  37.345  19.143  1.00  0.00           C  
ATOM   1401  CD  GLU A  91      45.499  35.977  18.558  1.00  0.00           C  
ATOM   1402  OE1 GLU A  91      44.823  35.307  19.345  1.00  0.00           O  
ATOM   1403  OE2 GLU A  91      45.813  35.547  17.382  1.00  0.00           O1-
ATOM   1404  H   GLU A  91      47.887  39.079  19.055  1.00  0.00           H  
ATOM   1405  HA  GLU A  91      45.309  40.693  18.463  1.00  0.00           H  
ATOM   1406  HB1 GLU A  91      45.590  38.472  17.361  1.00  0.00           H  
ATOM   1407  HB2 GLU A  91      44.265  38.412  18.646  1.00  0.00           H  
ATOM   1408  HG1 GLU A  91      45.803  37.396  20.200  1.00  0.00           H  
ATOM   1409  HG2 GLU A  91      47.104  37.356  18.928  1.00  0.00           H  
ATOM   1410  N   ASP A  92      46.209  40.074  21.421  1.00  0.00           N  
ATOM   1411  CA  ASP A  92      45.913  40.457  22.815  1.00  0.00           C  
ATOM   1412  C   ASP A  92      45.486  41.977  22.845  1.00  0.00           C  
ATOM   1413  O   ASP A  92      44.798  42.540  23.660  1.00  0.00           O  
ATOM   1414  CB  ASP A  92      46.960  40.047  23.826  1.00  0.00           C  
ATOM   1415  CG  ASP A  92      47.019  38.511  24.134  1.00  0.00           C  
ATOM   1416  OD1 ASP A  92      46.305  37.736  23.514  1.00  0.00           O  
ATOM   1417  OD2 ASP A  92      47.764  38.195  25.111  1.00  0.00           O1-
ATOM   1418  H   ASP A  92      47.128  39.731  21.226  1.00  0.00           H  
ATOM   1419  HA  ASP A  92      45.025  39.896  23.093  1.00  0.00           H  
ATOM   1420  HB1 ASP A  92      46.604  40.464  24.772  1.00  0.00           H  
ATOM   1421  HB2 ASP A  92      47.918  40.436  23.483  1.00  0.00           H  
ATOM   1422  N   ILE A  93      45.908  42.720  21.834  1.00  0.00           N  
ATOM   1423  CA  ILE A  93      45.687  44.173  21.782  1.00  0.00           C  
ATOM   1424  C   ILE A  93      44.223  44.472  21.825  1.00  0.00           C  
ATOM   1425  O   ILE A  93      43.814  45.494  22.328  1.00  0.00           O  
ATOM   1426  CB  ILE A  93      46.367  44.618  20.411  1.00  0.00           C  
ATOM   1427  CG1 ILE A  93      47.769  44.155  20.190  1.00  0.00           C  
ATOM   1428  CG2 ILE A  93      46.196  46.110  20.044  1.00  0.00           C  
ATOM   1429  CD  ILE A  93      48.719  44.757  21.153  1.00  0.00           C  
ATOM   1430  H   ILE A  93      46.160  42.249  20.982  1.00  0.00           H  
ATOM   1431  HA  ILE A  93      46.113  44.641  22.670  1.00  0.00           H  
ATOM   1432  HB  ILE A  93      45.787  44.130  19.625  1.00  0.00           H  
ATOM   1433 HG11 ILE A  93      48.054  44.292  19.141  1.00  0.00           H  
ATOM   1434 HG12 ILE A  93      47.878  43.072  20.289  1.00  0.00           H  
ATOM   1435 HG21 ILE A  93      45.124  46.249  20.137  1.00  0.00           H  
ATOM   1436 HG22 ILE A  93      46.630  46.780  20.784  1.00  0.00           H  
ATOM   1437 HG23 ILE A  93      46.553  46.282  19.027  1.00  0.00           H  
ATOM   1438  HD1 ILE A  93      48.544  44.212  22.090  1.00  0.00           H  
ATOM   1439  HD2 ILE A  93      49.702  44.651  20.691  1.00  0.00           H  
ATOM   1440  HD3 ILE A  93      48.491  45.805  21.339  1.00  0.00           H  
ATOM   1441  N   HIS A  94      43.372  43.605  21.292  1.00  0.00           N  
ATOM   1442  CA  HIS A  94      41.924  43.841  21.124  1.00  0.00           C  
ATOM   1443  C   HIS A  94      41.300  44.064  22.546  1.00  0.00           C  
ATOM   1444  O   HIS A  94      40.478  44.986  22.804  1.00  0.00           O  
ATOM   1445  CB  HIS A  94      41.158  42.663  20.509  1.00  0.00           C  
ATOM   1446  CG  HIS A  94      41.768  42.169  19.196  1.00  0.00           C  
ATOM   1447  CD2 HIS A  94      42.345  42.974  18.264  1.00  0.00           C  
ATOM   1448  ND1 HIS A  94      41.781  40.918  18.661  1.00  0.00           N  
ATOM   1449  CE1 HIS A  94      42.311  40.885  17.451  1.00  0.00           C  
ATOM   1450  NE2 HIS A  94      42.667  42.174  17.132  1.00  0.00           N  
ATOM   1451  H   HIS A  94      43.687  42.701  20.972  1.00  0.00           H  
ATOM   1452  HA  HIS A  94      41.776  44.685  20.451  1.00  0.00           H  
ATOM   1453  HB1 HIS A  94      40.171  42.997  20.191  1.00  0.00           H  
ATOM   1454  HB2 HIS A  94      41.188  41.821  21.207  1.00  0.00           H  
ATOM   1455  HD1 HIS A  94      41.337  40.166  19.169  1.00  0.00           H  
ATOM   1456  HD2 HIS A  94      42.542  44.044  18.292  1.00  0.00           H  
ATOM   1457  HE1 HIS A  94      42.595  40.009  16.888  1.00  0.00           H  
ATOM   1458  N   HIS A  95      41.736  43.301  23.573  1.00  0.00           N  
ATOM   1459  CA  HIS A  95      41.256  43.366  25.002  1.00  0.00           C  
ATOM   1460  C   HIS A  95      42.149  44.383  25.846  1.00  0.00           C  
ATOM   1461  O   HIS A  95      41.547  45.034  26.667  1.00  0.00           O  
ATOM   1462  CB  HIS A  95      41.050  41.935  25.706  1.00  0.00           C  
ATOM   1463  CG  HIS A  95      42.341  41.214  26.036  1.00  0.00           C  
ATOM   1464  CD2 HIS A  95      43.081  41.543  27.082  1.00  0.00           C  
ATOM   1465  ND1 HIS A  95      43.037  40.260  25.219  1.00  0.00           N  
ATOM   1466  CE1 HIS A  95      44.087  40.009  25.969  1.00  0.00           C  
ATOM   1467  NE2 HIS A  95      44.265  40.790  26.954  1.00  0.00           N  
ATOM   1468  H   HIS A  95      42.517  42.664  23.482  1.00  0.00           H  
ATOM   1469  HA  HIS A  95      40.289  43.821  24.784  1.00  0.00           H  
ATOM   1470  HB1 HIS A  95      40.434  41.407  24.977  1.00  0.00           H  
ATOM   1471  HB2 HIS A  95      40.395  41.999  26.583  1.00  0.00           H  
ATOM   1472  HD2 HIS A  95      42.698  42.166  27.879  1.00  0.00           H  
ATOM   1473  HE1 HIS A  95      44.645  39.122  25.704  1.00  0.00           H  
ATOM   1474  HE2 HIS A  95      45.140  40.874  27.438  1.00  0.00           H  
ATOM   1475  N   TYR A  96      43.404  44.699  25.461  1.00  0.00           N  
ATOM   1476  CA  TYR A  96      44.038  45.905  26.096  1.00  0.00           C  
ATOM   1477  C   TYR A  96      43.324  47.123  25.607  1.00  0.00           C  
ATOM   1478  O   TYR A  96      43.390  48.141  26.247  1.00  0.00           O  
ATOM   1479  CB  TYR A  96      45.582  45.939  25.789  1.00  0.00           C  
ATOM   1480  CG  TYR A  96      46.416  44.876  26.553  1.00  0.00           C  
ATOM   1481  CD1 TYR A  96      46.799  43.599  26.013  1.00  0.00           C  
ATOM   1482  CD2 TYR A  96      46.771  45.169  27.876  1.00  0.00           C  
ATOM   1483  CE1 TYR A  96      47.369  42.653  26.841  1.00  0.00           C  
ATOM   1484  CE2 TYR A  96      47.420  44.191  28.705  1.00  0.00           C  
ATOM   1485  CZ  TYR A  96      47.621  42.886  28.230  1.00  0.00           C  
ATOM   1486  OH  TYR A  96      48.332  41.943  28.946  1.00  0.00           O  
ATOM   1487  H   TYR A  96      43.903  44.092  24.823  1.00  0.00           H  
ATOM   1488  HA  TYR A  96      43.877  45.794  27.165  1.00  0.00           H  
ATOM   1489  HB1 TYR A  96      45.871  46.887  26.247  1.00  0.00           H  
ATOM   1490  HB2 TYR A  96      45.675  45.851  24.706  1.00  0.00           H  
ATOM   1491  HD1 TYR A  96      46.487  43.323  25.020  1.00  0.00           H  
ATOM   1492  HD2 TYR A  96      46.526  46.126  28.324  1.00  0.00           H  
ATOM   1493  HE1 TYR A  96      47.635  41.685  26.439  1.00  0.00           H  
ATOM   1494  HE2 TYR A  96      47.664  44.400  29.738  1.00  0.00           H  
ATOM   1495  HH  TYR A  96      48.677  42.245  29.791  1.00  0.00           H  
ATOM   1496  N   ARG A  97      42.682  47.132  24.426  1.00  0.00           N  
ATOM   1497  CA  ARG A  97      41.874  48.213  23.990  1.00  0.00           C  
ATOM   1498  C   ARG A  97      40.630  48.309  24.850  1.00  0.00           C  
ATOM   1499  O   ARG A  97      40.249  49.403  25.289  1.00  0.00           O  
ATOM   1500  CB  ARG A  97      41.512  48.164  22.447  1.00  0.00           C  
ATOM   1501  CG  ARG A  97      41.265  49.458  21.633  1.00  0.00           C  
ATOM   1502  CD  ARG A  97      40.325  50.435  22.388  1.00  0.00           C  
ATOM   1503  NE  ARG A  97      39.724  51.482  21.583  1.00  0.00           N  
ATOM   1504  CZ  ARG A  97      38.769  51.379  20.703  1.00  0.00           C  
ATOM   1505  NH1 ARG A  97      38.074  50.288  20.592  1.00  0.00           N1+
ATOM   1506  NH2 ARG A  97      38.529  52.460  19.959  1.00  0.00           N  
ATOM   1507  H   ARG A  97      42.699  46.306  23.838  1.00  0.00           H  
ATOM   1508  HA  ARG A  97      42.417  49.159  24.125  1.00  0.00           H  
ATOM   1509  HB1 ARG A  97      40.614  47.540  22.455  1.00  0.00           H  
ATOM   1510  HB2 ARG A  97      42.238  47.625  21.831  1.00  0.00           H  
ATOM   1511  HG1 ARG A  97      40.775  49.089  20.739  1.00  0.00           H  
ATOM   1512  HG2 ARG A  97      42.239  49.921  21.485  1.00  0.00           H  
ATOM   1513  HD1 ARG A  97      40.903  50.875  23.206  1.00  0.00           H  
ATOM   1514  HD2 ARG A  97      39.527  49.901  22.908  1.00  0.00           H  
ATOM   1515  HE  ARG A  97      39.999  52.438  21.765  1.00  0.00           H  
ATOM   1516 HH11 ARG A  97      38.223  49.570  21.291  1.00  0.00           H  
ATOM   1517 HH12 ARG A  97      37.388  50.220  19.857  1.00  0.00           H  
ATOM   1518 HH21 ARG A  97      39.073  53.309  20.091  1.00  0.00           H  
ATOM   1519 HH22 ARG A  97      37.697  52.516  19.405  1.00  0.00           H  
ATOM   1520  N   GLU A  98      40.049  47.172  25.249  1.00  0.00           N  
ATOM   1521  CA  GLU A  98      38.800  47.218  26.104  1.00  0.00           C  
ATOM   1522  C   GLU A  98      39.092  47.407  27.611  1.00  0.00           C  
ATOM   1523  O   GLU A  98      38.266  48.094  28.238  1.00  0.00           O  
ATOM   1524  CB  GLU A  98      38.102  45.819  25.930  1.00  0.00           C  
ATOM   1525  CG  GLU A  98      36.600  46.013  26.367  1.00  0.00           C  
ATOM   1526  CD  GLU A  98      36.006  44.569  26.573  1.00  0.00           C  
ATOM   1527  OE1 GLU A  98      35.592  43.941  25.537  1.00  0.00           O  
ATOM   1528  OE2 GLU A  98      35.977  44.039  27.749  1.00  0.00           O1-
ATOM   1529  H   GLU A  98      40.338  46.255  24.953  1.00  0.00           H  
ATOM   1530  HA  GLU A  98      38.095  47.972  25.756  1.00  0.00           H  
ATOM   1531  HB1 GLU A  98      38.490  45.020  26.559  1.00  0.00           H  
ATOM   1532  HB2 GLU A  98      38.182  45.452  24.916  1.00  0.00           H  
ATOM   1533  HG1 GLU A  98      36.081  46.642  25.639  1.00  0.00           H  
ATOM   1534  HG2 GLU A  98      36.699  46.545  27.311  1.00  0.00           H  
ATOM   1535  N   GLN A  99      40.145  46.933  28.267  1.00  0.00           N  
ATOM   1536  CA  GLN A  99      40.589  47.384  29.562  1.00  0.00           C  
ATOM   1537  C   GLN A  99      40.742  48.937  29.704  1.00  0.00           C  
ATOM   1538  O   GLN A  99      40.147  49.573  30.564  1.00  0.00           O  
ATOM   1539  CB  GLN A  99      41.779  46.599  30.016  1.00  0.00           C  
ATOM   1540  CG  GLN A  99      42.306  46.823  31.466  1.00  0.00           C  
ATOM   1541  CD  GLN A  99      43.431  45.857  31.874  1.00  0.00           C  
ATOM   1542  NE2 GLN A  99      43.658  45.730  33.181  1.00  0.00           N  
ATOM   1543  OE1 GLN A  99      44.245  45.440  31.078  1.00  0.00           O  
ATOM   1544  H   GLN A  99      40.793  46.325  27.785  1.00  0.00           H  
ATOM   1545  HA  GLN A  99      39.798  47.265  30.311  1.00  0.00           H  
ATOM   1546  HB1 GLN A  99      42.580  46.827  29.318  1.00  0.00           H  
ATOM   1547  HB2 GLN A  99      41.717  45.533  29.768  1.00  0.00           H  
ATOM   1548  HG1 GLN A  99      41.530  46.632  32.201  1.00  0.00           H  
ATOM   1549  HG2 GLN A  99      42.575  47.873  31.615  1.00  0.00           H  
ATOM   1550 HE21 GLN A  99      42.944  46.082  33.812  1.00  0.00           H  
ATOM   1551 HE22 GLN A  99      44.294  44.977  33.397  1.00  0.00           H  
ATOM   1552  N   ILE A 100      41.444  49.508  28.633  1.00  0.00           N  
ATOM   1553  CA  ILE A 100      41.624  50.908  28.582  1.00  0.00           C  
ATOM   1554  C   ILE A 100      40.233  51.589  28.524  1.00  0.00           C  
ATOM   1555  O   ILE A 100      39.906  52.504  29.331  1.00  0.00           O  
ATOM   1556  CB  ILE A 100      42.559  51.254  27.361  1.00  0.00           C  
ATOM   1557  CG1 ILE A 100      43.978  50.884  27.792  1.00  0.00           C  
ATOM   1558  CG2 ILE A 100      42.457  52.644  26.770  1.00  0.00           C  
ATOM   1559  CD  ILE A 100      45.140  51.087  26.806  1.00  0.00           C  
ATOM   1560  H   ILE A 100      41.845  48.961  27.894  1.00  0.00           H  
ATOM   1561  HA  ILE A 100      42.064  51.262  29.514  1.00  0.00           H  
ATOM   1562  HB  ILE A 100      42.380  50.580  26.521  1.00  0.00           H  
ATOM   1563 HG11 ILE A 100      44.046  49.829  28.078  1.00  0.00           H  
ATOM   1564 HG12 ILE A 100      44.282  51.449  28.671  1.00  0.00           H  
ATOM   1565 HG21 ILE A 100      42.583  52.539  25.685  1.00  0.00           H  
ATOM   1566 HG22 ILE A 100      41.565  53.176  27.087  1.00  0.00           H  
ATOM   1567 HG23 ILE A 100      43.301  53.252  27.102  1.00  0.00           H  
ATOM   1568  HD1 ILE A 100      45.044  52.046  26.285  1.00  0.00           H  
ATOM   1569  HD2 ILE A 100      46.028  50.933  27.410  1.00  0.00           H  
ATOM   1570  HD3 ILE A 100      45.147  50.333  26.016  1.00  0.00           H  
ATOM   1571  N   LYS A 101      39.381  51.151  27.604  1.00  0.00           N  
ATOM   1572  CA  LYS A 101      38.029  51.701  27.393  1.00  0.00           C  
ATOM   1573  C   LYS A 101      37.072  51.602  28.580  1.00  0.00           C  
ATOM   1574  O   LYS A 101      36.297  52.532  28.736  1.00  0.00           O  
ATOM   1575  CB  LYS A 101      37.480  51.078  26.056  1.00  0.00           C  
ATOM   1576  CG  LYS A 101      36.063  51.432  25.780  1.00  0.00           C  
ATOM   1577  CD  LYS A 101      35.544  50.588  24.596  1.00  0.00           C  
ATOM   1578  CE  LYS A 101      34.070  50.985  24.273  1.00  0.00           C  
ATOM   1579  NZ  LYS A 101      33.278  49.972  23.517  1.00  0.00           N1+
ATOM   1580  H   LYS A 101      39.760  50.498  26.935  1.00  0.00           H  
ATOM   1581  HA  LYS A 101      38.084  52.776  27.250  1.00  0.00           H  
ATOM   1582  HB1 LYS A 101      37.642  50.000  26.062  1.00  0.00           H  
ATOM   1583  HB2 LYS A 101      38.139  51.449  25.268  1.00  0.00           H  
ATOM   1584  HG1 LYS A 101      36.026  52.502  25.592  1.00  0.00           H  
ATOM   1585  HG2 LYS A 101      35.396  51.379  26.628  1.00  0.00           H  
ATOM   1586  HD1 LYS A 101      35.598  49.521  24.812  1.00  0.00           H  
ATOM   1587  HD2 LYS A 101      36.150  50.801  23.714  1.00  0.00           H  
ATOM   1588  HE1 LYS A 101      34.087  51.841  23.588  1.00  0.00           H  
ATOM   1589  HE2 LYS A 101      33.673  51.214  25.255  1.00  0.00           H  
ATOM   1590  HZ1 LYS A 101      33.896  49.524  22.844  1.00  0.00           H  
ATOM   1591  HZ2 LYS A 101      33.037  49.199  24.114  1.00  0.00           H  
ATOM   1592  HZ3 LYS A 101      32.500  50.372  23.020  1.00  0.00           H  
ATOM   1593  N   ARG A 102      37.077  50.526  29.373  1.00  0.00           N  
ATOM   1594  CA  ARG A 102      36.195  50.220  30.552  1.00  0.00           C  
ATOM   1595  C   ARG A 102      36.624  51.021  31.800  1.00  0.00           C  
ATOM   1596  O   ARG A 102      35.795  51.557  32.579  1.00  0.00           O  
ATOM   1597  CB  ARG A 102      36.085  48.766  30.825  1.00  0.00           C  
ATOM   1598  CG  ARG A 102      36.996  48.030  31.838  1.00  0.00           C  
ATOM   1599  CD  ARG A 102      36.555  46.544  31.905  1.00  0.00           C  
ATOM   1600  NE  ARG A 102      36.862  45.765  30.654  1.00  0.00           N  
ATOM   1601  CZ  ARG A 102      38.008  45.040  30.410  1.00  0.00           C  
ATOM   1602  NH1 ARG A 102      38.976  44.879  31.249  1.00  0.00           N1+
ATOM   1603  NH2 ARG A 102      38.086  44.214  29.334  1.00  0.00           N  
ATOM   1604  H   ARG A 102      37.702  49.821  29.003  1.00  0.00           H  
ATOM   1605  HA  ARG A 102      35.226  50.609  30.246  1.00  0.00           H  
ATOM   1606  HB1 ARG A 102      36.104  48.248  29.874  1.00  0.00           H  
ATOM   1607  HB2 ARG A 102      35.054  48.665  31.182  1.00  0.00           H  
ATOM   1608  HG1 ARG A 102      36.904  48.447  32.843  1.00  0.00           H  
ATOM   1609  HG2 ARG A 102      38.022  48.135  31.473  1.00  0.00           H  
ATOM   1610  HD1 ARG A 102      35.477  46.745  31.928  1.00  0.00           H  
ATOM   1611  HD2 ARG A 102      36.899  45.976  32.768  1.00  0.00           H  
ATOM   1612  HE  ARG A 102      36.213  45.849  29.883  1.00  0.00           H  
ATOM   1613 HH11 ARG A 102      38.971  45.297  32.162  1.00  0.00           H  
ATOM   1614 HH12 ARG A 102      39.636  44.143  31.044  1.00  0.00           H  
ATOM   1615 HH21 ARG A 102      37.251  44.042  28.788  1.00  0.00           H  
ATOM   1616 HH22 ARG A 102      38.859  43.602  29.108  1.00  0.00           H  
ATOM   1617  N   VAL A 103      37.929  51.170  32.091  1.00  0.00           N  
ATOM   1618  CA  VAL A 103      38.479  51.889  33.279  1.00  0.00           C  
ATOM   1619  C   VAL A 103      38.502  53.391  33.131  1.00  0.00           C  
ATOM   1620  O   VAL A 103      38.474  53.996  34.223  1.00  0.00           O  
ATOM   1621  CB  VAL A 103      39.888  51.434  33.719  1.00  0.00           C  
ATOM   1622  CG1 VAL A 103      39.982  49.962  33.943  1.00  0.00           C  
ATOM   1623  CG2 VAL A 103      41.049  51.853  32.785  1.00  0.00           C  
ATOM   1624  H   VAL A 103      38.546  50.762  31.410  1.00  0.00           H  
ATOM   1625  HA  VAL A 103      37.899  51.698  34.178  1.00  0.00           H  
ATOM   1626  HB  VAL A 103      40.090  51.866  34.707  1.00  0.00           H  
ATOM   1627 HG11 VAL A 103      40.915  49.696  34.447  1.00  0.00           H  
ATOM   1628 HG12 VAL A 103      39.121  49.680  34.556  1.00  0.00           H  
ATOM   1629 HG13 VAL A 103      39.834  49.263  33.123  1.00  0.00           H  
ATOM   1630 HG21 VAL A 103      41.975  51.423  33.177  1.00  0.00           H  
ATOM   1631 HG22 VAL A 103      40.894  51.548  31.744  1.00  0.00           H  
ATOM   1632 HG23 VAL A 103      41.164  52.935  32.844  1.00  0.00           H  
ATOM   1633  N   LYS A 104      38.556  53.969  31.896  1.00  0.00           N  
ATOM   1634  CA  LYS A 104      38.575  55.484  31.732  1.00  0.00           C  
ATOM   1635  C   LYS A 104      37.212  56.108  31.657  1.00  0.00           C  
ATOM   1636  O   LYS A 104      37.050  57.308  31.476  1.00  0.00           O  
ATOM   1637  CB  LYS A 104      39.448  55.829  30.573  1.00  0.00           C  
ATOM   1638  CG  LYS A 104      41.016  55.717  30.829  1.00  0.00           C  
ATOM   1639  CD  LYS A 104      41.657  56.620  31.897  1.00  0.00           C  
ATOM   1640  CE  LYS A 104      41.686  58.054  31.467  1.00  0.00           C  
ATOM   1641  NZ  LYS A 104      42.401  58.833  32.526  1.00  0.00           N1+
ATOM   1642  H   LYS A 104      38.797  53.381  31.102  1.00  0.00           H  
ATOM   1643  HA  LYS A 104      39.091  56.031  32.520  1.00  0.00           H  
ATOM   1644  HB1 LYS A 104      39.202  56.856  30.287  1.00  0.00           H  
ATOM   1645  HB2 LYS A 104      39.159  55.375  29.630  1.00  0.00           H  
ATOM   1646  HG1 LYS A 104      41.599  55.878  29.928  1.00  0.00           H  
ATOM   1647  HG2 LYS A 104      41.231  54.701  31.177  1.00  0.00           H  
ATOM   1648  HD1 LYS A 104      42.664  56.249  32.100  1.00  0.00           H  
ATOM   1649  HD2 LYS A 104      41.085  56.451  32.814  1.00  0.00           H  
ATOM   1650  HE1 LYS A 104      40.644  58.329  31.311  1.00  0.00           H  
ATOM   1651  HE2 LYS A 104      42.307  58.198  30.586  1.00  0.00           H  
ATOM   1652  HZ1 LYS A 104      42.193  59.817  32.436  1.00  0.00           H  
ATOM   1653  HZ2 LYS A 104      42.092  58.516  33.429  1.00  0.00           H  
ATOM   1654  HZ3 LYS A 104      43.397  58.803  32.338  1.00  0.00           H  
ATOM   1655  N   ASP A 105      36.210  55.311  31.609  1.00  0.00           N  
ATOM   1656  CA  ASP A 105      34.851  55.736  31.263  1.00  0.00           C  
ATOM   1657  C   ASP A 105      34.663  56.361  29.875  1.00  0.00           C  
ATOM   1658  O   ASP A 105      33.696  57.037  29.585  1.00  0.00           O  
ATOM   1659  CB  ASP A 105      34.257  56.594  32.390  1.00  0.00           C  
ATOM   1660  CG  ASP A 105      32.738  56.711  32.431  1.00  0.00           C  
ATOM   1661  OD1 ASP A 105      32.133  57.515  33.179  1.00  0.00           O  
ATOM   1662  OD2 ASP A 105      32.107  55.843  31.795  1.00  0.00           O1-
ATOM   1663  H   ASP A 105      36.457  54.333  31.540  1.00  0.00           H  
ATOM   1664  HA  ASP A 105      34.308  54.794  31.243  1.00  0.00           H  
ATOM   1665  HB1 ASP A 105      34.595  57.621  32.287  1.00  0.00           H  
ATOM   1666  HB2 ASP A 105      34.544  56.249  33.381  1.00  0.00           H  
ATOM   1667  N   SER A 106      35.616  56.042  28.956  1.00  0.00           N  
ATOM   1668  CA  SER A 106      35.668  56.395  27.505  1.00  0.00           C  
ATOM   1669  C   SER A 106      36.493  55.507  26.571  1.00  0.00           C  
ATOM   1670  O   SER A 106      37.538  55.029  26.918  1.00  0.00           O  
ATOM   1671  CB  SER A 106      36.300  57.784  27.340  1.00  0.00           C  
ATOM   1672  OG  SER A 106      35.588  58.719  28.110  1.00  0.00           O  
ATOM   1673  H   SER A 106      36.239  55.359  29.359  1.00  0.00           H  
ATOM   1674  HA  SER A 106      34.635  56.425  27.166  1.00  0.00           H  
ATOM   1675  HB1 SER A 106      36.416  58.064  26.294  1.00  0.00           H  
ATOM   1676  HB2 SER A 106      37.298  57.803  27.784  1.00  0.00           H  
ATOM   1677  HG  SER A 106      34.671  58.460  28.155  1.00  0.00           H  
ATOM   1678  N   GLU A 107      35.933  55.356  25.373  1.00  0.00           N  
ATOM   1679  CA  GLU A 107      36.713  54.939  24.223  1.00  0.00           C  
ATOM   1680  C   GLU A 107      37.709  55.965  23.642  1.00  0.00           C  
ATOM   1681  O   GLU A 107      38.686  55.694  23.053  1.00  0.00           O  
ATOM   1682  CB  GLU A 107      35.787  54.513  23.054  1.00  0.00           C  
ATOM   1683  CG  GLU A 107      36.441  53.497  22.125  1.00  0.00           C  
ATOM   1684  CD  GLU A 107      35.744  53.757  20.756  1.00  0.00           C  
ATOM   1685  OE1 GLU A 107      36.261  54.416  19.764  1.00  0.00           O  
ATOM   1686  OE2 GLU A 107      34.639  53.276  20.478  1.00  0.00           O1-
ATOM   1687  H   GLU A 107      34.949  55.579  25.308  1.00  0.00           H  
ATOM   1688  HA  GLU A 107      37.216  54.015  24.490  1.00  0.00           H  
ATOM   1689  HB1 GLU A 107      35.386  55.442  22.637  1.00  0.00           H  
ATOM   1690  HB2 GLU A 107      34.912  53.998  23.430  1.00  0.00           H  
ATOM   1691  HG1 GLU A 107      36.244  52.466  22.413  1.00  0.00           H  
ATOM   1692  HG2 GLU A 107      37.534  53.563  22.065  1.00  0.00           H  
ATOM   1693  N   ASP A 108      37.397  57.257  23.756  1.00  0.00           N  
ATOM   1694  CA  ASP A 108      38.144  58.432  23.269  1.00  0.00           C  
ATOM   1695  C   ASP A 108      39.177  58.763  24.294  1.00  0.00           C  
ATOM   1696  O   ASP A 108      39.036  59.543  25.241  1.00  0.00           O  
ATOM   1697  CB  ASP A 108      37.068  59.550  23.142  1.00  0.00           C  
ATOM   1698  CG  ASP A 108      37.642  60.780  22.523  1.00  0.00           C  
ATOM   1699  OD1 ASP A 108      38.387  60.757  21.569  1.00  0.00           O  
ATOM   1700  OD2 ASP A 108      37.307  61.877  22.984  1.00  0.00           O1-
ATOM   1701  H   ASP A 108      36.523  57.455  24.225  1.00  0.00           H  
ATOM   1702  HA  ASP A 108      38.516  58.222  22.261  1.00  0.00           H  
ATOM   1703  HB1 ASP A 108      36.639  59.752  24.120  1.00  0.00           H  
ATOM   1704  HB2 ASP A 108      36.222  59.167  22.579  1.00  0.00           H  
ATOM   1705  N   VAL A 109      40.373  58.256  23.995  1.00  0.00           N  
ATOM   1706  CA  VAL A 109      41.670  58.321  24.720  1.00  0.00           C  
ATOM   1707  C   VAL A 109      42.810  58.487  23.633  1.00  0.00           C  
ATOM   1708  O   VAL A 109      42.657  58.050  22.474  1.00  0.00           O  
ATOM   1709  CB  VAL A 109      41.880  57.165  25.751  1.00  0.00           C  
ATOM   1710  CG1 VAL A 109      40.579  56.840  26.561  1.00  0.00           C  
ATOM   1711  CG2 VAL A 109      42.445  55.886  25.058  1.00  0.00           C  
ATOM   1712  H   VAL A 109      40.470  57.626  23.213  1.00  0.00           H  
ATOM   1713  HA  VAL A 109      41.753  59.190  25.375  1.00  0.00           H  
ATOM   1714  HB  VAL A 109      42.595  57.366  26.547  1.00  0.00           H  
ATOM   1715 HG11 VAL A 109      40.111  57.726  26.995  1.00  0.00           H  
ATOM   1716 HG12 VAL A 109      39.990  56.253  25.866  1.00  0.00           H  
ATOM   1717 HG13 VAL A 109      40.900  56.188  27.368  1.00  0.00           H  
ATOM   1718 HG21 VAL A 109      42.652  55.142  25.836  1.00  0.00           H  
ATOM   1719 HG22 VAL A 109      41.583  55.445  24.556  1.00  0.00           H  
ATOM   1720 HG23 VAL A 109      43.283  56.043  24.382  1.00  0.00           H  
ATOM   1721  N   PRO A 110      43.995  59.104  24.016  1.00  0.00           N  
ATOM   1722  CA  PRO A 110      45.176  59.063  23.144  1.00  0.00           C  
ATOM   1723  C   PRO A 110      46.031  57.736  23.262  1.00  0.00           C  
ATOM   1724  O   PRO A 110      46.775  57.611  24.230  1.00  0.00           O  
ATOM   1725  CB  PRO A 110      45.994  60.386  23.523  1.00  0.00           C  
ATOM   1726  CG  PRO A 110      45.719  60.347  25.043  1.00  0.00           C  
ATOM   1727  CD  PRO A 110      44.212  59.986  25.156  1.00  0.00           C  
ATOM   1728  HA  PRO A 110      44.718  59.142  22.164  1.00  0.00           H  
ATOM   1729  HB1 PRO A 110      47.031  60.352  23.207  1.00  0.00           H  
ATOM   1730  HB2 PRO A 110      45.411  61.231  23.161  1.00  0.00           H  
ATOM   1731  HG1 PRO A 110      46.290  59.543  25.505  1.00  0.00           H  
ATOM   1732  HG2 PRO A 110      46.039  61.215  25.612  1.00  0.00           H  
ATOM   1733  HD1 PRO A 110      44.107  59.446  26.101  1.00  0.00           H  
ATOM   1734  HD2 PRO A 110      43.579  60.865  25.052  1.00  0.00           H  
ATOM   1735  N   MET A 111      45.920  56.842  22.301  1.00  0.00           N  
ATOM   1736  CA  MET A 111      46.598  55.533  22.049  1.00  0.00           C  
ATOM   1737  C   MET A 111      47.551  55.576  20.830  1.00  0.00           C  
ATOM   1738  O   MET A 111      47.144  56.115  19.769  1.00  0.00           O  
ATOM   1739  CB  MET A 111      45.661  54.333  21.996  1.00  0.00           C  
ATOM   1740  CG  MET A 111      46.204  52.935  21.693  1.00  0.00           C  
ATOM   1741  SD  MET A 111      45.042  51.505  21.411  1.00  0.00           S  
ATOM   1742  CE  MET A 111      44.509  51.209  23.088  1.00  0.00           C  
ATOM   1743  H   MET A 111      45.416  57.154  21.483  1.00  0.00           H  
ATOM   1744  HA  MET A 111      47.218  55.345  22.933  1.00  0.00           H  
ATOM   1745  HB1 MET A 111      44.864  54.520  21.273  1.00  0.00           H  
ATOM   1746  HB2 MET A 111      45.254  54.288  23.009  1.00  0.00           H  
ATOM   1747  HG1 MET A 111      46.969  52.625  22.410  1.00  0.00           H  
ATOM   1748  HG2 MET A 111      46.793  52.937  20.773  1.00  0.00           H  
ATOM   1749  HE1 MET A 111      43.896  50.316  23.057  1.00  0.00           H  
ATOM   1750  HE2 MET A 111      45.439  50.976  23.608  1.00  0.00           H  
ATOM   1751  HE3 MET A 111      43.976  52.017  23.593  1.00  0.00           H  
ATOM   1752  N   VAL A 112      48.655  54.777  20.895  1.00  0.00           N  
ATOM   1753  CA  VAL A 112      49.538  54.424  19.793  1.00  0.00           C  
ATOM   1754  C   VAL A 112      49.837  52.959  19.792  1.00  0.00           C  
ATOM   1755  O   VAL A 112      50.074  52.412  20.856  1.00  0.00           O  
ATOM   1756  CB  VAL A 112      50.833  55.298  19.863  1.00  0.00           C  
ATOM   1757  CG1 VAL A 112      52.118  54.717  19.279  1.00  0.00           C  
ATOM   1758  CG2 VAL A 112      50.561  56.738  19.200  1.00  0.00           C  
ATOM   1759  H   VAL A 112      49.069  54.687  21.811  1.00  0.00           H  
ATOM   1760  HA  VAL A 112      49.191  54.700  18.800  1.00  0.00           H  
ATOM   1761  HB  VAL A 112      50.900  55.406  20.954  1.00  0.00           H  
ATOM   1762 HG11 VAL A 112      52.945  55.059  19.900  1.00  0.00           H  
ATOM   1763 HG12 VAL A 112      52.214  53.635  19.312  1.00  0.00           H  
ATOM   1764 HG13 VAL A 112      52.265  55.026  18.250  1.00  0.00           H  
ATOM   1765 HG21 VAL A 112      50.425  56.640  18.120  1.00  0.00           H  
ATOM   1766 HG22 VAL A 112      49.624  57.083  19.632  1.00  0.00           H  
ATOM   1767 HG23 VAL A 112      51.399  57.416  19.352  1.00  0.00           H  
ATOM   1768  N   LEU A 113      49.972  52.298  18.634  1.00  0.00           N  
ATOM   1769  CA  LEU A 113      50.465  50.868  18.437  1.00  0.00           C  
ATOM   1770  C   LEU A 113      51.884  50.645  17.953  1.00  0.00           C  
ATOM   1771  O   LEU A 113      52.304  51.310  17.036  1.00  0.00           O  
ATOM   1772  CB  LEU A 113      49.364  50.307  17.548  1.00  0.00           C  
ATOM   1773  CG  LEU A 113      49.486  48.893  17.128  1.00  0.00           C  
ATOM   1774  CD1 LEU A 113      49.559  47.886  18.219  1.00  0.00           C  
ATOM   1775  CD2 LEU A 113      48.378  48.473  16.139  1.00  0.00           C  
ATOM   1776  H   LEU A 113      49.875  52.846  17.782  1.00  0.00           H  
ATOM   1777  HA  LEU A 113      50.491  50.362  19.401  1.00  0.00           H  
ATOM   1778  HB1 LEU A 113      49.492  50.838  16.598  1.00  0.00           H  
ATOM   1779  HB2 LEU A 113      48.437  50.339  18.120  1.00  0.00           H  
ATOM   1780  HG  LEU A 113      50.405  48.770  16.537  1.00  0.00           H  
ATOM   1781 HD11 LEU A 113      50.496  47.982  18.783  1.00  0.00           H  
ATOM   1782 HD12 LEU A 113      48.659  47.966  18.819  1.00  0.00           H  
ATOM   1783 HD13 LEU A 113      49.407  46.861  17.881  1.00  0.00           H  
ATOM   1784 HD21 LEU A 113      47.469  48.193  16.671  1.00  0.00           H  
ATOM   1785 HD22 LEU A 113      48.093  49.295  15.481  1.00  0.00           H  
ATOM   1786 HD23 LEU A 113      48.595  47.632  15.495  1.00  0.00           H  
ATOM   1787  N   VAL A 114      52.617  49.721  18.500  1.00  0.00           N  
ATOM   1788  CA  VAL A 114      53.917  49.307  18.100  1.00  0.00           C  
ATOM   1789  C   VAL A 114      54.078  47.772  17.906  1.00  0.00           C  
ATOM   1790  O   VAL A 114      53.526  46.961  18.696  1.00  0.00           O  
ATOM   1791  CB  VAL A 114      55.060  49.849  19.030  1.00  0.00           C  
ATOM   1792  CG1 VAL A 114      55.284  51.320  18.743  1.00  0.00           C  
ATOM   1793  CG2 VAL A 114      54.823  49.673  20.520  1.00  0.00           C  
ATOM   1794  H   VAL A 114      52.347  49.399  19.427  1.00  0.00           H  
ATOM   1795  HA  VAL A 114      54.175  49.684  17.105  1.00  0.00           H  
ATOM   1796  HB  VAL A 114      55.992  49.367  18.733  1.00  0.00           H  
ATOM   1797 HG11 VAL A 114      55.408  51.519  17.671  1.00  0.00           H  
ATOM   1798 HG12 VAL A 114      54.430  51.955  18.991  1.00  0.00           H  
ATOM   1799 HG13 VAL A 114      56.157  51.714  19.269  1.00  0.00           H  
ATOM   1800 HG21 VAL A 114      55.629  50.077  21.143  1.00  0.00           H  
ATOM   1801 HG22 VAL A 114      53.890  50.110  20.862  1.00  0.00           H  
ATOM   1802 HG23 VAL A 114      54.756  48.602  20.698  1.00  0.00           H  
ATOM   1803  N   GLY A 115      54.906  47.409  16.848  1.00  0.00           N  
ATOM   1804  CA  GLY A 115      55.485  46.124  16.769  1.00  0.00           C  
ATOM   1805  C   GLY A 115      57.057  46.235  16.989  1.00  0.00           C  
ATOM   1806  O   GLY A 115      57.662  46.862  16.128  1.00  0.00           O  
ATOM   1807  H   GLY A 115      55.257  48.099  16.198  1.00  0.00           H  
ATOM   1808  HA1 GLY A 115      55.246  45.689  15.802  1.00  0.00           H  
ATOM   1809  HA2 GLY A 115      55.094  45.449  17.538  1.00  0.00           H  
ATOM   1810  N   ASN A 116      57.527  45.546  18.074  1.00  0.00           N  
ATOM   1811  CA  ASN A 116      58.926  45.547  18.482  1.00  0.00           C  
ATOM   1812  C   ASN A 116      59.736  44.388  17.809  1.00  0.00           C  
ATOM   1813  O   ASN A 116      59.103  43.564  17.093  1.00  0.00           O  
ATOM   1814  CB  ASN A 116      58.974  45.481  19.988  1.00  0.00           C  
ATOM   1815  CG  ASN A 116      60.401  45.704  20.571  1.00  0.00           C  
ATOM   1816  ND2 ASN A 116      60.745  44.927  21.662  1.00  0.00           N  
ATOM   1817  OD1 ASN A 116      61.270  46.383  20.003  1.00  0.00           O  
ATOM   1818  H   ASN A 116      56.877  45.070  18.688  1.00  0.00           H  
ATOM   1819  HA  ASN A 116      59.309  46.505  18.134  1.00  0.00           H  
ATOM   1820  HB1 ASN A 116      58.615  44.483  20.230  1.00  0.00           H  
ATOM   1821  HB2 ASN A 116      58.252  46.175  20.416  1.00  0.00           H  
ATOM   1822 HD21 ASN A 116      60.107  44.270  22.081  1.00  0.00           H  
ATOM   1823 HD22 ASN A 116      61.696  44.960  22.015  1.00  0.00           H  
ATOM   1824  N   LYS A 117      61.021  44.181  18.154  1.00  0.00           N  
ATOM   1825  CA  LYS A 117      61.906  43.197  17.543  1.00  0.00           C  
ATOM   1826  C   LYS A 117      62.013  43.393  16.030  1.00  0.00           C  
ATOM   1827  O   LYS A 117      62.337  42.427  15.392  1.00  0.00           O  
ATOM   1828  CB  LYS A 117      61.588  41.766  17.956  1.00  0.00           C  
ATOM   1829  CG  LYS A 117      61.329  41.617  19.483  1.00  0.00           C  
ATOM   1830  CD  LYS A 117      61.157  40.148  19.901  1.00  0.00           C  
ATOM   1831  CE  LYS A 117      60.859  40.137  21.473  1.00  0.00           C  
ATOM   1832  NZ  LYS A 117      60.784  38.762  21.918  1.00  0.00           N1+
ATOM   1833  H   LYS A 117      61.294  44.700  18.983  1.00  0.00           H  
ATOM   1834  HA  LYS A 117      62.906  43.483  17.870  1.00  0.00           H  
ATOM   1835  HB1 LYS A 117      62.404  41.093  17.678  1.00  0.00           H  
ATOM   1836  HB2 LYS A 117      60.685  41.467  17.425  1.00  0.00           H  
ATOM   1837  HG1 LYS A 117      60.394  42.110  19.749  1.00  0.00           H  
ATOM   1838  HG2 LYS A 117      62.220  42.039  19.947  1.00  0.00           H  
ATOM   1839  HD1 LYS A 117      62.109  39.690  19.615  1.00  0.00           H  
ATOM   1840  HD2 LYS A 117      60.472  39.542  19.307  1.00  0.00           H  
ATOM   1841  HE1 LYS A 117      59.975  40.719  21.730  1.00  0.00           H  
ATOM   1842  HE2 LYS A 117      61.664  40.579  22.073  1.00  0.00           H  
ATOM   1843  HZ1 LYS A 117      61.672  38.287  21.914  1.00  0.00           H  
ATOM   1844  HZ2 LYS A 117      60.331  38.672  22.816  1.00  0.00           H  
ATOM   1845  HZ3 LYS A 117      60.251  38.187  21.279  1.00  0.00           H  
ATOM   1846  N   CYS A 118      61.826  44.549  15.447  1.00  0.00           N  
ATOM   1847  CA  CYS A 118      61.993  44.759  14.027  1.00  0.00           C  
ATOM   1848  C   CYS A 118      63.420  44.380  13.386  1.00  0.00           C  
ATOM   1849  O   CYS A 118      63.730  44.456  12.184  1.00  0.00           O  
ATOM   1850  CB  CYS A 118      61.431  46.097  13.455  1.00  0.00           C  
ATOM   1851  SG  CYS A 118      59.613  46.175  13.667  1.00  0.00           S  
ATOM   1852  H   CYS A 118      61.486  45.301  16.033  1.00  0.00           H  
ATOM   1853  HA  CYS A 118      61.427  43.967  13.545  1.00  0.00           H  
ATOM   1854  HB1 CYS A 118      61.569  46.103  12.369  1.00  0.00           H  
ATOM   1855  HB2 CYS A 118      61.964  46.939  13.890  1.00  0.00           H  
ATOM   1856  HG  CYS A 118      59.661  46.177  15.001  1.00  0.00           H  
ATOM   1857  N   ASP A 119      64.428  44.078  14.167  1.00  0.00           N  
ATOM   1858  CA  ASP A 119      65.764  43.636  13.795  1.00  0.00           C  
ATOM   1859  C   ASP A 119      65.939  42.156  13.439  1.00  0.00           C  
ATOM   1860  O   ASP A 119      66.972  41.752  12.936  1.00  0.00           O  
ATOM   1861  CB  ASP A 119      66.704  43.740  15.085  1.00  0.00           C  
ATOM   1862  CG  ASP A 119      66.039  43.103  16.292  1.00  0.00           C  
ATOM   1863  OD1 ASP A 119      65.394  43.866  17.061  1.00  0.00           O  
ATOM   1864  OD2 ASP A 119      66.183  41.891  16.467  1.00  0.00           O1-
ATOM   1865  H   ASP A 119      64.181  43.934  15.139  1.00  0.00           H  
ATOM   1866  HA  ASP A 119      66.141  44.216  12.958  1.00  0.00           H  
ATOM   1867  HB1 ASP A 119      66.860  44.825  15.145  1.00  0.00           H  
ATOM   1868  HB2 ASP A 119      67.699  43.307  15.018  1.00  0.00           H  
ATOM   1869  N   LEU A 120      64.984  41.304  13.815  1.00  0.00           N  
ATOM   1870  CA  LEU A 120      64.946  39.889  13.332  1.00  0.00           C  
ATOM   1871  C   LEU A 120      64.978  39.784  11.818  1.00  0.00           C  
ATOM   1872  O   LEU A 120      64.402  40.554  11.046  1.00  0.00           O  
ATOM   1873  CB  LEU A 120      63.831  39.205  13.915  1.00  0.00           C  
ATOM   1874  CG  LEU A 120      63.887  39.055  15.445  1.00  0.00           C  
ATOM   1875  CD1 LEU A 120      62.534  38.594  16.057  1.00  0.00           C  
ATOM   1876  CD2 LEU A 120      64.913  38.046  15.873  1.00  0.00           C  
ATOM   1877  H   LEU A 120      64.188  41.748  14.224  1.00  0.00           H  
ATOM   1878  HA  LEU A 120      65.871  39.524  13.776  1.00  0.00           H  
ATOM   1879  HB1 LEU A 120      63.569  38.238  13.483  1.00  0.00           H  
ATOM   1880  HB2 LEU A 120      63.031  39.910  13.733  1.00  0.00           H  
ATOM   1881  HG  LEU A 120      64.103  40.024  15.883  1.00  0.00           H  
ATOM   1882 HD11 LEU A 120      62.197  37.625  15.695  1.00  0.00           H  
ATOM   1883 HD12 LEU A 120      62.641  38.498  17.138  1.00  0.00           H  
ATOM   1884 HD13 LEU A 120      61.772  39.306  15.716  1.00  0.00           H  
ATOM   1885 HD21 LEU A 120      64.918  38.072  16.957  1.00  0.00           H  
ATOM   1886 HD22 LEU A 120      64.661  37.054  15.511  1.00  0.00           H  
ATOM   1887 HD23 LEU A 120      65.840  38.283  15.350  1.00  0.00           H  
ATOM   1888  N   PRO A 121      65.331  38.583  11.327  1.00  0.00           N  
ATOM   1889  CA  PRO A 121      65.367  38.392   9.888  1.00  0.00           C  
ATOM   1890  C   PRO A 121      63.952  38.076   9.310  1.00  0.00           C  
ATOM   1891  O   PRO A 121      63.685  38.263   8.141  1.00  0.00           O  
ATOM   1892  CB  PRO A 121      66.302  37.207   9.664  1.00  0.00           C  
ATOM   1893  CG  PRO A 121      66.123  36.420  10.928  1.00  0.00           C  
ATOM   1894  CD  PRO A 121      66.030  37.501  11.969  1.00  0.00           C  
ATOM   1895  HA  PRO A 121      65.864  39.181   9.324  1.00  0.00           H  
ATOM   1896  HB1 PRO A 121      66.065  36.618   8.769  1.00  0.00           H  
ATOM   1897  HB2 PRO A 121      67.297  37.645   9.730  1.00  0.00           H  
ATOM   1898  HG1 PRO A 121      65.222  35.835  10.742  1.00  0.00           H  
ATOM   1899  HG2 PRO A 121      66.960  35.759  11.168  1.00  0.00           H  
ATOM   1900  HD1 PRO A 121      65.430  37.110  12.799  1.00  0.00           H  
ATOM   1901  HD2 PRO A 121      67.074  37.728  12.194  1.00  0.00           H  
ATOM   1902  N   SER A 122      63.019  37.591  10.198  1.00  0.00           N  
ATOM   1903  CA  SER A 122      61.836  36.815   9.860  1.00  0.00           C  
ATOM   1904  C   SER A 122      60.667  37.369  10.749  1.00  0.00           C  
ATOM   1905  O   SER A 122      60.807  37.624  11.979  1.00  0.00           O  
ATOM   1906  CB  SER A 122      61.948  35.277  10.033  1.00  0.00           C  
ATOM   1907  OG  SER A 122      62.886  35.003  11.094  1.00  0.00           O  
ATOM   1908  H   SER A 122      63.353  37.427  11.134  1.00  0.00           H  
ATOM   1909  HA  SER A 122      61.587  36.965   8.815  1.00  0.00           H  
ATOM   1910  HB1 SER A 122      62.312  34.880   9.091  1.00  0.00           H  
ATOM   1911  HB2 SER A 122      61.067  34.768  10.416  1.00  0.00           H  
ATOM   1912  HG  SER A 122      63.266  34.150  10.868  1.00  0.00           H  
ATOM   1913  N   ARG A 123      59.528  37.592  10.081  1.00  0.00           N  
ATOM   1914  CA  ARG A 123      58.263  38.195  10.661  1.00  0.00           C  
ATOM   1915  C   ARG A 123      57.040  37.359  10.312  1.00  0.00           C  
ATOM   1916  O   ARG A 123      57.105  36.644   9.264  1.00  0.00           O  
ATOM   1917  CB  ARG A 123      58.224  39.597   9.912  1.00  0.00           C  
ATOM   1918  CG  ARG A 123      59.195  40.728  10.391  1.00  0.00           C  
ATOM   1919  CD  ARG A 123      59.285  41.949   9.435  1.00  0.00           C  
ATOM   1920  NE  ARG A 123      60.227  42.968   9.899  1.00  0.00           N  
ATOM   1921  CZ  ARG A 123      59.943  44.250  10.354  1.00  0.00           C  
ATOM   1922  NH1 ARG A 123      58.726  44.762  10.493  1.00  0.00           N1+
ATOM   1923  NH2 ARG A 123      61.000  44.968  10.397  1.00  0.00           N  
ATOM   1924  H   ARG A 123      59.472  37.612   9.074  1.00  0.00           H  
ATOM   1925  HA  ARG A 123      58.332  38.219  11.754  1.00  0.00           H  
ATOM   1926  HB1 ARG A 123      57.242  40.067  10.022  1.00  0.00           H  
ATOM   1927  HB2 ARG A 123      58.394  39.481   8.844  1.00  0.00           H  
ATOM   1928  HG1 ARG A 123      60.193  40.320  10.571  1.00  0.00           H  
ATOM   1929  HG2 ARG A 123      58.848  41.125  11.348  1.00  0.00           H  
ATOM   1930  HD1 ARG A 123      58.307  42.448   9.417  1.00  0.00           H  
ATOM   1931  HD2 ARG A 123      59.465  41.679   8.397  1.00  0.00           H  
ATOM   1932  HE  ARG A 123      61.187  42.757   9.658  1.00  0.00           H  
ATOM   1933 HH11 ARG A 123      57.938  44.205  10.196  1.00  0.00           H  
ATOM   1934 HH12 ARG A 123      58.609  45.733  10.740  1.00  0.00           H  
ATOM   1935 HH21 ARG A 123      61.859  44.481  10.157  1.00  0.00           H  
ATOM   1936 HH22 ARG A 123      60.844  45.960  10.315  1.00  0.00           H  
ATOM   1937  N   THR A 124      56.074  37.195  11.303  1.00  0.00           N  
ATOM   1938  CA  THR A 124      54.814  36.567  11.100  1.00  0.00           C  
ATOM   1939  C   THR A 124      53.617  37.553  11.320  1.00  0.00           C  
ATOM   1940  O   THR A 124      52.449  37.232  11.160  1.00  0.00           O  
ATOM   1941  CB  THR A 124      54.542  35.358  12.113  1.00  0.00           C  
ATOM   1942  CG2 THR A 124      55.303  34.132  11.667  1.00  0.00           C  
ATOM   1943  OG1 THR A 124      54.943  35.685  13.408  1.00  0.00           O  
ATOM   1944  H   THR A 124      56.357  37.537  12.203  1.00  0.00           H  
ATOM   1945  HA  THR A 124      54.738  36.167  10.095  1.00  0.00           H  
ATOM   1946  HB  THR A 124      53.501  35.062  12.233  1.00  0.00           H  
ATOM   1947  HG1 THR A 124      54.824  34.864  13.896  1.00  0.00           H  
ATOM   1948 HG21 THR A 124      54.925  33.981  10.655  1.00  0.00           H  
ATOM   1949 HG22 THR A 124      56.383  34.215  11.798  1.00  0.00           H  
ATOM   1950 HG23 THR A 124      54.932  33.261  12.194  1.00  0.00           H  
ATOM   1951  N   VAL A 125      53.836  38.786  11.627  1.00  0.00           N  
ATOM   1952  CA  VAL A 125      52.792  39.844  11.642  1.00  0.00           C  
ATOM   1953  C   VAL A 125      53.057  40.774  10.482  1.00  0.00           C  
ATOM   1954  O   VAL A 125      54.117  41.342  10.374  1.00  0.00           O  
ATOM   1955  CB  VAL A 125      52.803  40.681  12.943  1.00  0.00           C  
ATOM   1956  CG1 VAL A 125      51.650  41.773  12.891  1.00  0.00           C  
ATOM   1957  CG2 VAL A 125      52.596  39.739  14.187  1.00  0.00           C  
ATOM   1958  H   VAL A 125      54.802  39.055  11.754  1.00  0.00           H  
ATOM   1959  HA  VAL A 125      51.768  39.485  11.639  1.00  0.00           H  
ATOM   1960  HB  VAL A 125      53.792  41.130  13.043  1.00  0.00           H  
ATOM   1961 HG11 VAL A 125      52.235  42.531  12.371  1.00  0.00           H  
ATOM   1962 HG12 VAL A 125      50.757  41.271  12.508  1.00  0.00           H  
ATOM   1963 HG13 VAL A 125      51.412  42.172  13.880  1.00  0.00           H  
ATOM   1964 HG21 VAL A 125      53.480  39.092  14.115  1.00  0.00           H  
ATOM   1965 HG22 VAL A 125      52.685  40.439  15.019  1.00  0.00           H  
ATOM   1966 HG23 VAL A 125      51.641  39.215  14.159  1.00  0.00           H  
ATOM   1967  N   ASP A 126      51.996  40.941   9.654  1.00  0.00           N  
ATOM   1968  CA  ASP A 126      51.915  41.790   8.478  1.00  0.00           C  
ATOM   1969  C   ASP A 126      51.542  43.262   8.930  1.00  0.00           C  
ATOM   1970  O   ASP A 126      50.514  43.544   9.630  1.00  0.00           O  
ATOM   1971  CB  ASP A 126      50.863  41.213   7.514  1.00  0.00           C  
ATOM   1972  CG  ASP A 126      50.750  41.977   6.223  1.00  0.00           C  
ATOM   1973  OD1 ASP A 126      51.405  43.000   6.043  1.00  0.00           O  
ATOM   1974  OD2 ASP A 126      49.907  41.556   5.379  1.00  0.00           O1-
ATOM   1975  H   ASP A 126      51.114  40.524   9.925  1.00  0.00           H  
ATOM   1976  HA  ASP A 126      52.891  41.717   8.009  1.00  0.00           H  
ATOM   1977  HB1 ASP A 126      49.880  41.171   7.990  1.00  0.00           H  
ATOM   1978  HB2 ASP A 126      51.224  40.204   7.310  1.00  0.00           H  
ATOM   1979  N   THR A 127      52.267  44.192   8.330  1.00  0.00           N  
ATOM   1980  CA  THR A 127      52.018  45.616   8.522  1.00  0.00           C  
ATOM   1981  C   THR A 127      50.728  46.150   7.976  1.00  0.00           C  
ATOM   1982  O   THR A 127      50.195  47.199   8.455  1.00  0.00           O  
ATOM   1983  CB  THR A 127      53.254  46.496   8.055  1.00  0.00           C  
ATOM   1984  CG2 THR A 127      54.629  46.267   8.760  1.00  0.00           C  
ATOM   1985  OG1 THR A 127      53.501  46.167   6.714  1.00  0.00           O  
ATOM   1986  H   THR A 127      53.021  43.855   7.755  1.00  0.00           H  
ATOM   1987  HA  THR A 127      52.002  45.758   9.603  1.00  0.00           H  
ATOM   1988  HB  THR A 127      52.875  47.494   8.254  1.00  0.00           H  
ATOM   1989  HG1 THR A 127      54.004  45.338   6.645  1.00  0.00           H  
ATOM   1990 HG21 THR A 127      55.321  47.002   8.364  1.00  0.00           H  
ATOM   1991 HG22 THR A 127      54.559  46.536   9.816  1.00  0.00           H  
ATOM   1992 HG23 THR A 127      55.033  45.272   8.548  1.00  0.00           H  
ATOM   1993  N   LYS A 128      50.292  45.616   6.806  1.00  0.00           N  
ATOM   1994  CA  LYS A 128      49.008  45.945   6.135  1.00  0.00           C  
ATOM   1995  C   LYS A 128      47.812  45.761   7.137  1.00  0.00           C  
ATOM   1996  O   LYS A 128      46.858  46.567   7.118  1.00  0.00           O  
ATOM   1997  CB  LYS A 128      48.783  45.002   4.914  1.00  0.00           C  
ATOM   1998  CG  LYS A 128      49.728  45.420   3.765  1.00  0.00           C  
ATOM   1999  CD  LYS A 128      50.176  44.201   2.869  1.00  0.00           C  
ATOM   2000  CE  LYS A 128      51.019  44.624   1.688  1.00  0.00           C  
ATOM   2001  NZ  LYS A 128      52.373  45.098   1.981  1.00  0.00           N1+
ATOM   2002  H   LYS A 128      50.854  44.924   6.330  1.00  0.00           H  
ATOM   2003  HA  LYS A 128      49.022  46.961   5.743  1.00  0.00           H  
ATOM   2004  HB1 LYS A 128      47.803  45.188   4.481  1.00  0.00           H  
ATOM   2005  HB2 LYS A 128      48.963  43.972   5.227  1.00  0.00           H  
ATOM   2006  HG1 LYS A 128      50.593  45.974   4.137  1.00  0.00           H  
ATOM   2007  HG2 LYS A 128      49.129  46.036   3.094  1.00  0.00           H  
ATOM   2008  HD1 LYS A 128      49.312  43.644   2.484  1.00  0.00           H  
ATOM   2009  HD2 LYS A 128      50.717  43.527   3.528  1.00  0.00           H  
ATOM   2010  HE1 LYS A 128      50.476  45.371   1.123  1.00  0.00           H  
ATOM   2011  HE2 LYS A 128      51.088  43.698   1.113  1.00  0.00           H  
ATOM   2012  HZ1 LYS A 128      52.841  45.405   1.150  1.00  0.00           H  
ATOM   2013  HZ2 LYS A 128      52.488  45.944   2.519  1.00  0.00           H  
ATOM   2014  HZ3 LYS A 128      53.032  44.521   2.480  1.00  0.00           H  
ATOM   2015  N   GLN A 129      47.835  44.654   7.843  1.00  0.00           N  
ATOM   2016  CA  GLN A 129      46.929  44.361   8.969  1.00  0.00           C  
ATOM   2017  C   GLN A 129      47.048  45.238  10.193  1.00  0.00           C  
ATOM   2018  O   GLN A 129      46.087  45.677  10.728  1.00  0.00           O  
ATOM   2019  CB  GLN A 129      47.183  42.852   9.277  1.00  0.00           C  
ATOM   2020  CG  GLN A 129      47.072  41.999   8.071  1.00  0.00           C  
ATOM   2021  CD  GLN A 129      46.954  40.489   8.375  1.00  0.00           C  
ATOM   2022  NE2 GLN A 129      47.198  39.633   7.382  1.00  0.00           N  
ATOM   2023  OE1 GLN A 129      46.702  40.076   9.515  1.00  0.00           O  
ATOM   2024  H   GLN A 129      48.520  43.936   7.643  1.00  0.00           H  
ATOM   2025  HA  GLN A 129      45.906  44.404   8.592  1.00  0.00           H  
ATOM   2026  HB1 GLN A 129      46.484  42.470  10.023  1.00  0.00           H  
ATOM   2027  HB2 GLN A 129      48.166  42.749   9.730  1.00  0.00           H  
ATOM   2028  HG1 GLN A 129      47.846  42.292   7.366  1.00  0.00           H  
ATOM   2029  HG2 GLN A 129      46.210  42.282   7.479  1.00  0.00           H  
ATOM   2030 HE21 GLN A 129      47.401  40.034   6.481  1.00  0.00           H  
ATOM   2031 HE22 GLN A 129      47.481  38.683   7.589  1.00  0.00           H  
ATOM   2032  N   ALA A 130      48.309  45.539  10.661  1.00  0.00           N  
ATOM   2033  CA  ALA A 130      48.535  46.395  11.784  1.00  0.00           C  
ATOM   2034  C   ALA A 130      47.912  47.806  11.643  1.00  0.00           C  
ATOM   2035  O   ALA A 130      47.203  48.264  12.527  1.00  0.00           O  
ATOM   2036  CB  ALA A 130      50.024  46.432  12.088  1.00  0.00           C  
ATOM   2037  H   ALA A 130      49.072  44.950  10.352  1.00  0.00           H  
ATOM   2038  HA  ALA A 130      48.156  45.998  12.723  1.00  0.00           H  
ATOM   2039  HB1 ALA A 130      50.349  45.425  12.358  1.00  0.00           H  
ATOM   2040  HB2 ALA A 130      50.434  46.786  11.137  1.00  0.00           H  
ATOM   2041  HB3 ALA A 130      50.351  47.135  12.847  1.00  0.00           H  
ATOM   2042  N   GLN A 131      48.201  48.443  10.497  1.00  0.00           N  
ATOM   2043  CA  GLN A 131      47.508  49.704  10.137  1.00  0.00           C  
ATOM   2044  C   GLN A 131      46.026  49.495   9.983  1.00  0.00           C  
ATOM   2045  O   GLN A 131      45.244  50.336  10.308  1.00  0.00           O  
ATOM   2046  CB  GLN A 131      48.064  50.225   8.863  1.00  0.00           C  
ATOM   2047  CG  GLN A 131      47.495  51.612   8.541  1.00  0.00           C  
ATOM   2048  CD  GLN A 131      47.864  52.595   9.650  1.00  0.00           C  
ATOM   2049  NE2 GLN A 131      49.120  53.115   9.687  1.00  0.00           N  
ATOM   2050  OE1 GLN A 131      47.050  53.008  10.432  1.00  0.00           O  
ATOM   2051  H   GLN A 131      48.738  47.943   9.803  1.00  0.00           H  
ATOM   2052  HA  GLN A 131      47.508  50.466  10.926  1.00  0.00           H  
ATOM   2053  HB1 GLN A 131      47.761  49.549   8.063  1.00  0.00           H  
ATOM   2054  HB2 GLN A 131      49.148  50.381   8.959  1.00  0.00           H  
ATOM   2055  HG1 GLN A 131      46.420  51.563   8.396  1.00  0.00           H  
ATOM   2056  HG2 GLN A 131      48.072  51.893   7.667  1.00  0.00           H  
ATOM   2057 HE21 GLN A 131      49.796  53.094   8.940  1.00  0.00           H  
ATOM   2058 HE22 GLN A 131      49.324  53.800  10.403  1.00  0.00           H  
ATOM   2059  N   ASP A 132      45.495  48.373   9.443  1.00  0.00           N  
ATOM   2060  CA  ASP A 132      44.046  48.120   9.126  1.00  0.00           C  
ATOM   2061  C   ASP A 132      43.276  48.051  10.457  1.00  0.00           C  
ATOM   2062  O   ASP A 132      42.227  48.753  10.693  1.00  0.00           O  
ATOM   2063  CB  ASP A 132      43.868  46.792   8.392  1.00  0.00           C  
ATOM   2064  CG  ASP A 132      42.571  46.576   7.667  1.00  0.00           C  
ATOM   2065  OD1 ASP A 132      42.535  46.866   6.421  1.00  0.00           O  
ATOM   2066  OD2 ASP A 132      41.666  45.946   8.253  1.00  0.00           O1-
ATOM   2067  H   ASP A 132      46.216  47.748   9.096  1.00  0.00           H  
ATOM   2068  HA  ASP A 132      43.592  48.974   8.636  1.00  0.00           H  
ATOM   2069  HB1 ASP A 132      44.152  45.934   8.999  1.00  0.00           H  
ATOM   2070  HB2 ASP A 132      44.611  46.674   7.600  1.00  0.00           H  
ATOM   2071  N   LEU A 133      43.786  47.234  11.402  1.00  0.00           N  
ATOM   2072  CA  LEU A 133      43.281  47.143  12.745  1.00  0.00           C  
ATOM   2073  C   LEU A 133      43.347  48.505  13.477  1.00  0.00           C  
ATOM   2074  O   LEU A 133      42.404  48.877  14.198  1.00  0.00           O  
ATOM   2075  CB  LEU A 133      43.933  45.940  13.467  1.00  0.00           C  
ATOM   2076  CG  LEU A 133      43.817  45.782  14.914  1.00  0.00           C  
ATOM   2077  CD1 LEU A 133      42.276  45.658  15.282  1.00  0.00           C  
ATOM   2078  CD2 LEU A 133      44.589  44.523  15.311  1.00  0.00           C  
ATOM   2079  H   LEU A 133      44.608  46.721  11.137  1.00  0.00           H  
ATOM   2080  HA  LEU A 133      42.244  46.847  12.563  1.00  0.00           H  
ATOM   2081  HB1 LEU A 133      44.991  46.136  13.345  1.00  0.00           H  
ATOM   2082  HB2 LEU A 133      43.723  44.994  12.960  1.00  0.00           H  
ATOM   2083  HG  LEU A 133      44.256  46.672  15.366  1.00  0.00           H  
ATOM   2084 HD11 LEU A 133      41.661  46.440  14.852  1.00  0.00           H  
ATOM   2085 HD12 LEU A 133      41.906  44.725  14.869  1.00  0.00           H  
ATOM   2086 HD13 LEU A 133      42.246  45.732  16.369  1.00  0.00           H  
ATOM   2087 HD21 LEU A 133      44.341  43.684  14.660  1.00  0.00           H  
ATOM   2088 HD22 LEU A 133      45.669  44.688  15.275  1.00  0.00           H  
ATOM   2089 HD23 LEU A 133      44.301  44.416  16.362  1.00  0.00           H  
ATOM   2090  N   ALA A 134      44.473  49.201  13.266  1.00  0.00           N  
ATOM   2091  CA  ALA A 134      44.678  50.488  13.829  1.00  0.00           C  
ATOM   2092  C   ALA A 134      43.766  51.654  13.330  1.00  0.00           C  
ATOM   2093  O   ALA A 134      43.415  52.558  14.023  1.00  0.00           O  
ATOM   2094  CB  ALA A 134      46.155  50.802  13.754  1.00  0.00           C  
ATOM   2095  H   ALA A 134      45.238  48.794  12.755  1.00  0.00           H  
ATOM   2096  HA  ALA A 134      44.426  50.391  14.886  1.00  0.00           H  
ATOM   2097  HB1 ALA A 134      46.507  50.621  12.733  1.00  0.00           H  
ATOM   2098  HB2 ALA A 134      46.447  51.841  13.885  1.00  0.00           H  
ATOM   2099  HB3 ALA A 134      46.760  50.177  14.405  1.00  0.00           H  
ATOM   2100  N   ARG A 135      43.469  51.610  12.011  1.00  0.00           N  
ATOM   2101  CA  ARG A 135      42.326  52.385  11.510  1.00  0.00           C  
ATOM   2102  C   ARG A 135      40.943  52.060  12.109  1.00  0.00           C  
ATOM   2103  O   ARG A 135      40.111  52.902  12.403  1.00  0.00           O  
ATOM   2104  CB  ARG A 135      42.249  52.352   9.907  1.00  0.00           C  
ATOM   2105  CG  ARG A 135      43.418  53.057   9.336  1.00  0.00           C  
ATOM   2106  CD  ARG A 135      43.253  53.704   7.879  1.00  0.00           C  
ATOM   2107  NE  ARG A 135      44.514  54.051   7.315  1.00  0.00           N  
ATOM   2108  CZ  ARG A 135      45.268  53.235   6.581  1.00  0.00           C  
ATOM   2109  NH1 ARG A 135      44.869  52.052   6.158  1.00  0.00           N1+
ATOM   2110  NH2 ARG A 135      46.368  53.762   6.042  1.00  0.00           N  
ATOM   2111  H   ARG A 135      43.861  50.938  11.375  1.00  0.00           H  
ATOM   2112  HA  ARG A 135      42.395  53.428  11.820  1.00  0.00           H  
ATOM   2113  HB1 ARG A 135      41.389  52.941   9.601  1.00  0.00           H  
ATOM   2114  HB2 ARG A 135      42.164  51.292   9.649  1.00  0.00           H  
ATOM   2115  HG1 ARG A 135      44.237  52.347   9.354  1.00  0.00           H  
ATOM   2116  HG2 ARG A 135      43.673  53.987   9.832  1.00  0.00           H  
ATOM   2117  HD1 ARG A 135      42.628  54.582   8.057  1.00  0.00           H  
ATOM   2118  HD2 ARG A 135      42.808  52.906   7.293  1.00  0.00           H  
ATOM   2119  HE  ARG A 135      44.890  54.932   7.616  1.00  0.00           H  
ATOM   2120 HH11 ARG A 135      43.906  51.785   6.304  1.00  0.00           H  
ATOM   2121 HH12 ARG A 135      45.491  51.555   5.538  1.00  0.00           H  
ATOM   2122 HH21 ARG A 135      46.531  54.744   6.180  1.00  0.00           H  
ATOM   2123 HH22 ARG A 135      46.793  53.185   5.338  1.00  0.00           H  
ATOM   2124  N   SER A 136      40.705  50.733  12.439  1.00  0.00           N  
ATOM   2125  CA  SER A 136      39.476  50.210  13.110  1.00  0.00           C  
ATOM   2126  C   SER A 136      39.357  50.771  14.504  1.00  0.00           C  
ATOM   2127  O   SER A 136      38.324  50.602  15.097  1.00  0.00           O  
ATOM   2128  CB  SER A 136      39.451  48.674  13.120  1.00  0.00           C  
ATOM   2129  OG  SER A 136      38.731  48.321  11.964  1.00  0.00           O  
ATOM   2130  H   SER A 136      41.420  50.066  12.215  1.00  0.00           H  
ATOM   2131  HA  SER A 136      38.593  50.549  12.579  1.00  0.00           H  
ATOM   2132  HB1 SER A 136      38.797  48.359  13.940  1.00  0.00           H  
ATOM   2133  HB2 SER A 136      40.433  48.193  13.105  1.00  0.00           H  
ATOM   2134  HG  SER A 136      38.208  47.527  12.117  1.00  0.00           H  
ATOM   2135  N   TYR A 137      40.383  51.371  15.131  1.00  0.00           N  
ATOM   2136  CA  TYR A 137      40.235  52.038  16.423  1.00  0.00           C  
ATOM   2137  C   TYR A 137      40.537  53.558  16.295  1.00  0.00           C  
ATOM   2138  O   TYR A 137      40.286  54.308  17.187  1.00  0.00           O  
ATOM   2139  CB  TYR A 137      41.309  51.509  17.444  1.00  0.00           C  
ATOM   2140  CG  TYR A 137      41.125  50.111  17.898  1.00  0.00           C  
ATOM   2141  CD1 TYR A 137      39.821  49.566  17.944  1.00  0.00           C  
ATOM   2142  CD2 TYR A 137      42.181  49.266  18.238  1.00  0.00           C  
ATOM   2143  CE1 TYR A 137      39.569  48.192  18.327  1.00  0.00           C  
ATOM   2144  CE2 TYR A 137      41.978  47.925  18.515  1.00  0.00           C  
ATOM   2145  CZ  TYR A 137      40.633  47.419  18.653  1.00  0.00           C  
ATOM   2146  OH  TYR A 137      40.423  46.110  18.923  1.00  0.00           O  
ATOM   2147  H   TYR A 137      41.202  51.564  14.570  1.00  0.00           H  
ATOM   2148  HA  TYR A 137      39.256  51.876  16.873  1.00  0.00           H  
ATOM   2149  HB1 TYR A 137      41.321  52.126  18.341  1.00  0.00           H  
ATOM   2150  HB2 TYR A 137      42.308  51.673  17.046  1.00  0.00           H  
ATOM   2151  HD1 TYR A 137      38.932  50.101  17.648  1.00  0.00           H  
ATOM   2152  HD2 TYR A 137      43.184  49.575  17.984  1.00  0.00           H  
ATOM   2153  HE1 TYR A 137      38.554  47.850  18.399  1.00  0.00           H  
ATOM   2154  HE2 TYR A 137      42.777  47.198  18.564  1.00  0.00           H  
ATOM   2155  HH  TYR A 137      39.477  45.973  19.037  1.00  0.00           H  
ATOM   2156  N   GLY A 138      41.176  54.021  15.208  1.00  0.00           N  
ATOM   2157  CA  GLY A 138      41.650  55.482  15.009  1.00  0.00           C  
ATOM   2158  C   GLY A 138      42.849  55.951  15.811  1.00  0.00           C  
ATOM   2159  O   GLY A 138      42.984  57.026  16.355  1.00  0.00           O  
ATOM   2160  H   GLY A 138      41.460  53.380  14.490  1.00  0.00           H  
ATOM   2161  HA1 GLY A 138      40.776  56.108  15.179  1.00  0.00           H  
ATOM   2162  HA2 GLY A 138      41.861  55.573  13.938  1.00  0.00           H  
ATOM   2163  N   ILE A 139      43.831  55.011  15.670  1.00  0.00           N  
ATOM   2164  CA  ILE A 139      45.223  55.049  16.186  1.00  0.00           C  
ATOM   2165  C   ILE A 139      46.345  54.886  15.163  1.00  0.00           C  
ATOM   2166  O   ILE A 139      46.164  54.178  14.185  1.00  0.00           O  
ATOM   2167  CB  ILE A 139      45.330  54.063  17.340  1.00  0.00           C  
ATOM   2168  CG1 ILE A 139      45.566  52.604  16.867  1.00  0.00           C  
ATOM   2169  CG2 ILE A 139      44.157  54.189  18.355  1.00  0.00           C  
ATOM   2170  CD  ILE A 139      45.868  51.697  18.018  1.00  0.00           C  
ATOM   2171  H   ILE A 139      43.562  54.195  15.129  1.00  0.00           H  
ATOM   2172  HA  ILE A 139      45.316  56.079  16.551  1.00  0.00           H  
ATOM   2173  HB  ILE A 139      46.216  54.291  17.927  1.00  0.00           H  
ATOM   2174 HG11 ILE A 139      46.398  52.543  16.168  1.00  0.00           H  
ATOM   2175 HG12 ILE A 139      44.585  52.340  16.450  1.00  0.00           H  
ATOM   2176 HG21 ILE A 139      43.291  53.657  17.943  1.00  0.00           H  
ATOM   2177 HG22 ILE A 139      44.515  53.712  19.272  1.00  0.00           H  
ATOM   2178 HG23 ILE A 139      44.019  55.261  18.444  1.00  0.00           H  
ATOM   2179  HD1 ILE A 139      46.523  52.272  18.668  1.00  0.00           H  
ATOM   2180  HD2 ILE A 139      45.049  51.243  18.572  1.00  0.00           H  
ATOM   2181  HD3 ILE A 139      46.451  50.862  17.621  1.00  0.00           H  
ATOM   2182  N   PRO A 140      47.547  55.531  15.397  1.00  0.00           N  
ATOM   2183  CA  PRO A 140      48.797  55.364  14.717  1.00  0.00           C  
ATOM   2184  C   PRO A 140      49.338  53.965  14.890  1.00  0.00           C  
ATOM   2185  O   PRO A 140      48.974  53.317  15.891  1.00  0.00           O  
ATOM   2186  CB  PRO A 140      49.848  56.453  15.141  1.00  0.00           C  
ATOM   2187  CG  PRO A 140      48.882  57.482  15.734  1.00  0.00           C  
ATOM   2188  CD  PRO A 140      47.863  56.561  16.410  1.00  0.00           C  
ATOM   2189  HA  PRO A 140      48.596  55.354  13.639  1.00  0.00           H  
ATOM   2190  HB1 PRO A 140      50.555  56.107  15.893  1.00  0.00           H  
ATOM   2191  HB2 PRO A 140      50.282  56.887  14.234  1.00  0.00           H  
ATOM   2192  HG1 PRO A 140      49.361  58.135  16.464  1.00  0.00           H  
ATOM   2193  HG2 PRO A 140      48.370  58.134  15.023  1.00  0.00           H  
ATOM   2194  HD1 PRO A 140      48.203  56.086  17.326  1.00  0.00           H  
ATOM   2195  HD2 PRO A 140      47.026  57.196  16.672  1.00  0.00           H  
ATOM   2196  N   PHE A 141      50.232  53.502  14.012  1.00  0.00           N  
ATOM   2197  CA  PHE A 141      51.008  52.184  13.996  1.00  0.00           C  
ATOM   2198  C   PHE A 141      52.461  52.452  13.604  1.00  0.00           C  
ATOM   2199  O   PHE A 141      52.696  52.751  12.429  1.00  0.00           O  
ATOM   2200  CB  PHE A 141      50.400  51.212  13.028  1.00  0.00           C  
ATOM   2201  CG  PHE A 141      51.195  50.011  12.673  1.00  0.00           C  
ATOM   2202  CD1 PHE A 141      51.921  49.331  13.662  1.00  0.00           C  
ATOM   2203  CD2 PHE A 141      51.350  49.699  11.333  1.00  0.00           C  
ATOM   2204  CE1 PHE A 141      52.872  48.363  13.266  1.00  0.00           C  
ATOM   2205  CE2 PHE A 141      52.207  48.598  11.017  1.00  0.00           C
[truncated: 10,664,704 more chars]
