# Supplementary material for: NMR-Chemical-Shift-Driven Protocol Reveals the Cofactor-Bound, Complete Structure of Dynamic Intermediates of the Catalytic Cycle of Oncogenic KRAS G12C Protein and the Significance of the Mg2+ Ion
Source: Int J Mol Sci. 2023 Jul 28;24(15):12101. doi: 10.3390/ijms241512101 (PMC10418480; doi:10.3390/ijms241512101)
Supplement: Supplementary file 1 [file ijms-24-12101-s001.zip › KRAS-G12C-GDP-Mg.pdb]

MODEL        1                                                                  
ATOM      1  N   MET A   1      71.360  38.470  15.300  1.00  0.00           N  
ATOM      2  CA  MET A   1      70.090  38.570  16.110  1.00  0.00           C  
ATOM      3  C   MET A   1      69.270  39.680  15.550  1.00  0.00           C  
ATOM      4  O   MET A   1      69.840  40.750  15.260  1.00  0.00           O  
ATOM      5  CB  MET A   1      70.350  38.770  17.590  1.00  0.00           C  
ATOM      6  CG  MET A   1      70.830  40.210  17.790  1.00  0.00           C  
ATOM      7  SD  MET A   1      71.520  40.610  19.450  1.00  0.00           S  
ATOM      8  CE  MET A   1      73.150  39.800  19.260  1.00  0.00           C  
ATOM      9  HA  MET A   1      69.610  37.610  15.920  1.00  0.00           H  
ATOM     10  HB1 MET A   1      70.910  37.940  18.020  1.00  0.00           H  
ATOM     11  HB2 MET A   1      69.520  38.580  18.260  1.00  0.00           H  
ATOM     12  HG1 MET A   1      70.000  40.880  17.530  1.00  0.00           H  
ATOM     13  HG2 MET A   1      71.670  40.390  17.120  1.00  0.00           H  
ATOM     14  HE1 MET A   1      73.710  40.550  18.710  1.00  0.00           H  
ATOM     15  HE2 MET A   1      73.630  39.620  20.220  1.00  0.00           H  
ATOM     16  HE3 MET A   1      73.030  38.840  18.750  1.00  0.00           H  
ATOM     17  H1  MET A   1      71.310  38.220  14.330  1.00  0.00           H  
ATOM     18  H2  MET A   1      71.930  39.300  15.360  1.00  0.00           H  
ATOM     19  H3  MET A   1      72.040  37.810  15.660  1.00  0.00           H  
ATOM     20  N   THR A   2      67.940  39.580  15.550  1.00  0.00           N  
ATOM     21  CA  THR A   2      67.050  40.590  14.890  1.00  0.00           C  
ATOM     22  C   THR A   2      67.140  41.820  15.690  1.00  0.00           C  
ATOM     23  O   THR A   2      67.120  41.920  16.870  1.00  0.00           O  
ATOM     24  CB  THR A   2      65.610  40.030  14.670  1.00  0.00           C  
ATOM     25  CG2 THR A   2      64.740  40.990  13.830  1.00  0.00           C  
ATOM     26  OG1 THR A   2      65.790  38.890  13.880  1.00  0.00           O  
ATOM     27  H   THR A   2      67.550  38.730  15.930  1.00  0.00           H  
ATOM     28  HA  THR A   2      67.500  40.720  13.900  1.00  0.00           H  
ATOM     29  HB  THR A   2      65.090  39.790  15.600  1.00  0.00           H  
ATOM     30  HG1 THR A   2      64.970  38.810  13.390  1.00  0.00           H  
ATOM     31 HG21 THR A   2      64.490  41.910  14.360  1.00  0.00           H  
ATOM     32 HG22 THR A   2      65.340  41.240  12.960  1.00  0.00           H  
ATOM     33 HG23 THR A   2      63.860  40.500  13.420  1.00  0.00           H  
ATOM     34  N   GLU A   3      67.260  42.890  14.870  1.00  0.00           N  
ATOM     35  CA  GLU A   3      67.230  44.350  15.270  1.00  0.00           C  
ATOM     36  C   GLU A   3      65.880  44.920  15.230  1.00  0.00           C  
ATOM     37  O   GLU A   3      65.180  44.880  14.180  1.00  0.00           O  
ATOM     38  CB  GLU A   3      68.270  45.150  14.510  1.00  0.00           C  
ATOM     39  CG  GLU A   3      68.390  46.540  15.160  1.00  0.00           C  
ATOM     40  CD  GLU A   3      69.620  47.400  14.650  1.00  0.00           C  
ATOM     41  OE1 GLU A   3      70.640  46.920  14.070  1.00  0.00           O  
ATOM     42  OE2 GLU A   3      69.710  48.580  15.060  1.00  0.00           O1-
ATOM     43  H   GLU A   3      67.350  42.730  13.880  1.00  0.00           H  
ATOM     44  HA  GLU A   3      67.490  44.420  16.320  1.00  0.00           H  
ATOM     45  HB1 GLU A   3      68.030  45.370  13.470  1.00  0.00           H  
ATOM     46  HB2 GLU A   3      69.180  44.560  14.520  1.00  0.00           H  
ATOM     47  HG1 GLU A   3      68.490  46.370  16.230  1.00  0.00           H  
ATOM     48  HG2 GLU A   3      67.420  47.050  15.200  1.00  0.00           H  
ATOM     49  N   TYR A   4      65.420  45.560  16.350  1.00  0.00           N  
ATOM     50  CA  TYR A   4      64.130  46.230  16.490  1.00  0.00           C  
ATOM     51  C   TYR A   4      64.230  47.700  16.910  1.00  0.00           C  
ATOM     52  O   TYR A   4      64.370  48.080  18.120  1.00  0.00           O  
ATOM     53  CB  TYR A   4      63.180  45.380  17.370  1.00  0.00           C  
ATOM     54  CG  TYR A   4      62.950  43.950  17.020  1.00  0.00           C  
ATOM     55  CD1 TYR A   4      62.050  43.640  15.990  1.00  0.00           C  
ATOM     56  CD2 TYR A   4      63.790  43.020  17.580  1.00  0.00           C  
ATOM     57  CE1 TYR A   4      61.880  42.270  15.580  1.00  0.00           C  
ATOM     58  CE2 TYR A   4      63.620  41.700  17.280  1.00  0.00           C  
ATOM     59  CZ  TYR A   4      62.600  41.250  16.370  1.00  0.00           C  
ATOM     60  OH  TYR A   4      62.400  39.910  16.070  1.00  0.00           O  
ATOM     61  H   TYR A   4      66.020  45.430  17.160  1.00  0.00           H  
ATOM     62  HA  TYR A   4      63.730  46.200  15.470  1.00  0.00           H  
ATOM     63  HB1 TYR A   4      62.240  45.920  17.260  1.00  0.00           H  
ATOM     64  HB2 TYR A   4      63.520  45.420  18.400  1.00  0.00           H  
ATOM     65  HD1 TYR A   4      61.420  44.400  15.540  1.00  0.00           H  
ATOM     66  HD2 TYR A   4      64.580  43.290  18.270  1.00  0.00           H  
ATOM     67  HE1 TYR A   4      61.270  41.960  14.750  1.00  0.00           H  
ATOM     68  HE2 TYR A   4      64.180  40.980  17.870  1.00  0.00           H  
ATOM     69  HH  TYR A   4      62.120  39.890  15.160  1.00  0.00           H  
ATOM     70  N   LYS A   5      63.810  48.610  15.960  1.00  0.00           N  
ATOM     71  CA  LYS A   5      63.500  50.060  16.050  1.00  0.00           C  
ATOM     72  C   LYS A   5      62.170  50.310  16.760  1.00  0.00           C  
ATOM     73  O   LYS A   5      61.140  50.200  16.150  1.00  0.00           O  
ATOM     74  CB  LYS A   5      63.560  50.530  14.640  1.00  0.00           C  
ATOM     75  CG  LYS A   5      64.960  51.080  14.220  1.00  0.00           C  
ATOM     76  CD  LYS A   5      66.000  49.990  14.360  1.00  0.00           C  
ATOM     77  CE  LYS A   5      67.270  50.300  13.530  1.00  0.00           C  
ATOM     78  NZ  LYS A   5      68.110  51.410  14.120  1.00  0.00           N1+
ATOM     79  H   LYS A   5      63.710  48.170  15.060  1.00  0.00           H  
ATOM     80  HA  LYS A   5      64.320  50.410  16.670  1.00  0.00           H  
ATOM     81  HB1 LYS A   5      62.940  51.430  14.700  1.00  0.00           H  
ATOM     82  HB2 LYS A   5      63.130  49.880  13.880  1.00  0.00           H  
ATOM     83  HG1 LYS A   5      65.320  51.840  14.910  1.00  0.00           H  
ATOM     84  HG2 LYS A   5      64.940  51.410  13.180  1.00  0.00           H  
ATOM     85  HD1 LYS A   5      65.670  49.000  14.060  1.00  0.00           H  
ATOM     86  HD2 LYS A   5      66.380  49.800  15.360  1.00  0.00           H  
ATOM     87  HE1 LYS A   5      67.010  50.530  12.500  1.00  0.00           H  
ATOM     88  HE2 LYS A   5      67.870  49.390  13.480  1.00  0.00           H  
ATOM     89  HZ1 LYS A   5      67.730  52.320  13.890  1.00  0.00           H  
ATOM     90  HZ2 LYS A   5      68.270  51.420  15.110  1.00  0.00           H  
ATOM     91  HZ3 LYS A   5      69.050  51.320  13.740  1.00  0.00           H  
ATOM     92  N   LEU A   6      62.180  50.620  18.070  1.00  0.00           N  
ATOM     93  CA  LEU A   6      61.000  51.030  18.800  1.00  0.00           C  
ATOM     94  C   LEU A   6      60.940  52.540  19.050  1.00  0.00           C  
ATOM     95  O   LEU A   6      62.000  53.140  18.990  1.00  0.00           O  
ATOM     96  CB  LEU A   6      60.880  50.190  20.070  1.00  0.00           C  
ATOM     97  CG  LEU A   6      60.300  48.690  20.050  1.00  0.00           C  
ATOM     98  CD1 LEU A   6      61.200  47.690  19.310  1.00  0.00           C  
ATOM     99  CD2 LEU A   6      60.390  48.050  21.490  1.00  0.00           C  
ATOM    100  H   LEU A   6      63.050  50.600  18.590  1.00  0.00           H  
ATOM    101  HA  LEU A   6      60.110  50.690  18.280  1.00  0.00           H  
ATOM    102  HB1 LEU A   6      60.340  50.690  20.870  1.00  0.00           H  
ATOM    103  HB2 LEU A   6      61.880  50.160  20.490  1.00  0.00           H  
ATOM    104  HG  LEU A   6      59.270  48.710  19.680  1.00  0.00           H  
ATOM    105 HD11 LEU A   6      61.260  47.870  18.240  1.00  0.00           H  
ATOM    106 HD12 LEU A   6      62.240  47.730  19.660  1.00  0.00           H  
ATOM    107 HD13 LEU A   6      60.800  46.680  19.350  1.00  0.00           H  
ATOM    108 HD21 LEU A   6      59.940  48.610  22.300  1.00  0.00           H  
ATOM    109 HD22 LEU A   6      60.160  46.980  21.550  1.00  0.00           H  
ATOM    110 HD23 LEU A   6      61.430  48.150  21.800  1.00  0.00           H  
ATOM    111  N   VAL A   7      59.790  53.140  19.220  1.00  0.00           N  
ATOM    112  CA  VAL A   7      59.610  54.610  19.600  1.00  0.00           C  
ATOM    113  C   VAL A   7      58.540  54.800  20.600  1.00  0.00           C  
ATOM    114  O   VAL A   7      57.500  54.080  20.420  1.00  0.00           O  
ATOM    115  CB  VAL A   7      59.270  55.430  18.350  1.00  0.00           C  
ATOM    116  CG1 VAL A   7      59.220  56.930  18.610  1.00  0.00           C  
ATOM    117  CG2 VAL A   7      60.170  55.110  17.130  1.00  0.00           C  
ATOM    118  H   VAL A   7      58.910  52.640  19.290  1.00  0.00           H  
ATOM    119  HA  VAL A   7      60.560  54.910  20.040  1.00  0.00           H  
ATOM    120  HB  VAL A   7      58.240  55.150  18.130  1.00  0.00           H  
ATOM    121 HG11 VAL A   7      58.320  57.180  19.170  1.00  0.00           H  
ATOM    122 HG12 VAL A   7      60.120  57.230  19.160  1.00  0.00           H  
ATOM    123 HG13 VAL A   7      59.250  57.360  17.610  1.00  0.00           H  
ATOM    124 HG21 VAL A   7      61.220  55.370  17.300  1.00  0.00           H  
ATOM    125 HG22 VAL A   7      60.110  54.030  16.960  1.00  0.00           H  
ATOM    126 HG23 VAL A   7      59.910  55.590  16.190  1.00  0.00           H  
ATOM    127  N   VAL A   8      58.790  55.660  21.590  1.00  0.00           N  
ATOM    128  CA  VAL A   8      57.880  55.860  22.730  1.00  0.00           C  
ATOM    129  C   VAL A   8      57.290  57.210  22.530  1.00  0.00           C  
ATOM    130  O   VAL A   8      57.980  58.250  22.260  1.00  0.00           O  
ATOM    131  CB  VAL A   8      58.580  55.760  24.130  1.00  0.00           C  
ATOM    132  CG1 VAL A   8      57.480  55.630  25.170  1.00  0.00           C  
ATOM    133  CG2 VAL A   8      59.510  54.520  24.220  1.00  0.00           C  
ATOM    134  H   VAL A   8      59.580  56.290  21.510  1.00  0.00           H  
ATOM    135  HA  VAL A   8      57.110  55.090  22.660  1.00  0.00           H  
ATOM    136  HB  VAL A   8      59.210  56.640  24.300  1.00  0.00           H  
ATOM    137 HG11 VAL A   8      56.940  54.760  24.800  1.00  0.00           H  
ATOM    138 HG12 VAL A   8      57.850  55.500  26.190  1.00  0.00           H  
ATOM    139 HG13 VAL A   8      56.850  56.520  25.190  1.00  0.00           H  
ATOM    140 HG21 VAL A   8      60.470  54.720  23.740  1.00  0.00           H  
ATOM    141 HG22 VAL A   8      59.730  54.410  25.290  1.00  0.00           H  
ATOM    142 HG23 VAL A   8      59.130  53.560  23.860  1.00  0.00           H  
ATOM    143  N   VAL A   9      55.980  57.380  22.660  1.00  0.00           N  
ATOM    144  CA  VAL A   9      55.280  58.700  22.490  1.00  0.00           C  
ATOM    145  C   VAL A   9      54.220  59.070  23.540  1.00  0.00           C  
ATOM    146  O   VAL A   9      53.500  58.230  24.080  1.00  0.00           O  
ATOM    147  CB  VAL A   9      54.710  58.890  21.000  1.00  0.00           C  
ATOM    148  CG1 VAL A   9      55.740  58.720  19.920  1.00  0.00           C  
ATOM    149  CG2 VAL A   9      53.480  58.080  20.730  1.00  0.00           C  
ATOM    150  H   VAL A   9      55.470  56.630  23.110  1.00  0.00           H  
ATOM    151  HA  VAL A   9      56.140  59.370  22.600  1.00  0.00           H  
ATOM    152  HB  VAL A   9      54.430  59.940  20.990  1.00  0.00           H  
ATOM    153 HG11 VAL A   9      56.610  59.380  20.020  1.00  0.00           H  
ATOM    154 HG12 VAL A   9      56.150  57.710  19.920  1.00  0.00           H  
ATOM    155 HG13 VAL A   9      55.170  58.950  19.020  1.00  0.00           H  
ATOM    156 HG21 VAL A   9      53.790  57.030  20.800  1.00  0.00           H  
ATOM    157 HG22 VAL A   9      52.690  58.390  21.400  1.00  0.00           H  
ATOM    158 HG23 VAL A   9      53.200  58.180  19.680  1.00  0.00           H  
ATOM    159  N   GLY A  10      53.980  60.340  23.660  1.00  0.00           N  
ATOM    160  CA  GLY A  10      52.900  60.780  24.530  1.00  0.00           C  
ATOM    161  C   GLY A  10      53.130  62.250  25.130  1.00  0.00           C  
ATOM    162  O   GLY A  10      54.220  62.780  25.090  1.00  0.00           O  
ATOM    163  H   GLY A  10      54.480  61.050  23.140  1.00  0.00           H  
ATOM    164  HA1 GLY A  10      52.670  60.140  25.380  1.00  0.00           H  
ATOM    165  HA2 GLY A  10      52.000  60.900  23.930  1.00  0.00           H  
ATOM    166  N   ALA A  11      52.150  62.860  25.790  1.00  0.00           N  
ATOM    167  CA  ALA A  11      52.190  64.240  26.430  1.00  0.00           C  
ATOM    168  C   ALA A  11      53.220  64.440  27.500  1.00  0.00           C  
ATOM    169  O   ALA A  11      53.870  63.500  27.890  1.00  0.00           O  
ATOM    170  CB  ALA A  11      50.750  64.460  26.950  1.00  0.00           C  
ATOM    171  H   ALA A  11      51.230  62.440  25.850  1.00  0.00           H  
ATOM    172  HA  ALA A  11      52.530  64.830  25.580  1.00  0.00           H  
ATOM    173  HB1 ALA A  11      50.600  63.670  27.680  1.00  0.00           H  
ATOM    174  HB2 ALA A  11      50.920  65.440  27.400  1.00  0.00           H  
ATOM    175  HB3 ALA A  11      50.070  64.350  26.100  1.00  0.00           H  
ATOM    176  N   CYS A  12      53.490  65.710  27.940  1.00  0.00           N  
ATOM    177  CA  CYS A  12      54.460  66.080  29.000  1.00  0.00           C  
ATOM    178  C   CYS A  12      54.150  65.280  30.370  1.00  0.00           C  
ATOM    179  O   CYS A  12      53.010  65.360  30.920  1.00  0.00           O  
ATOM    180  CB  CYS A  12      54.580  67.640  29.170  1.00  0.00           C  
ATOM    181  SG  CYS A  12      55.470  68.600  27.870  1.00  0.00           S  
ATOM    182  H   CYS A  12      53.020  66.500  27.530  1.00  0.00           H  
ATOM    183  HA  CYS A  12      55.400  65.670  28.640  1.00  0.00           H  
ATOM    184  HB1 CYS A  12      55.170  67.750  30.080  1.00  0.00           H  
ATOM    185  HB2 CYS A  12      53.620  68.010  29.530  1.00  0.00           H  
ATOM    186  HG  CYS A  12      54.930  69.800  28.100  1.00  0.00           H  
ATOM    187  N   GLY A  13      55.160  64.630  31.000  1.00  0.00           N  
ATOM    188  CA  GLY A  13      55.040  64.300  32.440  1.00  0.00           C  
ATOM    189  C   GLY A  13      54.310  62.970  32.600  1.00  0.00           C  
ATOM    190  O   GLY A  13      53.390  62.900  33.430  1.00  0.00           O  
ATOM    191  H   GLY A  13      56.040  64.420  30.550  1.00  0.00           H  
ATOM    192  HA1 GLY A  13      54.580  65.050  33.070  1.00  0.00           H  
ATOM    193  HA2 GLY A  13      56.030  64.260  32.890  1.00  0.00           H  
ATOM    194  N   VAL A  14      54.670  61.920  31.910  1.00  0.00           N  
ATOM    195  CA  VAL A  14      53.830  60.640  31.890  1.00  0.00           C  
ATOM    196  C   VAL A  14      54.610  59.370  32.090  1.00  0.00           C  
ATOM    197  O   VAL A  14      54.090  58.320  32.440  1.00  0.00           O  
ATOM    198  CB  VAL A  14      52.960  60.470  30.620  1.00  0.00           C  
ATOM    199  CG1 VAL A  14      52.140  61.740  30.360  1.00  0.00           C  
ATOM    200  CG2 VAL A  14      53.740  60.180  29.340  1.00  0.00           C  
ATOM    201  H   VAL A  14      55.380  62.080  31.210  1.00  0.00           H  
ATOM    202  HA  VAL A  14      53.160  60.620  32.760  1.00  0.00           H  
ATOM    203  HB  VAL A  14      52.290  59.640  30.850  1.00  0.00           H  
ATOM    204 HG11 VAL A  14      51.990  62.240  31.310  1.00  0.00           H  
ATOM    205 HG12 VAL A  14      52.740  62.520  29.870  1.00  0.00           H  
ATOM    206 HG13 VAL A  14      51.210  61.560  29.820  1.00  0.00           H  
ATOM    207 HG21 VAL A  14      54.310  59.260  29.410  1.00  0.00           H  
ATOM    208 HG22 VAL A  14      53.180  59.950  28.430  1.00  0.00           H  
ATOM    209 HG23 VAL A  14      54.360  61.040  29.050  1.00  0.00           H  
ATOM    210  N   GLY A  15      55.980  59.450  31.890  1.00  0.00           N  
ATOM    211  CA  GLY A  15      56.930  58.370  32.090  1.00  0.00           C  
ATOM    212  C   GLY A  15      57.560  57.650  30.940  1.00  0.00           C  
ATOM    213  O   GLY A  15      57.860  56.450  31.160  1.00  0.00           O  
ATOM    214  H   GLY A  15      56.230  60.240  31.300  1.00  0.00           H  
ATOM    215  HA1 GLY A  15      56.540  57.640  32.790  1.00  0.00           H  
ATOM    216  HA2 GLY A  15      57.800  58.810  32.600  1.00  0.00           H  
ATOM    217  N   LYS A  16      57.720  58.270  29.740  1.00  0.00           N  
ATOM    218  CA  LYS A  16      58.220  57.570  28.580  1.00  0.00           C  
ATOM    219  C   LYS A  16      59.730  57.240  28.670  1.00  0.00           C  
ATOM    220  O   LYS A  16      60.200  56.150  28.230  1.00  0.00           O  
ATOM    221  CB  LYS A  16      57.900  58.410  27.330  1.00  0.00           C  
ATOM    222  CG  LYS A  16      56.430  58.770  27.120  1.00  0.00           C  
ATOM    223  CD  LYS A  16      56.050  59.720  25.990  1.00  0.00           C  
ATOM    224  CE  LYS A  16      56.660  61.140  26.160  1.00  0.00           C  
ATOM    225  NZ  LYS A  16      56.180  61.960  27.310  1.00  0.00           N1+
ATOM    226  H   LYS A  16      57.460  59.250  29.710  1.00  0.00           H  
ATOM    227  HA  LYS A  16      57.700  56.620  28.480  1.00  0.00           H  
ATOM    228  HB1 LYS A  16      58.350  57.930  26.460  1.00  0.00           H  
ATOM    229  HB2 LYS A  16      58.470  59.330  27.460  1.00  0.00           H  
ATOM    230  HG1 LYS A  16      55.990  59.120  28.060  1.00  0.00           H  
ATOM    231  HG2 LYS A  16      55.890  57.830  27.000  1.00  0.00           H  
ATOM    232  HD1 LYS A  16      54.970  59.830  25.940  1.00  0.00           H  
ATOM    233  HD2 LYS A  16      56.430  59.240  25.090  1.00  0.00           H  
ATOM    234  HE1 LYS A  16      56.800  61.750  25.270  1.00  0.00           H  
ATOM    235  HE2 LYS A  16      57.730  60.950  26.290  1.00  0.00           H  
ATOM    236  HZ1 LYS A  16      55.250  62.320  27.160  1.00  0.00           H  
ATOM    237  HZ2 LYS A  16      56.250  61.520  28.220  1.00  0.00           H  
ATOM    238  HZ3 LYS A  16      56.830  62.730  27.330  1.00  0.00           H  
ATOM    239  N   SER A  17      60.470  58.110  29.340  1.00  0.00           N  
ATOM    240  CA  SER A  17      61.920  58.120  29.600  1.00  0.00           C  
ATOM    241  C   SER A  17      62.190  57.270  30.790  1.00  0.00           C  
ATOM    242  O   SER A  17      62.870  56.290  30.610  1.00  0.00           O  
ATOM    243  CB  SER A  17      62.490  59.580  29.740  1.00  0.00           C  
ATOM    244  OG  SER A  17      61.430  60.570  29.620  1.00  0.00           O  
ATOM    245  H   SER A  17      60.030  59.000  29.490  1.00  0.00           H  
ATOM    246  HA  SER A  17      62.410  57.750  28.700  1.00  0.00           H  
ATOM    247  HB1 SER A  17      63.140  59.790  28.890  1.00  0.00           H  
ATOM    248  HB2 SER A  17      62.930  59.720  30.730  1.00  0.00           H  
ATOM    249  HG  SER A  17      60.850  60.290  30.330  1.00  0.00           H  
ATOM    250  N   ALA A  18      61.540  57.470  31.960  1.00  0.00           N  
ATOM    251  CA  ALA A  18      61.530  56.540  33.140  1.00  0.00           C  
ATOM    252  C   ALA A  18      61.180  55.140  32.800  1.00  0.00           C  
ATOM    253  O   ALA A  18      61.920  54.270  33.220  1.00  0.00           O  
ATOM    254  CB  ALA A  18      60.530  57.060  34.170  1.00  0.00           C  
ATOM    255  H   ALA A  18      60.880  58.230  31.990  1.00  0.00           H  
ATOM    256  HA  ALA A  18      62.540  56.500  33.570  1.00  0.00           H  
ATOM    257  HB1 ALA A  18      60.660  58.080  34.530  1.00  0.00           H  
ATOM    258  HB2 ALA A  18      59.550  57.020  33.690  1.00  0.00           H  
ATOM    259  HB3 ALA A  18      60.540  56.350  34.990  1.00  0.00           H  
ATOM    260  N   LEU A  19      60.160  54.820  31.950  1.00  0.00           N  
ATOM    261  CA  LEU A  19      60.040  53.390  31.600  1.00  0.00           C  
ATOM    262  C   LEU A  19      61.220  52.740  30.840  1.00  0.00           C  
ATOM    263  O   LEU A  19      61.600  51.620  31.210  1.00  0.00           O  
ATOM    264  CB  LEU A  19      58.800  53.380  30.670  1.00  0.00           C  
ATOM    265  CG  LEU A  19      57.390  53.550  31.370  1.00  0.00           C  
ATOM    266  CD1 LEU A  19      56.230  53.760  30.390  1.00  0.00           C  
ATOM    267  CD2 LEU A  19      57.130  52.300  32.300  1.00  0.00           C  
ATOM    268  H   LEU A  19      59.620  55.470  31.400  1.00  0.00           H  
ATOM    269  HA  LEU A  19      59.900  52.960  32.590  1.00  0.00           H  
ATOM    270  HB1 LEU A  19      58.860  52.360  30.310  1.00  0.00           H  
ATOM    271  HB2 LEU A  19      58.920  54.020  29.800  1.00  0.00           H  
ATOM    272  HG  LEU A  19      57.560  54.450  31.970  1.00  0.00           H  
ATOM    273 HD11 LEU A  19      56.600  54.540  29.720  1.00  0.00           H  
ATOM    274 HD12 LEU A  19      55.960  52.910  29.770  1.00  0.00           H  
ATOM    275 HD13 LEU A  19      55.310  54.010  30.910  1.00  0.00           H  
ATOM    276 HD21 LEU A  19      56.280  52.560  32.930  1.00  0.00           H  
ATOM    277 HD22 LEU A  19      56.900  51.380  31.760  1.00  0.00           H  
ATOM    278 HD23 LEU A  19      57.940  52.140  33.010  1.00  0.00           H  
ATOM    279  N   THR A  20      61.900  53.550  30.030  1.00  0.00           N  
ATOM    280  CA  THR A  20      63.010  53.090  29.200  1.00  0.00           C  
ATOM    281  C   THR A  20      64.300  52.950  30.020  1.00  0.00           C  
ATOM    282  O   THR A  20      64.960  51.970  29.700  1.00  0.00           O  
ATOM    283  CB  THR A  20      63.060  53.960  27.990  1.00  0.00           C  
ATOM    284  CG2 THR A  20      64.130  53.480  27.030  1.00  0.00           C  
ATOM    285  OG1 THR A  20      61.770  53.970  27.280  1.00  0.00           O  
ATOM    286  H   THR A  20      61.610  54.520  29.990  1.00  0.00           H  
ATOM    287  HA  THR A  20      62.750  52.050  28.980  1.00  0.00           H  
ATOM    288  HB  THR A  20      63.250  54.990  28.260  1.00  0.00           H  
ATOM    289  HG1 THR A  20      61.240  54.660  27.690  1.00  0.00           H  
ATOM    290 HG21 THR A  20      65.130  53.650  27.410  1.00  0.00           H  
ATOM    291 HG22 THR A  20      64.020  52.480  26.610  1.00  0.00           H  
ATOM    292 HG23 THR A  20      64.140  54.120  26.140  1.00  0.00           H  
ATOM    293  N   ILE A  21      64.470  53.860  30.990  1.00  0.00           N  
ATOM    294  CA  ILE A  21      65.570  53.870  31.890  1.00  0.00           C  
ATOM    295  C   ILE A  21      65.500  52.570  32.750  1.00  0.00           C  
ATOM    296  O   ILE A  21      66.500  51.840  32.660  1.00  0.00           O  
ATOM    297  CB  ILE A  21      65.590  55.140  32.780  1.00  0.00           C  
ATOM    298  CG1 ILE A  21      65.840  56.340  31.840  1.00  0.00           C  
ATOM    299  CG2 ILE A  21      66.770  55.170  33.770  1.00  0.00           C  
ATOM    300  CD  ILE A  21      65.470  57.800  32.380  1.00  0.00           C  
ATOM    301  H   ILE A  21      63.680  54.480  31.100  1.00  0.00           H  
ATOM    302  HA  ILE A  21      66.510  53.820  31.360  1.00  0.00           H  
ATOM    303  HB  ILE A  21      64.620  55.250  33.270  1.00  0.00           H  
ATOM    304 HG11 ILE A  21      65.390  56.230  30.850  1.00  0.00           H  
ATOM    305 HG12 ILE A  21      66.900  56.400  31.570  1.00  0.00           H  
ATOM    306 HG21 ILE A  21      66.790  54.190  34.240  1.00  0.00           H  
ATOM    307 HG22 ILE A  21      67.670  55.450  33.210  1.00  0.00           H  
ATOM    308 HG23 ILE A  21      66.650  55.930  34.540  1.00  0.00           H  
ATOM    309  HD1 ILE A  21      65.620  58.480  31.550  1.00  0.00           H  
ATOM    310  HD2 ILE A  21      64.420  57.870  32.660  1.00  0.00           H  
ATOM    311  HD3 ILE A  21      66.100  58.010  33.240  1.00  0.00           H  
ATOM    312  N   GLN A  22      64.330  52.210  33.230  1.00  0.00           N  
ATOM    313  CA  GLN A  22      64.020  50.970  33.970  1.00  0.00           C  
ATOM    314  C   GLN A  22      64.360  49.750  33.070  1.00  0.00           C  
ATOM    315  O   GLN A  22      65.130  48.880  33.420  1.00  0.00           O  
ATOM    316  CB  GLN A  22      62.610  51.010  34.670  1.00  0.00           C  
ATOM    317  CG  GLN A  22      62.370  49.830  35.650  1.00  0.00           C  
ATOM    318  CD  GLN A  22      63.110  49.980  36.950  1.00  0.00           C  
ATOM    319  NE2 GLN A  22      62.520  50.520  38.040  1.00  0.00           N  
ATOM    320  OE1 GLN A  22      64.230  49.500  37.100  1.00  0.00           O  
ATOM    321  H   GLN A  22      63.670  52.960  33.430  1.00  0.00           H  
ATOM    322  HA  GLN A  22      64.800  50.960  34.740  1.00  0.00           H  
ATOM    323  HB1 GLN A  22      61.910  50.900  33.840  1.00  0.00           H  
ATOM    324  HB2 GLN A  22      62.630  51.950  35.210  1.00  0.00           H  
ATOM    325  HG1 GLN A  22      62.770  48.940  35.160  1.00  0.00           H  
ATOM    326  HG2 GLN A  22      61.290  49.830  35.720  1.00  0.00           H  
ATOM    327 HE21 GLN A  22      61.660  51.020  37.850  1.00  0.00           H  
ATOM    328 HE22 GLN A  22      63.150  50.720  38.800  1.00  0.00           H  
ATOM    329  N   LEU A  23      64.050  49.790  31.740  1.00  0.00           N  
ATOM    330  CA  LEU A  23      64.210  48.620  30.890  1.00  0.00           C  
ATOM    331  C   LEU A  23      65.630  48.490  30.430  1.00  0.00           C  
ATOM    332  O   LEU A  23      66.150  47.380  30.440  1.00  0.00           O  
ATOM    333  CB  LEU A  23      63.270  48.760  29.680  1.00  0.00           C  
ATOM    334  CG  LEU A  23      63.010  47.480  28.810  1.00  0.00           C  
ATOM    335  CD1 LEU A  23      61.610  46.950  29.030  1.00  0.00           C  
ATOM    336  CD2 LEU A  23      63.410  47.670  27.320  1.00  0.00           C  
ATOM    337  H   LEU A  23      63.430  50.520  31.410  1.00  0.00           H  
ATOM    338  HA  LEU A  23      63.830  47.750  31.430  1.00  0.00           H  
ATOM    339  HB1 LEU A  23      63.710  49.430  28.940  1.00  0.00           H  
ATOM    340  HB2 LEU A  23      62.320  49.190  30.000  1.00  0.00           H  
ATOM    341  HG  LEU A  23      63.530  46.600  29.210  1.00  0.00           H  
ATOM    342 HD11 LEU A  23      61.540  46.010  28.470  1.00  0.00           H  
ATOM    343 HD12 LEU A  23      61.380  46.700  30.070  1.00  0.00           H  
ATOM    344 HD13 LEU A  23      60.930  47.670  28.570  1.00  0.00           H  
ATOM    345 HD21 LEU A  23      63.360  46.780  26.700  1.00  0.00           H  
ATOM    346 HD22 LEU A  23      62.740  48.400  26.860  1.00  0.00           H  
ATOM    347 HD23 LEU A  23      64.390  48.130  27.220  1.00  0.00           H  
ATOM    348  N   ILE A  24      66.370  49.580  30.140  1.00  0.00           N  
ATOM    349  CA  ILE A  24      67.740  49.560  29.580  1.00  0.00           C  
ATOM    350  C   ILE A  24      68.720  49.430  30.710  1.00  0.00           C  
ATOM    351  O   ILE A  24      69.720  48.720  30.550  1.00  0.00           O  
ATOM    352  CB  ILE A  24      67.950  50.920  28.800  1.00  0.00           C  
ATOM    353  CG1 ILE A  24      67.000  50.970  27.510  1.00  0.00           C  
ATOM    354  CG2 ILE A  24      69.450  51.100  28.370  1.00  0.00           C  
ATOM    355  CD  ILE A  24      67.230  49.970  26.410  1.00  0.00           C  
ATOM    356  H   ILE A  24      65.880  50.450  30.030  1.00  0.00           H  
ATOM    357  HA  ILE A  24      67.830  48.700  28.920  1.00  0.00           H  
ATOM    358  HB  ILE A  24      67.700  51.730  29.480  1.00  0.00           H  
ATOM    359 HG11 ILE A  24      67.100  51.950  27.040  1.00  0.00           H  
ATOM    360 HG12 ILE A  24      65.970  50.840  27.860  1.00  0.00           H  
ATOM    361 HG21 ILE A  24      70.130  51.420  29.160  1.00  0.00           H  
ATOM    362 HG22 ILE A  24      69.920  50.200  27.990  1.00  0.00           H  
ATOM    363 HG23 ILE A  24      69.470  51.870  27.600  1.00  0.00           H  
ATOM    364  HD1 ILE A  24      67.300  48.970  26.840  1.00  0.00           H  
ATOM    365  HD2 ILE A  24      66.520  50.030  25.590  1.00  0.00           H  
ATOM    366  HD3 ILE A  24      68.220  50.150  25.980  1.00  0.00           H  
ATOM    367  N   GLN A  25      68.570  50.190  31.800  1.00  0.00           N  
ATOM    368  CA  GLN A  25      69.530  50.530  32.800  1.00  0.00           C  
ATOM    369  C   GLN A  25      69.240  50.000  34.260  1.00  0.00           C  
ATOM    370  O   GLN A  25      70.090  50.130  35.110  1.00  0.00           O  
ATOM    371  CB  GLN A  25      69.880  52.070  32.830  1.00  0.00           C  
ATOM    372  CG  GLN A  25      71.170  52.500  33.490  1.00  0.00           C  
ATOM    373  CD  GLN A  25      72.340  51.600  33.150  1.00  0.00           C  
ATOM    374  NE2 GLN A  25      73.030  51.770  32.070  1.00  0.00           N  
ATOM    375  OE1 GLN A  25      72.720  50.700  33.880  1.00  0.00           O  
ATOM    376  H   GLN A  25      67.670  50.650  31.840  1.00  0.00           H  
ATOM    377  HA  GLN A  25      70.480  50.020  32.640  1.00  0.00           H  
ATOM    378  HB1 GLN A  25      69.040  52.570  33.310  1.00  0.00           H  
ATOM    379  HB2 GLN A  25      69.850  52.450  31.810  1.00  0.00           H  
ATOM    380  HG1 GLN A  25      71.020  52.590  34.570  1.00  0.00           H  
ATOM    381  HG2 GLN A  25      71.500  53.500  33.200  1.00  0.00           H  
ATOM    382 HE21 GLN A  25      72.560  52.390  31.430  1.00  0.00           H  
ATOM    383 HE22 GLN A  25      73.600  50.980  31.810  1.00  0.00           H  
ATOM    384  N   ASN A  26      68.110  49.300  34.400  1.00  0.00           N  
ATOM    385  CA  ASN A  26      67.690  48.730  35.760  1.00  0.00           C  
ATOM    386  C   ASN A  26      67.580  49.950  36.750  1.00  0.00           C  
ATOM    387  O   ASN A  26      67.850  49.700  37.950  1.00  0.00           O  
ATOM    388  CB  ASN A  26      68.660  47.600  36.190  1.00  0.00           C  
ATOM    389  CG  ASN A  26      68.070  46.430  36.990  1.00  0.00           C  
ATOM    390  ND2 ASN A  26      68.840  45.450  37.470  1.00  0.00           N  
ATOM    391  OD1 ASN A  26      66.870  46.530  37.090  1.00  0.00           O  
ATOM    392  H   ASN A  26      67.530  49.220  33.580  1.00  0.00           H  
ATOM    393  HA  ASN A  26      66.680  48.370  35.590  1.00  0.00           H  
ATOM    394  HB1 ASN A  26      69.490  48.000  36.780  1.00  0.00           H  
ATOM    395  HB2 ASN A  26      69.020  47.100  35.290  1.00  0.00           H  
ATOM    396 HD21 ASN A  26      69.820  45.360  37.210  1.00  0.00           H  
ATOM    397 HD22 ASN A  26      68.460  44.670  37.970  1.00  0.00           H  
ATOM    398  N   HIS A  27      67.250  51.170  36.290  1.00  0.00           N  
ATOM    399  CA  HIS A  27      67.080  52.350  37.200  1.00  0.00           C  
ATOM    400  C   HIS A  27      65.710  53.080  37.080  1.00  0.00           C  
ATOM    401  O   HIS A  27      65.100  53.120  35.950  1.00  0.00           O  
ATOM    402  CB  HIS A  27      68.260  53.290  37.060  1.00  0.00           C  
ATOM    403  CG  HIS A  27      68.390  54.360  38.070  1.00  0.00           C  
ATOM    404  CD2 HIS A  27      68.660  55.640  37.880  1.00  0.00           C  
ATOM    405  ND1 HIS A  27      68.350  54.020  39.480  1.00  0.00           N  
ATOM    406  CE1 HIS A  27      68.660  55.190  40.060  1.00  0.00           C  
ATOM    407  NE2 HIS A  27      68.830  56.120  39.090  1.00  0.00           N  
ATOM    408  H   HIS A  27      66.960  51.340  35.340  1.00  0.00           H  
ATOM    409  HA  HIS A  27      67.080  52.030  38.240  1.00  0.00           H  
ATOM    410  HB1 HIS A  27      67.970  53.850  36.170  1.00  0.00           H  
ATOM    411  HB2 HIS A  27      69.170  52.690  37.140  1.00  0.00           H  
ATOM    412  HD2 HIS A  27      68.630  56.190  36.950  1.00  0.00           H  
ATOM    413  HE1 HIS A  27      68.760  55.330  41.130  1.00  0.00           H  
ATOM    414  HE2 HIS A  27      68.830  57.100  39.320  1.00  0.00           H  
ATOM    415  N   PHE A  28      65.200  53.640  38.170  1.00  0.00           N  
ATOM    416  CA  PHE A  28      64.180  54.690  38.210  1.00  0.00           C  
ATOM    417  C   PHE A  28      64.860  56.020  38.530  1.00  0.00           C  
ATOM    418  O   PHE A  28      65.680  56.090  39.470  1.00  0.00           O  
ATOM    419  CB  PHE A  28      63.090  54.320  39.210  1.00  0.00           C  
ATOM    420  CG  PHE A  28      62.010  55.370  39.330  1.00  0.00           C  
ATOM    421  CD1 PHE A  28      61.230  55.710  38.210  1.00  0.00           C  
ATOM    422  CD2 PHE A  28      61.890  56.090  40.540  1.00  0.00           C  
ATOM    423  CE1 PHE A  28      60.430  56.890  38.260  1.00  0.00           C  
ATOM    424  CE2 PHE A  28      61.010  57.110  40.700  1.00  0.00           C  
ATOM    425  CZ  PHE A  28      60.200  57.440  39.570  1.00  0.00           C  
ATOM    426  H   PHE A  28      65.800  53.580  38.980  1.00  0.00           H  
ATOM    427  HA  PHE A  28      63.750  54.820  37.210  1.00  0.00           H  
ATOM    428  HB1 PHE A  28      63.500  54.150  40.210  1.00  0.00           H  
ATOM    429  HB2 PHE A  28      62.550  53.460  38.810  1.00  0.00           H  
ATOM    430  HD1 PHE A  28      61.170  55.240  37.240  1.00  0.00           H  
ATOM    431  HD2 PHE A  28      62.480  55.810  41.400  1.00  0.00           H  
ATOM    432  HE1 PHE A  28      59.980  57.380  37.410  1.00  0.00           H  
ATOM    433  HE2 PHE A  28      60.990  57.630  41.640  1.00  0.00           H  
ATOM    434  HZ  PHE A  28      59.520  58.270  39.700  1.00  0.00           H  
ATOM    435  N   VAL A  29      64.350  57.080  37.950  1.00  0.00           N  
ATOM    436  CA  VAL A  29      64.840  58.450  38.230  1.00  0.00           C  
ATOM    437  C   VAL A  29      63.920  59.260  39.150  1.00  0.00           C  
ATOM    438  O   VAL A  29      62.690  59.480  38.890  1.00  0.00           O  
ATOM    439  CB  VAL A  29      65.100  59.230  36.870  1.00  0.00           C  
ATOM    440  CG1 VAL A  29      66.400  58.840  36.210  1.00  0.00           C  
ATOM    441  CG2 VAL A  29      63.870  59.060  35.820  1.00  0.00           C  
ATOM    442  H   VAL A  29      63.580  56.990  37.300  1.00  0.00           H  
ATOM    443  HA  VAL A  29      65.790  58.390  38.760  1.00  0.00           H  
ATOM    444  HB  VAL A  29      65.120  60.270  37.190  1.00  0.00           H  
ATOM    445 HG11 VAL A  29      66.490  57.830  35.810  1.00  0.00           H  
ATOM    446 HG12 VAL A  29      66.650  59.540  35.410  1.00  0.00           H  
ATOM    447 HG13 VAL A  29      67.180  58.920  36.970  1.00  0.00           H  
ATOM    448 HG21 VAL A  29      64.030  58.080  35.370  1.00  0.00           H  
ATOM    449 HG22 VAL A  29      62.880  59.010  36.260  1.00  0.00           H  
ATOM    450 HG23 VAL A  29      63.880  59.760  34.980  1.00  0.00           H  
ATOM    451  N   ASP A  30      64.400  59.690  40.320  1.00  0.00           N  
ATOM    452  CA  ASP A  30      63.510  60.460  41.230  1.00  0.00           C  
ATOM    453  C   ASP A  30      63.170  61.810  40.650  1.00  0.00           C  
ATOM    454  O   ASP A  30      62.100  62.270  40.960  1.00  0.00           O  
ATOM    455  CB  ASP A  30      64.180  60.490  42.630  1.00  0.00           C  
ATOM    456  CG  ASP A  30      65.570  61.070  42.560  1.00  0.00           C  
ATOM    457  OD1 ASP A  30      65.830  62.230  42.860  1.00  0.00           O  
ATOM    458  OD2 ASP A  30      66.420  60.280  42.090  1.00  0.00           O1-
ATOM    459  H   ASP A  30      65.260  59.330  40.700  1.00  0.00           H  
ATOM    460  HA  ASP A  30      62.570  59.940  41.380  1.00  0.00           H  
ATOM    461  HB1 ASP A  30      64.210  59.440  42.900  1.00  0.00           H  
ATOM    462  HB2 ASP A  30      63.590  60.970  43.410  1.00  0.00           H  
ATOM    463  N   GLU A  31      64.090  62.280  39.780  1.00  0.00           N  
ATOM    464  CA  GLU A  31      64.060  63.540  39.080  1.00  0.00           C  
ATOM    465  C   GLU A  31      64.660  63.420  37.600  1.00  0.00           C  
ATOM    466  O   GLU A  31      65.760  62.860  37.530  1.00  0.00           O  
ATOM    467  CB  GLU A  31      64.760  64.630  39.930  1.00  0.00           C  
ATOM    468  CG  GLU A  31      64.510  66.020  39.520  1.00  0.00           C  
ATOM    469  CD  GLU A  31      65.390  66.970  40.270  1.00  0.00           C  
ATOM    470  OE1 GLU A  31      65.190  67.260  41.470  1.00  0.00           O  
ATOM    471  OE2 GLU A  31      66.460  67.410  39.740  1.00  0.00           O1-
ATOM    472  H   GLU A  31      64.890  61.730  39.490  1.00  0.00           H  
ATOM    473  HA  GLU A  31      63.010  63.830  39.000  1.00  0.00           H  
ATOM    474  HB1 GLU A  31      65.830  64.480  39.820  1.00  0.00           H  
ATOM    475  HB2 GLU A  31      64.460  64.400  40.950  1.00  0.00           H  
ATOM    476  HG1 GLU A  31      63.470  66.280  39.750  1.00  0.00           H  
ATOM    477  HG2 GLU A  31      64.660  66.080  38.440  1.00  0.00           H  
ATOM    478  N   TYR A  32      64.000  64.010  36.630  1.00  0.00           N  
ATOM    479  CA  TYR A  32      64.590  64.050  35.220  1.00  0.00           C  
ATOM    480  C   TYR A  32      64.210  65.310  34.460  1.00  0.00           C  
ATOM    481  O   TYR A  32      63.240  65.940  34.780  1.00  0.00           O  
ATOM    482  CB  TYR A  32      64.180  62.710  34.520  1.00  0.00           C  
ATOM    483  CG  TYR A  32      65.080  62.390  33.370  1.00  0.00           C  
ATOM    484  CD1 TYR A  32      64.630  62.650  32.050  1.00  0.00           C  
ATOM    485  CD2 TYR A  32      66.310  61.700  33.580  1.00  0.00           C  
ATOM    486  CE1 TYR A  32      65.280  62.020  31.010  1.00  0.00           C  
ATOM    487  CE2 TYR A  32      66.910  60.970  32.530  1.00  0.00           C  
ATOM    488  CZ  TYR A  32      66.410  61.190  31.210  1.00  0.00           C  
ATOM    489  OH  TYR A  32      67.040  60.640  30.210  1.00  0.00           O  
ATOM    490  H   TYR A  32      63.160  64.520  36.860  1.00  0.00           H  
ATOM    491  HA  TYR A  32      65.670  63.990  35.290  1.00  0.00           H  
ATOM    492  HB1 TYR A  32      63.150  62.740  34.160  1.00  0.00           H  
ATOM    493  HB2 TYR A  32      64.170  61.940  35.280  1.00  0.00           H  
ATOM    494  HD1 TYR A  32      63.710  63.180  31.880  1.00  0.00           H  
ATOM    495  HD2 TYR A  32      66.630  61.580  34.610  1.00  0.00           H  
ATOM    496  HE1 TYR A  32      64.910  62.290  30.030  1.00  0.00           H  
ATOM    497  HE2 TYR A  32      67.790  60.360  32.710  1.00  0.00           H  
ATOM    498  HH  TYR A  32      66.660  60.750  29.330  1.00  0.00           H  
ATOM    499  N   ASP A  33      64.990  65.630  33.430  1.00  0.00           N  
ATOM    500  CA  ASP A  33      64.800  66.740  32.530  1.00  0.00           C  
ATOM    501  C   ASP A  33      63.510  66.570  31.740  1.00  0.00           C  
ATOM    502  O   ASP A  33      63.240  65.520  31.110  1.00  0.00           O  
ATOM    503  CB  ASP A  33      66.060  66.670  31.550  1.00  0.00           C  
ATOM    504  CG  ASP A  33      67.300  66.350  32.320  1.00  0.00           C  
ATOM    505  OD1 ASP A  33      67.580  65.200  32.670  1.00  0.00           O  
ATOM    506  OD2 ASP A  33      68.060  67.250  32.730  1.00  0.00           O1-
ATOM    507  H   ASP A  33      65.720  64.980  33.180  1.00  0.00           H  
ATOM    508  HA  ASP A  33      64.770  67.650  33.130  1.00  0.00           H  
ATOM    509  HB1 ASP A  33      66.150  67.630  31.040  1.00  0.00           H  
ATOM    510  HB2 ASP A  33      65.920  65.970  30.720  1.00  0.00           H  
ATOM    511  N   PRO A  34      62.600  67.570  31.830  1.00  0.00           N  
ATOM    512  CA  PRO A  34      61.230  67.570  31.240  1.00  0.00           C  
ATOM    513  C   PRO A  34      61.320  67.290  29.690  1.00  0.00           C  
ATOM    514  O   PRO A  34      60.530  66.430  29.210  1.00  0.00           O  
ATOM    515  CB  PRO A  34      60.490  68.890  31.600  1.00  0.00           C  
ATOM    516  CG  PRO A  34      61.140  69.140  32.930  1.00  0.00           C  
ATOM    517  CD  PRO A  34      62.520  68.630  32.820  1.00  0.00           C  
ATOM    518  HA  PRO A  34      60.560  66.850  31.720  1.00  0.00           H  
ATOM    519  HB1 PRO A  34      60.860  69.710  30.990  1.00  0.00           H  
ATOM    520  HB2 PRO A  34      59.420  68.710  31.670  1.00  0.00           H  
ATOM    521  HG1 PRO A  34      61.170  70.200  33.160  1.00  0.00           H  
ATOM    522  HG2 PRO A  34      60.520  68.490  33.560  1.00  0.00           H  
ATOM    523  HD1 PRO A  34      63.230  69.450  32.650  1.00  0.00           H  
ATOM    524  HD2 PRO A  34      62.850  68.300  33.800  1.00  0.00           H  
ATOM    525  N   THR A  35      62.060  68.100  28.840  1.00  0.00           N  
ATOM    526  CA  THR A  35      61.910  68.120  27.370  1.00  0.00           C  
ATOM    527  C   THR A  35      63.020  67.530  26.570  1.00  0.00           C  
ATOM    528  O   THR A  35      63.220  68.000  25.400  1.00  0.00           O  
ATOM    529  CB  THR A  35      61.520  69.530  26.850  1.00  0.00           C  
ATOM    530  CG2 THR A  35      60.330  70.110  27.600  1.00  0.00           C  
ATOM    531  OG1 THR A  35      62.570  70.420  26.980  1.00  0.00           O  
ATOM    532  H   THR A  35      62.610  68.850  29.230  1.00  0.00           H  
ATOM    533  HA  THR A  35      61.080  67.500  27.050  1.00  0.00           H  
ATOM    534  HB  THR A  35      61.150  69.420  25.820  1.00  0.00           H  
ATOM    535  HG1 THR A  35      62.170  71.240  26.690  1.00  0.00           H  
ATOM    536 HG21 THR A  35      59.930  71.030  27.170  1.00  0.00           H  
ATOM    537 HG22 THR A  35      59.500  69.400  27.580  1.00  0.00           H  
ATOM    538 HG23 THR A  35      60.660  70.330  28.610  1.00  0.00           H  
ATOM    539  N   ILE A  36      63.870  66.620  27.150  1.00  0.00           N  
ATOM    540  CA  ILE A  36      64.980  65.990  26.490  1.00  0.00           C  
ATOM    541  C   ILE A  36      64.510  64.870  25.540  1.00  0.00           C  
ATOM    542  O   ILE A  36      63.500  64.120  25.770  1.00  0.00           O  
ATOM    543  CB  ILE A  36      65.980  65.580  27.580  1.00  0.00           C  
ATOM    544  CG1 ILE A  36      67.420  65.290  26.910  1.00  0.00           C  
ATOM    545  CG2 ILE A  36      65.340  64.480  28.380  1.00  0.00           C  
ATOM    546  CD  ILE A  36      68.580  65.470  27.950  1.00  0.00           C  
ATOM    547  H   ILE A  36      63.630  66.270  28.070  1.00  0.00           H  
ATOM    548  HA  ILE A  36      65.440  66.750  25.850  1.00  0.00           H  
ATOM    549  HB  ILE A  36      66.200  66.380  28.290  1.00  0.00           H  
ATOM    550 HG11 ILE A  36      67.550  65.840  25.980  1.00  0.00           H  
ATOM    551 HG12 ILE A  36      67.290  64.260  26.570  1.00  0.00           H  
ATOM    552 HG21 ILE A  36      64.460  64.750  28.960  1.00  0.00           H  
ATOM    553 HG22 ILE A  36      64.930  63.660  27.790  1.00  0.00           H  
ATOM    554 HG23 ILE A  36      66.090  64.240  29.130  1.00  0.00           H  
ATOM    555  HD1 ILE A  36      68.750  66.510  28.220  1.00  0.00           H  
ATOM    556  HD2 ILE A  36      68.270  64.890  28.820  1.00  0.00           H  
ATOM    557  HD3 ILE A  36      69.480  64.960  27.590  1.00  0.00           H  
ATOM    558  N   GLU A  37      65.160  64.690  24.410  1.00  0.00           N  
ATOM    559  CA  GLU A  37      64.950  63.550  23.460  1.00  0.00           C  
ATOM    560  C   GLU A  37      66.220  62.680  23.420  1.00  0.00           C  
ATOM    561  O   GLU A  37      67.250  63.370  23.420  1.00  0.00           O  
ATOM    562  CB  GLU A  37      64.460  63.910  22.070  1.00  0.00           C  
ATOM    563  CG  GLU A  37      63.210  64.770  22.180  1.00  0.00           C  
ATOM    564  CD  GLU A  37      62.290  64.810  20.980  1.00  0.00           C  
ATOM    565  OE1 GLU A  37      62.730  65.300  19.890  1.00  0.00           O  
ATOM    566  OE2 GLU A  37      61.080  64.470  21.090  1.00  0.00           O1-
ATOM    567  H   GLU A  37      65.800  65.460  24.270  1.00  0.00           H  
ATOM    568  HA  GLU A  37      64.210  62.900  23.940  1.00  0.00           H  
ATOM    569  HB1 GLU A  37      64.410  63.030  21.440  1.00  0.00           H  
ATOM    570  HB2 GLU A  37      65.240  64.550  21.660  1.00  0.00           H  
ATOM    571  HG1 GLU A  37      63.580  65.770  22.400  1.00  0.00           H  
ATOM    572  HG2 GLU A  37      62.560  64.430  22.990  1.00  0.00           H  
ATOM    573  N   ASP A  38      66.140  61.350  23.430  1.00  0.00           N  
ATOM    574  CA  ASP A  38      67.290  60.500  23.560  1.00  0.00           C  
ATOM    575  C   ASP A  38      67.040  59.150  22.910  1.00  0.00           C  
ATOM    576  O   ASP A  38      65.930  58.680  22.610  1.00  0.00           O  
ATOM    577  CB  ASP A  38      67.730  60.360  25.050  1.00  0.00           C  
ATOM    578  CG  ASP A  38      69.170  60.010  25.190  1.00  0.00           C  
ATOM    579  OD1 ASP A  38      69.880  60.110  24.170  1.00  0.00           O  
ATOM    580  OD2 ASP A  38      69.680  59.850  26.340  1.00  0.00           O1-
ATOM    581  H   ASP A  38      65.250  60.880  23.370  1.00  0.00           H  
ATOM    582  HA  ASP A  38      68.020  60.950  22.890  1.00  0.00           H  
ATOM    583  HB1 ASP A  38      67.040  59.670  25.520  1.00  0.00           H  
ATOM    584  HB2 ASP A  38      67.570  61.300  25.590  1.00  0.00           H  
ATOM    585  N   SER A  39      68.140  58.420  22.660  1.00  0.00           N  
ATOM    586  CA  SER A  39      67.970  57.010  22.150  1.00  0.00           C  
ATOM    587  C   SER A  39      68.860  56.020  22.980  1.00  0.00           C  
ATOM    588  O   SER A  39      69.910  56.380  23.550  1.00  0.00           O  
ATOM    589  CB  SER A  39      68.270  57.020  20.700  1.00  0.00           C  
ATOM    590  OG  SER A  39      69.680  57.110  20.590  1.00  0.00           O  
ATOM    591  H   SER A  39      69.040  58.800  22.920  1.00  0.00           H  
ATOM    592  HA  SER A  39      66.970  56.610  22.340  1.00  0.00           H  
ATOM    593  HB1 SER A  39      67.830  57.940  20.310  1.00  0.00           H  
ATOM    594  HB2 SER A  39      67.820  56.130  20.260  1.00  0.00           H  
ATOM    595  HG  SER A  39      69.950  57.990  20.330  1.00  0.00           H  
ATOM    596  N   TYR A  40      68.440  54.780  23.080  1.00  0.00           N  
ATOM    597  CA  TYR A  40      69.020  53.780  23.930  1.00  0.00           C  
ATOM    598  C   TYR A  40      69.170  52.310  23.290  1.00  0.00           C  
ATOM    599  O   TYR A  40      68.260  51.880  22.610  1.00  0.00           O  
ATOM    600  CB  TYR A  40      68.140  53.710  25.210  1.00  0.00           C  
ATOM    601  CG  TYR A  40      67.880  55.010  26.030  1.00  0.00           C  
ATOM    602  CD1 TYR A  40      66.880  55.970  25.700  1.00  0.00           C  
ATOM    603  CD2 TYR A  40      68.530  55.080  27.290  1.00  0.00           C  
ATOM    604  CE1 TYR A  40      66.540  57.000  26.590  1.00  0.00           C  
ATOM    605  CE2 TYR A  40      68.230  56.140  28.210  1.00  0.00           C  
ATOM    606  CZ  TYR A  40      67.140  57.020  27.850  1.00  0.00           C  
ATOM    607  OH  TYR A  40      66.700  58.100  28.710  1.00  0.00           O  
ATOM    608  H   TYR A  40      67.540  54.590  22.690  1.00  0.00           H  
ATOM    609  HA  TYR A  40      69.900  54.150  24.470  1.00  0.00           H  
ATOM    610  HB1 TYR A  40      68.630  52.930  25.790  1.00  0.00           H  
ATOM    611  HB2 TYR A  40      67.150  53.320  24.980  1.00  0.00           H  
ATOM    612  HD1 TYR A  40      66.350  55.910  24.760  1.00  0.00           H  
ATOM    613  HD2 TYR A  40      69.230  54.300  27.550  1.00  0.00           H  
ATOM    614  HE1 TYR A  40      65.740  57.720  26.430  1.00  0.00           H  
ATOM    615  HE2 TYR A  40      68.640  56.020  29.200  1.00  0.00           H  
ATOM    616  HH  TYR A  40      66.260  58.820  28.250  1.00  0.00           H  
ATOM    617  N   ARG A  41      70.230  51.590  23.520  1.00  0.00           N  
ATOM    618  CA  ARG A  41      70.480  50.190  22.990  1.00  0.00           C  
ATOM    619  C   ARG A  41      70.540  49.150  24.110  1.00  0.00           C  
ATOM    620  O   ARG A  41      71.150  49.460  25.120  1.00  0.00           O  
ATOM    621  CB  ARG A  41      71.720  50.240  22.040  1.00  0.00           C  
ATOM    622  CG  ARG A  41      71.470  50.350  20.550  1.00  0.00           C  
ATOM    623  CD  ARG A  41      70.730  51.640  20.200  1.00  0.00           C  
ATOM    624  NE  ARG A  41      71.480  52.830  20.590  1.00  0.00           N  
ATOM    625  CZ  ARG A  41      71.110  54.100  20.390  1.00  0.00           C  
ATOM    626  NH1 ARG A  41      70.000  54.420  19.820  1.00  0.00           N1+
ATOM    627  NH2 ARG A  41      71.920  55.020  20.870  1.00  0.00           N  
ATOM    628  H   ARG A  41      70.940  51.990  24.110  1.00  0.00           H  
ATOM    629  HA  ARG A  41      69.660  49.900  22.340  1.00  0.00           H  
ATOM    630  HB1 ARG A  41      72.390  49.420  22.310  1.00  0.00           H  
ATOM    631  HB2 ARG A  41      72.260  51.130  22.340  1.00  0.00           H  
ATOM    632  HG1 ARG A  41      70.840  49.520  20.220  1.00  0.00           H  
ATOM    633  HG2 ARG A  41      72.510  50.470  20.230  1.00  0.00           H  
ATOM    634  HD1 ARG A  41      69.810  51.610  20.800  1.00  0.00           H  
ATOM    635  HD2 ARG A  41      70.500  51.830  19.160  1.00  0.00           H  
ATOM    636  HE  ARG A  41      72.390  52.670  21.000  1.00  0.00           H  
ATOM    637 HH11 ARG A  41      69.290  53.740  19.560  1.00  0.00           H  
ATOM    638 HH12 ARG A  41      69.810  55.410  19.730  1.00  0.00           H  
ATOM    639 HH21 ARG A  41      72.760  54.680  21.310  1.00  0.00           H  
ATOM    640 HH22 ARG A  41      71.470  55.880  21.120  1.00  0.00           H  
ATOM    641  N   LYS A  42      70.040  47.950  23.940  1.00  0.00           N  
ATOM    642  CA  LYS A  42      70.210  46.840  24.920  1.00  0.00           C  
ATOM    643  C   LYS A  42      69.990  45.510  24.170  1.00  0.00           C  
ATOM    644  O   LYS A  42      69.050  45.360  23.430  1.00  0.00           O  
ATOM    645  CB  LYS A  42      69.100  46.910  26.030  1.00  0.00           C  
ATOM    646  CG  LYS A  42      69.310  45.780  27.050  1.00  0.00           C  
ATOM    647  CD  LYS A  42      68.430  45.840  28.340  1.00  0.00           C  
ATOM    648  CE  LYS A  42      68.980  44.680  29.200  1.00  0.00           C  
ATOM    649  NZ  LYS A  42      67.960  44.290  30.290  1.00  0.00           N1+
ATOM    650  H   LYS A  42      69.480  47.790  23.120  1.00  0.00           H  
ATOM    651  HA  LYS A  42      71.180  46.840  25.420  1.00  0.00           H  
ATOM    652  HB1 LYS A  42      68.080  46.840  25.660  1.00  0.00           H  
ATOM    653  HB2 LYS A  42      69.190  47.850  26.570  1.00  0.00           H  
ATOM    654  HG1 LYS A  42      70.360  45.780  27.330  1.00  0.00           H  
ATOM    655  HG2 LYS A  42      69.070  44.820  26.580  1.00  0.00           H  
ATOM    656  HD1 LYS A  42      67.380  45.670  28.140  1.00  0.00           H  
ATOM    657  HD2 LYS A  42      68.640  46.720  28.950  1.00  0.00           H  
ATOM    658  HE1 LYS A  42      69.950  44.910  29.640  1.00  0.00           H  
ATOM    659  HE2 LYS A  42      69.140  43.840  28.530  1.00  0.00           H  
ATOM    660  HZ1 LYS A  42      67.800  45.080  30.900  1.00  0.00           H  
ATOM    661  HZ2 LYS A  42      67.080  44.060  29.850  1.00  0.00           H  
ATOM    662  HZ3 LYS A  42      68.280  43.540  30.890  1.00  0.00           H  
ATOM    663  N   GLN A  43      70.920  44.640  24.320  1.00  0.00           N  
ATOM    664  CA  GLN A  43      70.890  43.170  24.050  1.00  0.00           C  
ATOM    665  C   GLN A  43      69.910  42.490  25.030  1.00  0.00           C  
ATOM    666  O   GLN A  43      70.140  42.620  26.240  1.00  0.00           O  
ATOM    667  CB  GLN A  43      72.270  42.600  24.100  1.00  0.00           C  
ATOM    668  CG  GLN A  43      72.360  41.670  22.870  1.00  0.00           C  
ATOM    669  CD  GLN A  43      73.690  41.280  22.560  1.00  0.00           C  
ATOM    670  NE2 GLN A  43      74.080  40.070  22.950  1.00  0.00           N  
ATOM    671  OE1 GLN A  43      74.470  42.070  21.980  1.00  0.00           O  
ATOM    672  H   GLN A  43      71.800  44.920  24.740  1.00  0.00           H  
ATOM    673  HA  GLN A  43      70.440  43.070  23.060  1.00  0.00           H  
ATOM    674  HB1 GLN A  43      72.410  42.150  25.080  1.00  0.00           H  
ATOM    675  HB2 GLN A  43      72.970  43.420  23.960  1.00  0.00           H  
ATOM    676  HG1 GLN A  43      71.790  42.090  22.040  1.00  0.00           H  
ATOM    677  HG2 GLN A  43      71.720  40.810  23.050  1.00  0.00           H  
ATOM    678 HE21 GLN A  43      73.440  39.430  23.400  1.00  0.00           H  
ATOM    679 HE22 GLN A  43      74.980  39.720  22.650  1.00  0.00           H  
ATOM    680  N   VAL A  44      68.900  41.770  24.500  1.00  0.00           N  
ATOM    681  CA  VAL A  44      67.860  41.030  25.280  1.00  0.00           C  
ATOM    682  C   VAL A  44      67.570  39.650  24.690  1.00  0.00           C  
ATOM    683  O   VAL A  44      67.890  39.270  23.560  1.00  0.00           O  
ATOM    684  CB  VAL A  44      66.570  41.770  25.210  1.00  0.00           C  
ATOM    685  CG1 VAL A  44      66.650  43.230  25.710  1.00  0.00           C  
ATOM    686  CG2 VAL A  44      65.820  41.670  23.980  1.00  0.00           C  
ATOM    687  H   VAL A  44      68.870  41.830  23.490  1.00  0.00           H  
ATOM    688  HA  VAL A  44      68.220  41.050  26.310  1.00  0.00           H  
ATOM    689  HB  VAL A  44      65.990  41.390  26.050  1.00  0.00           H  
ATOM    690 HG11 VAL A  44      66.950  43.180  26.750  1.00  0.00           H  
ATOM    691 HG12 VAL A  44      67.480  43.690  25.190  1.00  0.00           H  
ATOM    692 HG13 VAL A  44      65.740  43.840  25.760  1.00  0.00           H  
ATOM    693 HG21 VAL A  44      64.940  42.310  23.950  1.00  0.00           H  
ATOM    694 HG22 VAL A  44      66.380  42.140  23.180  1.00  0.00           H  
ATOM    695 HG23 VAL A  44      65.450  40.660  23.760  1.00  0.00           H  
ATOM    696  N   VAL A  45      66.770  38.850  25.470  1.00  0.00           N  
ATOM    697  CA  VAL A  45      66.190  37.610  25.060  1.00  0.00           C  
ATOM    698  C   VAL A  45      64.700  37.520  25.290  1.00  0.00           C  
ATOM    699  O   VAL A  45      64.150  37.920  26.380  1.00  0.00           O  
ATOM    700  CB  VAL A  45      67.000  36.490  25.840  1.00  0.00           C  
ATOM    701  CG1 VAL A  45      66.180  35.160  25.530  1.00  0.00           C  
ATOM    702  CG2 VAL A  45      68.430  36.400  25.360  1.00  0.00           C  
ATOM    703  H   VAL A  45      66.570  39.230  26.380  1.00  0.00           H  
ATOM    704  HA  VAL A  45      66.300  37.310  24.010  1.00  0.00           H  
ATOM    705  HB  VAL A  45      66.840  36.570  26.910  1.00  0.00           H  
ATOM    706 HG11 VAL A  45      66.760  34.270  25.800  1.00  0.00           H  
ATOM    707 HG12 VAL A  45      65.320  35.060  26.190  1.00  0.00           H  
ATOM    708 HG13 VAL A  45      65.950  35.070  24.470  1.00  0.00           H  
ATOM    709 HG21 VAL A  45      68.510  35.780  24.460  1.00  0.00           H  
ATOM    710 HG22 VAL A  45      69.040  37.290  25.240  1.00  0.00           H  
ATOM    711 HG23 VAL A  45      68.960  35.740  26.060  1.00  0.00           H  
ATOM    712  N   ILE A  46      64.000  37.230  24.170  1.00  0.00           N  
ATOM    713  CA  ILE A  46      62.520  37.230  23.990  1.00  0.00           C  
ATOM    714  C   ILE A  46      62.100  35.910  23.310  1.00  0.00           C  
ATOM    715  O   ILE A  46      62.400  35.820  22.130  1.00  0.00           O  
ATOM    716  CB  ILE A  46      61.920  38.570  23.360  1.00  0.00           C  
ATOM    717  CG1 ILE A  46      62.560  39.710  24.200  1.00  0.00           C  
ATOM    718  CG2 ILE A  46      60.390  38.570  23.350  1.00  0.00           C  
ATOM    719  CD  ILE A  46      62.080  41.160  23.820  1.00  0.00           C  
ATOM    720  H   ILE A  46      64.630  36.960  23.420  1.00  0.00           H  
ATOM    721  HA  ILE A  46      62.000  37.290  24.950  1.00  0.00           H  
ATOM    722  HB  ILE A  46      62.120  38.740  22.300  1.00  0.00           H  
ATOM    723 HG11 ILE A  46      63.650  39.690  24.180  1.00  0.00           H  
ATOM    724 HG12 ILE A  46      62.270  39.540  25.230  1.00  0.00           H  
ATOM    725 HG21 ILE A  46      60.060  39.300  22.620  1.00  0.00           H  
ATOM    726 HG22 ILE A  46      59.920  37.660  22.980  1.00  0.00           H  
ATOM    727 HG23 ILE A  46      60.020  38.820  24.350  1.00  0.00           H  
ATOM    728  HD1 ILE A  46      60.990  41.140  23.820  1.00  0.00           H  
ATOM    729  HD2 ILE A  46      62.420  41.950  24.490  1.00  0.00           H  
ATOM    730  HD3 ILE A  46      62.510  41.480  22.880  1.00  0.00           H  
ATOM    731  N   ASP A  47      61.380  35.060  24.010  1.00  0.00           N  
ATOM    732  CA  ASP A  47      60.940  33.830  23.470  1.00  0.00           C  
ATOM    733  C   ASP A  47      62.110  32.880  23.120  1.00  0.00           C  
ATOM    734  O   ASP A  47      62.110  32.140  22.140  1.00  0.00           O  
ATOM    735  CB  ASP A  47      59.850  34.010  22.420  1.00  0.00           C  
ATOM    736  CG  ASP A  47      58.770  34.960  22.770  1.00  0.00           C  
ATOM    737  OD1 ASP A  47      58.530  35.320  23.970  1.00  0.00           O  
ATOM    738  OD2 ASP A  47      58.000  35.400  21.830  1.00  0.00           O1-
ATOM    739  H   ASP A  47      61.120  35.240  24.970  1.00  0.00           H  
ATOM    740  HA  ASP A  47      60.460  33.260  24.270  1.00  0.00           H  
ATOM    741  HB1 ASP A  47      59.400  33.030  22.260  1.00  0.00           H  
ATOM    742  HB2 ASP A  47      60.160  34.240  21.400  1.00  0.00           H  
ATOM    743  N   GLY A  48      63.100  32.920  23.980  1.00  0.00           N  
ATOM    744  CA  GLY A  48      64.320  32.100  23.840  1.00  0.00           C  
ATOM    745  C   GLY A  48      65.380  32.800  23.010  1.00  0.00           C  
ATOM    746  O   GLY A  48      66.530  32.860  23.370  1.00  0.00           O  
ATOM    747  H   GLY A  48      62.980  33.530  24.770  1.00  0.00           H  
ATOM    748  HA1 GLY A  48      64.100  31.210  23.250  1.00  0.00           H  
ATOM    749  HA2 GLY A  48      64.670  31.710  24.800  1.00  0.00           H  
ATOM    750  N   GLU A  49      64.970  33.210  21.830  1.00  0.00           N  
ATOM    751  CA  GLU A  49      65.750  33.990  20.920  1.00  0.00           C  
ATOM    752  C   GLU A  49      66.440  35.270  21.500  1.00  0.00           C  
ATOM    753  O   GLU A  49      65.830  36.000  22.240  1.00  0.00           O  
ATOM    754  CB  GLU A  49      64.790  34.320  19.690  1.00  0.00           C  
ATOM    755  CG  GLU A  49      65.470  34.600  18.310  1.00  0.00           C  
ATOM    756  CD  GLU A  49      66.440  33.510  17.960  1.00  0.00           C  
ATOM    757  OE1 GLU A  49      67.590  33.650  18.310  1.00  0.00           O  
ATOM    758  OE2 GLU A  49      66.030  32.570  17.240  1.00  0.00           O1-
ATOM    759  H   GLU A  49      63.990  33.100  21.630  1.00  0.00           H  
ATOM    760  HA  GLU A  49      66.610  33.420  20.580  1.00  0.00           H  
ATOM    761  HB1 GLU A  49      64.100  35.140  19.910  1.00  0.00           H  
ATOM    762  HB2 GLU A  49      64.130  33.450  19.630  1.00  0.00           H  
ATOM    763  HG1 GLU A  49      66.070  35.510  18.340  1.00  0.00           H  
ATOM    764  HG2 GLU A  49      64.750  34.750  17.500  1.00  0.00           H  
ATOM    765  N   THR A  50      67.670  35.630  21.140  1.00  0.00           N  
ATOM    766  CA  THR A  50      68.300  36.920  21.280  1.00  0.00           C  
ATOM    767  C   THR A  50      67.640  37.950  20.330  1.00  0.00           C  
ATOM    768  O   THR A  50      67.480  37.730  19.110  1.00  0.00           O  
ATOM    769  CB  THR A  50      69.810  36.840  21.060  1.00  0.00           C  
ATOM    770  CG2 THR A  50      70.690  37.980  21.610  1.00  0.00           C  
ATOM    771  OG1 THR A  50      70.220  35.760  21.850  1.00  0.00           O  
ATOM    772  H   THR A  50      68.140  34.960  20.550  1.00  0.00           H  
ATOM    773  HA  THR A  50      68.160  37.120  22.340  1.00  0.00           H  
ATOM    774  HB  THR A  50      70.080  36.630  20.030  1.00  0.00           H  
ATOM    775  HG1 THR A  50      70.440  35.080  21.210  1.00  0.00           H  
ATOM    776 HG21 THR A  50      71.460  38.210  20.870  1.00  0.00           H  
ATOM    777 HG22 THR A  50      70.000  38.800  21.830  1.00  0.00           H  
ATOM    778 HG23 THR A  50      71.170  37.700  22.550  1.00  0.00           H  
ATOM    779  N   CYS A  51      67.540  39.130  20.840  1.00  0.00           N  
ATOM    780  CA  CYS A  51      67.090  40.300  20.130  1.00  0.00           C  
ATOM    781  C   CYS A  51      67.970  41.450  20.550  1.00  0.00           C  
ATOM    782  O   CYS A  51      68.580  41.430  21.620  1.00  0.00           O  
ATOM    783  CB  CYS A  51      65.600  40.570  20.500  1.00  0.00           C  
ATOM    784  SG  CYS A  51      64.460  39.130  20.420  1.00  0.00           S  
ATOM    785  H   CYS A  51      67.780  39.290  21.810  1.00  0.00           H  
ATOM    786  HA  CYS A  51      67.250  40.210  19.050  1.00  0.00           H  
ATOM    787  HB1 CYS A  51      65.350  41.380  19.820  1.00  0.00           H  
ATOM    788  HB2 CYS A  51      65.490  40.880  21.540  1.00  0.00           H  
ATOM    789  HG  CYS A  51      65.160  38.330  21.230  1.00  0.00           H  
ATOM    790  N   LEU A  52      68.030  42.460  19.690  1.00  0.00           N  
ATOM    791  CA  LEU A  52      68.660  43.820  19.890  1.00  0.00           C  
ATOM    792  C   LEU A  52      67.520  44.890  19.850  1.00  0.00           C  
ATOM    793  O   LEU A  52      66.720  45.050  18.910  1.00  0.00           O  
ATOM    794  CB  LEU A  52      69.760  44.020  18.870  1.00  0.00           C  
ATOM    795  CG  LEU A  52      70.410  45.520  18.880  1.00  0.00           C  
ATOM    796  CD1 LEU A  52      71.100  45.660  20.210  1.00  0.00           C  
ATOM    797  CD2 LEU A  52      71.370  45.670  17.730  1.00  0.00           C  
ATOM    798  H   LEU A  52      67.490  42.400  18.840  1.00  0.00           H  
ATOM    799  HA  LEU A  52      69.050  43.810  20.910  1.00  0.00           H  
ATOM    800  HB1 LEU A  52      69.410  43.880  17.840  1.00  0.00           H  
ATOM    801  HB2 LEU A  52      70.530  43.290  19.080  1.00  0.00           H  
ATOM    802  HG  LEU A  52      69.650  46.280  18.720  1.00  0.00           H  
ATOM    803 HD11 LEU A  52      71.620  46.600  20.390  1.00  0.00           H  
ATOM    804 HD12 LEU A  52      70.280  45.740  20.920  1.00  0.00           H  
ATOM    805 HD13 LEU A  52      71.710  44.780  20.430  1.00  0.00           H  
ATOM    806 HD21 LEU A  52      70.910  45.860  16.770  1.00  0.00           H  
ATOM    807 HD22 LEU A  52      72.030  46.490  18.030  1.00  0.00           H  
ATOM    808 HD23 LEU A  52      72.020  44.810  17.560  1.00  0.00           H  
ATOM    809  N   LEU A  53      67.570  45.700  20.920  1.00  0.00           N  
ATOM    810  CA  LEU A  53      66.560  46.710  21.200  1.00  0.00           C  
ATOM    811  C   LEU A  53      67.150  48.130  21.120  1.00  0.00           C  
ATOM    812  O   LEU A  53      68.180  48.390  21.630  1.00  0.00           O  
ATOM    813  CB  LEU A  53      65.870  46.470  22.550  1.00  0.00           C  
ATOM    814  CG  LEU A  53      65.250  45.090  22.820  1.00  0.00           C  
ATOM    815  CD1 LEU A  53      64.260  45.180  24.040  1.00  0.00           C  
ATOM    816  CD2 LEU A  53      64.430  44.600  21.580  1.00  0.00           C  
ATOM    817  H   LEU A  53      68.320  45.590  21.590  1.00  0.00           H  
ATOM    818  HA  LEU A  53      65.740  46.560  20.500  1.00  0.00           H  
ATOM    819  HB1 LEU A  53      65.200  47.300  22.800  1.00  0.00           H  
ATOM    820  HB2 LEU A  53      66.670  46.570  23.280  1.00  0.00           H  
ATOM    821  HG  LEU A  53      65.990  44.310  23.000  1.00  0.00           H  
ATOM    822 HD11 LEU A  53      63.940  44.180  24.320  1.00  0.00           H  
ATOM    823 HD12 LEU A  53      64.770  45.730  24.840  1.00  0.00           H  
ATOM    824 HD13 LEU A  53      63.400  45.790  23.770  1.00  0.00           H  
ATOM    825 HD21 LEU A  53      63.890  45.480  21.240  1.00  0.00           H  
ATOM    826 HD22 LEU A  53      65.020  44.120  20.800  1.00  0.00           H  
ATOM    827 HD23 LEU A  53      63.710  43.870  21.940  1.00  0.00           H  
ATOM    828  N   ASP A  54      66.480  49.000  20.270  1.00  0.00           N  
ATOM    829  CA  ASP A  54      66.980  50.350  19.780  1.00  0.00           C  
ATOM    830  C   ASP A  54      65.880  51.330  19.930  1.00  0.00           C  
ATOM    831  O   ASP A  54      65.020  51.410  19.040  1.00  0.00           O  
ATOM    832  CB  ASP A  54      67.540  50.310  18.350  1.00  0.00           C  
ATOM    833  CG  ASP A  54      68.130  51.640  17.880  1.00  0.00           C  
ATOM    834  OD1 ASP A  54      68.840  51.580  16.880  1.00  0.00           O  
ATOM    835  OD2 ASP A  54      67.860  52.750  18.470  1.00  0.00           O1-
ATOM    836  H   ASP A  54      65.810  48.570  19.660  1.00  0.00           H  
ATOM    837  HA  ASP A  54      67.820  50.730  20.360  1.00  0.00           H  
ATOM    838  HB1 ASP A  54      66.720  49.970  17.710  1.00  0.00           H  
ATOM    839  HB2 ASP A  54      68.350  49.600  18.510  1.00  0.00           H  
ATOM    840  N   ILE A  55      65.790  51.940  21.080  1.00  0.00           N  
ATOM    841  CA  ILE A  55      64.490  52.580  21.560  1.00  0.00           C  
ATOM    842  C   ILE A  55      64.560  54.110  21.530  1.00  0.00           C  
ATOM    843  O   ILE A  55      65.400  54.660  22.260  1.00  0.00           O  
ATOM    844  CB  ILE A  55      64.220  52.200  23.030  1.00  0.00           C  
ATOM    845  CG1 ILE A  55      64.110  50.620  23.040  1.00  0.00           C  
ATOM    846  CG2 ILE A  55      62.880  52.740  23.500  1.00  0.00           C  
ATOM    847  CD  ILE A  55      63.860  50.010  24.360  1.00  0.00           C  
ATOM    848  H   ILE A  55      66.600  51.880  21.690  1.00  0.00           H  
ATOM    849  HA  ILE A  55      63.680  52.170  20.960  1.00  0.00           H  
ATOM    850  HB  ILE A  55      65.020  52.630  23.640  1.00  0.00           H  
ATOM    851 HG11 ILE A  55      65.010  50.160  22.650  1.00  0.00           H  
ATOM    852 HG12 ILE A  55      63.290  50.360  22.380  1.00  0.00           H  
ATOM    853 HG21 ILE A  55      62.890  53.830  23.500  1.00  0.00           H  
ATOM    854 HG22 ILE A  55      62.080  52.340  22.880  1.00  0.00           H  
ATOM    855 HG23 ILE A  55      62.830  52.510  24.560  1.00  0.00           H  
ATOM    856  HD1 ILE A  55      63.900  48.930  24.190  1.00  0.00           H  
ATOM    857  HD2 ILE A  55      64.560  50.400  25.100  1.00  0.00           H  
ATOM    858  HD3 ILE A  55      62.810  50.230  24.570  1.00  0.00           H  
ATOM    859  N   LEU A  56      63.680  54.820  20.820  1.00  0.00           N  
ATOM    860  CA  LEU A  56      63.650  56.320  20.800  1.00  0.00           C  
ATOM    861  C   LEU A  56      62.700  56.870  21.850  1.00  0.00           C  
ATOM    862  O   LEU A  56      61.490  56.710  21.830  1.00  0.00           O  
ATOM    863  CB  LEU A  56      63.420  56.780  19.340  1.00  0.00           C  
ATOM    864  CG  LEU A  56      63.010  58.250  19.120  1.00  0.00           C  
ATOM    865  CD1 LEU A  56      64.060  59.190  19.710  1.00  0.00           C  
ATOM    866  CD2 LEU A  56      62.920  58.450  17.630  1.00  0.00           C  
ATOM    867  H   LEU A  56      63.030  54.280  20.270  1.00  0.00           H  
ATOM    868  HA  LEU A  56      64.600  56.740  21.110  1.00  0.00           H  
ATOM    869  HB1 LEU A  56      62.570  56.210  18.940  1.00  0.00           H  
ATOM    870  HB2 LEU A  56      64.280  56.600  18.700  1.00  0.00           H  
ATOM    871  HG  LEU A  56      62.000  58.460  19.460  1.00  0.00           H  
ATOM    872 HD11 LEU A  56      64.100  59.330  20.790  1.00  0.00           H  
ATOM    873 HD12 LEU A  56      65.050  58.880  19.370  1.00  0.00           H  
ATOM    874 HD13 LEU A  56      63.810  60.160  19.270  1.00  0.00           H  
ATOM    875 HD21 LEU A  56      62.170  57.770  17.230  1.00  0.00           H  
ATOM    876 HD22 LEU A  56      62.650  59.490  17.480  1.00  0.00           H  
ATOM    877 HD23 LEU A  56      63.840  58.180  17.110  1.00  0.00           H  
ATOM    878  N   ASP A  57      63.230  57.750  22.610  1.00  0.00           N  
ATOM    879  CA  ASP A  57      62.650  58.560  23.730  1.00  0.00           C  
ATOM    880  C   ASP A  57      62.420  60.060  23.330  1.00  0.00           C  
ATOM    881  O   ASP A  57      63.270  60.730  22.880  1.00  0.00           O  
ATOM    882  CB  ASP A  57      63.420  58.520  25.050  1.00  0.00           C  
ATOM    883  CG  ASP A  57      62.780  59.420  26.070  1.00  0.00           C  
ATOM    884  OD1 ASP A  57      61.590  59.220  26.410  1.00  0.00           O  
ATOM    885  OD2 ASP A  57      63.430  60.330  26.600  1.00  0.00           O1-
ATOM    886  H   ASP A  57      64.230  57.850  22.480  1.00  0.00           H  
ATOM    887  HA  ASP A  57      61.660  58.150  23.960  1.00  0.00           H  
ATOM    888  HB1 ASP A  57      64.460  58.830  24.950  1.00  0.00           H  
ATOM    889  HB2 ASP A  57      63.330  57.520  25.470  1.00  0.00           H  
ATOM    890  N   THR A  58      61.140  60.420  23.290  1.00  0.00           N  
ATOM    891  CA  THR A  58      60.630  61.670  22.780  1.00  0.00           C  
ATOM    892  C   THR A  58      60.030  62.660  23.860  1.00  0.00           C  
ATOM    893  O   THR A  58      59.540  62.210  24.880  1.00  0.00           O  
ATOM    894  CB  THR A  58      59.610  61.410  21.670  1.00  0.00           C  
ATOM    895  CG2 THR A  58      59.850  60.410  20.570  1.00  0.00           C  
ATOM    896  OG1 THR A  58      58.430  60.950  22.300  1.00  0.00           O  
ATOM    897  H   THR A  58      60.440  59.850  23.750  1.00  0.00           H  
ATOM    898  HA  THR A  58      61.480  62.180  22.320  1.00  0.00           H  
ATOM    899  HB  THR A  58      59.400  62.420  21.290  1.00  0.00           H  
ATOM    900  HG1 THR A  58      58.590  60.010  22.450  1.00  0.00           H  
ATOM    901 HG21 THR A  58      59.050  60.440  19.820  1.00  0.00           H  
ATOM    902 HG22 THR A  58      60.840  60.620  20.170  1.00  0.00           H  
ATOM    903 HG23 THR A  58      59.860  59.410  21.010  1.00  0.00           H  
ATOM    904  N   ALA A  59      60.010  63.960  23.480  1.00  0.00           N  
ATOM    905  CA  ALA A  59      59.450  64.930  24.330  1.00  0.00           C  
ATOM    906  C   ALA A  59      58.000  65.180  23.890  1.00  0.00           C  
ATOM    907  O   ALA A  59      57.600  64.970  22.690  1.00  0.00           O  
ATOM    908  CB  ALA A  59      60.420  66.180  24.310  1.00  0.00           C  
ATOM    909  H   ALA A  59      60.200  64.210  22.520  1.00  0.00           H  
ATOM    910  HA  ALA A  59      59.470  64.530  25.350  1.00  0.00           H  
ATOM    911  HB1 ALA A  59      61.330  65.980  24.870  1.00  0.00           H  
ATOM    912  HB2 ALA A  59      60.670  66.480  23.290  1.00  0.00           H  
ATOM    913  HB3 ALA A  59      59.940  67.000  24.850  1.00  0.00           H  
ATOM    914  N   GLY A  60      57.170  65.530  24.860  1.00  0.00           N  
ATOM    915  CA  GLY A  60      55.710  65.530  24.610  1.00  0.00           C  
ATOM    916  C   GLY A  60      55.080  66.860  24.330  1.00  0.00           C  
ATOM    917  O   GLY A  60      54.140  67.230  24.980  1.00  0.00           O  
ATOM    918  H   GLY A  60      57.480  65.740  25.800  1.00  0.00           H  
ATOM    919  HA1 GLY A  60      55.260  65.330  25.580  1.00  0.00           H  
ATOM    920  HA2 GLY A  60      55.360  64.840  23.840  1.00  0.00           H  
ATOM    921  N   GLN A  61      55.620  67.640  23.390  1.00  0.00           N  
ATOM    922  CA  GLN A  61      55.240  69.070  23.290  1.00  0.00           C  
ATOM    923  C   GLN A  61      54.100  69.310  22.330  1.00  0.00           C  
ATOM    924  O   GLN A  61      54.020  68.870  21.180  1.00  0.00           O  
ATOM    925  CB  GLN A  61      56.440  69.820  22.830  1.00  0.00           C  
ATOM    926  CG  GLN A  61      57.740  69.490  23.530  1.00  0.00           C  
ATOM    927  CD  GLN A  61      58.910  70.260  22.770  1.00  0.00           C  
ATOM    928  NE2 GLN A  61      59.150  71.550  22.990  1.00  0.00           N  
ATOM    929  OE1 GLN A  61      59.750  69.680  22.150  1.00  0.00           O  
ATOM    930  H   GLN A  61      56.250  67.250  22.700  1.00  0.00           H  
ATOM    931  HA  GLN A  61      55.010  69.400  24.310  1.00  0.00           H  
ATOM    932  HB1 GLN A  61      56.160  70.860  23.020  1.00  0.00           H  
ATOM    933  HB2 GLN A  61      56.510  69.800  21.740  1.00  0.00           H  
ATOM    934  HG1 GLN A  61      58.050  68.450  23.550  1.00  0.00           H  
ATOM    935  HG2 GLN A  61      57.670  69.860  24.560  1.00  0.00           H  
ATOM    936 HE21 GLN A  61      58.450  71.950  23.600  1.00  0.00           H  
ATOM    937 HE22 GLN A  61      59.970  72.020  22.640  1.00  0.00           H  
ATOM    938  N   GLU A  62      53.090  70.130  22.710  1.00  0.00           N  
ATOM    939  CA  GLU A  62      51.840  70.520  21.950  1.00  0.00           C  
ATOM    940  C   GLU A  62      52.160  71.240  20.670  1.00  0.00           C  
ATOM    941  O   GLU A  62      51.670  70.930  19.600  1.00  0.00           O  
ATOM    942  CB  GLU A  62      50.850  71.310  22.860  1.00  0.00           C  
ATOM    943  CG  GLU A  62      50.280  70.250  23.810  1.00  0.00           C  
ATOM    944  CD  GLU A  62      49.360  70.860  24.860  1.00  0.00           C  
ATOM    945  OE1 GLU A  62      49.670  70.920  26.060  1.00  0.00           O  
ATOM    946  OE2 GLU A  62      48.160  71.020  24.560  1.00  0.00           O1-
ATOM    947  H   GLU A  62      53.140  70.470  23.650  1.00  0.00           H  
ATOM    948  HA  GLU A  62      51.290  69.680  21.530  1.00  0.00           H  
ATOM    949  HB1 GLU A  62      50.040  71.640  22.210  1.00  0.00           H  
ATOM    950  HB2 GLU A  62      51.340  72.150  23.350  1.00  0.00           H  
ATOM    951  HG1 GLU A  62      50.990  69.540  24.230  1.00  0.00           H  
ATOM    952  HG2 GLU A  62      49.680  69.620  23.160  1.00  0.00           H  
ATOM    953  N   GLU A  63      53.150  72.090  20.660  1.00  0.00           N  
ATOM    954  CA  GLU A  63      53.610  72.860  19.510  1.00  0.00           C  
ATOM    955  C   GLU A  63      54.380  72.010  18.420  1.00  0.00           C  
ATOM    956  O   GLU A  63      54.750  72.570  17.340  1.00  0.00           O  
ATOM    957  CB  GLU A  63      54.500  73.970  20.030  1.00  0.00           C  
ATOM    958  CG  GLU A  63      55.710  73.470  20.890  1.00  0.00           C  
ATOM    959  CD  GLU A  63      56.280  74.650  21.600  1.00  0.00           C  
ATOM    960  OE1 GLU A  63      57.040  75.500  21.000  1.00  0.00           O  
ATOM    961  OE2 GLU A  63      56.120  74.770  22.820  1.00  0.00           O1-
ATOM    962  H   GLU A  63      53.710  72.230  21.490  1.00  0.00           H  
ATOM    963  HA  GLU A  63      52.730  73.280  19.020  1.00  0.00           H  
ATOM    964  HB1 GLU A  63      53.970  74.690  20.650  1.00  0.00           H  
ATOM    965  HB2 GLU A  63      54.910  74.470  19.160  1.00  0.00           H  
ATOM    966  HG1 GLU A  63      56.380  73.030  20.160  1.00  0.00           H  
ATOM    967  HG2 GLU A  63      55.450  72.740  21.650  1.00  0.00           H  
ATOM    968  N   TYR A  64      54.710  70.720  18.600  1.00  0.00           N  
ATOM    969  CA  TYR A  64      55.380  69.910  17.560  1.00  0.00           C  
ATOM    970  C   TYR A  64      54.580  68.620  17.330  1.00  0.00           C  
ATOM    971  O   TYR A  64      54.940  67.790  16.550  1.00  0.00           O  
ATOM    972  CB  TYR A  64      56.780  69.550  18.140  1.00  0.00           C  
ATOM    973  CG  TYR A  64      57.910  69.320  17.050  1.00  0.00           C  
ATOM    974  CD1 TYR A  64      58.350  68.050  16.760  1.00  0.00           C  
ATOM    975  CD2 TYR A  64      58.620  70.460  16.680  1.00  0.00           C  
ATOM    976  CE1 TYR A  64      59.540  67.940  16.090  1.00  0.00           C  
ATOM    977  CE2 TYR A  64      59.740  70.350  15.920  1.00  0.00           C  
ATOM    978  CZ  TYR A  64      60.180  69.060  15.580  1.00  0.00           C  
ATOM    979  OH  TYR A  64      61.290  68.880  14.780  1.00  0.00           O  
ATOM    980  H   TYR A  64      54.510  70.370  19.530  1.00  0.00           H  
ATOM    981  HA  TYR A  64      55.530  70.360  16.590  1.00  0.00           H  
ATOM    982  HB1 TYR A  64      56.710  68.690  18.800  1.00  0.00           H  
ATOM    983  HB2 TYR A  64      57.210  70.440  18.620  1.00  0.00           H  
ATOM    984  HD1 TYR A  64      57.810  67.170  17.090  1.00  0.00           H  
ATOM    985  HD2 TYR A  64      58.420  71.440  17.070  1.00  0.00           H  
ATOM    986  HE1 TYR A  64      59.970  66.990  15.790  1.00  0.00           H  
ATOM    987  HE2 TYR A  64      60.270  71.270  15.700  1.00  0.00           H  
ATOM    988  HH  TYR A  64      61.410  69.770  14.430  1.00  0.00           H  
ATOM    989  N   SER A  65      53.360  68.420  17.940  1.00  0.00           N  
ATOM    990  CA  SER A  65      52.430  67.320  17.580  1.00  0.00           C  
ATOM    991  C   SER A  65      51.870  67.440  16.130  1.00  0.00           C  
ATOM    992  O   SER A  65      51.270  66.490  15.590  1.00  0.00           O  
ATOM    993  CB  SER A  65      51.270  67.280  18.550  1.00  0.00           C  
ATOM    994  OG  SER A  65      51.890  67.020  19.850  1.00  0.00           O  
ATOM    995  H   SER A  65      53.090  69.160  18.570  1.00  0.00           H  
ATOM    996  HA  SER A  65      52.960  66.380  17.460  1.00  0.00           H  
ATOM    997  HB1 SER A  65      50.640  66.430  18.270  1.00  0.00           H  
ATOM    998  HB2 SER A  65      50.710  68.210  18.620  1.00  0.00           H  
ATOM    999  HG  SER A  65      51.190  67.070  20.500  1.00  0.00           H  
ATOM   1000  N   ALA A  66      52.180  68.500  15.420  1.00  0.00           N  
ATOM   1001  CA  ALA A  66      52.010  68.590  13.950  1.00  0.00           C  
ATOM   1002  C   ALA A  66      53.280  68.050  13.290  1.00  0.00           C  
ATOM   1003  O   ALA A  66      53.030  67.470  12.200  1.00  0.00           O  
ATOM   1004  CB  ALA A  66      51.600  70.010  13.570  1.00  0.00           C  
ATOM   1005  H   ALA A  66      52.410  69.350  15.920  1.00  0.00           H  
ATOM   1006  HA  ALA A  66      51.230  67.860  13.710  1.00  0.00           H  
ATOM   1007  HB1 ALA A  66      50.590  70.220  13.890  1.00  0.00           H  
ATOM   1008  HB2 ALA A  66      52.190  70.880  13.860  1.00  0.00           H  
ATOM   1009  HB3 ALA A  66      51.720  69.950  12.490  1.00  0.00           H  
ATOM   1010  N   MET A  67      54.490  68.080  13.860  1.00  0.00           N  
ATOM   1011  CA  MET A  67      55.760  67.640  13.270  1.00  0.00           C  
ATOM   1012  C   MET A  67      56.370  66.360  13.740  1.00  0.00           C  
ATOM   1013  O   MET A  67      57.250  65.850  13.080  1.00  0.00           O  
ATOM   1014  CB  MET A  67      56.810  68.790  13.310  1.00  0.00           C  
ATOM   1015  CG  MET A  67      56.320  70.080  12.670  1.00  0.00           C  
ATOM   1016  SD  MET A  67      55.610  71.140  13.960  1.00  0.00           S  
ATOM   1017  CE  MET A  67      55.190  72.630  12.990  1.00  0.00           C  
ATOM   1018  H   MET A  67      54.460  68.460  14.800  1.00  0.00           H  
ATOM   1019  HA  MET A  67      55.710  67.460  12.200  1.00  0.00           H  
ATOM   1020  HB1 MET A  67      57.760  68.510  12.870  1.00  0.00           H  
ATOM   1021  HB2 MET A  67      57.110  69.010  14.340  1.00  0.00           H  
ATOM   1022  HG1 MET A  67      55.590  69.670  11.980  1.00  0.00           H  
ATOM   1023  HG2 MET A  67      57.090  70.540  12.040  1.00  0.00           H  
ATOM   1024  HE1 MET A  67      56.110  73.140  12.700  1.00  0.00           H  
ATOM   1025  HE2 MET A  67      54.600  72.440  12.100  1.00  0.00           H  
ATOM   1026  HE3 MET A  67      54.540  73.340  13.500  1.00  0.00           H  
ATOM   1027  N   ARG A  68      56.030  65.810  14.920  1.00  0.00           N  
ATOM   1028  CA  ARG A  68      56.660  64.550  15.380  1.00  0.00           C  
ATOM   1029  C   ARG A  68      56.600  63.510  14.350  1.00  0.00           C  
ATOM   1030  O   ARG A  68      57.600  62.810  14.220  1.00  0.00           O  
ATOM   1031  CB  ARG A  68      56.080  64.120  16.730  1.00  0.00           C  
ATOM   1032  CG  ARG A  68      57.190  63.490  17.570  1.00  0.00           C  
ATOM   1033  CD  ARG A  68      56.710  63.270  19.010  1.00  0.00           C  
ATOM   1034  NE  ARG A  68      56.530  64.610  19.590  1.00  0.00           N  
ATOM   1035  CZ  ARG A  68      55.360  65.240  19.760  1.00  0.00           C  
ATOM   1036  NH1 ARG A  68      54.150  64.880  19.470  1.00  0.00           N1+
ATOM   1037  NH2 ARG A  68      55.560  66.490  20.200  1.00  0.00           N  
ATOM   1038  H   ARG A  68      55.320  66.250  15.490  1.00  0.00           H  
ATOM   1039  HA  ARG A  68      57.710  64.760  15.590  1.00  0.00           H  
ATOM   1040  HB1 ARG A  68      55.340  63.330  16.640  1.00  0.00           H  
ATOM   1041  HB2 ARG A  68      55.750  65.060  17.180  1.00  0.00           H  
ATOM   1042  HG1 ARG A  68      58.050  64.150  17.600  1.00  0.00           H  
ATOM   1043  HG2 ARG A  68      57.620  62.560  17.210  1.00  0.00           H  
ATOM   1044  HD1 ARG A  68      57.440  62.680  19.580  1.00  0.00           H  
ATOM   1045  HD2 ARG A  68      55.750  62.770  18.970  1.00  0.00           H  
ATOM   1046  HE  ARG A  68      57.390  65.100  19.800  1.00  0.00           H  
ATOM   1047 HH11 ARG A  68      53.930  64.020  18.980  1.00  0.00           H  
ATOM   1048 HH12 ARG A  68      53.330  65.430  19.690  1.00  0.00           H  
ATOM   1049 HH21 ARG A  68      56.500  66.830  20.320  1.00  0.00           H  
ATOM   1050 HH22 ARG A  68      54.790  67.020  20.570  1.00  0.00           H  
ATOM   1051  N   ASP A  69      55.480  63.360  13.640  1.00  0.00           N  
ATOM   1052  CA  ASP A  69      55.210  62.380  12.630  1.00  0.00           C  
ATOM   1053  C   ASP A  69      56.020  62.560  11.330  1.00  0.00           C  
ATOM   1054  O   ASP A  69      56.010  61.670  10.490  1.00  0.00           O  
ATOM   1055  CB  ASP A  69      53.700  62.320  12.340  1.00  0.00           C  
ATOM   1056  CG  ASP A  69      53.000  63.650  12.030  1.00  0.00           C  
ATOM   1057  OD1 ASP A  69      52.400  63.850  11.010  1.00  0.00           O  
ATOM   1058  OD2 ASP A  69      52.940  64.510  12.940  1.00  0.00           O1-
ATOM   1059  H   ASP A  69      54.690  63.970  13.810  1.00  0.00           H  
ATOM   1060  HA  ASP A  69      55.420  61.410  13.080  1.00  0.00           H  
ATOM   1061  HB1 ASP A  69      53.210  61.920  13.230  1.00  0.00           H  
ATOM   1062  HB2 ASP A  69      53.570  61.670  11.480  1.00  0.00           H  
ATOM   1063  N   GLN A  70      56.670  63.710  11.290  1.00  0.00           N  
ATOM   1064  CA  GLN A  70      57.640  64.070  10.280  1.00  0.00           C  
ATOM   1065  C   GLN A  70      59.050  63.690  10.750  1.00  0.00           C  
ATOM   1066  O   GLN A  70      59.970  63.430   9.900  1.00  0.00           O  
ATOM   1067  CB  GLN A  70      57.530  65.540   9.870  1.00  0.00           C  
ATOM   1068  CG  GLN A  70      58.610  66.050   8.930  1.00  0.00           C  
ATOM   1069  CD  GLN A  70      58.410  67.610   8.700  1.00  0.00           C  
ATOM   1070  NE2 GLN A  70      59.440  68.250   8.300  1.00  0.00           N  
ATOM   1071  OE1 GLN A  70      57.350  68.190   8.930  1.00  0.00           O  
ATOM   1072  H   GLN A  70      56.720  64.310  12.100  1.00  0.00           H  
ATOM   1073  HA  GLN A  70      57.550  63.420   9.400  1.00  0.00           H  
ATOM   1074  HB1 GLN A  70      57.540  66.140  10.780  1.00  0.00           H  
ATOM   1075  HB2 GLN A  70      56.530  65.670   9.470  1.00  0.00           H  
ATOM   1076  HG1 GLN A  70      58.530  65.540   7.970  1.00  0.00           H  
ATOM   1077  HG2 GLN A  70      59.590  65.920   9.380  1.00  0.00           H  
ATOM   1078 HE21 GLN A  70      60.280  67.770   8.000  1.00  0.00           H  
ATOM   1079 HE22 GLN A  70      59.310  69.250   8.230  1.00  0.00           H  
ATOM   1080  N   TYR A  71      59.310  63.610  12.030  1.00  0.00           N  
ATOM   1081  CA  TYR A  71      60.640  63.440  12.660  1.00  0.00           C  
ATOM   1082  C   TYR A  71      60.810  62.130  13.400  1.00  0.00           C  
ATOM   1083  O   TYR A  71      61.930  61.800  13.730  1.00  0.00           O  
ATOM   1084  CB  TYR A  71      60.830  64.580  13.710  1.00  0.00           C  
ATOM   1085  CG  TYR A  71      61.310  65.910  13.150  1.00  0.00           C  
ATOM   1086  CD1 TYR A  71      62.600  66.410  13.310  1.00  0.00           C  
ATOM   1087  CD2 TYR A  71      60.450  66.650  12.330  1.00  0.00           C  
ATOM   1088  CE1 TYR A  71      62.990  67.580  12.610  1.00  0.00           C  
ATOM   1089  CE2 TYR A  71      60.850  67.810  11.630  1.00  0.00           C  
ATOM   1090  CZ  TYR A  71      62.130  68.270  11.770  1.00  0.00           C  
ATOM   1091  OH  TYR A  71      62.650  69.330  11.030  1.00  0.00           O  
ATOM   1092  H   TYR A  71      58.550  63.810  12.680  1.00  0.00           H  
ATOM   1093  HA  TYR A  71      61.420  63.450  11.900  1.00  0.00           H  
ATOM   1094  HB1 TYR A  71      61.520  64.350  14.530  1.00  0.00           H  
ATOM   1095  HB2 TYR A  71      59.820  64.700  14.100  1.00  0.00           H  
ATOM   1096  HD1 TYR A  71      63.300  65.810  13.880  1.00  0.00           H  
ATOM   1097  HD2 TYR A  71      59.410  66.390  12.420  1.00  0.00           H  
ATOM   1098  HE1 TYR A  71      64.020  67.890  12.610  1.00  0.00           H  
ATOM   1099  HE2 TYR A  71      60.070  68.300  11.070  1.00  0.00           H  
ATOM   1100  HH  TYR A  71      61.970  69.770  10.520  1.00  0.00           H  
ATOM   1101  N   MET A  72      59.820  61.250  13.620  1.00  0.00           N  
ATOM   1102  CA  MET A  72      59.950  59.870  14.190  1.00  0.00           C  
ATOM   1103  C   MET A  72      59.800  58.670  13.130  1.00  0.00           C  
ATOM   1104  O   MET A  72      59.330  57.600  13.480  1.00  0.00           O  
ATOM   1105  CB  MET A  72      59.140  59.690  15.510  1.00  0.00           C  
ATOM   1106  CG  MET A  72      57.650  59.740  15.300  1.00  0.00           C  
ATOM   1107  SD  MET A  72      56.540  60.170  16.690  1.00  0.00           S  
ATOM   1108  CE  MET A  72      54.900  60.180  16.040  1.00  0.00           C  
ATOM   1109  H   MET A  72      58.890  61.520  13.330  1.00  0.00           H  
ATOM   1110  HA  MET A  72      61.010  59.780  14.410  1.00  0.00           H  
ATOM   1111  HB1 MET A  72      59.440  60.570  16.080  1.00  0.00           H  
ATOM   1112  HB2 MET A  72      59.400  58.900  16.210  1.00  0.00           H  
ATOM   1113  HG1 MET A  72      57.330  58.750  14.970  1.00  0.00           H  
ATOM   1114  HG2 MET A  72      57.430  60.480  14.520  1.00  0.00           H  
ATOM   1115  HE1 MET A  72      54.160  60.000  16.820  1.00  0.00           H  
ATOM   1116  HE2 MET A  72      54.770  61.090  15.450  1.00  0.00           H  
ATOM   1117  HE3 MET A  72      54.890  59.250  15.480  1.00  0.00           H  
ATOM   1118  N   ARG A  73      60.090  58.960  11.870  1.00  0.00           N  
ATOM   1119  CA  ARG A  73      59.860  58.010  10.720  1.00  0.00           C  
ATOM   1120  C   ARG A  73      60.630  56.660  10.700  1.00  0.00           C  
ATOM   1121  O   ARG A  73      60.170  55.680  10.120  1.00  0.00           O  
ATOM   1122  CB  ARG A  73      59.850  58.770   9.370  1.00  0.00           C  
ATOM   1123  CG  ARG A  73      58.730  59.820   9.350  1.00  0.00           C  
ATOM   1124  CD  ARG A  73      58.510  60.310   7.930  1.00  0.00           C  
ATOM   1125  NE  ARG A  73      58.250  59.180   6.880  1.00  0.00           N  
ATOM   1126  CZ  ARG A  73      57.160  58.890   6.190  1.00  0.00           C  
ATOM   1127  NH1 ARG A  73      55.950  59.350   6.390  1.00  0.00           N1+
ATOM   1128  NH2 ARG A  73      57.250  58.150   5.200  1.00  0.00           N  
ATOM   1129  H   ARG A  73      60.590  59.810  11.700  1.00  0.00           H  
ATOM   1130  HA  ARG A  73      58.870  57.620  10.940  1.00  0.00           H  
ATOM   1131  HB1 ARG A  73      59.730  57.990   8.620  1.00  0.00           H  
ATOM   1132  HB2 ARG A  73      60.810  59.160   9.050  1.00  0.00           H  
ATOM   1133  HG1 ARG A  73      59.070  60.680   9.940  1.00  0.00           H  
ATOM   1134  HG2 ARG A  73      57.870  59.370   9.840  1.00  0.00           H  
ATOM   1135  HD1 ARG A  73      59.320  60.970   7.620  1.00  0.00           H  
ATOM   1136  HD2 ARG A  73      57.590  60.890   8.000  1.00  0.00           H  
ATOM   1137  HE  ARG A  73      59.040  58.660   6.550  1.00  0.00           H  
ATOM   1138 HH11 ARG A  73      55.770  60.120   7.020  1.00  0.00           H  
ATOM   1139 HH12 ARG A  73      55.200  59.090   5.760  1.00  0.00           H  
ATOM   1140 HH21 ARG A  73      58.150  57.820   4.860  1.00  0.00           H  
ATOM   1141 HH22 ARG A  73      56.530  58.180   4.500  1.00  0.00           H  
ATOM   1142  N   THR A  74      61.790  56.690  11.340  1.00  0.00           N  
ATOM   1143  CA  THR A  74      62.590  55.470  11.480  1.00  0.00           C  
ATOM   1144  C   THR A  74      62.100  54.350  12.380  1.00  0.00           C  
ATOM   1145  O   THR A  74      62.660  53.240  12.180  1.00  0.00           O  
ATOM   1146  CB  THR A  74      63.980  55.860  12.130  1.00  0.00           C  
ATOM   1147  CG2 THR A  74      64.840  56.730  11.260  1.00  0.00           C  
ATOM   1148  OG1 THR A  74      63.750  56.750  13.210  1.00  0.00           O  
ATOM   1149  H   THR A  74      62.020  57.430  11.990  1.00  0.00           H  
ATOM   1150  HA  THR A  74      62.740  55.060  10.480  1.00  0.00           H  
ATOM   1151  HB  THR A  74      64.430  54.960  12.540  1.00  0.00           H  
ATOM   1152  HG1 THR A  74      64.120  56.250  13.950  1.00  0.00           H  
ATOM   1153 HG21 THR A  74      64.340  57.680  11.020  1.00  0.00           H  
ATOM   1154 HG22 THR A  74      65.790  57.030  11.690  1.00  0.00           H  
ATOM   1155 HG23 THR A  74      64.900  56.260  10.270  1.00  0.00           H  
ATOM   1156  N   GLY A  75      61.290  54.530  13.380  1.00  0.00           N  
ATOM   1157  CA  GLY A  75      60.670  53.390  14.040  1.00  0.00           C  
ATOM   1158  C   GLY A  75      60.050  52.310  13.130  1.00  0.00           C  
ATOM   1159  O   GLY A  75      59.570  52.620  12.060  1.00  0.00           O  
ATOM   1160  H   GLY A  75      61.020  55.460  13.680  1.00  0.00           H  
ATOM   1161  HA1 GLY A  75      59.880  53.840  14.640  1.00  0.00           H  
ATOM   1162  HA2 GLY A  75      61.310  52.870  14.750  1.00  0.00           H  
ATOM   1163  N   GLU A  76      59.920  51.070  13.650  1.00  0.00           N  
ATOM   1164  CA  GLU A  76      59.120  50.020  13.030  1.00  0.00           C  
ATOM   1165  C   GLU A  76      58.010  49.690  13.940  1.00  0.00           C  
ATOM   1166  O   GLU A  76      56.900  49.320  13.460  1.00  0.00           O  
ATOM   1167  CB  GLU A  76      60.020  48.930  12.670  1.00  0.00           C  
ATOM   1168  CG  GLU A  76      59.430  47.730  11.990  1.00  0.00           C  
ATOM   1169  CD  GLU A  76      60.520  46.820  11.630  1.00  0.00           C  
ATOM   1170  OE1 GLU A  76      60.960  47.000  10.470  1.00  0.00           O  
ATOM   1171  OE2 GLU A  76      61.160  46.260  12.480  1.00  0.00           O1-
ATOM   1172  H   GLU A  76      60.380  50.870  14.530  1.00  0.00           H  
ATOM   1173  HA  GLU A  76      58.500  50.300  12.180  1.00  0.00           H  
ATOM   1174  HB1 GLU A  76      60.500  48.510  13.550  1.00  0.00           H  
ATOM   1175  HB2 GLU A  76      60.800  49.330  12.020  1.00  0.00           H  
ATOM   1176  HG1 GLU A  76      58.720  48.010  11.220  1.00  0.00           H  
ATOM   1177  HG2 GLU A  76      58.870  47.120  12.710  1.00  0.00           H  
ATOM   1178  N   GLY A  77      58.100  49.790  15.300  1.00  0.00           N  
ATOM   1179  CA  GLY A  77      56.880  49.790  16.160  1.00  0.00           C  
ATOM   1180  C   GLY A  77      56.800  51.000  17.210  1.00  0.00           C  
ATOM   1181  O   GLY A  77      57.810  51.590  17.600  1.00  0.00           O  
ATOM   1182  H   GLY A  77      58.940  50.110  15.770  1.00  0.00           H  
ATOM   1183  HA1 GLY A  77      56.850  48.880  16.760  1.00  0.00           H  
ATOM   1184  HA2 GLY A  77      55.940  49.690  15.620  1.00  0.00           H  
ATOM   1185  N   PHE A  78      55.580  51.300  17.700  1.00  0.00           N  
ATOM   1186  CA  PHE A  78      55.310  52.470  18.640  1.00  0.00           C  
ATOM   1187  C   PHE A  78      54.670  52.090  20.000  1.00  0.00           C  
ATOM   1188  O   PHE A  78      53.620  51.490  20.110  1.00  0.00           O  
ATOM   1189  CB  PHE A  78      54.490  53.440  17.800  1.00  0.00           C  
ATOM   1190  CG  PHE A  78      55.380  54.240  16.880  1.00  0.00           C  
ATOM   1191  CD1 PHE A  78      55.850  53.730  15.650  1.00  0.00           C  
ATOM   1192  CD2 PHE A  78      55.720  55.540  17.330  1.00  0.00           C  
ATOM   1193  CE1 PHE A  78      56.620  54.640  14.830  1.00  0.00           C  
ATOM   1194  CE2 PHE A  78      56.480  56.380  16.500  1.00  0.00           C  
ATOM   1195  CZ  PHE A  78      56.850  55.950  15.230  1.00  0.00           C  
ATOM   1196  H   PHE A  78      54.850  50.630  17.490  1.00  0.00           H  
ATOM   1197  HA  PHE A  78      56.260  52.960  18.860  1.00  0.00           H  
ATOM   1198  HB1 PHE A  78      54.080  54.110  18.560  1.00  0.00           H  
ATOM   1199  HB2 PHE A  78      53.680  52.970  17.240  1.00  0.00           H  
ATOM   1200  HD1 PHE A  78      55.630  52.720  15.340  1.00  0.00           H  
ATOM   1201  HD2 PHE A  78      55.390  55.910  18.280  1.00  0.00           H  
ATOM   1202  HE1 PHE A  78      57.100  54.320  13.920  1.00  0.00           H  
ATOM   1203  HE2 PHE A  78      56.640  57.400  16.820  1.00  0.00           H  
ATOM   1204  HZ  PHE A  78      57.200  56.670  14.510  1.00  0.00           H  
ATOM   1205  N   LEU A  79      55.350  52.470  21.100  1.00  0.00           N  
ATOM   1206  CA  LEU A  79      54.790  52.430  22.460  1.00  0.00           C  
ATOM   1207  C   LEU A  79      54.170  53.790  22.920  1.00  0.00           C  
ATOM   1208  O   LEU A  79      54.820  54.810  22.950  1.00  0.00           O  
ATOM   1209  CB  LEU A  79      55.920  52.100  23.460  1.00  0.00           C  
ATOM   1210  CG  LEU A  79      55.480  51.990  24.970  1.00  0.00           C  
ATOM   1211  CD1 LEU A  79      54.200  51.060  25.150  1.00  0.00           C  
ATOM   1212  CD2 LEU A  79      56.610  51.410  25.830  1.00  0.00           C  
ATOM   1213  H   LEU A  79      56.090  53.100  20.860  1.00  0.00           H  
ATOM   1214  HA  LEU A  79      54.050  51.650  22.610  1.00  0.00           H  
ATOM   1215  HB1 LEU A  79      56.780  52.770  23.340  1.00  0.00           H  
ATOM   1216  HB2 LEU A  79      56.510  51.210  23.200  1.00  0.00           H  
ATOM   1217  HG  LEU A  79      55.220  53.000  25.280  1.00  0.00           H  
ATOM   1218 HD11 LEU A  79      54.400  50.060  24.770  1.00  0.00           H  
ATOM   1219 HD12 LEU A  79      53.920  51.060  26.200  1.00  0.00           H  
ATOM   1220 HD13 LEU A  79      53.300  51.480  24.700  1.00  0.00           H  
ATOM   1221 HD21 LEU A  79      57.450  52.100  25.870  1.00  0.00           H  
ATOM   1222 HD22 LEU A  79      56.320  51.180  26.860  1.00  0.00           H  
ATOM   1223 HD23 LEU A  79      56.920  50.410  25.530  1.00  0.00           H  
ATOM   1224  N   CYS A  80      52.910  53.820  23.220  1.00  0.00           N  
ATOM   1225  CA  CYS A  80      52.130  55.030  23.400  1.00  0.00           C  
ATOM   1226  C   CYS A  80      51.440  55.220  24.720  1.00  0.00           C  
ATOM   1227  O   CYS A  80      50.620  54.350  25.040  1.00  0.00           O  
ATOM   1228  CB  CYS A  80      51.050  54.990  22.340  1.00  0.00           C  
ATOM   1229  SG  CYS A  80      50.370  56.680  22.130  1.00  0.00           S  
ATOM   1230  H   CYS A  80      52.400  52.950  23.290  1.00  0.00           H  
ATOM   1231  HA  CYS A  80      52.800  55.890  23.310  1.00  0.00           H  
ATOM   1232  HB1 CYS A  80      50.380  54.200  22.680  1.00  0.00           H  
ATOM   1233  HB2 CYS A  80      51.560  54.790  21.400  1.00  0.00           H  
ATOM   1234  HG  CYS A  80      49.690  56.470  21.000  1.00  0.00           H  
ATOM   1235  N   VAL A  81      51.860  56.280  25.490  1.00  0.00           N  
ATOM   1236  CA  VAL A  81      51.700  56.260  26.960  1.00  0.00           C  
ATOM   1237  C   VAL A  81      50.690  57.310  27.340  1.00  0.00           C  
ATOM   1238  O   VAL A  81      50.830  58.480  26.980  1.00  0.00           O  
ATOM   1239  CB  VAL A  81      53.040  56.470  27.670  1.00  0.00           C  
ATOM   1240  CG1 VAL A  81      52.840  56.270  29.190  1.00  0.00           C  
ATOM   1241  CG2 VAL A  81      54.080  55.470  27.170  1.00  0.00           C  
ATOM   1242  H   VAL A  81      52.350  57.060  25.080  1.00  0.00           H  
ATOM   1243  HA  VAL A  81      51.340  55.270  27.250  1.00  0.00           H  
ATOM   1244  HB  VAL A  81      53.400  57.480  27.470  1.00  0.00           H  
ATOM   1245 HG11 VAL A  81      52.300  57.060  29.710  1.00  0.00           H  
ATOM   1246 HG12 VAL A  81      52.200  55.400  29.260  1.00  0.00           H  
ATOM   1247 HG13 VAL A  81      53.770  56.030  29.720  1.00  0.00           H  
ATOM   1248 HG21 VAL A  81      54.980  55.430  27.780  1.00  0.00           H  
ATOM   1249 HG22 VAL A  81      53.770  54.430  27.150  1.00  0.00           H  
ATOM   1250 HG23 VAL A  81      54.340  55.710  26.140  1.00  0.00           H  
ATOM   1251  N   PHE A  82      49.750  57.020  28.280  1.00  0.00           N  
ATOM   1252  CA  PHE A  82      49.170  58.110  29.120  1.00  0.00           C  
ATOM   1253  C   PHE A  82      49.220  57.720  30.620  1.00  0.00           C  
ATOM   1254  O   PHE A  82      49.420  56.550  30.880  1.00  0.00           O  
ATOM   1255  CB  PHE A  82      47.690  58.230  28.740  1.00  0.00           C  
ATOM   1256  CG  PHE A  82      46.850  56.980  29.000  1.00  0.00           C  
ATOM   1257  CD1 PHE A  82      46.230  56.710  30.280  1.00  0.00           C  
ATOM   1258  CD2 PHE A  82      46.970  55.960  27.990  1.00  0.00           C  
ATOM   1259  CE1 PHE A  82      45.670  55.430  30.530  1.00  0.00           C  
ATOM   1260  CE2 PHE A  82      46.330  54.830  28.260  1.00  0.00           C  
ATOM   1261  CZ  PHE A  82      45.730  54.460  29.510  1.00  0.00           C  
ATOM   1262  H   PHE A  82      49.950  56.150  28.750  1.00  0.00           H  
ATOM   1263  HA  PHE A  82      49.480  59.150  28.980  1.00  0.00           H  
ATOM   1264  HB1 PHE A  82      47.680  58.510  27.690  1.00  0.00           H  
ATOM   1265  HB2 PHE A  82      47.200  59.070  29.230  1.00  0.00           H  
ATOM   1266  HD1 PHE A  82      46.250  57.440  31.070  1.00  0.00           H  
ATOM   1267  HD2 PHE A  82      47.440  56.050  27.020  1.00  0.00           H  
ATOM   1268  HE1 PHE A  82      45.280  55.230  31.520  1.00  0.00           H  
ATOM   1269  HE2 PHE A  82      46.250  54.070  27.500  1.00  0.00           H  
ATOM   1270  HZ  PHE A  82      45.350  53.480  29.710  1.00  0.00           H  
ATOM   1271  N   ALA A  83      49.120  58.680  31.570  1.00  0.00           N  
ATOM   1272  CA  ALA A  83      49.260  58.510  33.040  1.00  0.00           C  
ATOM   1273  C   ALA A  83      47.850  58.350  33.640  1.00  0.00           C  
ATOM   1274  O   ALA A  83      46.910  59.160  33.480  1.00  0.00           O  
ATOM   1275  CB  ALA A  83      50.110  59.670  33.480  1.00  0.00           C  
ATOM   1276  H   ALA A  83      48.840  59.570  31.170  1.00  0.00           H  
ATOM   1277  HA  ALA A  83      49.770  57.570  33.270  1.00  0.00           H  
ATOM   1278  HB1 ALA A  83      49.550  60.590  33.360  1.00  0.00           H  
ATOM   1279  HB2 ALA A  83      50.370  59.480  34.520  1.00  0.00           H  
ATOM   1280  HB3 ALA A  83      50.940  59.850  32.790  1.00  0.00           H  
ATOM   1281  N   ILE A  84      47.740  57.330  34.550  1.00  0.00           N  
ATOM   1282  CA  ILE A  84      46.390  56.860  35.110  1.00  0.00           C  
ATOM   1283  C   ILE A  84      45.650  57.940  35.980  1.00  0.00           C  
ATOM   1284  O   ILE A  84      44.480  57.820  36.360  1.00  0.00           O  
ATOM   1285  CB  ILE A  84      46.450  55.500  35.740  1.00  0.00           C  
ATOM   1286  CG1 ILE A  84      47.310  55.320  37.000  1.00  0.00           C  
ATOM   1287  CG2 ILE A  84      46.800  54.340  34.720  1.00  0.00           C  
ATOM   1288  CD  ILE A  84      47.200  56.290  38.170  1.00  0.00           C  
ATOM   1289  H   ILE A  84      48.500  56.680  34.650  1.00  0.00           H  
ATOM   1290  HA  ILE A  84      45.640  56.800  34.320  1.00  0.00           H  
ATOM   1291  HB  ILE A  84      45.420  55.240  35.990  1.00  0.00           H  
ATOM   1292 HG11 ILE A  84      48.310  55.460  36.610  1.00  0.00           H  
ATOM   1293 HG12 ILE A  84      47.200  54.300  37.360  1.00  0.00           H  
ATOM   1294 HG21 ILE A  84      46.960  53.420  35.280  1.00  0.00           H  
ATOM   1295 HG22 ILE A  84      46.130  54.230  33.870  1.00  0.00           H  
ATOM   1296 HG23 ILE A  84      47.740  54.570  34.220  1.00  0.00           H  
ATOM   1297  HD1 ILE A  84      48.010  56.010  38.840  1.00  0.00           H  
ATOM   1298  HD2 ILE A  84      47.400  57.310  37.840  1.00  0.00           H  
ATOM   1299  HD3 ILE A  84      46.290  56.230  38.770  1.00  0.00           H  
ATOM   1300  N   ASN A  85      46.440  58.930  36.400  1.00  0.00           N  
ATOM   1301  CA  ASN A  85      46.070  60.170  37.140  1.00  0.00           C  
ATOM   1302  C   ASN A  85      46.070  61.450  36.290  1.00  0.00           C  
ATOM   1303  O   ASN A  85      45.990  62.540  36.890  1.00  0.00           O  
ATOM   1304  CB  ASN A  85      47.020  60.200  38.370  1.00  0.00           C  
ATOM   1305  CG  ASN A  85      48.420  60.710  38.130  1.00  0.00           C  
ATOM   1306  ND2 ASN A  85      49.160  61.030  39.200  1.00  0.00           N  
ATOM   1307  OD1 ASN A  85      48.930  60.590  37.020  1.00  0.00           O  
ATOM   1308  H   ASN A  85      47.420  58.880  36.180  1.00  0.00           H  
ATOM   1309  HA  ASN A  85      45.040  60.030  37.470  1.00  0.00           H  
ATOM   1310  HB1 ASN A  85      47.010  59.230  38.870  1.00  0.00           H  
ATOM   1311  HB2 ASN A  85      46.620  60.940  39.060  1.00  0.00           H  
ATOM   1312 HD21 ASN A  85      48.730  61.260  40.080  1.00  0.00           H  
ATOM   1313 HD22 ASN A  85      50.160  61.170  39.130  1.00  0.00           H  
ATOM   1314  N   ASN A  86      46.110  61.400  34.980  1.00  0.00           N  
ATOM   1315  CA  ASN A  86      46.090  62.610  34.180  1.00  0.00           C  
ATOM   1316  C   ASN A  86      45.240  62.510  32.910  1.00  0.00           C  
ATOM   1317  O   ASN A  86      45.710  61.950  31.940  1.00  0.00           O  
ATOM   1318  CB  ASN A  86      47.490  62.860  33.770  1.00  0.00           C  
ATOM   1319  CG  ASN A  86      47.750  64.110  32.920  1.00  0.00           C  
ATOM   1320  ND2 ASN A  86      47.790  65.260  33.530  1.00  0.00           N  
ATOM   1321  OD1 ASN A  86      47.810  64.130  31.720  1.00  0.00           O  
ATOM   1322  H   ASN A  86      46.190  60.530  34.490  1.00  0.00           H  
ATOM   1323  HA  ASN A  86      45.800  63.540  34.670  1.00  0.00           H  
ATOM   1324  HB1 ASN A  86      48.010  62.040  33.270  1.00  0.00           H  
ATOM   1325  HB2 ASN A  86      48.100  63.050  34.650  1.00  0.00           H  
ATOM   1326 HD21 ASN A  86      47.490  65.340  34.490  1.00  0.00           H  
ATOM   1327 HD22 ASN A  86      47.950  66.140  33.050  1.00  0.00           H  
ATOM   1328  N   THR A  87      44.060  63.140  32.870  1.00  0.00           N  
ATOM   1329  CA  THR A  87      43.100  63.160  31.750  1.00  0.00           C  
ATOM   1330  C   THR A  87      43.510  63.790  30.450  1.00  0.00           C  
ATOM   1331  O   THR A  87      43.040  63.340  29.410  1.00  0.00           O  
ATOM   1332  CB  THR A  87      41.720  63.770  32.120  1.00  0.00           C  
ATOM   1333  CG2 THR A  87      40.960  63.020  33.140  1.00  0.00           C  
ATOM   1334  OG1 THR A  87      42.110  64.980  32.870  1.00  0.00           O  
ATOM   1335  H   THR A  87      43.720  63.660  33.670  1.00  0.00           H  
ATOM   1336  HA  THR A  87      42.950  62.220  31.220  1.00  0.00           H  
ATOM   1337  HB  THR A  87      41.070  63.960  31.270  1.00  0.00           H  
ATOM   1338  HG1 THR A  87      41.430  65.210  33.510  1.00  0.00           H  
ATOM   1339 HG21 THR A  87      41.650  62.660  33.890  1.00  0.00           H  
ATOM   1340 HG22 THR A  87      40.090  63.560  33.510  1.00  0.00           H  
ATOM   1341 HG23 THR A  87      40.520  62.130  32.680  1.00  0.00           H  
ATOM   1342  N   LYS A  88      44.530  64.610  30.440  1.00  0.00           N  
ATOM   1343  CA  LYS A  88      45.010  65.350  29.290  1.00  0.00           C  
ATOM   1344  C   LYS A  88      45.840  64.340  28.470  1.00  0.00           C  
ATOM   1345  O   LYS A  88      45.450  64.120  27.340  1.00  0.00           O  
ATOM   1346  CB  LYS A  88      45.670  66.590  29.790  1.00  0.00           C  
ATOM   1347  CG  LYS A  88      46.180  67.500  28.720  1.00  0.00           C  
ATOM   1348  CD  LYS A  88      45.330  68.010  27.540  1.00  0.00           C  
ATOM   1349  CE  LYS A  88      45.850  69.090  26.600  1.00  0.00           C  
ATOM   1350  NZ  LYS A  88      46.900  68.620  25.690  1.00  0.00           N1+
ATOM   1351  H   LYS A  88      44.800  65.010  31.330  1.00  0.00           H  
ATOM   1352  HA  LYS A  88      44.290  65.680  28.540  1.00  0.00           H  
ATOM   1353  HB1 LYS A  88      46.480  66.290  30.460  1.00  0.00           H  
ATOM   1354  HB2 LYS A  88      44.980  67.140  30.430  1.00  0.00           H  
ATOM   1355  HG1 LYS A  88      47.040  67.000  28.270  1.00  0.00           H  
ATOM   1356  HG2 LYS A  88      46.490  68.420  29.220  1.00  0.00           H  
ATOM   1357  HD1 LYS A  88      44.490  68.520  28.010  1.00  0.00           H  
ATOM   1358  HD2 LYS A  88      45.020  67.110  27.000  1.00  0.00           H  
ATOM   1359  HE1 LYS A  88      46.110  70.030  27.070  1.00  0.00           H  
ATOM   1360  HE2 LYS A  88      44.930  69.280  26.040  1.00  0.00           H  
ATOM   1361  HZ1 LYS A  88      47.290  69.400  25.180  1.00  0.00           H  
ATOM   1362  HZ2 LYS A  88      47.710  68.250  26.160  1.00  0.00           H  
ATOM   1363  HZ3 LYS A  88      46.660  67.840  25.100  1.00  0.00           H  
ATOM   1364  N   SER A  89      46.760  63.560  29.050  1.00  0.00           N  
ATOM   1365  CA  SER A  89      47.650  62.650  28.340  1.00  0.00           C  
ATOM   1366  C   SER A  89      46.830  61.450  27.770  1.00  0.00           C  
ATOM   1367  O   SER A  89      47.260  60.890  26.690  1.00  0.00           O  
ATOM   1368  CB  SER A  89      48.680  61.990  29.200  1.00  0.00           C  
ATOM   1369  OG  SER A  89      48.260  61.260  30.350  1.00  0.00           O  
ATOM   1370  H   SER A  89      46.910  63.810  30.020  1.00  0.00           H  
ATOM   1371  HA  SER A  89      48.150  63.180  27.530  1.00  0.00           H  
ATOM   1372  HB1 SER A  89      49.340  62.760  29.620  1.00  0.00           H  
ATOM   1373  HB2 SER A  89      49.310  61.460  28.480  1.00  0.00           H  
ATOM   1374  HG  SER A  89      48.010  61.950  30.980  1.00  0.00           H  
ATOM   1375  N   PHE A  90      45.690  61.130  28.370  1.00  0.00           N  
ATOM   1376  CA  PHE A  90      44.680  60.110  27.910  1.00  0.00           C  
ATOM   1377  C   PHE A  90      43.710  60.690  26.790  1.00  0.00           C  
ATOM   1378  O   PHE A  90      43.330  60.010  25.850  1.00  0.00           O  
ATOM   1379  CB  PHE A  90      43.880  59.590  29.130  1.00  0.00           C  
ATOM   1380  CG  PHE A  90      43.050  58.420  28.800  1.00  0.00           C  
ATOM   1381  CD1 PHE A  90      43.550  57.240  28.190  1.00  0.00           C  
ATOM   1382  CD2 PHE A  90      41.650  58.510  29.040  1.00  0.00           C  
ATOM   1383  CE1 PHE A  90      42.590  56.250  27.780  1.00  0.00           C  
ATOM   1384  CE2 PHE A  90      40.810  57.450  28.790  1.00  0.00           C  
ATOM   1385  CZ  PHE A  90      41.280  56.360  28.110  1.00  0.00           C  
ATOM   1386  H   PHE A  90      45.640  61.470  29.320  1.00  0.00           H  
ATOM   1387  HA  PHE A  90      45.160  59.260  27.420  1.00  0.00           H  
ATOM   1388  HB1 PHE A  90      43.210  60.390  29.450  1.00  0.00           H  
ATOM   1389  HB2 PHE A  90      44.500  59.190  29.930  1.00  0.00           H  
ATOM   1390  HD1 PHE A  90      44.600  57.040  28.070  1.00  0.00           H  
ATOM   1391  HD2 PHE A  90      41.180  59.340  29.550  1.00  0.00           H  
ATOM   1392  HE1 PHE A  90      42.930  55.300  27.390  1.00  0.00           H  
ATOM   1393  HE2 PHE A  90      39.810  57.490  29.200  1.00  0.00           H  
ATOM   1394  HZ  PHE A  90      40.640  55.490  28.040  1.00  0.00           H  
ATOM   1395  N   GLU A  91      43.460  62.010  26.680  1.00  0.00           N  
ATOM   1396  CA  GLU A  91      42.740  62.700  25.670  1.00  0.00           C  
ATOM   1397  C   GLU A  91      43.580  62.950  24.450  1.00  0.00           C  
ATOM   1398  O   GLU A  91      43.170  62.620  23.340  1.00  0.00           O  
ATOM   1399  CB  GLU A  91      42.150  63.980  26.300  1.00  0.00           C  
ATOM   1400  CG  GLU A  91      41.340  64.770  25.370  1.00  0.00           C  
ATOM   1401  CD  GLU A  91      40.550  66.000  25.900  1.00  0.00           C  
ATOM   1402  OE1 GLU A  91      40.900  67.210  25.550  1.00  0.00           O  
ATOM   1403  OE2 GLU A  91      39.810  65.750  26.870  1.00  0.00           O1-
ATOM   1404  H   GLU A  91      43.950  62.660  27.290  1.00  0.00           H  
ATOM   1405  HA  GLU A  91      41.870  62.110  25.380  1.00  0.00           H  
ATOM   1406  HB1 GLU A  91      42.900  64.630  26.740  1.00  0.00           H  
ATOM   1407  HB2 GLU A  91      41.640  63.700  27.220  1.00  0.00           H  
ATOM   1408  HG1 GLU A  91      40.640  64.110  24.850  1.00  0.00           H  
ATOM   1409  HG2 GLU A  91      41.950  65.070  24.530  1.00  0.00           H  
ATOM   1410  N   ASP A  92      44.850  63.320  24.640  1.00  0.00           N  
ATOM   1411  CA  ASP A  92      45.860  63.370  23.580  1.00  0.00           C  
ATOM   1412  C   ASP A  92      46.170  62.030  22.880  1.00  0.00           C  
ATOM   1413  O   ASP A  92      46.760  61.980  21.840  1.00  0.00           O  
ATOM   1414  CB  ASP A  92      47.230  64.160  23.990  1.00  0.00           C  
ATOM   1415  CG  ASP A  92      47.010  65.420  24.760  1.00  0.00           C  
ATOM   1416  OD1 ASP A  92      48.010  65.950  25.260  1.00  0.00           O  
ATOM   1417  OD2 ASP A  92      45.990  66.110  24.760  1.00  0.00           O1-
ATOM   1418  H   ASP A  92      45.020  63.760  25.540  1.00  0.00           H  
ATOM   1419  HA  ASP A  92      45.460  63.970  22.760  1.00  0.00           H  
ATOM   1420  HB1 ASP A  92      47.910  64.300  23.150  1.00  0.00           H  
ATOM   1421  HB2 ASP A  92      47.630  63.450  24.720  1.00  0.00           H  
ATOM   1422  N   ILE A  93      45.710  60.900  23.440  1.00  0.00           N  
ATOM   1423  CA  ILE A  93      45.680  59.530  22.790  1.00  0.00           C  
ATOM   1424  C   ILE A  93      44.930  59.710  21.500  1.00  0.00           C  
ATOM   1425  O   ILE A  93      45.370  59.210  20.460  1.00  0.00           O  
ATOM   1426  CB  ILE A  93      45.290  58.450  23.670  1.00  0.00           C  
ATOM   1427  CG1 ILE A  93      46.210  58.240  24.890  1.00  0.00           C  
ATOM   1428  CG2 ILE A  93      45.030  57.110  22.860  1.00  0.00           C  
ATOM   1429  CD  ILE A  93      47.600  57.890  24.390  1.00  0.00           C  
ATOM   1430  H   ILE A  93      45.180  61.020  24.300  1.00  0.00           H  
ATOM   1431  HA  ILE A  93      46.710  59.300  22.550  1.00  0.00           H  
ATOM   1432  HB  ILE A  93      44.320  58.730  24.090  1.00  0.00           H  
ATOM   1433 HG11 ILE A  93      45.890  57.360  25.440  1.00  0.00           H  
ATOM   1434 HG12 ILE A  93      46.260  59.130  25.520  1.00  0.00           H  
ATOM   1435 HG21 ILE A  93      44.990  56.240  23.510  1.00  0.00           H  
ATOM   1436 HG22 ILE A  93      44.100  57.180  22.290  1.00  0.00           H  
ATOM   1437 HG23 ILE A  93      45.840  57.010  22.130  1.00  0.00           H  
ATOM   1438  HD1 ILE A  93      48.190  58.810  24.400  1.00  0.00           H  
ATOM   1439  HD2 ILE A  93      47.970  57.130  25.080  1.00  0.00           H  
ATOM   1440  HD3 ILE A  93      47.570  57.440  23.400  1.00  0.00           H  
ATOM   1441  N   HIS A  94      43.860  60.540  21.470  1.00  0.00           N  
ATOM   1442  CA  HIS A  94      43.170  60.880  20.240  1.00  0.00           C  
ATOM   1443  C   HIS A  94      43.930  61.680  19.160  1.00  0.00           C  
ATOM   1444  O   HIS A  94      43.370  62.000  18.080  1.00  0.00           O  
ATOM   1445  CB  HIS A  94      41.860  61.620  20.670  1.00  0.00           C  
ATOM   1446  CG  HIS A  94      40.980  60.670  21.510  1.00  0.00           C  
ATOM   1447  CD2 HIS A  94      40.470  60.890  22.760  1.00  0.00           C  
ATOM   1448  ND1 HIS A  94      40.610  59.370  21.200  1.00  0.00           N  
ATOM   1449  CE1 HIS A  94      40.030  58.800  22.230  1.00  0.00           C  
ATOM   1450  NE2 HIS A  94      39.950  59.650  23.250  1.00  0.00           N  
ATOM   1451  H   HIS A  94      43.540  60.990  22.320  1.00  0.00           H  
ATOM   1452  HA  HIS A  94      42.940  59.880  19.870  1.00  0.00           H  
ATOM   1453  HB1 HIS A  94      41.330  61.750  19.720  1.00  0.00           H  
ATOM   1454  HB2 HIS A  94      41.980  62.630  21.040  1.00  0.00           H  
ATOM   1455  HD1 HIS A  94      40.910  58.920  20.350  1.00  0.00           H  
ATOM   1456  HD2 HIS A  94      40.430  61.830  23.290  1.00  0.00           H  
ATOM   1457  HE1 HIS A  94      39.630  57.790  22.170  1.00  0.00           H  
ATOM   1458  N   HIS A  95      45.230  61.950  19.450  1.00  0.00           N  
ATOM   1459  CA  HIS A  95      46.190  62.600  18.560  1.00  0.00           C  
ATOM   1460  C   HIS A  95      47.570  61.930  18.380  1.00  0.00           C  
ATOM   1461  O   HIS A  95      48.110  61.890  17.250  1.00  0.00           O  
ATOM   1462  CB  HIS A  95      46.400  64.140  18.850  1.00  0.00           C  
ATOM   1463  CG  HIS A  95      47.210  64.930  17.890  1.00  0.00           C  
ATOM   1464  CD2 HIS A  95      47.760  66.200  18.100  1.00  0.00           C  
ATOM   1465  ND1 HIS A  95      47.120  64.850  16.520  1.00  0.00           N  
ATOM   1466  CE1 HIS A  95      47.870  65.740  15.940  1.00  0.00           C  
ATOM   1467  NE2 HIS A  95      48.130  66.700  16.810  1.00  0.00           N  
ATOM   1468  H   HIS A  95      45.560  61.840  20.400  1.00  0.00           H  
ATOM   1469  HA  HIS A  95      45.850  62.570  17.520  1.00  0.00           H  
ATOM   1470  HB1 HIS A  95      46.870  64.350  19.810  1.00  0.00           H  
ATOM   1471  HB2 HIS A  95      45.450  64.670  18.920  1.00  0.00           H  
ATOM   1472  HD2 HIS A  95      48.100  66.660  19.020  1.00  0.00           H  
ATOM   1473  HE1 HIS A  95      48.020  65.830  14.870  1.00  0.00           H  
ATOM   1474  HE2 HIS A  95      48.140  67.660  16.480  1.00  0.00           H  
ATOM   1475  N   TYR A  96      48.090  61.320  19.430  1.00  0.00           N  
ATOM   1476  CA  TYR A  96      49.240  60.500  19.430  1.00  0.00           C  
ATOM   1477  C   TYR A  96      48.870  59.240  18.510  1.00  0.00           C  
ATOM   1478  O   TYR A  96      49.760  58.860  17.750  1.00  0.00           O  
ATOM   1479  CB  TYR A  96      49.690  60.140  20.830  1.00  0.00           C  
ATOM   1480  CG  TYR A  96      50.460  61.260  21.480  1.00  0.00           C  
ATOM   1481  CD1 TYR A  96      49.950  62.050  22.400  1.00  0.00           C  
ATOM   1482  CD2 TYR A  96      51.760  61.550  20.950  1.00  0.00           C  
ATOM   1483  CE1 TYR A  96      50.650  63.120  22.950  1.00  0.00           C  
ATOM   1484  CE2 TYR A  96      52.470  62.670  21.400  1.00  0.00           C  
ATOM   1485  CZ  TYR A  96      51.880  63.430  22.360  1.00  0.00           C  
ATOM   1486  OH  TYR A  96      52.470  64.590  22.790  1.00  0.00           O  
ATOM   1487  H   TYR A  96      47.760  61.450  20.370  1.00  0.00           H  
ATOM   1488  HA  TYR A  96      50.040  60.970  18.860  1.00  0.00           H  
ATOM   1489  HB1 TYR A  96      50.350  59.280  20.760  1.00  0.00           H  
ATOM   1490  HB2 TYR A  96      48.830  59.850  21.430  1.00  0.00           H  
ATOM   1491  HD1 TYR A  96      49.010  61.820  22.880  1.00  0.00           H  
ATOM   1492  HD2 TYR A  96      52.230  60.990  20.160  1.00  0.00           H  
ATOM   1493  HE1 TYR A  96      50.230  63.790  23.690  1.00  0.00           H  
ATOM   1494  HE2 TYR A  96      53.440  62.880  20.980  1.00  0.00           H  
ATOM   1495  HH  TYR A  96      51.940  65.010  23.480  1.00  0.00           H  
ATOM   1496  N   ARG A  97      47.630  58.780  18.520  1.00  0.00           N  
ATOM   1497  CA  ARG A  97      47.220  57.780  17.480  1.00  0.00           C  
ATOM   1498  C   ARG A  97      47.370  58.300  16.040  1.00  0.00           C  
ATOM   1499  O   ARG A  97      48.040  57.640  15.230  1.00  0.00           O  
ATOM   1500  CB  ARG A  97      45.780  57.440  17.660  1.00  0.00           C  
ATOM   1501  CG  ARG A  97      45.370  56.230  16.650  1.00  0.00           C  
ATOM   1502  CD  ARG A  97      46.170  54.910  16.870  1.00  0.00           C  
ATOM   1503  NE  ARG A  97      45.680  54.000  15.840  1.00  0.00           N  
ATOM   1504  CZ  ARG A  97      46.170  52.920  15.270  1.00  0.00           C  
ATOM   1505  NH1 ARG A  97      47.420  52.690  15.230  1.00  0.00           N1+
ATOM   1506  NH2 ARG A  97      45.310  52.140  14.630  1.00  0.00           N  
ATOM   1507  H   ARG A  97      46.880  59.260  19.000  1.00  0.00           H  
ATOM   1508  HA  ARG A  97      47.840  56.890  17.520  1.00  0.00           H  
ATOM   1509  HB1 ARG A  97      45.160  58.330  17.590  1.00  0.00           H  
ATOM   1510  HB2 ARG A  97      45.700  57.100  18.690  1.00  0.00           H  
ATOM   1511  HG1 ARG A  97      45.300  56.510  15.600  1.00  0.00           H  
ATOM   1512  HG2 ARG A  97      44.310  56.030  16.790  1.00  0.00           H  
ATOM   1513  HD1 ARG A  97      45.980  54.560  17.880  1.00  0.00           H  
ATOM   1514  HD2 ARG A  97      47.240  55.020  16.740  1.00  0.00           H  
ATOM   1515  HE  ARG A  97      44.710  54.230  15.660  1.00  0.00           H  
ATOM   1516 HH11 ARG A  97      48.060  53.220  15.810  1.00  0.00           H  
ATOM   1517 HH12 ARG A  97      47.700  51.750  15.030  1.00  0.00           H  
ATOM   1518 HH21 ARG A  97      44.360  52.450  14.470  1.00  0.00           H  
ATOM   1519 HH22 ARG A  97      45.720  51.340  14.180  1.00  0.00           H  
ATOM   1520  N   GLU A  98      46.870  59.470  15.680  1.00  0.00           N  
ATOM   1521  CA  GLU A  98      47.040  60.140  14.360  1.00  0.00           C  
ATOM   1522  C   GLU A  98      48.510  60.380  13.970  1.00  0.00           C  
ATOM   1523  O   GLU A  98      48.920  59.960  12.880  1.00  0.00           O  
ATOM   1524  CB  GLU A  98      46.340  61.470  14.300  1.00  0.00           C  
ATOM   1525  CG  GLU A  98      44.790  61.460  14.620  1.00  0.00           C  
ATOM   1526  CD  GLU A  98      44.110  60.830  13.430  1.00  0.00           C  
ATOM   1527  OE1 GLU A  98      44.110  59.610  13.340  1.00  0.00           O  
ATOM   1528  OE2 GLU A  98      43.580  61.560  12.580  1.00  0.00           O1-
ATOM   1529  H   GLU A  98      46.540  60.000  16.470  1.00  0.00           H  
ATOM   1530  HA  GLU A  98      46.680  59.430  13.620  1.00  0.00           H  
ATOM   1531  HB1 GLU A  98      46.590  61.880  13.320  1.00  0.00           H  
ATOM   1532  HB2 GLU A  98      46.660  62.220  15.020  1.00  0.00           H  
ATOM   1533  HG1 GLU A  98      44.420  62.480  14.760  1.00  0.00           H  
ATOM   1534  HG2 GLU A  98      44.640  60.940  15.570  1.00  0.00           H  
ATOM   1535  N   GLN A  99      49.430  60.860  14.840  1.00  0.00           N  
ATOM   1536  CA  GLN A  99      50.900  60.950  14.570  1.00  0.00           C  
ATOM   1537  C   GLN A  99      51.530  59.510  14.230  1.00  0.00           C  
ATOM   1538  O   GLN A  99      52.310  59.340  13.300  1.00  0.00           O  
ATOM   1539  CB  GLN A  99      51.600  61.520  15.790  1.00  0.00           C  
ATOM   1540  CG  GLN A  99      51.100  62.980  15.920  1.00  0.00           C  
ATOM   1541  CD  GLN A  99      51.190  63.420  17.340  1.00  0.00           C  
ATOM   1542  NE2 GLN A  99      50.110  63.920  17.940  1.00  0.00           N  
ATOM   1543  OE1 GLN A  99      52.180  63.260  18.040  1.00  0.00           O  
ATOM   1544  H   GLN A  99      49.100  61.130  15.750  1.00  0.00           H  
ATOM   1545  HA  GLN A  99      51.140  61.600  13.730  1.00  0.00           H  
ATOM   1546  HB1 GLN A  99      52.650  61.710  15.590  1.00  0.00           H  
ATOM   1547  HB2 GLN A  99      51.460  60.890  16.670  1.00  0.00           H  
ATOM   1548  HG1 GLN A  99      50.060  63.150  15.650  1.00  0.00           H  
ATOM   1549  HG2 GLN A  99      51.790  63.560  15.320  1.00  0.00           H  
ATOM   1550 HE21 GLN A  99      49.280  63.890  17.360  1.00  0.00           H  
ATOM   1551 HE22 GLN A  99      50.160  64.280  18.880  1.00  0.00           H  
ATOM   1552  N   ILE A 100      51.020  58.440  14.860  1.00  0.00           N  
ATOM   1553  CA  ILE A 100      51.390  57.070  14.670  1.00  0.00           C  
ATOM   1554  C   ILE A 100      50.940  56.480  13.320  1.00  0.00           C  
ATOM   1555  O   ILE A 100      51.780  55.720  12.780  1.00  0.00           O  
ATOM   1556  CB  ILE A 100      50.950  56.200  15.910  1.00  0.00           C  
ATOM   1557  CG1 ILE A 100      51.870  56.510  17.090  1.00  0.00           C  
ATOM   1558  CG2 ILE A 100      50.930  54.670  15.610  1.00  0.00           C  
ATOM   1559  CD  ILE A 100      51.300  56.100  18.440  1.00  0.00           C  
ATOM   1560  H   ILE A 100      50.330  58.630  15.580  1.00  0.00           H  
ATOM   1561  HA  ILE A 100      52.480  57.010  14.670  1.00  0.00           H  
ATOM   1562  HB  ILE A 100      49.920  56.490  16.100  1.00  0.00           H  
ATOM   1563 HG11 ILE A 100      52.020  57.580  17.140  1.00  0.00           H  
ATOM   1564 HG12 ILE A 100      52.830  56.020  16.920  1.00  0.00           H  
ATOM   1565 HG21 ILE A 100      50.540  54.130  16.480  1.00  0.00           H  
ATOM   1566 HG22 ILE A 100      50.160  54.460  14.870  1.00  0.00           H  
ATOM   1567 HG23 ILE A 100      51.910  54.290  15.300  1.00  0.00           H  
ATOM   1568  HD1 ILE A 100      50.320  56.490  18.710  1.00  0.00           H  
ATOM   1569  HD2 ILE A 100      51.270  55.010  18.530  1.00  0.00           H  
ATOM   1570  HD3 ILE A 100      52.070  56.310  19.170  1.00  0.00           H  
ATOM   1571  N   LYS A 101      49.840  56.860  12.790  1.00  0.00           N  
ATOM   1572  CA  LYS A 101      49.200  56.460  11.490  1.00  0.00           C  
ATOM   1573  C   LYS A 101      49.950  57.200  10.310  1.00  0.00           C  
ATOM   1574  O   LYS A 101      49.790  56.830   9.160  1.00  0.00           O  
ATOM   1575  CB  LYS A 101      47.750  56.740  11.630  1.00  0.00           C  
ATOM   1576  CG  LYS A 101      46.920  55.710  12.430  1.00  0.00           C  
ATOM   1577  CD  LYS A 101      45.560  56.350  12.920  1.00  0.00           C  
ATOM   1578  CE  LYS A 101      44.520  56.690  11.790  1.00  0.00           C  
ATOM   1579  NZ  LYS A 101      43.260  57.340  12.260  1.00  0.00           N1+
ATOM   1580  H   LYS A 101      49.270  57.450  13.370  1.00  0.00           H  
ATOM   1581  HA  LYS A 101      49.440  55.410  11.320  1.00  0.00           H  
ATOM   1582  HB1 LYS A 101      47.300  56.880  10.650  1.00  0.00           H  
ATOM   1583  HB2 LYS A 101      47.740  57.680  12.190  1.00  0.00           H  
ATOM   1584  HG1 LYS A 101      47.510  55.450  13.310  1.00  0.00           H  
ATOM   1585  HG2 LYS A 101      46.640  54.800  11.900  1.00  0.00           H  
ATOM   1586  HD1 LYS A 101      45.770  57.190  13.590  1.00  0.00           H  
ATOM   1587  HD2 LYS A 101      45.120  55.570  13.530  1.00  0.00           H  
ATOM   1588  HE1 LYS A 101      44.250  55.780  11.260  1.00  0.00           H  
ATOM   1589  HE2 LYS A 101      45.060  57.330  11.090  1.00  0.00           H  
ATOM   1590  HZ1 LYS A 101      42.670  56.710  12.800  1.00  0.00           H  
ATOM   1591  HZ2 LYS A 101      43.480  58.160  12.810  1.00  0.00           H  
ATOM   1592  HZ3 LYS A 101      42.700  57.690  11.500  1.00  0.00           H  
ATOM   1593  N   ARG A 102      50.620  58.370  10.620  1.00  0.00           N  
ATOM   1594  CA  ARG A 102      51.310  59.140   9.650  1.00  0.00           C  
ATOM   1595  C   ARG A 102      52.780  58.690   9.300  1.00  0.00           C  
ATOM   1596  O   ARG A 102      53.200  58.780   8.180  1.00  0.00           O  
ATOM   1597  CB  ARG A 102      51.120  60.610   9.920  1.00  0.00           C  
ATOM   1598  CG  ARG A 102      49.650  60.930   9.910  1.00  0.00           C  
ATOM   1599  CD  ARG A 102      49.590  62.370  10.390  1.00  0.00           C  
ATOM   1600  NE  ARG A 102      48.200  62.720  10.470  1.00  0.00           N  
ATOM   1601  CZ  ARG A 102      47.530  63.590  11.240  1.00  0.00           C  
ATOM   1602  NH1 ARG A 102      48.140  64.490  12.020  1.00  0.00           N1+
ATOM   1603  NH2 ARG A 102      46.280  63.650  11.140  1.00  0.00           N  
ATOM   1604  H   ARG A 102      50.400  58.690  11.550  1.00  0.00           H  
ATOM   1605  HA  ARG A 102      50.940  58.910   8.650  1.00  0.00           H  
ATOM   1606  HB1 ARG A 102      51.770  61.310   9.400  1.00  0.00           H  
ATOM   1607  HB2 ARG A 102      51.370  60.730  10.980  1.00  0.00           H  
ATOM   1608  HG1 ARG A 102      49.040  60.320  10.580  1.00  0.00           H  
ATOM   1609  HG2 ARG A 102      49.310  60.790   8.890  1.00  0.00           H  
ATOM   1610  HD1 ARG A 102      50.120  62.990   9.660  1.00  0.00           H  
ATOM   1611  HD2 ARG A 102      50.100  62.340  11.360  1.00  0.00           H  
ATOM   1612  HE  ARG A 102      47.580  62.300   9.790  1.00  0.00           H  
ATOM   1613 HH11 ARG A 102      49.150  64.530  12.000  1.00  0.00           H  
ATOM   1614 HH12 ARG A 102      47.530  65.230  12.330  1.00  0.00           H  
ATOM   1615 HH21 ARG A 102      45.750  62.940  10.660  1.00  0.00           H  
ATOM   1616 HH22 ARG A 102      45.830  64.200  11.860  1.00  0.00           H  
ATOM   1617  N   VAL A 103      53.540  58.160  10.310  1.00  0.00           N  
ATOM   1618  CA  VAL A 103      55.000  58.040  10.120  1.00  0.00           C  
ATOM   1619  C   VAL A 103      55.550  57.010   9.130  1.00  0.00           C  
ATOM   1620  O   VAL A 103      56.750  57.110   8.720  1.00  0.00           O  
ATOM   1621  CB  VAL A 103      55.540  57.680  11.560  1.00  0.00           C  
ATOM   1622  CG1 VAL A 103      55.880  58.890  12.450  1.00  0.00           C  
ATOM   1623  CG2 VAL A 103      54.640  56.810  12.380  1.00  0.00           C  
ATOM   1624  H   VAL A 103      53.140  58.170  11.240  1.00  0.00           H  
ATOM   1625  HA  VAL A 103      55.420  59.010   9.850  1.00  0.00           H  
ATOM   1626  HB  VAL A 103      56.490  57.150  11.460  1.00  0.00           H  
ATOM   1627 HG11 VAL A 103      56.010  58.460  13.440  1.00  0.00           H  
ATOM   1628 HG12 VAL A 103      56.820  59.400  12.250  1.00  0.00           H  
ATOM   1629 HG13 VAL A 103      55.040  59.590  12.380  1.00  0.00           H  
ATOM   1630 HG21 VAL A 103      54.180  56.020  11.780  1.00  0.00           H  
ATOM   1631 HG22 VAL A 103      55.120  56.220  13.160  1.00  0.00           H  
ATOM   1632 HG23 VAL A 103      53.840  57.320  12.920  1.00  0.00           H  
ATOM   1633  N   LYS A 104      54.690  55.980   8.850  1.00  0.00           N  
ATOM   1634  CA  LYS A 104      54.910  54.870   7.900  1.00  0.00           C  
ATOM   1635  C   LYS A 104      54.020  55.010   6.690  1.00  0.00           C  
ATOM   1636  O   LYS A 104      53.900  54.150   5.850  1.00  0.00           O  
ATOM   1637  CB  LYS A 104      54.880  53.490   8.720  1.00  0.00           C  
ATOM   1638  CG  LYS A 104      55.720  53.480  10.030  1.00  0.00           C  
ATOM   1639  CD  LYS A 104      57.180  53.840   9.980  1.00  0.00           C  
ATOM   1640  CE  LYS A 104      58.060  52.970   9.100  1.00  0.00           C  
ATOM   1641  NZ  LYS A 104      59.480  53.230   9.500  1.00  0.00           N1+
ATOM   1642  H   LYS A 104      53.760  55.960   9.240  1.00  0.00           H  
ATOM   1643  HA  LYS A 104      55.880  54.930   7.410  1.00  0.00           H  
ATOM   1644  HB1 LYS A 104      55.280  52.710   8.080  1.00  0.00           H  
ATOM   1645  HB2 LYS A 104      53.890  53.150   9.020  1.00  0.00           H  
ATOM   1646  HG1 LYS A 104      55.610  52.440  10.360  1.00  0.00           H  
ATOM   1647  HG2 LYS A 104      55.210  54.120  10.750  1.00  0.00           H  
ATOM   1648  HD1 LYS A 104      57.490  53.930  11.020  1.00  0.00           H  
ATOM   1649  HD2 LYS A 104      57.190  54.900   9.700  1.00  0.00           H  
ATOM   1650  HE1 LYS A 104      57.970  53.160   8.030  1.00  0.00           H  
ATOM   1651  HE2 LYS A 104      57.700  51.950   9.250  1.00  0.00           H  
ATOM   1652  HZ1 LYS A 104      60.170  52.690   9.000  1.00  0.00           H  
ATOM   1653  HZ2 LYS A 104      59.750  54.190   9.320  1.00  0.00           H  
ATOM   1654  HZ3 LYS A 104      59.480  53.140  10.500  1.00  0.00           H  
ATOM   1655  N   ASP A 105      53.310  56.140   6.610  1.00  0.00           N  
ATOM   1656  CA  ASP A 105      52.220  56.410   5.600  1.00  0.00           C  
ATOM   1657  C   ASP A 105      51.320  55.170   5.520  1.00  0.00           C  
ATOM   1658  O   ASP A 105      51.030  54.670   4.400  1.00  0.00           O  
ATOM   1659  CB  ASP A 105      52.880  56.710   4.190  1.00  0.00           C  
ATOM   1660  CG  ASP A 105      53.910  57.820   4.250  1.00  0.00           C  
ATOM   1661  OD1 ASP A 105      53.640  58.930   4.780  1.00  0.00           O  
ATOM   1662  OD2 ASP A 105      55.040  57.690   3.700  1.00  0.00           O1-
ATOM   1663  H   ASP A 105      53.440  56.910   7.260  1.00  0.00           H  
ATOM   1664  HA  ASP A 105      51.610  57.250   5.940  1.00  0.00           H  
ATOM   1665  HB1 ASP A 105      52.160  56.970   3.420  1.00  0.00           H  
ATOM   1666  HB2 ASP A 105      53.360  55.800   3.830  1.00  0.00           H  
ATOM   1667  N   SER A 106      50.830  54.700   6.650  1.00  0.00           N  
ATOM   1668  CA  SER A 106      49.820  53.660   6.710  1.00  0.00           C  
ATOM   1669  C   SER A 106      49.070  53.670   8.070  1.00  0.00           C  
ATOM   1670  O   SER A 106      49.550  54.160   9.050  1.00  0.00           O  
ATOM   1671  CB  SER A 106      50.560  52.260   6.560  1.00  0.00           C  
ATOM   1672  OG  SER A 106      49.750  51.170   6.470  1.00  0.00           O  
ATOM   1673  H   SER A 106      51.040  55.250   7.470  1.00  0.00           H  
ATOM   1674  HA  SER A 106      49.120  53.700   5.880  1.00  0.00           H  
ATOM   1675  HB1 SER A 106      51.110  51.970   7.450  1.00  0.00           H  
ATOM   1676  HB2 SER A 106      51.230  52.280   5.700  1.00  0.00           H  
ATOM   1677  HG  SER A 106      50.340  50.420   6.380  1.00  0.00           H  
ATOM   1678  N   GLU A 107      47.870  53.130   8.090  1.00  0.00           N  
ATOM   1679  CA  GLU A 107      47.150  52.760   9.330  1.00  0.00           C  
ATOM   1680  C   GLU A 107      47.580  51.320   9.840  1.00  0.00           C  
ATOM   1681  O   GLU A 107      47.490  51.110  11.040  1.00  0.00           O  
ATOM   1682  CB  GLU A 107      45.620  52.740   9.070  1.00  0.00           C  
ATOM   1683  CG  GLU A 107      45.070  54.070   8.570  1.00  0.00           C  
ATOM   1684  CD  GLU A 107      43.580  54.070   8.500  1.00  0.00           C  
ATOM   1685  OE1 GLU A 107      43.010  53.250   7.740  1.00  0.00           O  
ATOM   1686  OE2 GLU A 107      42.970  54.860   9.190  1.00  0.00           O1-
ATOM   1687  H   GLU A 107      47.430  52.820   7.240  1.00  0.00           H  
ATOM   1688  HA  GLU A 107      47.470  53.460  10.110  1.00  0.00           H  
ATOM   1689  HB1 GLU A 107      45.000  52.310   9.850  1.00  0.00           H  
ATOM   1690  HB2 GLU A 107      45.380  52.010   8.290  1.00  0.00           H  
ATOM   1691  HG1 GLU A 107      45.370  54.240   7.530  1.00  0.00           H  
ATOM   1692  HG2 GLU A 107      45.370  54.810   9.310  1.00  0.00           H  
ATOM   1693  N   ASP A 108      48.250  50.490   8.980  1.00  0.00           N  
ATOM   1694  CA  ASP A 108      48.870  49.180   9.300  1.00  0.00           C  
ATOM   1695  C   ASP A 108      50.290  49.510   9.820  1.00  0.00           C  
ATOM   1696  O   ASP A 108      51.330  49.320   9.040  1.00  0.00           O  
ATOM   1697  CB  ASP A 108      48.820  48.270   8.040  1.00  0.00           C  
ATOM   1698  CG  ASP A 108      49.330  46.850   8.250  1.00  0.00           C  
ATOM   1699  OD1 ASP A 108      48.610  46.020   8.920  1.00  0.00           O  
ATOM   1700  OD2 ASP A 108      50.460  46.620   7.740  1.00  0.00           O1-
ATOM   1701  H   ASP A 108      48.540  50.970   8.140  1.00  0.00           H  
ATOM   1702  HA  ASP A 108      48.300  48.710  10.100  1.00  0.00           H  
ATOM   1703  HB1 ASP A 108      49.360  48.880   7.320  1.00  0.00           H  
ATOM   1704  HB2 ASP A 108      47.780  48.150   7.740  1.00  0.00           H  
ATOM   1705  N   VAL A 109      50.270  50.050  11.050  1.00  0.00           N  
ATOM   1706  CA  VAL A 109      51.480  50.180  11.910  1.00  0.00           C  
ATOM   1707  C   VAL A 109      51.340  49.390  13.190  1.00  0.00           C  
ATOM   1708  O   VAL A 109      50.280  49.410  13.790  1.00  0.00           O  
ATOM   1709  CB  VAL A 109      51.750  51.670  12.090  1.00  0.00           C  
ATOM   1710  CG1 VAL A 109      50.540  52.410  12.690  1.00  0.00           C  
ATOM   1711  CG2 VAL A 109      52.970  52.140  12.820  1.00  0.00           C  
ATOM   1712  H   VAL A 109      49.410  50.120  11.570  1.00  0.00           H  
ATOM   1713  HA  VAL A 109      52.250  49.790  11.250  1.00  0.00           H  
ATOM   1714  HB  VAL A 109      51.910  52.060  11.080  1.00  0.00           H  
ATOM   1715 HG11 VAL A 109      50.720  53.480  12.780  1.00  0.00           H  
ATOM   1716 HG12 VAL A 109      49.580  52.290  12.180  1.00  0.00           H  
ATOM   1717 HG13 VAL A 109      50.430  52.210  13.750  1.00  0.00           H  
ATOM   1718 HG21 VAL A 109      53.060  51.640  13.780  1.00  0.00           H  
ATOM   1719 HG22 VAL A 109      53.890  51.860  12.310  1.00  0.00           H  
ATOM   1720 HG23 VAL A 109      52.910  53.200  13.070  1.00  0.00           H  
ATOM   1721  N   PRO A 110      52.500  48.900  13.740  1.00  0.00           N  
ATOM   1722  CA  PRO A 110      52.480  48.190  14.980  1.00  0.00           C  
ATOM   1723  C   PRO A 110      52.540  49.080  16.250  1.00  0.00           C  
ATOM   1724  O   PRO A 110      53.310  50.050  16.330  1.00  0.00           O  
ATOM   1725  CB  PRO A 110      53.760  47.350  15.070  1.00  0.00           C  
ATOM   1726  CG  PRO A 110      54.230  47.410  13.640  1.00  0.00           C  
ATOM   1727  CD  PRO A 110      53.800  48.800  13.140  1.00  0.00           C  
ATOM   1728  HA  PRO A 110      51.610  47.540  14.920  1.00  0.00           H  
ATOM   1729  HB1 PRO A 110      54.580  47.900  15.540  1.00  0.00           H  
ATOM   1730  HB2 PRO A 110      53.640  46.280  15.280  1.00  0.00           H  
ATOM   1731  HG1 PRO A 110      55.300  47.360  13.450  1.00  0.00           H  
ATOM   1732  HG2 PRO A 110      53.630  46.770  12.990  1.00  0.00           H  
ATOM   1733  HD1 PRO A 110      54.490  49.580  13.440  1.00  0.00           H  
ATOM   1734  HD2 PRO A 110      53.690  48.630  12.070  1.00  0.00           H  
ATOM   1735  N   MET A 111      51.570  48.740  17.090  1.00  0.00           N  
ATOM   1736  CA  MET A 111      51.170  49.670  18.250  1.00  0.00           C  
ATOM   1737  C   MET A 111      50.850  48.880  19.550  1.00  0.00           C  
ATOM   1738  O   MET A 111      50.260  47.770  19.590  1.00  0.00           O  
ATOM   1739  CB  MET A 111      50.050  50.560  17.820  1.00  0.00           C  
ATOM   1740  CG  MET A 111      49.940  51.850  18.600  1.00  0.00           C  
ATOM   1741  SD  MET A 111      48.520  52.850  18.280  1.00  0.00           S  
ATOM   1742  CE  MET A 111      48.500  53.540  19.980  1.00  0.00           C  
ATOM   1743  H   MET A 111      51.010  47.920  16.870  1.00  0.00           H  
ATOM   1744  HA  MET A 111      51.910  50.420  18.540  1.00  0.00           H  
ATOM   1745  HB1 MET A 111      49.100  50.060  17.610  1.00  0.00           H  
ATOM   1746  HB2 MET A 111      50.250  50.880  16.800  1.00  0.00           H  
ATOM   1747  HG1 MET A 111      50.850  52.430  18.460  1.00  0.00           H  
ATOM   1748  HG2 MET A 111      49.990  51.680  19.670  1.00  0.00           H  
ATOM   1749  HE1 MET A 111      48.360  52.770  20.730  1.00  0.00           H  
ATOM   1750  HE2 MET A 111      49.460  54.030  20.160  1.00  0.00           H  
ATOM   1751  HE3 MET A 111      47.670  54.250  20.070  1.00  0.00           H  
ATOM   1752  N   VAL A 112      51.350  49.450  20.650  1.00  0.00           N  
ATOM   1753  CA  VAL A 112      50.800  49.180  21.990  1.00  0.00           C  
ATOM   1754  C   VAL A 112      50.300  50.540  22.670  1.00  0.00           C  
ATOM   1755  O   VAL A 112      50.980  51.580  22.440  1.00  0.00           O  
ATOM   1756  CB  VAL A 112      51.820  48.350  22.780  1.00  0.00           C  
ATOM   1757  CG1 VAL A 112      51.510  48.220  24.260  1.00  0.00           C  
ATOM   1758  CG2 VAL A 112      51.920  46.950  22.110  1.00  0.00           C  
ATOM   1759  H   VAL A 112      52.060  50.150  20.530  1.00  0.00           H  
ATOM   1760  HA  VAL A 112      49.880  48.580  22.000  1.00  0.00           H  
ATOM   1761  HB  VAL A 112      52.780  48.860  22.700  1.00  0.00           H  
ATOM   1762 HG11 VAL A 112      51.600  49.150  24.820  1.00  0.00           H  
ATOM   1763 HG12 VAL A 112      50.510  47.830  24.400  1.00  0.00           H  
ATOM   1764 HG13 VAL A 112      52.280  47.610  24.740  1.00  0.00           H  
ATOM   1765 HG21 VAL A 112      52.390  46.980  21.130  1.00  0.00           H  
ATOM   1766 HG22 VAL A 112      52.520  46.260  22.710  1.00  0.00           H  
ATOM   1767 HG23 VAL A 112      50.910  46.570  21.990  1.00  0.00           H  
ATOM   1768  N   LEU A 113      49.280  50.540  23.510  1.00  0.00           N  
ATOM   1769  CA  LEU A 113      48.740  51.630  24.330  1.00  0.00           C  
ATOM   1770  C   LEU A 113      48.960  51.160  25.800  1.00  0.00           C  
ATOM   1771  O   LEU A 113      48.720  49.970  26.070  1.00  0.00           O  
ATOM   1772  CB  LEU A 113      47.190  51.770  24.100  1.00  0.00           C  
ATOM   1773  CG  LEU A 113      46.610  53.120  24.470  1.00  0.00           C  
ATOM   1774  CD1 LEU A 113      47.340  54.170  23.540  1.00  0.00           C  
ATOM   1775  CD2 LEU A 113      45.090  53.240  24.330  1.00  0.00           C  
ATOM   1776  H   LEU A 113      48.880  49.650  23.790  1.00  0.00           H  
ATOM   1777  HA  LEU A 113      49.310  52.520  24.080  1.00  0.00           H  
ATOM   1778  HB1 LEU A 113      46.720  51.050  24.770  1.00  0.00           H  
ATOM   1779  HB2 LEU A 113      47.000  51.510  23.060  1.00  0.00           H  
ATOM   1780  HG  LEU A 113      46.790  53.320  25.530  1.00  0.00           H  
ATOM   1781 HD11 LEU A 113      46.930  55.180  23.610  1.00  0.00           H  
ATOM   1782 HD12 LEU A 113      48.410  54.250  23.740  1.00  0.00           H  
ATOM   1783 HD13 LEU A 113      47.200  53.860  22.500  1.00  0.00           H  
ATOM   1784 HD21 LEU A 113      44.800  53.040  23.300  1.00  0.00           H  
ATOM   1785 HD22 LEU A 113      44.520  52.540  24.950  1.00  0.00           H  
ATOM   1786 HD23 LEU A 113      44.770  54.220  24.670  1.00  0.00           H  
ATOM   1787  N   VAL A 114      49.420  52.080  26.700  1.00  0.00           N  
ATOM   1788  CA  VAL A 114      49.650  51.820  28.160  1.00  0.00           C  
ATOM   1789  C   VAL A 114      49.360  52.960  29.150  1.00  0.00           C  
ATOM   1790  O   VAL A 114      49.780  54.120  28.960  1.00  0.00           O  
ATOM   1791  CB  VAL A 114      51.070  51.280  28.510  1.00  0.00           C  
ATOM   1792  CG1 VAL A 114      51.460  50.050  27.650  1.00  0.00           C  
ATOM   1793  CG2 VAL A 114      52.250  52.250  28.470  1.00  0.00           C  
ATOM   1794  H   VAL A 114      49.680  52.970  26.300  1.00  0.00           H  
ATOM   1795  HA  VAL A 114      48.990  50.990  28.400  1.00  0.00           H  
ATOM   1796  HB  VAL A 114      51.070  50.940  29.550  1.00  0.00           H  
ATOM   1797 HG11 VAL A 114      51.540  50.300  26.590  1.00  0.00           H  
ATOM   1798 HG12 VAL A 114      52.470  49.680  27.810  1.00  0.00           H  
ATOM   1799 HG13 VAL A 114      50.770  49.260  27.950  1.00  0.00           H  
ATOM   1800 HG21 VAL A 114      53.150  51.660  28.610  1.00  0.00           H  
ATOM   1801 HG22 VAL A 114      52.310  52.700  27.480  1.00  0.00           H  
ATOM   1802 HG23 VAL A 114      52.270  52.850  29.380  1.00  0.00           H  
ATOM   1803  N   GLY A 115      48.830  52.530  30.330  1.00  0.00           N  
ATOM   1804  CA  GLY A 115      48.480  53.430  31.460  1.00  0.00           C  
ATOM   1805  C   GLY A 115      49.550  53.280  32.550  1.00  0.00           C  
ATOM   1806  O   GLY A 115      49.690  52.280  33.230  1.00  0.00           O  
ATOM   1807  H   GLY A 115      48.770  51.540  30.490  1.00  0.00           H  
ATOM   1808  HA1 GLY A 115      47.620  53.000  31.990  1.00  0.00           H  
ATOM   1809  HA2 GLY A 115      48.340  54.490  31.280  1.00  0.00           H  
ATOM   1810  N   ASN A 116      50.310  54.360  32.680  1.00  0.00           N  
ATOM   1811  CA  ASN A 116      51.510  54.420  33.550  1.00  0.00           C  
ATOM   1812  C   ASN A 116      51.240  55.050  34.930  1.00  0.00           C  
ATOM   1813  O   ASN A 116      50.220  55.770  35.090  1.00  0.00           O  
ATOM   1814  CB  ASN A 116      52.640  55.110  32.780  1.00  0.00           C  
ATOM   1815  CG  ASN A 116      54.010  54.790  33.390  1.00  0.00           C  
ATOM   1816  ND2 ASN A 116      54.900  55.600  33.160  1.00  0.00           N  
ATOM   1817  OD1 ASN A 116      54.200  53.810  34.100  1.00  0.00           O  
ATOM   1818  H   ASN A 116      50.020  55.200  32.200  1.00  0.00           H  
ATOM   1819  HA  ASN A 116      51.850  53.410  33.780  1.00  0.00           H  
ATOM   1820  HB1 ASN A 116      52.450  56.180  32.810  1.00  0.00           H  
ATOM   1821  HB2 ASN A 116      52.580  54.770  31.750  1.00  0.00           H  
ATOM   1822 HD21 ASN A 116      54.920  56.440  32.590  1.00  0.00           H  
ATOM   1823 HD22 ASN A 116      55.680  55.420  33.770  1.00  0.00           H  
ATOM   1824  N   LYS A 117      52.190  55.000  35.850  1.00  0.00           N  
ATOM   1825  CA  LYS A 117      52.180  55.510  37.210  1.00  0.00           C  
ATOM   1826  C   LYS A 117      51.030  54.990  38.030  1.00  0.00           C  
ATOM   1827  O   LYS A 117      50.430  55.760  38.810  1.00  0.00           O  
ATOM   1828  CB  LYS A 117      52.360  57.100  37.280  1.00  0.00           C  
ATOM   1829  CG  LYS A 117      53.340  57.740  36.330  1.00  0.00           C  
ATOM   1830  CD  LYS A 117      53.500  59.170  36.690  1.00  0.00           C  
ATOM   1831  CE  LYS A 117      54.290  59.820  35.550  1.00  0.00           C  
ATOM   1832  NZ  LYS A 117      54.080  61.300  35.620  1.00  0.00           N1+
ATOM   1833  H   LYS A 117      52.920  54.350  35.610  1.00  0.00           H  
ATOM   1834  HA  LYS A 117      52.990  55.050  37.770  1.00  0.00           H  
ATOM   1835  HB1 LYS A 117      52.760  57.420  38.240  1.00  0.00           H  
ATOM   1836  HB2 LYS A 117      51.360  57.460  37.040  1.00  0.00           H  
ATOM   1837  HG1 LYS A 117      52.890  57.510  35.360  1.00  0.00           H  
ATOM   1838  HG2 LYS A 117      54.270  57.170  36.400  1.00  0.00           H  
ATOM   1839  HD1 LYS A 117      54.220  59.110  37.510  1.00  0.00           H  
ATOM   1840  HD2 LYS A 117      52.520  59.540  36.990  1.00  0.00           H  
ATOM   1841  HE1 LYS A 117      53.820  59.340  34.690  1.00  0.00           H  
ATOM   1842  HE2 LYS A 117      55.350  59.560  35.530  1.00  0.00           H  
ATOM   1843  HZ1 LYS A 117      54.040  61.650  36.570  1.00  0.00           H  
ATOM   1844  HZ2 LYS A 117      54.800  61.860  35.190  1.00  0.00           H  
ATOM   1845  HZ3 LYS A 117      53.230  61.550  35.150  1.00  0.00           H  
ATOM   1846  N   CYS A 118      50.680  53.710  37.860  1.00  0.00           N  
ATOM   1847  CA  CYS A 118      49.770  53.060  38.790  1.00  0.00           C  
ATOM   1848  C   CYS A 118      50.200  53.170  40.330  1.00  0.00           C  
ATOM   1849  O   CYS A 118      49.440  52.810  41.210  1.00  0.00           O  
ATOM   1850  CB  CYS A 118      49.540  51.620  38.280  1.00  0.00           C  
ATOM   1851  SG  CYS A 118      51.070  50.720  38.640  1.00  0.00           S  
ATOM   1852  H   CYS A 118      51.130  53.110  37.180  1.00  0.00           H  
ATOM   1853  HA  CYS A 118      48.820  53.600  38.810  1.00  0.00           H  
ATOM   1854  HB1 CYS A 118      49.360  51.660  37.210  1.00  0.00           H  
ATOM   1855  HB2 CYS A 118      48.700  51.170  38.800  1.00  0.00           H  
ATOM   1856  HG  CYS A 118      50.530  49.600  39.120  1.00  0.00           H  
ATOM   1857  N   ASP A 119      51.430  53.410  40.620  1.00  0.00           N  
ATOM   1858  CA  ASP A 119      51.890  53.490  42.020  1.00  0.00           C  
ATOM   1859  C   ASP A 119      51.280  54.640  42.820  1.00  0.00           C  
ATOM   1860  O   ASP A 119      51.590  54.770  43.960  1.00  0.00           O  
ATOM   1861  CB  ASP A 119      53.400  53.680  42.070  1.00  0.00           C  
ATOM   1862  CG  ASP A 119      53.900  54.800  41.210  1.00  0.00           C  
ATOM   1863  OD1 ASP A 119      54.210  54.600  39.970  1.00  0.00           O  
ATOM   1864  OD2 ASP A 119      54.230  55.790  41.830  1.00  0.00           O1-
ATOM   1865  H   ASP A 119      52.070  53.430  39.830  1.00  0.00           H  
ATOM   1866  HA  ASP A 119      51.750  52.620  42.660  1.00  0.00           H  
ATOM   1867  HB1 ASP A 119      53.920  52.870  41.550  1.00  0.00           H  
ATOM   1868  HB2 ASP A 119      53.760  53.670  43.090  1.00  0.00           H  
ATOM   1869  N   LEU A 120      50.510  55.540  42.190  1.00  0.00           N  
ATOM   1870  CA  LEU A 120      49.950  56.720  42.770  1.00  0.00           C  
ATOM   1871  C   LEU A 120      48.440  56.470  43.230  1.00  0.00           C  
ATOM   1872  O   LEU A 120      47.680  56.120  42.370  1.00  0.00           O  
ATOM   1873  CB  LEU A 120      50.120  58.000  41.800  1.00  0.00           C  
ATOM   1874  CG  LEU A 120      51.610  58.480  41.710  1.00  0.00           C  
ATOM   1875  CD1 LEU A 120      51.520  59.570  40.650  1.00  0.00           C  
ATOM   1876  CD2 LEU A 120      52.410  58.990  42.930  1.00  0.00           C  
ATOM   1877  H   LEU A 120      50.340  55.260  41.240  1.00  0.00           H  
ATOM   1878  HA  LEU A 120      50.500  56.940  43.680  1.00  0.00           H  
ATOM   1879  HB1 LEU A 120      49.670  58.770  42.430  1.00  0.00           H  
ATOM   1880  HB2 LEU A 120      49.620  57.940  40.830  1.00  0.00           H  
ATOM   1881  HG  LEU A 120      52.190  57.660  41.290  1.00  0.00           H  
ATOM   1882 HD11 LEU A 120      50.920  60.330  41.140  1.00  0.00           H  
ATOM   1883 HD12 LEU A 120      52.540  59.930  40.530  1.00  0.00           H  
ATOM   1884 HD13 LEU A 120      51.080  59.130  39.750  1.00  0.00           H  
ATOM   1885 HD21 LEU A 120      52.470  58.190  43.660  1.00  0.00           H  
ATOM   1886 HD22 LEU A 120      53.430  59.260  42.650  1.00  0.00           H  
ATOM   1887 HD23 LEU A 120      51.970  59.840  43.450  1.00  0.00           H  
ATOM   1888  N   PRO A 121      48.070  56.910  44.480  1.00  0.00           N  
ATOM   1889  CA  PRO A 121      46.630  56.970  44.910  1.00  0.00           C  
ATOM   1890  C   PRO A 121      45.930  58.230  44.530  1.00  0.00           C  
ATOM   1891  O   PRO A 121      45.310  58.810  45.380  1.00  0.00           O  
ATOM   1892  CB  PRO A 121      46.830  56.550  46.360  1.00  0.00           C  
ATOM   1893  CG  PRO A 121      48.100  57.460  46.690  1.00  0.00           C  
ATOM   1894  CD  PRO A 121      49.060  57.170  45.520  1.00  0.00           C  
ATOM   1895  HA  PRO A 121      46.040  56.130  44.560  1.00  0.00           H  
ATOM   1896  HB1 PRO A 121      46.030  56.740  47.080  1.00  0.00           H  
ATOM   1897  HB2 PRO A 121      47.210  55.540  46.400  1.00  0.00           H  
ATOM   1898  HG1 PRO A 121      47.800  58.510  46.750  1.00  0.00           H  
ATOM   1899  HG2 PRO A 121      48.520  57.200  47.660  1.00  0.00           H  
ATOM   1900  HD1 PRO A 121      49.590  58.100  45.320  1.00  0.00           H  
ATOM   1901  HD2 PRO A 121      49.670  56.280  45.650  1.00  0.00           H  
ATOM   1902  N   SER A 122      45.810  58.530  43.230  1.00  0.00           N  
ATOM   1903  CA  SER A 122      45.160  59.780  42.680  1.00  0.00           C  
ATOM   1904  C   SER A 122      44.430  59.490  41.340  1.00  0.00           C  
ATOM   1905  O   SER A 122      44.370  60.400  40.530  1.00  0.00           O  
ATOM   1906  CB  SER A 122      46.310  60.770  42.670  1.00  0.00           C  
ATOM   1907  OG  SER A 122      47.420  60.390  41.950  1.00  0.00           O  
ATOM   1908  H   SER A 122      46.320  58.010  42.530  1.00  0.00           H  
ATOM   1909  HA  SER A 122      44.410  60.190  43.360  1.00  0.00           H  
ATOM   1910  HB1 SER A 122      46.560  60.920  43.730  1.00  0.00           H  
ATOM   1911  HB2 SER A 122      45.930  61.760  42.400  1.00  0.00           H  
ATOM   1912  HG  SER A 122      48.120  61.000  42.180  1.00  0.00           H  
ATOM   1913  N   ARG A 123      44.020  58.240  41.010  1.00  0.00           N  
ATOM   1914  CA  ARG A 123      43.590  57.830  39.700  1.00  0.00           C  
ATOM   1915  C   ARG A 123      42.280  58.620  39.280  1.00  0.00           C  
ATOM   1916  O   ARG A 123      41.320  58.930  40.060  1.00  0.00           O  
ATOM   1917  CB  ARG A 123      43.430  56.290  39.680  1.00  0.00           C  
ATOM   1918  CG  ARG A 123      42.980  55.680  38.370  1.00  0.00           C  
ATOM   1919  CD  ARG A 123      42.600  54.240  38.710  1.00  0.00           C  
ATOM   1920  NE  ARG A 123      43.760  53.400  38.390  1.00  0.00           N  
ATOM   1921  CZ  ARG A 123      43.860  52.700  37.290  1.00  0.00           C  
ATOM   1922  NH1 ARG A 123      43.190  52.960  36.180  1.00  0.00           N1+
ATOM   1923  NH2 ARG A 123      44.760  51.710  37.290  1.00  0.00           N  
ATOM   1924  H   ARG A 123      43.860  57.510  41.690  1.00  0.00           H  
ATOM   1925  HA  ARG A 123      44.370  58.110  39.010  1.00  0.00           H  
ATOM   1926  HB1 ARG A 123      42.700  56.030  40.450  1.00  0.00           H  
ATOM   1927  HB2 ARG A 123      44.350  55.840  40.060  1.00  0.00           H  
ATOM   1928  HG1 ARG A 123      43.810  55.860  37.680  1.00  0.00           H  
ATOM   1929  HG2 ARG A 123      42.050  56.070  37.970  1.00  0.00           H  
ATOM   1930  HD1 ARG A 123      41.790  54.020  38.010  1.00  0.00           H  
ATOM   1931  HD2 ARG A 123      42.210  54.070  39.710  1.00  0.00           H  
ATOM   1932  HE  ARG A 123      44.500  53.360  39.080  1.00  0.00           H  
ATOM   1933 HH11 ARG A 123      42.570  53.750  36.200  1.00  0.00           H  
ATOM   1934 HH12 ARG A 123      43.280  52.350  35.380  1.00  0.00           H  
ATOM   1935 HH21 ARG A 123      45.400  51.550  38.060  1.00  0.00           H  
ATOM   1936 HH22 ARG A 123      44.800  51.080  36.510  1.00  0.00           H  
ATOM   1937  N   THR A 124      42.240  58.890  37.980  1.00  0.00           N  
ATOM   1938  CA  THR A 124      41.290  59.660  37.230  1.00  0.00           C  
ATOM   1939  C   THR A 124      40.940  58.950  35.890  1.00  0.00           C  
ATOM   1940  O   THR A 124      39.780  58.880  35.550  1.00  0.00           O  
ATOM   1941  CB  THR A 124      41.770  61.060  36.960  1.00  0.00           C  
ATOM   1942  CG2 THR A 124      42.030  61.760  38.300  1.00  0.00           C  
ATOM   1943  OG1 THR A 124      43.000  60.990  36.180  1.00  0.00           O  
ATOM   1944  H   THR A 124      43.000  58.500  37.450  1.00  0.00           H  
ATOM   1945  HA  THR A 124      40.300  59.670  37.700  1.00  0.00           H  
ATOM   1946  HB  THR A 124      41.030  61.720  36.510  1.00  0.00           H  
ATOM   1947  HG1 THR A 124      43.240  61.920  36.180  1.00  0.00           H  
ATOM   1948 HG21 THR A 124      41.210  62.060  38.950  1.00  0.00           H  
ATOM   1949 HG22 THR A 124      42.820  61.220  38.820  1.00  0.00           H  
ATOM   1950 HG23 THR A 124      42.600  62.650  38.030  1.00  0.00           H  
ATOM   1951  N   VAL A 125      41.810  58.200  35.210  1.00  0.00           N  
ATOM   1952  CA  VAL A 125      41.560  57.360  34.040  1.00  0.00           C  
ATOM   1953  C   VAL A 125      41.310  55.930  34.490  1.00  0.00           C  
ATOM   1954  O   VAL A 125      42.110  55.350  35.190  1.00  0.00           O  
ATOM   1955  CB  VAL A 125      42.750  57.330  33.140  1.00  0.00           C  
ATOM   1956  CG1 VAL A 125      42.260  56.430  31.990  1.00  0.00           C  
ATOM   1957  CG2 VAL A 125      43.240  58.750  32.680  1.00  0.00           C  
ATOM   1958  H   VAL A 125      42.680  58.160  35.720  1.00  0.00           H  
ATOM   1959  HA  VAL A 125      40.650  57.630  33.500  1.00  0.00           H  
ATOM   1960  HB  VAL A 125      43.670  57.010  33.630  1.00  0.00           H  
ATOM   1961 HG11 VAL A 125      42.870  56.610  31.100  1.00  0.00           H  
ATOM   1962 HG12 VAL A 125      42.400  55.370  32.200  1.00  0.00           H  
ATOM   1963 HG13 VAL A 125      41.280  56.780  31.660  1.00  0.00           H  
ATOM   1964 HG21 VAL A 125      43.220  59.460  33.510  1.00  0.00           H  
ATOM   1965 HG22 VAL A 125      44.270  58.510  32.410  1.00  0.00           H  
ATOM   1966 HG23 VAL A 125      42.570  59.110  31.890  1.00  0.00           H  
ATOM   1967  N   ASP A 126      40.160  55.330  34.090  1.00  0.00           N  
ATOM   1968  CA  ASP A 126      39.740  53.940  34.570  1.00  0.00           C  
ATOM   1969  C   ASP A 126      40.350  52.870  33.680  1.00  0.00           C  
ATOM   1970  O   ASP A 126      40.380  53.070  32.460  1.00  0.00           O  
ATOM   1971  CB  ASP A 126      38.240  53.830  34.810  1.00  0.00           C  
ATOM   1972  CG  ASP A 126      37.680  55.000  35.460  1.00  0.00           C  
ATOM   1973  OD1 ASP A 126      37.590  55.040  36.670  1.00  0.00           O  
ATOM   1974  OD2 ASP A 126      37.180  55.890  34.780  1.00  0.00           O1-
ATOM   1975  H   ASP A 126      39.650  55.840  33.380  1.00  0.00           H  
ATOM   1976  HA  ASP A 126      40.190  53.810  35.550  1.00  0.00           H  
ATOM   1977  HB1 ASP A 126      37.970  52.880  35.260  1.00  0.00           H  
ATOM   1978  HB2 ASP A 126      37.860  53.770  33.790  1.00  0.00           H  
ATOM   1979  N   THR A 127      40.810  51.760  34.200  1.00  0.00           N  
ATOM   1980  CA  THR A 127      41.550  50.800  33.420  1.00  0.00           C  
ATOM   1981  C   THR A 127      40.740  50.090  32.370  1.00  0.00           C  
ATOM   1982  O   THR A 127      41.270  49.960  31.290  1.00  0.00           O  
ATOM   1983  CB  THR A 127      42.430  49.920  34.290  1.00  0.00           C  
ATOM   1984  CG2 THR A 127      42.870  48.660  33.560  1.00  0.00           C  
ATOM   1985  OG1 THR A 127      43.640  50.630  34.510  1.00  0.00           O  
ATOM   1986  H   THR A 127      40.610  51.500  35.150  1.00  0.00           H  
ATOM   1987  HA  THR A 127      42.270  51.370  32.830  1.00  0.00           H  
ATOM   1988  HB  THR A 127      41.820  49.700  35.170  1.00  0.00           H  
ATOM   1989  HG1 THR A 127      44.310  50.000  34.790  1.00  0.00           H  
ATOM   1990 HG21 THR A 127      43.530  48.750  32.690  1.00  0.00           H  
ATOM   1991 HG22 THR A 127      43.440  48.100  34.300  1.00  0.00           H  
ATOM   1992 HG23 THR A 127      42.000  48.030  33.380  1.00  0.00           H  
ATOM   1993  N   LYS A 128      39.520  49.690  32.800  1.00  0.00           N  
ATOM   1994  CA  LYS A 128      38.560  49.070  31.850  1.00  0.00           C  
ATOM   1995  C   LYS A 128      38.160  50.000  30.710  1.00  0.00           C  
ATOM   1996  O   LYS A 128      37.820  49.550  29.660  1.00  0.00           O  
ATOM   1997  CB  LYS A 128      37.330  48.720  32.670  1.00  0.00           C  
ATOM   1998  CG  LYS A 128      36.180  47.920  31.960  1.00  0.00           C  
ATOM   1999  CD  LYS A 128      36.650  46.780  31.070  1.00  0.00           C  
ATOM   2000  CE  LYS A 128      37.260  45.570  31.850  1.00  0.00           C  
ATOM   2001  NZ  LYS A 128      37.250  44.400  31.020  1.00  0.00           N1+
ATOM   2002  H   LYS A 128      39.270  49.690  33.780  1.00  0.00           H  
ATOM   2003  HA  LYS A 128      38.940  48.170  31.360  1.00  0.00           H  
ATOM   2004  HB1 LYS A 128      37.020  49.590  33.250  1.00  0.00           H  
ATOM   2005  HB2 LYS A 128      37.780  48.000  33.360  1.00  0.00           H  
ATOM   2006  HG1 LYS A 128      35.630  48.480  31.200  1.00  0.00           H  
ATOM   2007  HG2 LYS A 128      35.520  47.500  32.710  1.00  0.00           H  
ATOM   2008  HD1 LYS A 128      37.380  47.080  30.310  1.00  0.00           H  
ATOM   2009  HD2 LYS A 128      35.760  46.440  30.550  1.00  0.00           H  
ATOM   2010  HE1 LYS A 128      36.660  45.370  32.740  1.00  0.00           H  
ATOM   2011  HE2 LYS A 128      38.250  45.880  32.190  1.00  0.00           H  
ATOM   2012  HZ1 LYS A 128      37.690  43.570  31.380  1.00  0.00           H  
ATOM   2013  HZ2 LYS A 128      36.300  44.130  30.830  1.00  0.00           H  
ATOM   2014  HZ3 LYS A 128      37.780  44.670  30.200  1.00  0.00           H  
ATOM   2015  N   GLN A 129      38.220  51.320  30.940  1.00  0.00           N  
ATOM   2016  CA  GLN A 129      37.950  52.310  29.850  1.00  0.00           C  
ATOM   2017  C   GLN A 129      39.090  52.370  28.830  1.00  0.00           C  
ATOM   2018  O   GLN A 129      38.860  52.680  27.660  1.00  0.00           O  
ATOM   2019  CB  GLN A 129      37.900  53.720  30.530  1.00  0.00           C  
ATOM   2020  CG  GLN A 129      37.160  54.620  29.470  1.00  0.00           C  
ATOM   2021  CD  GLN A 129      36.480  55.890  29.950  1.00  0.00           C  
ATOM   2022  NE2 GLN A 129      36.060  56.760  29.060  1.00  0.00           N  
ATOM   2023  OE1 GLN A 129      36.430  56.200  31.150  1.00  0.00           O  
ATOM   2024  H   GLN A 129      38.680  51.680  31.760  1.00  0.00           H  
ATOM   2025  HA  GLN A 129      37.040  52.070  29.290  1.00  0.00           H  
ATOM   2026  HB1 GLN A 129      38.820  54.150  30.920  1.00  0.00           H  
ATOM   2027  HB2 GLN A 129      37.240  53.580  31.390  1.00  0.00           H  
ATOM   2028  HG1 GLN A 129      36.360  54.040  28.990  1.00  0.00           H  
ATOM   2029  HG2 GLN A 129      37.870  54.860  28.670  1.00  0.00           H  
ATOM   2030 HE21 GLN A 129      36.290  56.710  28.080  1.00  0.00           H  
ATOM   2031 HE22 GLN A 129      35.750  57.610  29.510  1.00  0.00           H  
ATOM   2032  N   ALA A 130      40.350  52.080  29.150  1.00  0.00           N  
ATOM   2033  CA  ALA A 130      41.510  52.190  28.260  1.00  0.00           C  
ATOM   2034  C   ALA A 130      41.910  50.840  27.600  1.00  0.00           C  
ATOM   2035  O   ALA A 130      42.380  50.740  26.480  1.00  0.00           O  
ATOM   2036  CB  ALA A 130      42.710  52.650  29.060  1.00  0.00           C  
ATOM   2037  H   ALA A 130      40.550  51.950  30.130  1.00  0.00           H  
ATOM   2038  HA  ALA A 130      41.300  52.850  27.430  1.00  0.00           H  
ATOM   2039  HB1 ALA A 130      43.000  51.900  29.790  1.00  0.00           H  
ATOM   2040  HB2 ALA A 130      43.550  52.650  28.360  1.00  0.00           H  
ATOM   2041  HB3 ALA A 130      42.450  53.650  29.390  1.00  0.00           H  
ATOM   2042  N   GLN A 131      41.530  49.780  28.280  1.00  0.00           N  
ATOM   2043  CA  GLN A 131      41.300  48.460  27.660  1.00  0.00           C  
ATOM   2044  C   GLN A 131      40.260  48.540  26.560  1.00  0.00           C  
ATOM   2045  O   GLN A 131      40.330  47.920  25.490  1.00  0.00           O  
ATOM   2046  CB  GLN A 131      40.890  47.500  28.770  1.00  0.00           C  
ATOM   2047  CG  GLN A 131      42.000  46.980  29.750  1.00  0.00           C  
ATOM   2048  CD  GLN A 131      41.400  46.110  30.870  1.00  0.00           C  
ATOM   2049  NE2 GLN A 131      42.260  45.630  31.690  1.00  0.00           N  
ATOM   2050  OE1 GLN A 131      40.210  45.740  31.000  1.00  0.00           O  
ATOM   2051  H   GLN A 131      41.260  49.900  29.240  1.00  0.00           H  
ATOM   2052  HA  GLN A 131      42.250  48.260  27.160  1.00  0.00           H  
ATOM   2053  HB1 GLN A 131      40.490  46.530  28.480  1.00  0.00           H  
ATOM   2054  HB2 GLN A 131      40.120  48.080  29.280  1.00  0.00           H  
ATOM   2055  HG1 GLN A 131      42.540  47.800  30.230  1.00  0.00           H  
ATOM   2056  HG2 GLN A 131      42.730  46.440  29.150  1.00  0.00           H  
ATOM   2057 HE21 GLN A 131      43.210  45.980  31.660  1.00  0.00           H  
ATOM   2058 HE22 GLN A 131      42.010  44.830  32.260  1.00  0.00           H  
ATOM   2059  N   ASP A 132      39.170  49.290  26.840  1.00  0.00           N  
ATOM   2060  CA  ASP A 132      38.240  49.530  25.720  1.00  0.00           C  
ATOM   2061  C   ASP A 132      38.740  50.410  24.610  1.00  0.00           C  
ATOM   2062  O   ASP A 132      38.230  50.210  23.520  1.00  0.00           O  
ATOM   2063  CB  ASP A 132      36.880  49.930  26.370  1.00  0.00           C  
ATOM   2064  CG  ASP A 132      35.710  50.040  25.380  1.00  0.00           C  
ATOM   2065  OD1 ASP A 132      35.370  49.040  24.670  1.00  0.00           O  
ATOM   2066  OD2 ASP A 132      35.300  51.180  25.150  1.00  0.00           O1-
ATOM   2067  H   ASP A 132      38.980  49.560  27.790  1.00  0.00           H  
ATOM   2068  HA  ASP A 132      38.090  48.600  25.180  1.00  0.00           H  
ATOM   2069  HB1 ASP A 132      37.040  50.870  26.900  1.00  0.00           H  
ATOM   2070  HB2 ASP A 132      36.530  49.090  26.980  1.00  0.00           H  
ATOM   2071  N   LEU A 133      39.650  51.370  24.840  1.00  0.00           N  
ATOM   2072  CA  LEU A 133      40.320  52.240  23.820  1.00  0.00           C  
ATOM   2073  C   LEU A 133      41.330  51.380  23.010  1.00  0.00           C  
ATOM   2074  O   LEU A 133      41.270  51.400  21.780  1.00  0.00           O  
ATOM   2075  CB  LEU A 133      41.080  53.430  24.490  1.00  0.00           C  
ATOM   2076  CG  LEU A 133      40.890  54.770  23.760  1.00  0.00           C  
ATOM   2077  CD1 LEU A 133      41.440  55.960  24.640  1.00  0.00           C  
ATOM   2078  CD2 LEU A 133      41.710  54.670  22.460  1.00  0.00           C  
ATOM   2079  H   LEU A 133      39.860  51.600  25.800  1.00  0.00           H  
ATOM   2080  HA  LEU A 133      39.520  52.620  23.180  1.00  0.00           H  
ATOM   2081  HB1 LEU A 133      42.110  53.230  24.770  1.00  0.00           H  
ATOM   2082  HB2 LEU A 133      40.530  53.600  25.410  1.00  0.00           H  
ATOM   2083  HG  LEU A 133      39.820  55.000  23.690  1.00  0.00           H  
ATOM   2084 HD11 LEU A 133      40.870  56.120  25.560  1.00  0.00           H  
ATOM   2085 HD12 LEU A 133      42.490  55.780  24.870  1.00  0.00           H  
ATOM   2086 HD13 LEU A 133      41.170  56.860  24.070  1.00  0.00           H  
ATOM   2087 HD21 LEU A 133      41.380  55.390  21.710  1.00  0.00           H  
ATOM   2088 HD22 LEU A 133      42.780  54.750  22.660  1.00  0.00           H  
ATOM   2089 HD23 LEU A 133      41.630  53.710  21.960  1.00  0.00           H  
ATOM   2090  N   ALA A 134      42.070  50.550  23.720  1.00  0.00           N  
ATOM   2091  CA  ALA A 134      42.970  49.480  23.050  1.00  0.00           C  
ATOM   2092  C   ALA A 134      42.170  48.580  22.160  1.00  0.00           C  
ATOM   2093  O   ALA A 134      42.520  48.310  21.030  1.00  0.00           O  
ATOM   2094  CB  ALA A 134      43.690  48.780  24.190  1.00  0.00           C  
ATOM   2095  H   ALA A 134      42.120  50.670  24.720  1.00  0.00           H  
ATOM   2096  HA  ALA A 134      43.730  49.970  22.450  1.00  0.00           H  
ATOM   2097  HB1 ALA A 134      44.070  49.550  24.860  1.00  0.00           H  
ATOM   2098  HB2 ALA A 134      42.970  48.310  24.860  1.00  0.00           H  
ATOM   2099  HB3 ALA A 134      44.350  48.020  23.770  1.00  0.00           H  
ATOM   2100  N   ARG A 135      40.950  48.190  22.570  1.00  0.00           N  
ATOM   2101  CA  ARG A 135      40.000  47.420  21.650  1.00  0.00           C  
ATOM   2102  C   ARG A 135      39.370  48.140  20.470  1.00  0.00           C  
ATOM   2103  O   ARG A 135      39.190  47.480  19.430  1.00  0.00           O  
ATOM   2104  CB  ARG A 135      38.920  46.840  22.520  1.00  0.00           C  
ATOM   2105  CG  ARG A 135      37.930  45.860  21.870  1.00  0.00           C  
ATOM   2106  CD  ARG A 135      37.090  45.080  22.890  1.00  0.00           C  
ATOM   2107  NE  ARG A 135      36.270  45.930  23.750  1.00  0.00           N  
ATOM   2108  CZ  ARG A 135      35.800  45.750  24.990  1.00  0.00           C  
ATOM   2109  NH1 ARG A 135      36.020  44.630  25.630  1.00  0.00           N1+
ATOM   2110  NH2 ARG A 135      35.000  46.540  25.610  1.00  0.00           N  
ATOM   2111  H   ARG A 135      40.770  48.360  23.550  1.00  0.00           H  
ATOM   2112  HA  ARG A 135      40.630  46.610  21.280  1.00  0.00           H  
ATOM   2113  HB1 ARG A 135      38.290  47.640  22.920  1.00  0.00           H  
ATOM   2114  HB2 ARG A 135      39.430  46.280  23.300  1.00  0.00           H  
ATOM   2115  HG1 ARG A 135      38.520  45.210  21.220  1.00  0.00           H  
ATOM   2116  HG2 ARG A 135      37.180  46.370  21.260  1.00  0.00           H  
ATOM   2117  HD1 ARG A 135      37.740  44.500  23.550  1.00  0.00           H  
ATOM   2118  HD2 ARG A 135      36.440  44.420  22.330  1.00  0.00           H  
ATOM   2119  HE  ARG A 135      35.840  46.760  23.370  1.00  0.00           H  
ATOM   2120 HH11 ARG A 135      36.950  44.260  25.490  1.00  0.00           H  
ATOM   2121 HH12 ARG A 135      35.520  44.400  26.470  1.00  0.00           H  
ATOM   2122 HH21 ARG A 135      34.940  47.510  25.310  1.00  0.00           H  
ATOM   2123 HH22 ARG A 135      34.890  46.370  26.590  1.00  0.00           H  
ATOM   2124  N   SER A 136      39.260  49.450  20.470  1.00  0.00           N  
ATOM   2125  CA  SER A 136      38.790  50.150  19.240  1.00  0.00           C  
ATOM   2126  C   SER A 136      39.910  50.240  18.200  1.00  0.00           C  
ATOM   2127  O   SER A 136      39.620  50.300  17.000  1.00  0.00           O  
ATOM   2128  CB  SER A 136      38.230  51.570  19.550  1.00  0.00           C  
ATOM   2129  OG  SER A 136      38.930  52.250  20.570  1.00  0.00           O  
ATOM   2130  H   SER A 136      39.340  49.980  21.320  1.00  0.00           H  
ATOM   2131  HA  SER A 136      38.000  49.520  18.830  1.00  0.00           H  
ATOM   2132  HB1 SER A 136      37.170  51.530  19.760  1.00  0.00           H  
ATOM   2133  HB2 SER A 136      38.250  52.190  18.650  1.00  0.00           H  
ATOM   2134  HG  SER A 136      39.870  52.170  20.430  1.00  0.00           H  
ATOM   2135  N   TYR A 137      41.150  50.110  18.650  1.00  0.00           N  
ATOM   2136  CA  TYR A 137      42.400  50.060  17.810  1.00  0.00           C  
ATOM   2137  C   TYR A 137      42.770  48.580  17.500  1.00  0.00           C  
ATOM   2138  O   TYR A 137      43.610  48.400  16.630  1.00  0.00           O  
ATOM   2139  CB  TYR A 137      43.490  50.790  18.620  1.00  0.00           C  
ATOM   2140  CG  TYR A 137      43.160  52.280  18.920  1.00  0.00           C  
ATOM   2141  CD1 TYR A 137      42.300  53.100  18.140  1.00  0.00           C  
ATOM   2142  CD2 TYR A 137      43.980  52.820  19.950  1.00  0.00           C  
ATOM   2143  CE1 TYR A 137      42.160  54.440  18.500  1.00  0.00           C  
ATOM   2144  CE2 TYR A 137      43.900  54.200  20.200  1.00  0.00           C  
ATOM   2145  CZ  TYR A 137      43.050  55.000  19.470  1.00  0.00           C  
ATOM   2146  OH  TYR A 137      43.220  56.320  19.840  1.00  0.00           O  
ATOM   2147  H   TYR A 137      41.200  50.290  19.640  1.00  0.00           H  
ATOM   2148  HA  TYR A 137      42.290  50.500  16.820  1.00  0.00           H  
ATOM   2149  HB1 TYR A 137      44.360  50.840  17.970  1.00  0.00           H  
ATOM   2150  HB2 TYR A 137      43.640  50.140  19.480  1.00  0.00           H  
ATOM   2151  HD1 TYR A 137      41.680  52.670  17.360  1.00  0.00           H  
ATOM   2152  HD2 TYR A 137      44.660  52.260  20.570  1.00  0.00           H  
ATOM   2153  HE1 TYR A 137      41.580  55.140  17.920  1.00  0.00           H  
ATOM   2154  HE2 TYR A 137      44.460  54.670  20.990  1.00  0.00           H  
ATOM   2155  HH  TYR A 137      42.430  56.820  19.600  1.00  0.00           H  
ATOM   2156  N   GLY A 138      42.250  47.590  18.240  1.00  0.00           N  
ATOM   2157  CA  GLY A 138      42.720  46.160  18.120  1.00  0.00           C  
ATOM   2158  C   GLY A 138      44.160  45.870  18.600  1.00  0.00           C  
ATOM   2159  O   GLY A 138      44.940  45.410  17.780  1.00  0.00           O  
ATOM   2160  H   GLY A 138      41.790  48.050  19.020  1.00  0.00           H  
ATOM   2161  HA1 GLY A 138      42.580  45.740  17.120  1.00  0.00           H  
ATOM   2162  HA2 GLY A 138      41.980  45.610  18.690  1.00  0.00           H  
ATOM   2163  N   ILE A 139      44.580  46.430  19.790  1.00  0.00           N  
ATOM   2164  CA  ILE A 139      45.930  46.200  20.350  1.00  0.00           C  
ATOM   2165  C   ILE A 139      45.910  45.670  21.760  1.00  0.00           C  
ATOM   2166  O   ILE A 139      44.890  45.760  22.450  1.00  0.00           O  
ATOM   2167  CB  ILE A 139      46.860  47.460  20.210  1.00  0.00           C  
ATOM   2168  CG1 ILE A 139      46.320  48.820  20.780  1.00  0.00           C  
ATOM   2169  CG2 ILE A 139      46.930  47.680  18.670  1.00  0.00           C  
ATOM   2170  CD  ILE A 139      47.220  50.000  20.460  1.00  0.00           C  
ATOM   2171  H   ILE A 139      43.870  46.970  20.260  1.00  0.00           H  
ATOM   2172  HA  ILE A 139      46.490  45.480  19.760  1.00  0.00           H  
ATOM   2173  HB  ILE A 139      47.900  47.360  20.520  1.00  0.00           H  
ATOM   2174 HG11 ILE A 139      46.280  48.750  21.870  1.00  0.00           H  
ATOM   2175 HG12 ILE A 139      45.330  49.130  20.450  1.00  0.00           H  
ATOM   2176 HG21 ILE A 139      47.800  48.230  18.310  1.00  0.00           H  
ATOM   2177 HG22 ILE A 139      47.020  46.710  18.200  1.00  0.00           H  
ATOM   2178 HG23 ILE A 139      46.000  48.140  18.350  1.00  0.00           H  
ATOM   2179  HD1 ILE A 139      47.150  50.150  19.380  1.00  0.00           H  
ATOM   2180  HD2 ILE A 139      46.730  50.860  20.920  1.00  0.00           H  
ATOM   2181  HD3 ILE A 139      48.200  49.870  20.920  1.00  0.00           H  
ATOM   2182  N   PRO A 140      47.080  45.120  22.220  1.00  0.00           N  
ATOM   2183  CA  PRO A 140      47.320  44.690  23.610  1.00  0.00           C  
ATOM   2184  C   PRO A 140      47.350  45.980  24.420  1.00  0.00           C  
ATOM   2185  O   PRO A 140      47.690  47.060  23.920  1.00  0.00           O  
ATOM   2186  CB  PRO A 140      48.740  43.970  23.680  1.00  0.00           C  
ATOM   2187  CG  PRO A 140      49.000  43.710  22.260  1.00  0.00           C  
ATOM   2188  CD  PRO A 140      48.320  44.870  21.550  1.00  0.00           C  
ATOM   2189  HA  PRO A 140      46.510  44.110  24.030  1.00  0.00           H  
ATOM   2190  HB1 PRO A 140      49.530  44.630  24.050  1.00  0.00           H  
ATOM   2191  HB2 PRO A 140      48.610  43.110  24.340  1.00  0.00           H  
ATOM   2192  HG1 PRO A 140      50.050  43.610  21.990  1.00  0.00           H  
ATOM   2193  HG2 PRO A 140      48.460  42.790  22.050  1.00  0.00           H  
ATOM   2194  HD1 PRO A 140      49.060  45.650  21.730  1.00  0.00           H  
ATOM   2195  HD2 PRO A 140      48.290  44.630  20.490  1.00  0.00           H  
ATOM   2196  N   PHE A 141      47.080  45.810  25.670  1.00  0.00           N  
ATOM   2197  CA  PHE A 141      47.130  46.830  26.720  1.00  0.00           C  
ATOM   2198  C   PHE A 141      48.030  46.340  27.830  1.00  0.00           C  
ATOM   2199  O   PHE A 141      48.120  45.140  28.120  1.00  0.00           O  
ATOM   2200  CB  PHE A 141      45.710  47.200  27.200  1.00  0.00           C  
ATOM   2201  CG  PHE A 141      45.730  48.360  28.140  1.00  0.00           C  
ATOM   2202  CD1 PHE A 141      46.120  49.640  27.710  1.00  0.00           C  
ATOM   2203  CD2 PHE A 141      45.320  48.180  29.460  1.00  0.00           C  
ATOM   2204  CE1 PHE A 141      46.160  50.680  28.630  1.00  0.00           C  
ATOM   2205  CE2 PHE A 141      45.310  49.240  30.400  1.00  0.00           C  
ATOM   2206  CZ  PHE A 141      45.780  50.510  30.010  1.00  0.00           C  
ATOM   2207  H   PHE A 141      46.490  45.010  25.850  1.00  0.00           H  
ATOM   2208  HA  PHE A 141      47.550  47.740  26.290  1.00  0.00           H  
ATOM   2209  HB1 PHE A 141      45.260  46.350  27.720  1.00  0.00           H  
ATOM   2210  HB2 PHE A 141      45.050  47.520  26.400  1.00  0.00           H  
ATOM   2211  HD1 PHE A 141      46.380  49.800  26.680  1.00  0.00           H  
ATOM   2212  HD2 PHE A 141      44.890  47.250  29.800  1.00  0.00           H  
ATOM   2213  HE1 PHE A 141      46.470  51.680  28.330  1.00  0.00           H  
ATOM   2214  HE2 PHE A 141      44.890  49.020  31.370  1.00  0.00           H  
ATOM   2215  HZ  PHE A 141      45.790  51.400  30.620  1.00  0.00           H  
ATOM   2216  N   ILE A 142      48.570  47.290  28.550  1.00  0.00           N  
ATOM   2217  CA  ILE A 142      49.260  46.950  29.810  1.00  0.00           C  
ATOM   2218  C   ILE A 142      49.040  48.200  30.640  1.00  0.00           C  
ATOM   2219  O   ILE A 142      49.100  49.360  30.160  1.00  0.00           O  
ATOM   2220  CB  ILE A 142      50.740  46.630  29.670  1.00  0.00           C  
ATOM   2221  CG1 ILE A 142      51.170  45.720  28.490  1.00  0.00           C  
ATOM   2222  CG2 ILE A 142      51.260  45.990  30.980  1.00  0.00           C  
ATOM   2223  CD  ILE A 142      51.350  46.430  27.160  1.00  0.00           C  
ATOM   2224  H   ILE A 142      48.240  48.220  28.350  1.00  0.00           H  
ATOM   2225  HA  ILE A 142      48.760  46.150  30.360  1.00  0.00           H  
ATOM   2226  HB  ILE A 142      51.290  47.560  29.560  1.00  0.00           H  
ATOM   2227 HG11 ILE A 142      50.440  44.930  28.320  1.00  0.00           H  
ATOM   2228 HG12 ILE A 142      52.110  45.220  28.710  1.00  0.00           H  
ATOM   2229 HG21 ILE A 142      52.310  45.750  30.800  1.00  0.00           H  
ATOM   2230 HG22 ILE A 142      51.080  46.630  31.840  1.00  0.00           H  
ATOM   2231 HG23 ILE A 142      50.820  45.010  31.170  1.00  0.00           H  
ATOM   2232  HD1 ILE A 142      50.450  46.860  26.720  1.00  0.00           H  
ATOM   2233  HD2 ILE A 142      52.150  47.170  27.180  1.00  0.00           H  
ATOM   2234  HD3 ILE A 142      51.590  45.650  26.430  1.00  0.00           H  
ATOM   2235  N   GLU A 143      48.960  48.030  31.940  1.00  0.00           N  
ATOM   2236  CA  GLU A 143      49.220  49.120  32.930  1.00  0.00           C  
ATOM   2237  C   GLU A 143      50.610  49.020  33.580  1.00  0.00           C  
ATOM   2238  O   GLU A 143      51.040  47.900  33.810  1.00  0.00           O  
ATOM   2239  CB  GLU A 143      48.120  48.790  34.020  1.00  0.00           C  
ATOM   2240  CG  GLU A 143      47.870  50.050  34.840  1.00  0.00           C  
ATOM   2241  CD  GLU A 143      46.880  49.670  35.950  1.00  0.00           C  
ATOM   2242  OE1 GLU A 143      45.640  49.620  35.720  1.00  0.00           O  
ATOM   2243  OE2 GLU A 143      47.260  49.510  37.130  1.00  0.00           O1-
ATOM   2244  H   GLU A 143      48.720  47.110  32.290  1.00  0.00           H  
ATOM   2245  HA  GLU A 143      49.160  50.110  32.480  1.00  0.00           H  
ATOM   2246  HB1 GLU A 143      48.590  47.960  34.540  1.00  0.00           H  
ATOM   2247  HB2 GLU A 143      47.260  48.290  33.590  1.00  0.00           H  
ATOM   2248  HG1 GLU A 143      47.380  50.780  34.200  1.00  0.00           H  
ATOM   2249  HG2 GLU A 143      48.790  50.340  35.340  1.00  0.00           H  
ATOM   2250  N   THR A 144      51.180  50.110  33.980  1.00  0.00           N  
ATOM   2251  CA  THR A 144      52.650  50.210  34.210  1.00  0.00           C  
ATOM   2252  C   THR A 144      52.880  51.200  35.390  1.00  0.00           C  
ATOM   2253  O   THR A 144      52.120  52.060  35.870  1.00  0.00           O  
ATOM   2254  CB  THR A 144      53.460  50.690  32.950  1.00  0.00           C  
ATOM   2255  CG2 THR A 144      53.770  49.460  32.070  1.00  0.00           C  
ATOM   2256  OG1 THR A 144      52.770  51.640  32.260  1.00  0.00           O  
ATOM   2257  H   THR A 144      50.850  51.020  33.690  1.00  0.00           H  
ATOM   2258  HA  THR A 144      53.090  49.270  34.540  1.00  0.00           H  
ATOM   2259  HB  THR A 144      54.430  51.070  33.270  1.00  0.00           H  
ATOM   2260  HG1 THR A 144      53.310  51.640  31.460  1.00  0.00           H  
ATOM   2261 HG21 THR A 144      54.710  49.610  31.550  1.00  0.00           H  
ATOM   2262 HG22 THR A 144      53.800  48.600  32.740  1.00  0.00           H  
ATOM   2263 HG23 THR A 144      52.840  49.350  31.520  1.00  0.00           H  
ATOM   2264  N   SER A 145      54.190  51.120  35.870  1.00  0.00           N  
ATOM   2265  CA  SER A 145      54.920  52.090  36.700  1.00  0.00           C  
ATOM   2266  C   SER A 145      56.450  51.890  36.490  1.00  0.00           C  
ATOM   2267  O   SER A 145      57.030  50.760  36.650  1.00  0.00           O  
ATOM   2268  CB  SER A 145      54.580  51.850  38.190  1.00  0.00           C  
ATOM   2269  OG  SER A 145      55.400  52.610  39.110  1.00  0.00           O  
ATOM   2270  H   SER A 145      54.710  50.310  35.570  1.00  0.00           H  
ATOM   2271  HA  SER A 145      54.640  53.050  36.280  1.00  0.00           H  
ATOM   2272  HB1 SER A 145      54.750  50.790  38.370  1.00  0.00           H  
ATOM   2273  HB2 SER A 145      53.500  51.960  38.310  1.00  0.00           H  
ATOM   2274  HG  SER A 145      54.960  53.460  39.190  1.00  0.00           H  
ATOM   2275  N   ALA A 146      57.150  52.890  36.040  1.00  0.00           N  
ATOM   2276  CA  ALA A 146      58.590  52.790  35.990  1.00  0.00           C  
ATOM   2277  C   ALA A 146      59.200  52.700  37.310  1.00  0.00           C  
ATOM   2278  O   ALA A 146      60.170  51.990  37.540  1.00  0.00           O  
ATOM   2279  CB  ALA A 146      59.170  54.050  35.420  1.00  0.00           C  
ATOM   2280  H   ALA A 146      56.600  53.730  36.030  1.00  0.00           H  
ATOM   2281  HA  ALA A 146      58.920  51.880  35.490  1.00  0.00           H  
ATOM   2282  HB1 ALA A 146      59.080  54.840  36.170  1.00  0.00           H  
ATOM   2283  HB2 ALA A 146      60.250  53.950  35.290  1.00  0.00           H  
ATOM   2284  HB3 ALA A 146      58.860  54.420  34.440  1.00  0.00           H  
ATOM   2285  N   LYS A 147      58.580  53.420  38.300  1.00  0.00           N  
ATOM   2286  CA  LYS A 147      59.110  53.690  39.630  1.00  0.00           C  
ATOM   2287  C   LYS A 147      59.130  52.330  40.400  1.00  0.00           C  
ATOM   2288  O   LYS A 147      60.150  51.780  40.790  1.00  0.00           O  
ATOM   2289  CB  LYS A 147      58.320  54.770  40.380  1.00  0.00           C  
ATOM   2290  CG  LYS A 147      58.860  54.920  41.850  1.00  0.00           C  
ATOM   2291  CD  LYS A 147      58.420  56.280  42.500  1.00  0.00           C  
ATOM   2292  CE  LYS A 147      59.370  56.700  43.650  1.00  0.00           C  
ATOM   2293  NZ  LYS A 147      59.380  55.680  44.770  1.00  0.00           N1+
ATOM   2294  H   LYS A 147      57.760  53.950  38.060  1.00  0.00           H  
ATOM   2295  HA  LYS A 147      60.130  54.070  39.610  1.00  0.00           H  
ATOM   2296  HB1 LYS A 147      57.330  54.330  40.500  1.00  0.00           H  
ATOM   2297  HB2 LYS A 147      58.180  55.680  39.790  1.00  0.00           H  
ATOM   2298  HG1 LYS A 147      59.950  54.920  41.810  1.00  0.00           H  
ATOM   2299  HG2 LYS A 147      58.620  54.050  42.460  1.00  0.00           H  
ATOM   2300  HD1 LYS A 147      57.450  56.060  42.950  1.00  0.00           H  
ATOM   2301  HD2 LYS A 147      58.450  57.010  41.700  1.00  0.00           H  
ATOM   2302  HE1 LYS A 147      59.080  57.680  44.030  1.00  0.00           H  
ATOM   2303  HE2 LYS A 147      60.350  56.780  43.200  1.00  0.00           H  
ATOM   2304  HZ1 LYS A 147      59.770  56.070  45.610  1.00  0.00           H  
ATOM   2305  HZ2 LYS A 147      58.440  55.420  45.050  1.00  0.00           H  
ATOM   2306  HZ3 LYS A 147      59.880  54.840  44.520  1.00  0.00           H  
ATOM   2307  N   THR A 148      57.990  51.650  40.520  1.00  0.00           N  
ATOM   2308  CA  THR A 148      57.840  50.320  41.150  1.00  0.00           C  
ATOM   2309  C   THR A 148      57.940  49.110  40.250  1.00  0.00           C  
ATOM   2310  O   THR A 148      57.850  47.920  40.650  1.00  0.00           O  
ATOM   2311  CB  THR A 148      56.460  50.220  41.890  1.00  0.00           C  
ATOM   2312  CG2 THR A 148      56.260  51.290  42.950  1.00  0.00           C  
ATOM   2313  OG1 THR A 148      55.480  50.200  40.920  1.00  0.00           O  
ATOM   2314  H   THR A 148      57.190  52.000  40.020  1.00  0.00           H  
ATOM   2315  HA  THR A 148      58.610  50.190  41.910  1.00  0.00           H  
ATOM   2316  HB  THR A 148      56.450  49.280  42.430  1.00  0.00           H  
ATOM   2317  HG1 THR A 148      54.830  49.570  41.250  1.00  0.00           H  
ATOM   2318 HG21 THR A 148      56.190  52.310  42.590  1.00  0.00           H  
ATOM   2319 HG22 THR A 148      55.290  51.140  43.420  1.00  0.00           H  
ATOM   2320 HG23 THR A 148      56.960  51.040  43.760  1.00  0.00           H  
ATOM   2321  N   ARG A 149      58.280  49.390  38.970  1.00  0.00           N  
ATOM   2322  CA  ARG A 149      58.460  48.480  37.860  1.00  0.00           C  
ATOM   2323  C   ARG A 149      57.250  47.560  37.470  1.00  0.00           C  
ATOM   2324  O   ARG A 149      57.430  46.440  36.920  1.00  0.00           O  
ATOM   2325  CB  ARG A 149      59.680  47.480  38.170  1.00  0.00           C  
ATOM   2326  CG  ARG A 149      60.330  47.150  36.880  1.00  0.00           C  
ATOM   2327  CD  ARG A 149      61.690  46.480  37.050  1.00  0.00           C  
ATOM   2328  NE  ARG A 149      62.180  46.070  35.660  1.00  0.00           N  
ATOM   2329  CZ  ARG A 149      63.390  46.080  35.180  1.00  0.00           C  
ATOM   2330  NH1 ARG A 149      64.420  46.240  36.000  1.00  0.00           N1+
ATOM   2331  NH2 ARG A 149      63.590  45.940  33.900  1.00  0.00           N  
ATOM   2332  H   ARG A 149      58.470  50.340  38.710  1.00  0.00           H  
ATOM   2333  HA  ARG A 149      58.680  49.030  36.940  1.00  0.00           H  
ATOM   2334  HB1 ARG A 149      59.240  46.610  38.650  1.00  0.00           H  
ATOM   2335  HB2 ARG A 149      60.470  48.010  38.710  1.00  0.00           H  
ATOM   2336  HG1 ARG A 149      60.480  48.090  36.370  1.00  0.00           H  
ATOM   2337  HG2 ARG A 149      59.680  46.570  36.220  1.00  0.00           H  
ATOM   2338  HD1 ARG A 149      61.610  45.560  37.630  1.00  0.00           H  
ATOM   2339  HD2 ARG A 149      62.440  47.190  37.410  1.00  0.00           H  
ATOM   2340  HE  ARG A 149      61.510  45.530  35.130  1.00  0.00           H  
ATOM   2341 HH11 ARG A 149      64.340  46.620  36.930  1.00  0.00           H  
ATOM   2342 HH12 ARG A 149      65.380  46.100  35.740  1.00  0.00           H  
ATOM   2343 HH21 ARG A 149      62.890  45.560  33.290  1.00  0.00           H  
ATOM   2344 HH22 ARG A 149      64.570  45.940  33.650  1.00  0.00           H  
ATOM   2345  N   GLN A 150      56.060  48.050  37.790  1.00  0.00           N  
ATOM   2346  CA  GLN A 150      54.880  47.220  37.420  1.00  0.00           C  
ATOM   2347  C   GLN A 150      54.830  47.120  35.890  1.00  0.00           C  
ATOM   2348  O   GLN A 150      55.010  48.170  35.200  1.00  0.00           O  
ATOM   2349  CB  GLN A 150      53.610  47.940  38.120  1.00  0.00           C  
ATOM   2350  CG  GLN A 150      52.390  47.040  38.220  1.00  0.00           C  
ATOM   2351  CD  GLN A 150      52.510  46.130  39.420  1.00  0.00           C  
ATOM   2352  NE2 GLN A 150      52.760  44.920  39.230  1.00  0.00           N  
ATOM   2353  OE1 GLN A 150      52.640  46.530  40.550  1.00  0.00           O  
ATOM   2354  H   GLN A 150      55.850  48.890  38.310  1.00  0.00           H  
ATOM   2355  HA  GLN A 150      54.870  46.200  37.810  1.00  0.00           H  
ATOM   2356  HB1 GLN A 150      53.440  48.770  37.440  1.00  0.00           H  
ATOM   2357  HB2 GLN A 150      53.760  48.300  39.140  1.00  0.00           H  
ATOM   2358  HG1 GLN A 150      52.260  46.520  37.270  1.00  0.00           H  
ATOM   2359  HG2 GLN A 150      51.410  47.500  38.390  1.00  0.00           H  
ATOM   2360 HE21 GLN A 150      52.640  44.440  38.350  1.00  0.00           H  
ATOM   2361 HE22 GLN A 150      52.620  44.410  40.090  1.00  0.00           H  
ATOM   2362  N   GLY A 151      54.700  45.920  35.310  1.00  0.00           N  
ATOM   2363  CA  GLY A 151      54.430  45.700  33.830  1.00  0.00           C  
ATOM   2364  C   GLY A 151      55.540  46.150  32.900  1.00  0.00           C  
ATOM   2365  O   GLY A 151      55.260  46.070  31.710  1.00  0.00           O  
ATOM   2366  H   GLY A 151      54.700  45.070  35.850  1.00  0.00           H  
ATOM   2367  HA1 GLY A 151      53.440  46.100  33.640  1.00  0.00           H  
ATOM   2368  HA2 GLY A 151      54.360  44.610  33.760  1.00  0.00           H  
ATOM   2369  N   VAL A 152      56.750  46.500  33.360  1.00  0.00           N  
ATOM   2370  CA  VAL A 152      57.780  47.220  32.550  1.00  0.00           C  
ATOM   2371  C   VAL A 152      58.320  46.290  31.480  1.00  0.00           C  
ATOM   2372  O   VAL A 152      58.480  46.500  30.290  1.00  0.00           O  
ATOM   2373  CB  VAL A 152      58.930  47.800  33.350  1.00  0.00           C  
ATOM   2374  CG1 VAL A 152      60.220  48.190  32.540  1.00  0.00           C  
ATOM   2375  CG2 VAL A 152      58.290  49.010  34.010  1.00  0.00           C  
ATOM   2376  H   VAL A 152      56.890  46.320  34.340  1.00  0.00           H  
ATOM   2377  HA  VAL A 152      57.380  47.960  31.860  1.00  0.00           H  
ATOM   2378  HB  VAL A 152      59.380  47.090  34.040  1.00  0.00           H  
ATOM   2379 HG11 VAL A 152      60.790  47.330  32.190  1.00  0.00           H  
ATOM   2380 HG12 VAL A 152      59.980  48.890  31.740  1.00  0.00           H  
ATOM   2381 HG13 VAL A 152      60.870  48.660  33.280  1.00  0.00           H  
ATOM   2382 HG21 VAL A 152      57.860  49.620  33.220  1.00  0.00           H  
ATOM   2383 HG22 VAL A 152      57.490  48.720  34.690  1.00  0.00           H  
ATOM   2384 HG23 VAL A 152      59.000  49.470  34.710  1.00  0.00           H  
ATOM   2385  N   ASP A 153      58.550  45.110  31.970  1.00  0.00           N  
ATOM   2386  CA  ASP A 153      59.070  44.010  31.170  1.00  0.00           C  
ATOM   2387  C   ASP A 153      58.100  43.020  30.460  1.00  0.00           C  
ATOM   2388  O   ASP A 153      58.500  42.130  29.770  1.00  0.00           O  
ATOM   2389  CB  ASP A 153      60.020  43.100  31.990  1.00  0.00           C  
ATOM   2390  CG  ASP A 153      61.040  44.000  32.740  1.00  0.00           C  
ATOM   2391  OD1 ASP A 153      60.810  44.210  33.970  1.00  0.00           O  
ATOM   2392  OD2 ASP A 153      61.980  44.480  32.060  1.00  0.00           O1-
ATOM   2393  H   ASP A 153      58.170  45.020  32.900  1.00  0.00           H  
ATOM   2394  HA  ASP A 153      59.700  44.420  30.390  1.00  0.00           H  
ATOM   2395  HB1 ASP A 153      60.630  42.500  31.300  1.00  0.00           H  
ATOM   2396  HB2 ASP A 153      59.570  42.430  32.720  1.00  0.00           H  
ATOM   2397  N   ASP A 154      56.770  43.190  30.570  1.00  0.00           N  
ATOM   2398  CA  ASP A 154      55.880  42.720  29.660  1.00  0.00           C  
ATOM   2399  C   ASP A 154      55.690  43.700  28.480  1.00  0.00           C  
ATOM   2400  O   ASP A 154      55.500  43.220  27.360  1.00  0.00           O  
ATOM   2401  CB  ASP A 154      54.650  42.530  30.560  1.00  0.00           C  
ATOM   2402  CG  ASP A 154      53.580  41.660  29.900  1.00  0.00           C  
ATOM   2403  OD1 ASP A 154      52.530  41.550  30.590  1.00  0.00           O  
ATOM   2404  OD2 ASP A 154      53.740  41.070  28.800  1.00  0.00           O1-
ATOM   2405  H   ASP A 154      56.410  43.840  31.250  1.00  0.00           H  
ATOM   2406  HA  ASP A 154      56.190  41.720  29.380  1.00  0.00           H  
ATOM   2407  HB1 ASP A 154      54.150  43.460  30.820  1.00  0.00           H  
ATOM   2408  HB2 ASP A 154      54.920  42.050  31.500  1.00  0.00           H  
ATOM   2409  N   ALA A 155      55.640  44.990  28.690  1.00  0.00           N  
ATOM   2410  CA  ALA A 155      55.030  45.960  27.790  1.00  0.00           C  
ATOM   2411  C   ALA A 155      55.940  46.190  26.520  1.00  0.00           C  
ATOM   2412  O   ALA A 155      55.410  46.170  25.410  1.00  0.00           O  
ATOM   2413  CB  ALA A 155      54.700  47.340  28.500  1.00  0.00           C  
ATOM   2414  H   ALA A 155      55.950  45.250  29.610  1.00  0.00           H  
ATOM   2415  HA  ALA A 155      54.100  45.520  27.420  1.00  0.00           H  
ATOM   2416  HB1 ALA A 155      55.600  47.890  28.790  1.00  0.00           H  
ATOM   2417  HB2 ALA A 155      54.140  47.930  27.780  1.00  0.00           H  
ATOM   2418  HB3 ALA A 155      54.140  47.250  29.430  1.00  0.00           H  
ATOM   2419  N   PHE A 156      57.260  46.470  26.660  1.00  0.00           N  
ATOM   2420  CA  PHE A 156      58.220  46.510  25.560  1.00  0.00           C  
ATOM   2421  C   PHE A 156      58.490  45.150  24.880  1.00  0.00           C  
ATOM   2422  O   PHE A 156      58.680  45.120  23.630  1.00  0.00           O  
ATOM   2423  CB  PHE A 156      59.520  47.120  26.050  1.00  0.00           C  
ATOM   2424  CG  PHE A 156      59.610  48.630  26.420  1.00  0.00           C  
ATOM   2425  CD1 PHE A 156      60.080  49.600  25.580  1.00  0.00           C  
ATOM   2426  CD2 PHE A 156      59.170  49.100  27.700  1.00  0.00           C  
ATOM   2427  CE1 PHE A 156      60.170  50.940  25.950  1.00  0.00           C  
ATOM   2428  CE2 PHE A 156      59.210  50.450  28.070  1.00  0.00           C  
ATOM   2429  CZ  PHE A 156      59.700  51.360  27.180  1.00  0.00           C  
ATOM   2430  H   PHE A 156      57.610  46.630  27.590  1.00  0.00           H  
ATOM   2431  HA  PHE A 156      57.670  47.000  24.750  1.00  0.00           H  
ATOM   2432  HB1 PHE A 156      60.350  46.940  25.360  1.00  0.00           H  
ATOM   2433  HB2 PHE A 156      59.740  46.600  26.980  1.00  0.00           H  
ATOM   2434  HD1 PHE A 156      60.320  49.270  24.570  1.00  0.00           H  
ATOM   2435  HD2 PHE A 156      58.920  48.400  28.480  1.00  0.00           H  
ATOM   2436  HE1 PHE A 156      60.520  51.730  25.300  1.00  0.00           H  
ATOM   2437  HE2 PHE A 156      58.810  50.770  29.020  1.00  0.00           H  
ATOM   2438  HZ  PHE A 156      59.750  52.380  27.510  1.00  0.00           H  
ATOM   2439  N   TYR A 157      58.470  44.090  25.640  1.00  0.00           N  
ATOM   2440  CA  TYR A 157      58.690  42.740  25.140  1.00  0.00           C  
ATOM   2441  C   TYR A 157      57.400  42.410  24.200  1.00  0.00           C  
ATOM   2442  O   TYR A 157      57.630  41.950  23.100  1.00  0.00           O  
ATOM   2443  CB  TYR A 157      58.910  41.720  26.320  1.00  0.00           C  
ATOM   2444  CG  TYR A 157      60.250  41.770  26.980  1.00  0.00           C  
ATOM   2445  CD1 TYR A 157      61.110  42.940  27.070  1.00  0.00           C  
ATOM   2446  CD2 TYR A 157      60.810  40.510  27.400  1.00  0.00           C  
ATOM   2447  CE1 TYR A 157      62.420  42.770  27.630  1.00  0.00           C  
ATOM   2448  CE2 TYR A 157      62.050  40.440  28.040  1.00  0.00           C  
ATOM   2449  CZ  TYR A 157      62.900  41.530  28.110  1.00  0.00           C  
ATOM   2450  OH  TYR A 157      64.240  41.350  28.400  1.00  0.00           O  
ATOM   2451  H   TYR A 157      58.290  44.120  26.630  1.00  0.00           H  
ATOM   2452  HA  TYR A 157      59.540  42.690  24.470  1.00  0.00           H  
ATOM   2453  HB1 TYR A 157      58.810  40.730  25.880  1.00  0.00           H  
ATOM   2454  HB2 TYR A 157      58.150  41.920  27.070  1.00  0.00           H  
ATOM   2455  HD1 TYR A 157      60.740  43.910  26.770  1.00  0.00           H  
ATOM   2456  HD2 TYR A 157      60.200  39.660  27.140  1.00  0.00           H  
ATOM   2457  HE1 TYR A 157      63.120  43.590  27.730  1.00  0.00           H  
ATOM   2458  HE2 TYR A 157      62.490  39.560  28.470  1.00  0.00           H  
ATOM   2459  HH  TYR A 157      64.510  40.440  28.540  1.00  0.00           H  
ATOM   2460  N   THR A 158      56.130  42.660  24.620  1.00  0.00           N  
ATOM   2461  CA  THR A 158      54.800  42.580  23.910  1.00  0.00           C  
ATOM   2462  C   THR A 158      54.990  43.450  22.620  1.00  0.00           C  
ATOM   2463  O   THR A 158      54.720  42.940  21.540  1.00  0.00           O  
ATOM   2464  CB  THR A 158      53.720  43.200  24.830  1.00  0.00           C  
ATOM   2465  CG2 THR A 158      52.380  43.510  24.260  1.00  0.00           C  
ATOM   2466  OG1 THR A 158      53.550  42.300  25.900  1.00  0.00           O  
ATOM   2467  H   THR A 158      55.950  42.980  25.560  1.00  0.00           H  
ATOM   2468  HA  THR A 158      54.540  41.580  23.580  1.00  0.00           H  
ATOM   2469  HB  THR A 158      54.090  44.090  25.330  1.00  0.00           H  
ATOM   2470  HG1 THR A 158      54.170  42.490  26.600  1.00  0.00           H  
ATOM   2471 HG21 THR A 158      52.490  44.040  23.320  1.00  0.00           H  
ATOM   2472 HG22 THR A 158      51.890  42.560  24.070  1.00  0.00           H  
ATOM   2473 HG23 THR A 158      51.800  44.160  24.920  1.00  0.00           H  
ATOM   2474  N   LEU A 159      55.500  44.640  22.680  1.00  0.00           N  
ATOM   2475  CA  LEU A 159      55.830  45.500  21.480  1.00  0.00           C  
ATOM   2476  C   LEU A 159      56.770  44.840  20.420  1.00  0.00           C  
ATOM   2477  O   LEU A 159      56.470  44.900  19.240  1.00  0.00           O  
ATOM   2478  CB  LEU A 159      56.180  46.930  21.880  1.00  0.00           C  
ATOM   2479  CG  LEU A 159      56.220  47.880  20.700  1.00  0.00           C  
ATOM   2480  CD1 LEU A 159      54.890  48.190  20.120  1.00  0.00           C  
ATOM   2481  CD2 LEU A 159      56.960  49.160  21.050  1.00  0.00           C  
ATOM   2482  H   LEU A 159      55.770  45.030  23.570  1.00  0.00           H  
ATOM   2483  HA  LEU A 159      54.860  45.570  20.970  1.00  0.00           H  
ATOM   2484  HB1 LEU A 159      57.150  46.950  22.380  1.00  0.00           H  
ATOM   2485  HB2 LEU A 159      55.530  47.240  22.700  1.00  0.00           H  
ATOM   2486  HG  LEU A 159      56.750  47.290  19.950  1.00  0.00           H  
ATOM   2487 HD11 LEU A 159      54.320  48.660  20.920  1.00  0.00           H  
ATOM   2488 HD12 LEU A 159      55.030  48.940  19.340  1.00  0.00           H  
ATOM   2489 HD13 LEU A 159      54.420  47.280  19.740  1.00  0.00           H  
ATOM   2490 HD21 LEU A 159      56.210  49.890  21.350  1.00  0.00           H  
ATOM   2491 HD22 LEU A 159      57.750  48.940  21.760  1.00  0.00           H  
ATOM   2492 HD23 LEU A 159      57.420  49.550  20.130  1.00  0.00           H  
ATOM   2493  N   VAL A 160      57.810  44.140  20.750  1.00  0.00           N  
ATOM   2494  CA  VAL A 160      58.580  43.290  19.800  1.00  0.00           C  
ATOM   2495  C   VAL A 160      57.710  42.090  19.340  1.00  0.00           C  
ATOM   2496  O   VAL A 160      57.710  41.730  18.230  1.00  0.00           O  
ATOM   2497  CB  VAL A 160      59.800  42.700  20.570  1.00  0.00           C  
ATOM   2498  CG1 VAL A 160      60.640  41.740  19.740  1.00  0.00           C  
ATOM   2499  CG2 VAL A 160      60.750  43.810  20.960  1.00  0.00           C  
ATOM   2500  H   VAL A 160      58.130  44.310  21.690  1.00  0.00           H  
ATOM   2501  HA  VAL A 160      58.780  43.770  18.850  1.00  0.00           H  
ATOM   2502  HB  VAL A 160      59.390  42.190  21.440  1.00  0.00           H  
ATOM   2503 HG11 VAL A 160      59.990  40.910  19.470  1.00  0.00           H  
ATOM   2504 HG12 VAL A 160      60.880  42.260  18.810  1.00  0.00           H  
ATOM   2505 HG13 VAL A 160      61.560  41.450  20.260  1.00  0.00           H  
ATOM   2506 HG21 VAL A 160      61.270  44.250  20.110  1.00  0.00           H  
ATOM   2507 HG22 VAL A 160      60.180  44.580  21.490  1.00  0.00           H  
ATOM   2508 HG23 VAL A 160      61.400  43.300  21.670  1.00  0.00           H  
ATOM   2509  N   ARG A 161      56.760  41.540  20.130  1.00  0.00           N  
ATOM   2510  CA  ARG A 161      55.880  40.470  19.700  1.00  0.00           C  
ATOM   2511  C   ARG A 161      54.830  40.840  18.670  1.00  0.00           C  
ATOM   2512  O   ARG A 161      54.750  40.290  17.570  1.00  0.00           O  
ATOM   2513  CB  ARG A 161      55.320  39.710  20.950  1.00  0.00           C  
ATOM   2514  CG  ARG A 161      56.420  38.970  21.730  1.00  0.00           C  
ATOM   2515  CD  ARG A 161      55.720  37.890  22.580  1.00  0.00           C  
ATOM   2516  NE  ARG A 161      56.610  37.420  23.650  1.00  0.00           N  
ATOM   2517  CZ  ARG A 161      56.830  37.880  24.850  1.00  0.00           C  
ATOM   2518  NH1 ARG A 161      56.250  38.850  25.340  1.00  0.00           N1+
ATOM   2519  NH2 ARG A 161      57.600  37.250  25.650  1.00  0.00           N  
ATOM   2520  H   ARG A 161      56.560  41.960  21.030  1.00  0.00           H  
ATOM   2521  HA  ARG A 161      56.600  39.830  19.180  1.00  0.00           H  
ATOM   2522  HB1 ARG A 161      54.540  39.050  20.570  1.00  0.00           H  
ATOM   2523  HB2 ARG A 161      54.830  40.360  21.670  1.00  0.00           H  
ATOM   2524  HG1 ARG A 161      56.980  39.670  22.350  1.00  0.00           H  
ATOM   2525  HG2 ARG A 161      57.180  38.550  21.070  1.00  0.00           H  
ATOM   2526  HD1 ARG A 161      55.480  37.050  21.920  1.00  0.00           H  
ATOM   2527  HD2 ARG A 161      54.860  38.390  23.040  1.00  0.00           H  
ATOM   2528  HE  ARG A 161      57.030  36.560  23.340  1.00  0.00           H  
ATOM   2529 HH11 ARG A 161      55.670  39.410  24.740  1.00  0.00           H  
ATOM   2530 HH12 ARG A 161      56.530  39.280  26.210  1.00  0.00           H  
ATOM   2531 HH21 ARG A 161      58.070  36.420  25.310  1.00  0.00           H  
ATOM   2532 HH22 ARG A 161      57.700  37.450  26.630  1.00  0.00           H  
ATOM   2533  N   GLU A 162      54.240  42.040  18.860  1.00  0.00           N  
ATOM   2534  CA  GLU A 162      53.440  42.730  17.840  1.00  0.00           C  
ATOM   2535  C   GLU A 162      54.230  43.080  16.560  1.00  0.00           C  
ATOM   2536  O   GLU A 162      53.640  43.010  15.460  1.00  0.00           O  
ATOM   2537  CB  GLU A 162      52.910  44.060  18.460  1.00  0.00           C  
ATOM   2538  CG  GLU A 162      51.560  43.970  19.320  1.00  0.00           C  
ATOM   2539  CD  GLU A 162      50.520  43.210  18.600  1.00  0.00           C  
ATOM   2540  OE1 GLU A 162      49.800  43.840  17.840  1.00  0.00           O  
ATOM   2541  OE2 GLU A 162      50.280  42.080  18.990  1.00  0.00           O1-
ATOM   2542  H   GLU A 162      54.290  42.550  19.730  1.00  0.00           H  
ATOM   2543  HA  GLU A 162      52.600  42.110  17.510  1.00  0.00           H  
ATOM   2544  HB1 GLU A 162      52.600  44.670  17.610  1.00  0.00           H  
ATOM   2545  HB2 GLU A 162      53.760  44.510  18.980  1.00  0.00           H  
ATOM   2546  HG1 GLU A 162      51.240  44.960  19.650  1.00  0.00           H  
ATOM   2547  HG2 GLU A 162      51.840  43.390  20.210  1.00  0.00           H  
ATOM   2548  N   ILE A 163      55.520  43.450  16.690  1.00  0.00           N  
ATOM   2549  CA  ILE A 163      56.260  43.700  15.540  1.00  0.00           C  
ATOM   2550  C   ILE A 163      56.470  42.360  14.780  1.00  0.00           C  
ATOM   2551  O   ILE A 163      56.180  42.270  13.620  1.00  0.00           O  
ATOM   2552  CB  ILE A 163      57.660  44.350  15.780  1.00  0.00           C  
ATOM   2553  CG1 ILE A 163      57.630  45.880  16.070  1.00  0.00           C  
ATOM   2554  CG2 ILE A 163      58.580  44.110  14.580  1.00  0.00           C  
ATOM   2555  CD  ILE A 163      58.870  46.420  16.950  1.00  0.00           C  
ATOM   2556  H   ILE A 163      55.930  43.360  17.610  1.00  0.00           H  
ATOM   2557  HA  ILE A 163      55.620  44.310  14.910  1.00  0.00           H  
ATOM   2558  HB  ILE A 163      58.150  43.800  16.590  1.00  0.00           H  
ATOM   2559 HG11 ILE A 163      56.780  45.930  16.750  1.00  0.00           H  
ATOM   2560 HG12 ILE A 163      57.390  46.480  15.200  1.00  0.00           H  
ATOM   2561 HG21 ILE A 163      59.470  44.720  14.630  1.00  0.00           H  
ATOM   2562 HG22 ILE A 163      58.960  43.100  14.410  1.00  0.00           H  
ATOM   2563 HG23 ILE A 163      58.110  44.260  13.610  1.00  0.00           H  
ATOM   2564  HD1 ILE A 163      58.960  47.510  16.910  1.00  0.00           H  
ATOM   2565  HD2 ILE A 163      58.840  46.170  18.010  1.00  0.00           H  
ATOM   2566  HD3 ILE A 163      59.780  46.000  16.520  1.00  0.00           H  
ATOM   2567  N   ARG A 164      56.780  41.270  15.440  1.00  0.00           N  
ATOM   2568  CA  ARG A 164      57.010  39.970  14.830  1.00  0.00           C  
ATOM   2569  C   ARG A 164      55.710  39.620  14.050  1.00  0.00           C  
ATOM   2570  O   ARG A 164      55.820  39.410  12.860  1.00  0.00           O  
ATOM   2571  CB  ARG A 164      57.520  38.990  15.900  1.00  0.00           C  
ATOM   2572  CG  ARG A 164      59.010  39.130  16.350  1.00  0.00           C  
ATOM   2573  CD  ARG A 164      59.160  38.060  17.510  1.00  0.00           C  
ATOM   2574  NE  ARG A 164      60.520  38.050  18.140  1.00  0.00           N  
ATOM   2575  CZ  ARG A 164      60.920  37.140  19.030  1.00  0.00           C  
ATOM   2576  NH1 ARG A 164      60.140  36.280  19.630  1.00  0.00           N1+
ATOM   2577  NH2 ARG A 164      62.160  37.120  19.470  1.00  0.00           N  
ATOM   2578  H   ARG A 164      56.860  41.390  16.440  1.00  0.00           H  
ATOM   2579  HA  ARG A 164      57.870  39.940  14.160  1.00  0.00           H  
ATOM   2580  HB1 ARG A 164      57.380  37.980  15.530  1.00  0.00           H  
ATOM   2581  HB2 ARG A 164      56.920  39.180  16.790  1.00  0.00           H  
ATOM   2582  HG1 ARG A 164      59.110  40.130  16.750  1.00  0.00           H  
ATOM   2583  HG2 ARG A 164      59.700  38.960  15.530  1.00  0.00           H  
ATOM   2584  HD1 ARG A 164      58.810  37.120  17.080  1.00  0.00           H  
ATOM   2585  HD2 ARG A 164      58.520  38.430  18.310  1.00  0.00           H  
ATOM   2586  HE  ARG A 164      61.160  38.770  17.830  1.00  0.00           H  
ATOM   2587 HH11 ARG A 164      59.170  36.400  19.400  1.00  0.00           H  
ATOM   2588 HH12 ARG A 164      60.450  35.520  20.230  1.00  0.00           H  
ATOM   2589 HH21 ARG A 164      62.760  37.750  18.970  1.00  0.00           H  
ATOM   2590 HH22 ARG A 164      62.370  36.620  20.330  1.00  0.00           H  
ATOM   2591  N   LYS A 165      54.490  39.720  14.620  1.00  0.00           N  
ATOM   2592  CA  LYS A 165      53.080  39.610  14.080  1.00  0.00           C  
ATOM   2593  C   LYS A 165      52.780  40.470  12.880  1.00  0.00           C  
ATOM   2594  O   LYS A 165      51.950  40.080  12.040  1.00  0.00           O  
ATOM   2595  CB  LYS A 165      51.970  39.760  15.110  1.00  0.00           C  
ATOM   2596  CG  LYS A 165      52.080  38.690  16.260  1.00  0.00           C  
ATOM   2597  CD  LYS A 165      50.980  38.620  17.340  1.00  0.00           C  
ATOM   2598  CE  LYS A 165      51.230  37.500  18.280  1.00  0.00           C  
ATOM   2599  NZ  LYS A 165      50.330  37.350  19.480  1.00  0.00           N1+
ATOM   2600  H   LYS A 165      54.490  40.100  15.550  1.00  0.00           H  
ATOM   2601  HA  LYS A 165      52.900  38.580  13.770  1.00  0.00           H  
ATOM   2602  HB1 LYS A 165      51.080  39.630  14.490  1.00  0.00           H  
ATOM   2603  HB2 LYS A 165      52.040  40.790  15.460  1.00  0.00           H  
ATOM   2604  HG1 LYS A 165      53.070  38.700  16.710  1.00  0.00           H  
ATOM   2605  HG2 LYS A 165      52.030  37.720  15.750  1.00  0.00           H  
ATOM   2606  HD1 LYS A 165      49.970  38.560  16.940  1.00  0.00           H  
ATOM   2607  HD2 LYS A 165      51.040  39.540  17.930  1.00  0.00           H  
ATOM   2608  HE1 LYS A 165      52.300  37.630  18.460  1.00  0.00           H  
ATOM   2609  HE2 LYS A 165      51.050  36.590  17.690  1.00  0.00           H  
ATOM   2610  HZ1 LYS A 165      50.230  38.170  20.050  1.00  0.00           H  
ATOM   2611  HZ2 LYS A 165      49.380  37.090  19.280  1.00  0.00           H  
ATOM   2612  HZ3 LYS A 165      50.760  36.720  20.140  1.00  0.00           H  
ATOM   2613  N   HIS A 166      53.570  41.520  12.660  1.00  0.00           N  
ATOM   2614  CA  HIS A 166      53.590  42.430  11.490  1.00  0.00           C  
ATOM   2615  C   HIS A 166      54.530  41.890  10.430  1.00  0.00           C  
ATOM   2616  O   HIS A 166      54.110  41.650   9.310  1.00  0.00           O  
ATOM   2617  CB  HIS A 166      53.880  43.830  11.990  1.00  0.00           C  
ATOM   2618  CG  HIS A 166      53.650  44.920  10.980  1.00  0.00           C  
ATOM   2619  CD2 HIS A 166      52.560  45.690  10.750  1.00  0.00           C  
ATOM   2620  ND1 HIS A 166      54.700  45.590  10.360  1.00  0.00           N  
ATOM   2621  CE1 HIS A 166      54.190  46.620   9.660  1.00  0.00           C  
ATOM   2622  NE2 HIS A 166      52.880  46.640   9.810  1.00  0.00           N  
ATOM   2623  H   HIS A 166      54.310  41.580  13.340  1.00  0.00           H  
ATOM   2624  HA  HIS A 166      52.590  42.410  11.050  1.00  0.00           H  
ATOM   2625  HB1 HIS A 166      54.940  43.830  12.250  1.00  0.00           H  
ATOM   2626  HB2 HIS A 166      53.280  44.000  12.890  1.00  0.00           H  
ATOM   2627  HD2 HIS A 166      51.620  45.610  11.290  1.00  0.00           H  
ATOM   2628  HE1 HIS A 166      54.760  47.330   9.070  1.00  0.00           H  
ATOM   2629  HE2 HIS A 166      52.260  47.340   9.430  1.00  0.00           H  
ATOM   2630  N   LYS A 167      55.830  41.800  10.790  1.00  0.00           N  
ATOM   2631  CA  LYS A 167      57.030  41.590   9.920  1.00  0.00           C  
ATOM   2632  C   LYS A 167      57.460  40.130   9.610  1.00  0.00           C  
ATOM   2633  O   LYS A 167      58.090  39.980   8.550  1.00  0.00           O  
ATOM   2634  CB  LYS A 167      58.100  42.370  10.690  1.00  0.00           C  
ATOM   2635  CG  LYS A 167      57.970  43.880  10.770  1.00  0.00           C  
ATOM   2636  CD  LYS A 167      57.900  44.510   9.350  1.00  0.00           C  
ATOM   2637  CE  LYS A 167      57.760  46.010   9.520  1.00  0.00           C  
ATOM   2638  NZ  LYS A 167      58.160  46.660   8.240  1.00  0.00           N1+
ATOM   2639  H   LYS A 167      55.960  41.990  11.770  1.00  0.00           H  
ATOM   2640  HA  LYS A 167      56.900  42.070   8.950  1.00  0.00           H  
ATOM   2641  HB1 LYS A 167      59.080  42.050  10.330  1.00  0.00           H  
ATOM   2642  HB2 LYS A 167      58.070  42.060  11.730  1.00  0.00           H  
ATOM   2643  HG1 LYS A 167      58.870  44.120  11.330  1.00  0.00           H  
ATOM   2644  HG2 LYS A 167      57.100  44.150  11.370  1.00  0.00           H  
ATOM   2645  HD1 LYS A 167      57.020  44.190   8.800  1.00  0.00           H  
ATOM   2646  HD2 LYS A 167      58.810  44.090   8.930  1.00  0.00           H  
ATOM   2647  HE1 LYS A 167      58.550  46.170  10.260  1.00  0.00           H  
ATOM   2648  HE2 LYS A 167      56.810  46.430   9.840  1.00  0.00           H  
ATOM   2649  HZ1 LYS A 167      58.150  47.670   8.240  1.00  0.00           H  
ATOM   2650  HZ2 LYS A 167      59.030  46.350   7.830  1.00  0.00           H  
ATOM   2651  HZ3 LYS A 167      57.490  46.480   7.500  1.00  0.00           H  
ATOM   2652  N   GLU A 168      57.150  39.110  10.350  1.00  0.00           N  
ATOM   2653  CA  GLU A 168      57.520  37.750   9.980  1.00  0.00           C  
ATOM   2654  C   GLU A 168      56.380  36.760   9.920  1.00  0.00           C  
ATOM   2655  O   GLU A 168      56.620  35.580   9.620  1.00  0.00           O  
ATOM   2656  CB  GLU A 168      58.810  37.320  10.750  1.00  0.00           C  
ATOM   2657  CG  GLU A 168      58.500  36.870  12.210  1.00  0.00           C  
ATOM   2658  CD  GLU A 168      59.700  36.160  12.880  1.00  0.00           C  
ATOM   2659  OE1 GLU A 168      60.670  36.840  13.090  1.00  0.00           O  
ATOM   2660  OE2 GLU A 168      59.630  34.930  13.140  1.00  0.00           O1-
ATOM   2661  H   GLU A 168      56.560  39.410  11.120  1.00  0.00           H  
ATOM   2662  HA  GLU A 168      57.890  37.860   8.960  1.00  0.00           H  
ATOM   2663  HB1 GLU A 168      59.550  38.110  10.870  1.00  0.00           H  
ATOM   2664  HB2 GLU A 168      59.240  36.480  10.190  1.00  0.00           H  
ATOM   2665  HG1 GLU A 168      57.690  36.140  12.140  1.00  0.00           H  
ATOM   2666  HG2 GLU A 168      58.180  37.700  12.850  1.00  0.00           H  
ATOM   2667  N   LYS A 169      55.150  37.190  10.190  1.00  0.00           N  
ATOM   2668  CA  LYS A 169      53.990  36.290  10.220  1.00  0.00           C  
ATOM   2669  C   LYS A 169      53.170  36.510   8.900  1.00  0.00           C  
ATOM   2670  CB  LYS A 169      53.130  36.700  11.460  1.00  0.00           C  
ATOM   2671  CG  LYS A 169      51.780  36.070  11.540  1.00  0.00           C  
ATOM   2672  CD  LYS A 169      51.760  34.600  11.510  1.00  0.00           C  
ATOM   2673  CE  LYS A 169      50.380  34.240  12.030  1.00  0.00           C  
ATOM   2674  NZ  LYS A 169      50.030  32.820  11.890  1.00  0.00           N1+
ATOM   2675  OC1 LYS A 169      52.710  37.660   8.690  1.00  0.00           O  
ATOM   2676  OC2 LYS A 169      53.050  35.550   8.120  1.00  0.00           O  
ATOM   2677  H   LYS A 169      55.070  38.190  10.300  1.00  0.00           H  
ATOM   2678  HA  LYS A 169      54.130  35.220  10.290  1.00  0.00           H  
ATOM   2679  HB1 LYS A 169      52.990  37.780  11.490  1.00  0.00           H  
ATOM   2680  HB2 LYS A 169      53.700  36.450  12.360  1.00  0.00           H  
ATOM   2681  HG1 LYS A 169      51.130  36.480  10.770  1.00  0.00           H  
ATOM   2682  HG2 LYS A 169      51.260  36.400  12.430  1.00  0.00           H  
ATOM   2683  HD1 LYS A 169      52.550  34.220  12.160  1.00  0.00           H  
ATOM   2684  HD2 LYS A 169      51.990  34.220  10.510  1.00  0.00           H  
ATOM   2685  HE1 LYS A 169      49.650  34.890  11.550  1.00  0.00           H  
ATOM   2686  HE2 LYS A 169      50.380  34.360  13.120  1.00  0.00           H  
ATOM   2687  HZ1 LYS A 169      49.030  32.750  11.820  1.00  0.00           H  
ATOM   2688  HZ2 LYS A 169      50.280  32.590  10.930  1.00  0.00           H  
ATOM   2689  HZ3 LYS A 169      50.520  32.230  12.540  1.00  0.00           H  
TER                                                                             
ATOM   2690  PA  GDP B 170      59.710  61.280  32.260  1.00  0.00           P  
ATOM   2691  PB  GDP B 170      58.060  62.080  30.400  1.00  0.00           P  
ATOM   2692  C5' GDP B 170      59.790  62.350  34.700  1.00  0.00           C  
ATOM   2693  O5' GDP B 170      59.470  61.260  33.860  1.00  0.00           O  
ATOM   2694  C4' GDP B 170      59.800  62.180  36.200  1.00  0.00           C  
ATOM   2695  O4' GDP B 170      58.520  61.680  36.470  1.00  0.00           O  
ATOM   2696  C3' GDP B 170      60.710  61.040  36.750  1.00  0.00           C  
ATOM   2697  O3' GDP B 170      62.040  61.360  36.990  1.00  0.00           O  
ATOM   2698  C2' GDP B 170      60.010  60.720  38.110  1.00  0.00           C  
ATOM   2699  O2' GDP B 170      60.200  61.680  39.220  1.00  0.00           O  
ATOM   2700  C1' GDP B 170      58.530  60.780  37.530  1.00  0.00           C  
ATOM   2701  N1  GDP B 170      55.870  56.690  39.120  1.00  0.00           N  
ATOM   2702  O1A GDP B 170      59.990  59.940  31.640  1.00  0.00           O  
ATOM   2703  O1B GDP B 170      59.300  62.190  29.700  1.00  0.00           O  
ATOM   2704  C2  GDP B 170      56.070  57.880  39.720  1.00  0.00           C  
ATOM   2705  N2  GDP B 170      55.830  57.820  40.990  1.00  0.00           N  
ATOM   2706  O2A GDP B 170      60.710  62.340  32.090  1.00  0.00           O  
ATOM   2707  O2B GDP B 170      57.140  61.060  29.830  1.00  0.00           O  
ATOM   2708  N3  GDP B 170      56.800  58.870  39.220  1.00  0.00           N  
ATOM   2709  O3A GDP B 170      58.250  61.700  31.860  1.00  0.00           O  
ATOM   2710  O3B GDP B 170      57.490  63.390  30.490  1.00  0.00           O  
ATOM   2711  C4  GDP B 170      57.200  58.660  37.860  1.00  0.00           C  
ATOM   2712  C5  GDP B 170      57.100  57.430  37.160  1.00  0.00           C  
ATOM   2713  C6  GDP B 170      56.350  56.360  37.830  1.00  0.00           C  
ATOM   2714  O6  GDP B 170      56.180  55.160  37.490  1.00  0.00           O  
ATOM   2715  N7  GDP B 170      57.650  57.610  35.860  1.00  0.00           N  
ATOM   2716  C8  GDP B 170      58.010  58.810  35.840  1.00  0.00           C  
ATOM   2717  N9  GDP B 170      57.950  59.460  37.070  1.00  0.00           N  
ATOM   2718 HO'2 GDP B 170      61.150  61.720  39.350  1.00  0.00           H  
ATOM   2719  H1  GDP B 170      55.360  55.950  39.590  1.00  0.00           H  
ATOM   2720  H8  GDP B 170      58.490  59.270  34.980  1.00  0.00           H  
ATOM   2721  H1' GDP B 170      57.900  61.170  38.330  1.00  0.00           H  
ATOM   2722  H21 GDP B 170      55.230  57.070  41.310  1.00  0.00           H  
ATOM   2723  H3' GDP B 170      60.760  60.210  36.060  1.00  0.00           H  
ATOM   2724  H22 GDP B 170      55.900  58.710  41.460  1.00  0.00           H  
ATOM   2725  H4' GDP B 170      59.970  63.180  36.590  1.00  0.00           H  
ATOM   2726  H3T GDP B 170      62.350  60.710  37.620  1.00  0.00           H  
ATOM   2727 H2'1 GDP B 170      60.240  59.690  38.330  1.00  0.00           H  
ATOM   2728 H5'1 GDP B 170      59.070  63.110  34.380  1.00  0.00           H  
ATOM   2729 H5'2 GDP B 170      60.820  62.640  34.490  1.00  0.00           H  
ATOM   2730 MG    MG C 171      60.840  62.390  28.790  1.00  0.00          Mg  
ATOM   2731  OW  SOL D 172      61.790  63.430  30.210  1.00  0.00           O  
ATOM   2732  HW1 SOL D 172      62.230  64.150  30.450  1.00  0.00           H  
ATOM   2733  HW2 SOL D 172      61.380  63.190  30.940  1.00  0.00           H  
ATOM   2734  OW  SOL D 173      60.110  64.060  28.020  1.00  0.00           O  
ATOM   2735  HW1 SOL D 173      60.330  64.860  28.290  1.00  0.00           H  
ATOM   2736  HW2 SOL D 173      59.260  64.010  28.180  1.00  0.00           H  
ATOM   2737  OW  SOL D 174      62.520  62.540  27.710  1.00  0.00           O  
ATOM   2738  HW1 SOL D 174      62.790  61.770  27.390  1.00  0.00           H  
ATOM   2739  HW2 SOL D 174      62.660  63.100  27.060  1.00  0.00           H  
ATOM   2740  OW  SOL D 175      60.090  61.240  27.180  1.00  0.00           O  
ATOM   2741  HW1 SOL D 175      59.850  61.490  26.370  1.00  0.00           H  
ATOM   2742  HW2 SOL D 175      60.560  60.530  27.040  1.00  0.00           H  
ENDMDL                                                                          
MODEL        2                                                                  
ATOM      1  N   MET A   1      71.256  37.287  14.237  1.00  0.00           N  
ATOM      2  CA  MET A   1      70.765  38.202  15.326  1.00  0.00           C  
ATOM      3  C   MET A   1      69.878  39.354  14.912  1.00  0.00           C  
ATOM      4  O   MET A   1      70.364  40.360  14.339  1.00  0.00           O  
ATOM      5  CB  MET A   1      71.987  38.766  16.232  1.00  0.00           C  
ATOM      6  CG  MET A   1      71.635  38.903  17.705  1.00  0.00           C  
ATOM      7  SD  MET A   1      70.142  39.844  18.047  1.00  0.00           S  
ATOM      8  CE  MET A   1      71.018  41.402  18.314  1.00  0.00           C  
ATOM      9  HA  MET A   1      70.168  37.585  16.003  1.00  0.00           H  
ATOM     10  HB1 MET A   1      72.250  39.779  15.911  1.00  0.00           H  
ATOM     11  HB2 MET A   1      72.837  38.082  16.204  1.00  0.00           H  
ATOM     12  HG1 MET A   1      72.512  39.253  18.255  1.00  0.00           H  
ATOM     13  HG2 MET A   1      71.518  37.847  17.956  1.00  0.00           H  
ATOM     14  HE1 MET A   1      71.652  41.214  19.179  1.00  0.00           H  
ATOM     15  HE2 MET A   1      71.500  41.649  17.364  1.00  0.00           H  
ATOM     16  HE3 MET A   1      70.333  42.239  18.442  1.00  0.00           H  
ATOM     17  H1  MET A   1      70.474  36.763  13.874  1.00  0.00           H  
ATOM     18  H2  MET A   1      71.587  37.984  13.586  1.00  0.00           H  
ATOM     19  H3  MET A   1      72.085  36.732  14.395  1.00  0.00           H  
ATOM     20  N   THR A   2      68.537  39.399  15.152  1.00  0.00           N  
ATOM     21  CA  THR A   2      67.621  40.464  14.742  1.00  0.00           C  
ATOM     22  C   THR A   2      67.599  41.707  15.638  1.00  0.00           C  
ATOM     23  O   THR A   2      67.589  41.693  16.862  1.00  0.00           O  
ATOM     24  CB  THR A   2      66.191  39.892  14.632  1.00  0.00           C  
ATOM     25  CG2 THR A   2      65.201  40.815  13.819  1.00  0.00           C  
ATOM     26  OG1 THR A   2      66.276  38.674  13.895  1.00  0.00           O  
ATOM     27  H   THR A   2      68.172  38.643  15.704  1.00  0.00           H  
ATOM     28  HA  THR A   2      67.916  40.882  13.781  1.00  0.00           H  
ATOM     29  HB  THR A   2      65.766  39.652  15.614  1.00  0.00           H  
ATOM     30  HG1 THR A   2      66.458  38.845  12.968  1.00  0.00           H  
ATOM     31 HG21 THR A   2      65.440  40.954  12.772  1.00  0.00           H  
ATOM     32 HG22 THR A   2      64.212  40.357  13.929  1.00  0.00           H  
ATOM     33 HG23 THR A   2      64.996  41.707  14.410  1.00  0.00           H  
ATOM     34  N   GLU A   3      67.333  42.775  14.899  1.00  0.00           N  
ATOM     35  CA  GLU A   3      67.300  44.157  15.524  1.00  0.00           C  
ATOM     36  C   GLU A   3      65.929  44.763  15.330  1.00  0.00           C  
ATOM     37  O   GLU A   3      65.468  44.894  14.170  1.00  0.00           O  
ATOM     38  CB  GLU A   3      68.363  45.025  14.809  1.00  0.00           C  
ATOM     39  CG  GLU A   3      68.708  46.331  15.534  1.00  0.00           C  
ATOM     40  CD  GLU A   3      69.534  47.199  14.643  1.00  0.00           C  
ATOM     41  OE1 GLU A   3      69.035  47.800  13.683  1.00  0.00           O  
ATOM     42  OE2 GLU A   3      70.743  47.356  15.035  1.00  0.00           O1-
ATOM     43  H   GLU A   3      67.250  42.755  13.891  1.00  0.00           H  
ATOM     44  HA  GLU A   3      67.591  44.097  16.569  1.00  0.00           H  
ATOM     45  HB1 GLU A   3      68.086  45.310  13.797  1.00  0.00           H  
ATOM     46  HB2 GLU A   3      69.186  44.323  14.659  1.00  0.00           H  
ATOM     47  HG1 GLU A   3      69.210  46.093  16.475  1.00  0.00           H  
ATOM     48  HG2 GLU A   3      67.758  46.856  15.643  1.00  0.00           H  
ATOM     49  N   TYR A   4      65.324  45.392  16.285  1.00  0.00           N  
ATOM     50  CA  TYR A   4      64.087  46.209  16.120  1.00  0.00           C  
ATOM     51  C   TYR A   4      64.374  47.612  16.520  1.00  0.00           C  
ATOM     52  O   TYR A   4      65.098  47.830  17.514  1.00  0.00           O  
ATOM     53  CB  TYR A   4      63.093  45.692  17.124  1.00  0.00           C  
ATOM     54  CG  TYR A   4      62.712  44.232  16.905  1.00  0.00           C  
ATOM     55  CD1 TYR A   4      62.396  43.774  15.601  1.00  0.00           C  
ATOM     56  CD2 TYR A   4      62.665  43.288  17.940  1.00  0.00           C  
ATOM     57  CE1 TYR A   4      62.247  42.401  15.287  1.00  0.00           C  
ATOM     58  CE2 TYR A   4      62.531  41.883  17.667  1.00  0.00           C  
ATOM     59  CZ  TYR A   4      62.369  41.483  16.339  1.00  0.00           C  
ATOM     60  OH  TYR A   4      62.420  40.186  16.005  1.00  0.00           O  
ATOM     61  H   TYR A   4      65.560  45.244  17.257  1.00  0.00           H  
ATOM     62  HA  TYR A   4      63.702  46.180  15.095  1.00  0.00           H  
ATOM     63  HB1 TYR A   4      62.282  46.390  16.922  1.00  0.00           H  
ATOM     64  HB2 TYR A   4      63.582  45.692  18.101  1.00  0.00           H  
ATOM     65  HD1 TYR A   4      62.436  44.451  14.759  1.00  0.00           H  
ATOM     66  HD2 TYR A   4      62.765  43.678  18.935  1.00  0.00           H  
ATOM     67  HE1 TYR A   4      62.101  42.077  14.261  1.00  0.00           H  
ATOM     68  HE2 TYR A   4      62.553  41.183  18.492  1.00  0.00           H  
ATOM     69  HH  TYR A   4      61.989  40.087  15.150  1.00  0.00           H  
ATOM     70  N   LYS A   5      63.833  48.667  15.800  1.00  0.00           N  
ATOM     71  CA  LYS A   5      63.911  50.066  16.210  1.00  0.00           C  
ATOM     72  C   LYS A   5      62.628  50.453  16.958  1.00  0.00           C  
ATOM     73  O   LYS A   5      61.577  50.212  16.380  1.00  0.00           O  
ATOM     74  CB  LYS A   5      64.097  50.933  14.931  1.00  0.00           C  
ATOM     75  CG  LYS A   5      65.535  50.795  14.376  1.00  0.00           C  
ATOM     76  CD  LYS A   5      65.751  51.636  13.144  1.00  0.00           C  
ATOM     77  CE  LYS A   5      65.683  53.108  13.347  1.00  0.00           C  
ATOM     78  NZ  LYS A   5      66.681  53.634  14.331  1.00  0.00           N1+
ATOM     79  H   LYS A   5      63.200  48.409  15.064  1.00  0.00           H  
ATOM     80  HA  LYS A   5      64.792  50.115  16.861  1.00  0.00           H  
ATOM     81  HB1 LYS A   5      64.020  51.979  15.239  1.00  0.00           H  
ATOM     82  HB2 LYS A   5      63.402  50.720  14.129  1.00  0.00           H  
ATOM     83  HG1 LYS A   5      65.819  49.746  14.255  1.00  0.00           H  
ATOM     84  HG2 LYS A   5      66.226  50.992  15.201  1.00  0.00           H  
ATOM     85  HD1 LYS A   5      65.160  51.303  12.299  1.00  0.00           H  
ATOM     86  HD2 LYS A   5      66.760  51.382  12.826  1.00  0.00           H  
ATOM     87  HE1 LYS A   5      64.641  53.417  13.445  1.00  0.00           H  
ATOM     88  HE2 LYS A   5      65.893  53.623  12.407  1.00  0.00           H  
ATOM     89  HZ1 LYS A   5      67.649  53.379  14.173  1.00  0.00           H  
ATOM     90  HZ2 LYS A   5      66.773  54.636  14.327  1.00  0.00           H  
ATOM     91  HZ3 LYS A   5      66.465  53.442  15.292  1.00  0.00           H  
ATOM     92  N   LEU A   6      62.696  50.998  18.191  1.00  0.00           N  
ATOM     93  CA  LEU A   6      61.484  51.253  18.970  1.00  0.00           C  
ATOM     94  C   LEU A   6      61.315  52.770  19.198  1.00  0.00           C  
ATOM     95  O   LEU A   6      62.238  53.446  19.533  1.00  0.00           O  
ATOM     96  CB  LEU A   6      61.632  50.452  20.232  1.00  0.00           C  
ATOM     97  CG  LEU A   6      60.906  49.140  20.112  1.00  0.00           C  
ATOM     98  CD1 LEU A   6      61.455  48.007  19.190  1.00  0.00           C  
ATOM     99  CD2 LEU A   6      60.789  48.580  21.454  1.00  0.00           C  
ATOM    100  H   LEU A   6      63.599  51.009  18.652  1.00  0.00           H  
ATOM    101  HA  LEU A   6      60.559  50.818  18.596  1.00  0.00           H  
ATOM    102  HB1 LEU A   6      61.096  51.023  20.998  1.00  0.00           H  
ATOM    103  HB2 LEU A   6      62.681  50.351  20.513  1.00  0.00           H  
ATOM    104  HG  LEU A   6      59.907  49.404  19.754  1.00  0.00           H  
ATOM    105 HD11 LEU A   6      60.704  47.231  19.213  1.00  0.00           H  
ATOM    106 HD12 LEU A   6      61.545  48.377  18.163  1.00  0.00           H  
ATOM    107 HD13 LEU A   6      62.396  47.616  19.579  1.00  0.00           H  
ATOM    108 HD21 LEU A   6      60.147  49.216  22.066  1.00  0.00           H  
ATOM    109 HD22 LEU A   6      60.288  47.611  21.403  1.00  0.00           H  
ATOM    110 HD23 LEU A   6      61.773  48.326  21.834  1.00  0.00           H  
ATOM    111  N   VAL A   7      60.065  53.212  19.290  1.00  0.00           N  
ATOM    112  CA  VAL A   7      59.750  54.599  19.586  1.00  0.00           C  
ATOM    113  C   VAL A   7      58.730  54.837  20.759  1.00  0.00           C  
ATOM    114  O   VAL A   7      57.653  54.240  20.702  1.00  0.00           O  
ATOM    115  CB  VAL A   7      59.223  55.453  18.357  1.00  0.00           C  
ATOM    116  CG1 VAL A   7      59.575  56.918  18.609  1.00  0.00           C  
ATOM    117  CG2 VAL A   7      60.012  55.013  17.110  1.00  0.00           C  
ATOM    118  H   VAL A   7      59.298  52.573  19.163  1.00  0.00           H  
ATOM    119  HA  VAL A   7      60.656  55.087  19.942  1.00  0.00           H  
ATOM    120  HB  VAL A   7      58.140  55.277  18.373  1.00  0.00           H  
ATOM    121 HG11 VAL A   7      58.987  57.190  19.486  1.00  0.00           H  
ATOM    122 HG12 VAL A   7      60.617  57.116  18.875  1.00  0.00           H  
ATOM    123 HG13 VAL A   7      59.294  57.511  17.738  1.00  0.00           H  
ATOM    124 HG21 VAL A   7      59.669  55.477  16.189  1.00  0.00           H  
ATOM    125 HG22 VAL A   7      61.075  55.273  17.238  1.00  0.00           H  
ATOM    126 HG23 VAL A   7      59.992  53.939  16.977  1.00  0.00           H  
ATOM    127  N   VAL A   8      59.075  55.682  21.803  1.00  0.00           N  
ATOM    128  CA  VAL A   8      58.280  55.908  23.035  1.00  0.00           C  
ATOM    129  C   VAL A   8      57.703  57.352  22.930  1.00  0.00           C  
ATOM    130  O   VAL A   8      58.397  58.319  23.168  1.00  0.00           O  
ATOM    131  CB  VAL A   8      59.157  55.617  24.284  1.00  0.00           C  
ATOM    132  CG1 VAL A   8      58.159  55.872  25.515  1.00  0.00           C  
ATOM    133  CG2 VAL A   8      59.538  54.121  24.225  1.00  0.00           C  
ATOM    134  H   VAL A   8      60.013  56.052  21.737  1.00  0.00           H  
ATOM    135  HA  VAL A   8      57.399  55.257  23.048  1.00  0.00           H  
ATOM    136  HB  VAL A   8      60.071  56.191  24.404  1.00  0.00           H  
ATOM    137 HG11 VAL A   8      57.776  56.884  25.603  1.00  0.00           H  
ATOM    138 HG12 VAL A   8      57.321  55.176  25.512  1.00  0.00           H  
ATOM    139 HG13 VAL A   8      58.774  55.654  26.390  1.00  0.00           H  
ATOM    140 HG21 VAL A   8      60.189  53.750  25.014  1.00  0.00           H  
ATOM    141 HG22 VAL A   8      58.613  53.566  24.099  1.00  0.00           H  
ATOM    142 HG23 VAL A   8      60.130  53.956  23.338  1.00  0.00           H  
ATOM    143  N   VAL A   9      56.403  57.411  22.652  1.00  0.00           N  
ATOM    144  CA  VAL A   9      55.639  58.731  22.377  1.00  0.00           C  
ATOM    145  C   VAL A   9      54.430  58.912  23.340  1.00  0.00           C  
ATOM    146  O   VAL A   9      53.678  57.941  23.696  1.00  0.00           O  
ATOM    147  CB  VAL A   9      55.195  58.822  20.929  1.00  0.00           C  
ATOM    148  CG1 VAL A   9      56.376  58.653  19.988  1.00  0.00           C  
ATOM    149  CG2 VAL A   9      54.234  57.753  20.456  1.00  0.00           C  
ATOM    150  H   VAL A   9      55.917  56.546  22.458  1.00  0.00           H  
ATOM    151  HA  VAL A   9      56.393  59.486  22.586  1.00  0.00           H  
ATOM    152  HB  VAL A   9      54.678  59.783  20.925  1.00  0.00           H  
ATOM    153 HG11 VAL A   9      57.155  59.387  20.221  1.00  0.00           H  
ATOM    154 HG12 VAL A   9      56.759  57.633  19.859  1.00  0.00           H  
ATOM    155 HG13 VAL A   9      56.026  58.879  18.984  1.00  0.00           H  
ATOM    156 HG21 VAL A   9      54.614  56.724  20.390  1.00  0.00           H  
ATOM    157 HG22 VAL A   9      53.356  57.824  21.100  1.00  0.00           H  
ATOM    158 HG23 VAL A   9      53.865  57.904  19.438  1.00  0.00           H  
ATOM    159  N   GLY A  10      54.155  60.178  23.574  1.00  0.00           N  
ATOM    160  CA  GLY A  10      52.930  60.556  24.307  1.00  0.00           C  
ATOM    161  C   GLY A  10      53.023  61.827  25.108  1.00  0.00           C  
ATOM    162  O   GLY A  10      54.049  62.479  25.066  1.00  0.00           O  
ATOM    163  H   GLY A  10      54.768  60.923  23.263  1.00  0.00           H  
ATOM    164  HA1 GLY A  10      52.823  59.755  25.040  1.00  0.00           H  
ATOM    165  HA2 GLY A  10      52.025  60.596  23.708  1.00  0.00           H  
ATOM    166  N   ALA A  11      51.967  62.193  25.842  1.00  0.00           N  
ATOM    167  CA  ALA A  11      51.728  63.564  26.384  1.00  0.00           C  
ATOM    168  C   ALA A  11      52.774  63.851  27.529  1.00  0.00           C  
ATOM    169  O   ALA A  11      53.580  63.055  28.018  1.00  0.00           O  
ATOM    170  CB  ALA A  11      50.258  63.705  26.840  1.00  0.00           C  
ATOM    171  H   ALA A  11      51.136  61.621  25.840  1.00  0.00           H  
ATOM    172  HA  ALA A  11      51.833  64.251  25.551  1.00  0.00           H  
ATOM    173  HB1 ALA A  11      50.149  64.581  27.469  1.00  0.00           H  
ATOM    174  HB2 ALA A  11      49.479  63.732  26.084  1.00  0.00           H  
ATOM    175  HB3 ALA A  11      50.052  62.843  27.471  1.00  0.00           H  
ATOM    176  N   CYS A  12      52.909  65.128  27.772  1.00  0.00           N  
ATOM    177  CA  CYS A  12      53.945  65.698  28.688  1.00  0.00           C  
ATOM    178  C   CYS A  12      53.734  65.299  30.184  1.00  0.00           C  
ATOM    179  O   CYS A  12      52.685  65.486  30.720  1.00  0.00           O  
ATOM    180  CB  CYS A  12      53.878  67.161  28.411  1.00  0.00           C  
ATOM    181  SG  CYS A  12      52.224  67.928  28.867  1.00  0.00           S  
ATOM    182  H   CYS A  12      52.159  65.743  27.502  1.00  0.00           H  
ATOM    183  HA  CYS A  12      54.921  65.325  28.368  1.00  0.00           H  
ATOM    184  HB1 CYS A  12      54.161  67.446  27.396  1.00  0.00           H  
ATOM    185  HB2 CYS A  12      54.572  67.797  28.963  1.00  0.00           H  
ATOM    186  HG  CYS A  12      52.228  69.084  28.197  1.00  0.00           H  
ATOM    187  N   GLY A  13      54.721  64.746  30.954  1.00  0.00           N  
ATOM    188  CA  GLY A  13      54.703  64.412  32.378  1.00  0.00           C  
ATOM    189  C   GLY A  13      54.006  63.090  32.587  1.00  0.00           C  
ATOM    190  O   GLY A  13      53.119  63.007  33.392  1.00  0.00           O  
ATOM    191  H   GLY A  13      55.579  64.660  30.419  1.00  0.00           H  
ATOM    192  HA1 GLY A  13      54.150  65.247  32.822  1.00  0.00           H  
ATOM    193  HA2 GLY A  13      55.703  64.255  32.777  1.00  0.00           H  
ATOM    194  N   VAL A  14      54.469  62.008  31.935  1.00  0.00           N  
ATOM    195  CA  VAL A  14      53.854  60.701  31.940  1.00  0.00           C  
ATOM    196  C   VAL A  14      54.943  59.594  32.136  1.00  0.00           C  
ATOM    197  O   VAL A  14      54.609  58.426  32.528  1.00  0.00           O  
ATOM    198  CB  VAL A  14      52.894  60.439  30.712  1.00  0.00           C  
ATOM    199  CG1 VAL A  14      51.798  61.505  30.520  1.00  0.00           C  
ATOM    200  CG2 VAL A  14      53.621  60.300  29.373  1.00  0.00           C  
ATOM    201  H   VAL A  14      55.325  62.133  31.419  1.00  0.00           H  
ATOM    202  HA  VAL A  14      53.242  60.700  32.836  1.00  0.00           H  
ATOM    203  HB  VAL A  14      52.415  59.456  30.794  1.00  0.00           H  
ATOM    204 HG11 VAL A  14      51.249  61.716  31.438  1.00  0.00           H  
ATOM    205 HG12 VAL A  14      52.375  62.403  30.331  1.00  0.00           H  
ATOM    206 HG13 VAL A  14      51.204  61.277  29.635  1.00  0.00           H  
ATOM    207 HG21 VAL A  14      54.196  59.384  29.356  1.00  0.00           H  
ATOM    208 HG22 VAL A  14      52.989  60.148  28.494  1.00  0.00           H  
ATOM    209 HG23 VAL A  14      54.313  61.106  29.118  1.00  0.00           H  
ATOM    210  N   GLY A  15      56.240  59.957  31.979  1.00  0.00           N  
ATOM    211  CA  GLY A  15      57.301  59.082  32.426  1.00  0.00           C  
ATOM    212  C   GLY A  15      57.873  58.243  31.219  1.00  0.00           C  
ATOM    213  O   GLY A  15      58.279  57.105  31.500  1.00  0.00           O  
ATOM    214  H   GLY A  15      56.515  60.716  31.373  1.00  0.00           H  
ATOM    215  HA1 GLY A  15      56.912  58.401  33.184  1.00  0.00           H  
ATOM    216  HA2 GLY A  15      58.226  59.517  32.799  1.00  0.00           H  
ATOM    217  N   LYS A  16      57.920  58.747  29.984  1.00  0.00           N  
ATOM    218  CA  LYS A  16      58.443  58.102  28.812  1.00  0.00           C  
ATOM    219  C   LYS A  16      59.946  57.764  28.939  1.00  0.00           C  
ATOM    220  O   LYS A  16      60.278  56.611  28.628  1.00  0.00           O  
ATOM    221  CB  LYS A  16      58.221  58.973  27.553  1.00  0.00           C  
ATOM    222  CG  LYS A  16      56.645  59.018  27.311  1.00  0.00           C  
ATOM    223  CD  LYS A  16      56.183  59.889  26.147  1.00  0.00           C  
ATOM    224  CE  LYS A  16      56.593  61.391  26.136  1.00  0.00           C  
ATOM    225  NZ  LYS A  16      56.045  62.110  27.331  1.00  0.00           N1+
ATOM    226  H   LYS A  16      57.680  59.730  29.933  1.00  0.00           H  
ATOM    227  HA  LYS A  16      57.982  57.110  28.768  1.00  0.00           H  
ATOM    228  HB1 LYS A  16      58.692  58.430  26.727  1.00  0.00           H  
ATOM    229  HB2 LYS A  16      58.464  60.018  27.734  1.00  0.00           H  
ATOM    230  HG1 LYS A  16      56.131  59.477  28.157  1.00  0.00           H  
ATOM    231  HG2 LYS A  16      56.230  58.021  27.147  1.00  0.00           H  
ATOM    232  HD1 LYS A  16      55.102  59.941  26.142  1.00  0.00           H  
ATOM    233  HD2 LYS A  16      56.612  59.587  25.189  1.00  0.00           H  
ATOM    234  HE1 LYS A  16      56.364  61.844  25.174  1.00  0.00           H  
ATOM    235  HE2 LYS A  16      57.678  61.431  26.252  1.00  0.00           H  
ATOM    236  HZ1 LYS A  16      56.393  63.059  27.353  1.00  0.00           H  
ATOM    237  HZ2 LYS A  16      55.034  62.121  27.404  1.00  0.00           H  
ATOM    238  HZ3 LYS A  16      56.377  61.740  28.212  1.00  0.00           H  
ATOM    239  N   SER A  17      60.742  58.748  29.423  1.00  0.00           N  
ATOM    240  CA  SER A  17      62.186  58.569  29.549  1.00  0.00           C  
ATOM    241  C   SER A  17      62.457  57.777  30.793  1.00  0.00           C  
ATOM    242  O   SER A  17      63.301  56.879  30.752  1.00  0.00           O  
ATOM    243  CB  SER A  17      62.837  60.049  29.726  1.00  0.00           C  
ATOM    244  OG  SER A  17      61.927  61.065  29.738  1.00  0.00           O  
ATOM    245  H   SER A  17      60.465  59.665  29.757  1.00  0.00           H  
ATOM    246  HA  SER A  17      62.638  57.966  28.757  1.00  0.00           H  
ATOM    247  HB1 SER A  17      63.602  60.230  28.982  1.00  0.00           H  
ATOM    248  HB2 SER A  17      63.376  60.173  30.678  1.00  0.00           H  
ATOM    249  HG  SER A  17      61.445  60.833  30.532  1.00  0.00           H  
ATOM    250  N   ALA A  18      61.679  57.857  31.881  1.00  0.00           N  
ATOM    251  CA  ALA A  18      61.679  57.000  33.010  1.00  0.00           C  
ATOM    252  C   ALA A  18      61.376  55.553  32.655  1.00  0.00           C  
ATOM    253  O   ALA A  18      62.061  54.680  33.203  1.00  0.00           O  
ATOM    254  CB  ALA A  18      60.723  57.602  34.033  1.00  0.00           C  
ATOM    255  H   ALA A  18      61.163  58.713  31.986  1.00  0.00           H  
ATOM    256  HA  ALA A  18      62.655  56.887  33.490  1.00  0.00           H  
ATOM    257  HB1 ALA A  18      60.748  57.131  35.023  1.00  0.00           H  
ATOM    258  HB2 ALA A  18      60.823  58.683  33.989  1.00  0.00           H  
ATOM    259  HB3 ALA A  18      59.684  57.411  33.756  1.00  0.00           H  
ATOM    260  N   LEU A  19      60.441  55.210  31.768  1.00  0.00           N  
ATOM    261  CA  LEU A  19      60.126  53.774  31.402  1.00  0.00           C  
ATOM    262  C   LEU A  19      61.355  53.193  30.672  1.00  0.00           C  
ATOM    263  O   LEU A  19      61.695  52.060  31.026  1.00  0.00           O  
ATOM    264  CB  LEU A  19      58.874  53.803  30.460  1.00  0.00           C  
ATOM    265  CG  LEU A  19      57.459  53.459  31.173  1.00  0.00           C  
ATOM    266  CD1 LEU A  19      56.351  54.079  30.284  1.00  0.00           C  
ATOM    267  CD2 LEU A  19      57.154  51.998  31.229  1.00  0.00           C  
ATOM    268  H   LEU A  19      59.779  55.934  31.520  1.00  0.00           H  
ATOM    269  HA  LEU A  19      59.916  53.153  32.266  1.00  0.00           H  
ATOM    270  HB1 LEU A  19      59.070  53.155  29.606  1.00  0.00           H  
ATOM    271  HB2 LEU A  19      58.830  54.805  30.024  1.00  0.00           H  
ATOM    272  HG  LEU A  19      57.360  53.902  32.168  1.00  0.00           H  
ATOM    273 HD11 LEU A  19      55.431  53.527  30.441  1.00  0.00           H  
ATOM    274 HD12 LEU A  19      56.268  55.153  30.488  1.00  0.00           H  
ATOM    275 HD13 LEU A  19      56.554  54.038  29.216  1.00  0.00           H  
ATOM    276 HD21 LEU A  19      57.445  51.439  30.338  1.00  0.00           H  
ATOM    277 HD22 LEU A  19      57.698  51.610  32.094  1.00  0.00           H  
ATOM    278 HD23 LEU A  19      56.102  51.887  31.489  1.00  0.00           H  
ATOM    279  N   THR A  20      62.016  54.015  29.960  1.00  0.00           N  
ATOM    280  CA  THR A  20      63.158  53.530  29.251  1.00  0.00           C  
ATOM    281  C   THR A  20      64.325  53.318  30.153  1.00  0.00           C  
ATOM    282  O   THR A  20      64.888  52.222  30.059  1.00  0.00           O  
ATOM    283  CB  THR A  20      63.443  54.548  28.122  1.00  0.00           C  
ATOM    284  CG2 THR A  20      64.503  54.091  27.053  1.00  0.00           C  
ATOM    285  OG1 THR A  20      62.277  54.822  27.291  1.00  0.00           O  
ATOM    286  H   THR A  20      61.660  54.877  29.585  1.00  0.00           H  
ATOM    287  HA  THR A  20      62.833  52.589  28.826  1.00  0.00           H  
ATOM    288  HB  THR A  20      63.731  55.491  28.604  1.00  0.00           H  
ATOM    289  HG1 THR A  20      61.663  55.310  27.845  1.00  0.00           H  
ATOM    290 HG21 THR A  20      64.294  53.036  26.862  1.00  0.00           H  
ATOM    291 HG22 THR A  20      64.581  54.578  26.073  1.00  0.00           H  
ATOM    292 HG23 THR A  20      65.515  54.098  27.466  1.00  0.00           H  
ATOM    293  N   ILE A  21      64.650  54.231  31.075  1.00  0.00           N  
ATOM    294  CA  ILE A  21      65.805  53.991  31.965  1.00  0.00           C  
ATOM    295  C   ILE A  21      65.504  52.890  32.988  1.00  0.00           C  
ATOM    296  O   ILE A  21      66.354  51.988  33.172  1.00  0.00           O  
ATOM    297  CB  ILE A  21      66.171  55.365  32.645  1.00  0.00           C  
ATOM    298  CG1 ILE A  21      66.641  56.416  31.690  1.00  0.00           C  
ATOM    299  CG2 ILE A  21      67.207  55.134  33.697  1.00  0.00           C  
ATOM    300  CD  ILE A  21      66.602  57.870  32.200  1.00  0.00           C  
ATOM    301  H   ILE A  21      64.082  55.067  31.115  1.00  0.00           H  
ATOM    302  HA  ILE A  21      66.735  53.699  31.493  1.00  0.00           H  
ATOM    303  HB  ILE A  21      65.243  55.749  33.077  1.00  0.00           H  
ATOM    304 HG11 ILE A  21      66.038  56.351  30.789  1.00  0.00           H  
ATOM    305 HG12 ILE A  21      67.663  56.197  31.373  1.00  0.00           H  
ATOM    306 HG21 ILE A  21      66.778  54.468  34.443  1.00  0.00           H  
ATOM    307 HG22 ILE A  21      68.009  54.513  33.304  1.00  0.00           H  
ATOM    308 HG23 ILE A  21      67.517  56.077  34.157  1.00  0.00           H  
ATOM    309  HD1 ILE A  21      66.727  58.595  31.397  1.00  0.00           H  
ATOM    310  HD2 ILE A  21      65.648  58.055  32.687  1.00  0.00           H  
ATOM    311  HD3 ILE A  21      67.395  58.007  32.935  1.00  0.00           H  
ATOM    312  N   GLN A  22      64.298  52.640  33.502  1.00  0.00           N  
ATOM    313  CA  GLN A  22      63.916  51.409  34.175  1.00  0.00           C  
ATOM    314  C   GLN A  22      64.212  50.187  33.318  1.00  0.00           C  
ATOM    315  O   GLN A  22      64.571  49.153  33.807  1.00  0.00           O  
ATOM    316  CB  GLN A  22      62.474  51.500  34.608  1.00  0.00           C  
ATOM    317  CG  GLN A  22      61.984  50.305  35.456  1.00  0.00           C  
ATOM    318  CD  GLN A  22      62.704  50.121  36.775  1.00  0.00           C  
ATOM    319  NE2 GLN A  22      62.448  50.928  37.797  1.00  0.00           N  
ATOM    320  OE1 GLN A  22      63.662  49.396  36.936  1.00  0.00           O  
ATOM    321  H   GLN A  22      63.591  53.363  33.518  1.00  0.00           H  
ATOM    322  HA  GLN A  22      64.540  51.339  35.069  1.00  0.00           H  
ATOM    323  HB1 GLN A  22      61.792  51.443  33.762  1.00  0.00           H  
ATOM    324  HB2 GLN A  22      62.370  52.363  35.254  1.00  0.00           H  
ATOM    325  HG1 GLN A  22      61.951  49.338  34.960  1.00  0.00           H  
ATOM    326  HG2 GLN A  22      60.934  50.422  35.696  1.00  0.00           H  
ATOM    327 HE21 GLN A  22      61.677  51.581  37.700  1.00  0.00           H  
ATOM    328 HE22 GLN A  22      62.912  50.843  38.691  1.00  0.00           H  
ATOM    329  N   LEU A  23      64.052  50.189  31.972  1.00  0.00           N  
ATOM    330  CA  LEU A  23      64.153  49.015  31.173  1.00  0.00           C  
ATOM    331  C   LEU A  23      65.640  48.775  30.797  1.00  0.00           C  
ATOM    332  O   LEU A  23      66.173  47.699  30.818  1.00  0.00           O  
ATOM    333  CB  LEU A  23      63.364  49.164  29.862  1.00  0.00           C  
ATOM    334  CG  LEU A  23      63.202  47.860  29.017  1.00  0.00           C  
ATOM    335  CD1 LEU A  23      64.309  47.723  28.097  1.00  0.00           C  
ATOM    336  CD2 LEU A  23      63.049  46.573  29.825  1.00  0.00           C  
ATOM    337  H   LEU A  23      63.757  51.059  31.560  1.00  0.00           H  
ATOM    338  HA  LEU A  23      63.797  48.126  31.682  1.00  0.00           H  
ATOM    339  HB1 LEU A  23      63.621  50.038  29.257  1.00  0.00           H  
ATOM    340  HB2 LEU A  23      62.334  49.448  30.093  1.00  0.00           H  
ATOM    341  HG  LEU A  23      62.412  48.049  28.297  1.00  0.00           H  
ATOM    342 HD11 LEU A  23      65.073  47.107  28.570  1.00  0.00           H  
ATOM    343 HD12 LEU A  23      64.028  47.288  27.129  1.00  0.00           H  
ATOM    344 HD13 LEU A  23      64.759  48.656  27.765  1.00  0.00           H  
ATOM    345 HD21 LEU A  23      62.227  46.816  30.496  1.00  0.00           H  
ATOM    346 HD22 LEU A  23      62.862  45.758  29.134  1.00  0.00           H  
ATOM    347 HD23 LEU A  23      63.947  46.310  30.387  1.00  0.00           H  
ATOM    348  N   ILE A  24      66.357  49.870  30.569  1.00  0.00           N  
ATOM    349  CA  ILE A  24      67.759  49.802  30.146  1.00  0.00           C  
ATOM    350  C   ILE A  24      68.794  49.722  31.333  1.00  0.00           C  
ATOM    351  O   ILE A  24      69.892  49.222  31.229  1.00  0.00           O  
ATOM    352  CB  ILE A  24      68.114  51.036  29.235  1.00  0.00           C  
ATOM    353  CG1 ILE A  24      67.148  51.271  28.046  1.00  0.00           C  
ATOM    354  CG2 ILE A  24      69.584  51.016  28.734  1.00  0.00           C  
ATOM    355  CD  ILE A  24      67.324  50.440  26.716  1.00  0.00           C  
ATOM    356  H   ILE A  24      65.873  50.745  30.456  1.00  0.00           H  
ATOM    357  HA  ILE A  24      67.800  48.945  29.486  1.00  0.00           H  
ATOM    358  HB  ILE A  24      67.950  51.884  29.896  1.00  0.00           H  
ATOM    359 HG11 ILE A  24      67.165  52.335  27.803  1.00  0.00           H  
ATOM    360 HG12 ILE A  24      66.115  51.115  28.348  1.00  0.00           H  
ATOM    361 HG21 ILE A  24      69.822  50.084  28.225  1.00  0.00           H  
ATOM    362 HG22 ILE A  24      69.771  51.833  28.033  1.00  0.00           H  
ATOM    363 HG23 ILE A  24      70.183  51.103  29.641  1.00  0.00           H  
ATOM    364  HD1 ILE A  24      66.775  50.849  25.873  1.00  0.00           H  
ATOM    365  HD2 ILE A  24      68.378  50.339  26.453  1.00  0.00           H  
ATOM    366  HD3 ILE A  24      66.958  49.417  26.865  1.00  0.00           H  
ATOM    367  N   GLN A  25      68.454  50.338  32.441  1.00  0.00           N  
ATOM    368  CA  GLN A  25      69.467  50.628  33.521  1.00  0.00           C  
ATOM    369  C   GLN A  25      69.062  49.989  34.956  1.00  0.00           C  
ATOM    370  O   GLN A  25      69.629  50.170  35.978  1.00  0.00           O  
ATOM    371  CB  GLN A  25      69.797  52.175  33.566  1.00  0.00           C  
ATOM    372  CG  GLN A  25      70.365  52.679  32.200  1.00  0.00           C  
ATOM    373  CD  GLN A  25      70.792  54.111  32.212  1.00  0.00           C  
ATOM    374  NE2 GLN A  25      71.239  54.647  31.148  1.00  0.00           N  
ATOM    375  OE1 GLN A  25      70.677  54.842  33.174  1.00  0.00           O  
ATOM    376  H   GLN A  25      67.532  50.731  32.556  1.00  0.00           H  
ATOM    377  HA  GLN A  25      70.436  50.185  33.281  1.00  0.00           H  
ATOM    378  HB1 GLN A  25      70.541  52.497  34.296  1.00  0.00           H  
ATOM    379  HB2 GLN A  25      68.880  52.683  33.861  1.00  0.00           H  
ATOM    380  HG1 GLN A  25      69.616  52.710  31.416  1.00  0.00           H  
ATOM    381  HG2 GLN A  25      71.236  52.108  31.879  1.00  0.00           H  
ATOM    382 HE21 GLN A  25      71.458  54.099  30.324  1.00  0.00           H  
ATOM    383 HE22 GLN A  25      71.446  55.640  31.085  1.00  0.00           H  
ATOM    384  N   ASN A  26      67.860  49.451  35.045  1.00  0.00           N  
ATOM    385  CA  ASN A  26      67.234  49.082  36.255  1.00  0.00           C  
ATOM    386  C   ASN A  26      67.194  50.152  37.252  1.00  0.00           C  
ATOM    387  O   ASN A  26      67.338  49.871  38.387  1.00  0.00           O  
ATOM    388  CB  ASN A  26      67.644  47.705  36.742  1.00  0.00           C  
ATOM    389  CG  ASN A  26      67.545  46.642  35.641  1.00  0.00           C  
ATOM    390  ND2 ASN A  26      66.478  46.681  34.771  1.00  0.00           N  
ATOM    391  OD1 ASN A  26      68.568  46.008  35.413  1.00  0.00           O  
ATOM    392  H   ASN A  26      67.380  49.394  34.160  1.00  0.00           H  
ATOM    393  HA  ASN A  26      66.164  49.024  36.042  1.00  0.00           H  
ATOM    394  HB1 ASN A  26      66.950  47.445  37.546  1.00  0.00           H  
ATOM    395  HB2 ASN A  26      68.661  47.781  37.126  1.00  0.00           H  
ATOM    396 HD21 ASN A  26      65.684  47.265  34.990  1.00  0.00           H  
ATOM    397 HD22 ASN A  26      66.586  46.189  33.891  1.00  0.00           H  
ATOM    398  N   HIS A  27      66.885  51.425  36.872  1.00  0.00           N  
ATOM    399  CA  HIS A  27      66.886  52.729  37.596  1.00  0.00           C  
ATOM    400  C   HIS A  27      65.526  53.439  37.565  1.00  0.00           C  
ATOM    401  O   HIS A  27      64.955  53.611  36.471  1.00  0.00           O  
ATOM    402  CB  HIS A  27      68.159  53.459  37.199  1.00  0.00           C  
ATOM    403  CG  HIS A  27      68.468  54.720  37.940  1.00  0.00           C  
ATOM    404  CD2 HIS A  27      68.363  55.994  37.452  1.00  0.00           C  
ATOM    405  ND1 HIS A  27      68.672  54.735  39.340  1.00  0.00           N  
ATOM    406  CE1 HIS A  27      68.596  56.053  39.685  1.00  0.00           C  
ATOM    407  NE2 HIS A  27      68.553  56.827  38.576  1.00  0.00           N  
ATOM    408  H   HIS A  27      66.773  51.492  35.869  1.00  0.00           H  
ATOM    409  HA  HIS A  27      67.113  52.638  38.661  1.00  0.00           H  
ATOM    410  HB1 HIS A  27      67.994  53.581  36.131  1.00  0.00           H  
ATOM    411  HB2 HIS A  27      68.987  52.760  37.315  1.00  0.00           H  
ATOM    412  HD2 HIS A  27      68.160  56.193  36.406  1.00  0.00           H  
ATOM    413  HE1 HIS A  27      68.963  56.400  40.638  1.00  0.00           H  
ATOM    414  HE2 HIS A  27      68.572  57.832  38.633  1.00  0.00           H  
ATOM    415  N   PHE A  28      65.121  54.053  38.688  1.00  0.00           N  
ATOM    416  CA  PHE A  28      64.073  55.154  38.748  1.00  0.00           C  
ATOM    417  C   PHE A  28      64.844  56.474  38.847  1.00  0.00           C  
ATOM    418  O   PHE A  28      65.581  56.674  39.812  1.00  0.00           O  
ATOM    419  CB  PHE A  28      63.079  54.736  39.787  1.00  0.00           C  
ATOM    420  CG  PHE A  28      62.044  55.880  40.073  1.00  0.00           C  
ATOM    421  CD1 PHE A  28      61.123  56.352  39.096  1.00  0.00           C  
ATOM    422  CD2 PHE A  28      62.015  56.547  41.361  1.00  0.00           C  
ATOM    423  CE1 PHE A  28      60.233  57.490  39.329  1.00  0.00           C  
ATOM    424  CE2 PHE A  28      61.117  57.645  41.599  1.00  0.00           C  
ATOM    425  CZ  PHE A  28      60.217  58.101  40.588  1.00  0.00           C  
ATOM    426  H   PHE A  28      65.716  53.919  39.489  1.00  0.00           H  
ATOM    427  HA  PHE A  28      63.517  55.151  37.820  1.00  0.00           H  
ATOM    428  HB1 PHE A  28      63.675  54.489  40.656  1.00  0.00           H  
ATOM    429  HB2 PHE A  28      62.560  53.798  39.580  1.00  0.00           H  
ATOM    430  HD1 PHE A  28      61.120  55.863  38.132  1.00  0.00           H  
ATOM    431  HD2 PHE A  28      62.737  56.211  42.089  1.00  0.00           H  
ATOM    432  HE1 PHE A  28      59.373  57.759  38.734  1.00  0.00           H  
ATOM    433  HE2 PHE A  28      61.193  58.101  42.577  1.00  0.00           H  
ATOM    434  HZ  PHE A  28      59.587  58.953  40.822  1.00  0.00           H  
ATOM    435  N   VAL A  29      64.617  57.390  37.935  1.00  0.00           N  
ATOM    436  CA  VAL A  29      65.053  58.819  38.086  1.00  0.00           C  
ATOM    437  C   VAL A  29      63.903  59.558  38.739  1.00  0.00           C  
ATOM    438  O   VAL A  29      62.762  59.668  38.259  1.00  0.00           O  
ATOM    439  CB  VAL A  29      65.492  59.305  36.599  1.00  0.00           C  
ATOM    440  CG1 VAL A  29      66.606  58.506  35.881  1.00  0.00           C  
ATOM    441  CG2 VAL A  29      64.340  59.189  35.597  1.00  0.00           C  
ATOM    442  H   VAL A  29      63.878  57.161  37.281  1.00  0.00           H  
ATOM    443  HA  VAL A  29      65.985  58.894  38.641  1.00  0.00           H  
ATOM    444  HB  VAL A  29      65.835  60.341  36.570  1.00  0.00           H  
ATOM    445 HG11 VAL A  29      67.401  58.485  36.627  1.00  0.00           H  
ATOM    446 HG12 VAL A  29      66.249  57.501  35.650  1.00  0.00           H  
ATOM    447 HG13 VAL A  29      66.939  59.090  35.027  1.00  0.00           H  
ATOM    448 HG21 VAL A  29      63.986  58.163  35.597  1.00  0.00           H  
ATOM    449 HG22 VAL A  29      63.513  59.875  35.804  1.00  0.00           H  
ATOM    450 HG23 VAL A  29      64.665  59.376  34.571  1.00  0.00           H  
ATOM    451  N   ASP A  30      64.161  60.121  39.944  1.00  0.00           N  
ATOM    452  CA  ASP A  30      63.177  60.781  40.793  1.00  0.00           C  
ATOM    453  C   ASP A  30      62.751  62.160  40.375  1.00  0.00           C  
ATOM    454  O   ASP A  30      61.595  62.646  40.644  1.00  0.00           O  
ATOM    455  CB  ASP A  30      63.669  60.723  42.255  1.00  0.00           C  
ATOM    456  CG  ASP A  30      62.695  61.492  43.140  1.00  0.00           C  
ATOM    457  OD1 ASP A  30      63.187  62.369  43.825  1.00  0.00           O  
ATOM    458  OD2 ASP A  30      61.515  61.053  43.260  1.00  0.00           O1-
ATOM    459  H   ASP A  30      65.035  59.955  40.414  1.00  0.00           H  
ATOM    460  HA  ASP A  30      62.230  60.264  40.874  1.00  0.00           H  
ATOM    461  HB1 ASP A  30      64.607  61.260  42.318  1.00  0.00           H  
ATOM    462  HB2 ASP A  30      63.767  59.673  42.525  1.00  0.00           H  
ATOM    463  N   GLU A  31      63.637  62.871  39.669  1.00  0.00           N  
ATOM    464  CA  GLU A  31      63.473  64.068  38.872  1.00  0.00           C  
ATOM    465  C   GLU A  31      64.294  64.042  37.637  1.00  0.00           C  
ATOM    466  O   GLU A  31      65.483  63.948  37.830  1.00  0.00           O  
ATOM    467  CB  GLU A  31      63.628  65.273  39.855  1.00  0.00           C  
ATOM    468  CG  GLU A  31      63.514  66.663  39.160  1.00  0.00           C  
ATOM    469  CD  GLU A  31      63.228  67.882  40.103  1.00  0.00           C  
ATOM    470  OE1 GLU A  31      62.386  68.749  39.728  1.00  0.00           O  
ATOM    471  OE2 GLU A  31      63.718  68.057  41.249  1.00  0.00           O1-
ATOM    472  H   GLU A  31      64.482  62.373  39.424  1.00  0.00           H  
ATOM    473  HA  GLU A  31      62.420  64.145  38.592  1.00  0.00           H  
ATOM    474  HB1 GLU A  31      64.628  65.207  40.284  1.00  0.00           H  
ATOM    475  HB2 GLU A  31      62.832  65.299  40.594  1.00  0.00           H  
ATOM    476  HG1 GLU A  31      62.689  66.552  38.447  1.00  0.00           H  
ATOM    477  HG2 GLU A  31      64.445  66.802  38.612  1.00  0.00           H  
ATOM    478  N   TYR A  32      63.711  64.126  36.443  1.00  0.00           N  
ATOM    479  CA  TYR A  32      64.338  64.215  35.138  1.00  0.00           C  
ATOM    480  C   TYR A  32      63.913  65.465  34.251  1.00  0.00           C  
ATOM    481  O   TYR A  32      62.916  66.139  34.557  1.00  0.00           O  
ATOM    482  CB  TYR A  32      64.018  62.859  34.460  1.00  0.00           C  
ATOM    483  CG  TYR A  32      64.846  62.487  33.251  1.00  0.00           C  
ATOM    484  CD1 TYR A  32      64.373  62.605  31.958  1.00  0.00           C  
ATOM    485  CD2 TYR A  32      66.123  62.117  33.548  1.00  0.00           C  
ATOM    486  CE1 TYR A  32      65.143  62.182  30.913  1.00  0.00           C  
ATOM    487  CE2 TYR A  32      66.969  61.685  32.552  1.00  0.00           C  
ATOM    488  CZ  TYR A  32      66.568  61.800  31.250  1.00  0.00           C  
ATOM    489  OH  TYR A  32      67.365  61.169  30.297  1.00  0.00           O  
ATOM    490  H   TYR A  32      62.720  63.970  36.382  1.00  0.00           H  
ATOM    491  HA  TYR A  32      65.413  64.328  35.260  1.00  0.00           H  
ATOM    492  HB1 TYR A  32      62.953  62.833  34.253  1.00  0.00           H  
ATOM    493  HB2 TYR A  32      64.296  62.074  35.168  1.00  0.00           H  
ATOM    494  HD1 TYR A  32      63.385  63.017  31.804  1.00  0.00           H  
ATOM    495  HD2 TYR A  32      66.424  62.122  34.587  1.00  0.00           H  
ATOM    496  HE1 TYR A  32      64.855  62.303  29.886  1.00  0.00           H  
ATOM    497  HE2 TYR A  32      67.891  61.196  32.824  1.00  0.00           H  
ATOM    498  HH  TYR A  32      66.878  60.830  29.542  1.00  0.00           H  
ATOM    499  N   ASP A  33      64.548  65.821  33.157  1.00  0.00           N  
ATOM    500  CA  ASP A  33      64.318  67.070  32.422  1.00  0.00           C  
ATOM    501  C   ASP A  33      63.196  66.860  31.356  1.00  0.00           C  
ATOM    502  O   ASP A  33      63.117  65.762  30.741  1.00  0.00           O  
ATOM    503  CB  ASP A  33      65.605  67.487  31.820  1.00  0.00           C  
ATOM    504  CG  ASP A  33      66.626  67.938  32.816  1.00  0.00           C  
ATOM    505  OD1 ASP A  33      66.137  68.618  33.781  1.00  0.00           O  
ATOM    506  OD2 ASP A  33      67.835  67.616  32.603  1.00  0.00           O1-
ATOM    507  H   ASP A  33      65.366  65.291  32.893  1.00  0.00           H  
ATOM    508  HA  ASP A  33      63.962  67.845  33.116  1.00  0.00           H  
ATOM    509  HB1 ASP A  33      65.483  68.361  31.183  1.00  0.00           H  
ATOM    510  HB2 ASP A  33      66.040  66.651  31.262  1.00  0.00           H  
ATOM    511  N   PRO A  34      62.212  67.735  31.184  1.00  0.00           N  
ATOM    512  CA  PRO A  34      60.885  67.502  30.544  1.00  0.00           C  
ATOM    513  C   PRO A  34      61.063  67.465  28.967  1.00  0.00           C  
ATOM    514  O   PRO A  34      60.433  66.701  28.254  1.00  0.00           O  
ATOM    515  CB  PRO A  34      59.984  68.629  31.013  1.00  0.00           C  
ATOM    516  CG  PRO A  34      60.996  69.807  31.143  1.00  0.00           C  
ATOM    517  CD  PRO A  34      62.124  68.997  31.794  1.00  0.00           C  
ATOM    518  HA  PRO A  34      60.550  66.545  30.921  1.00  0.00           H  
ATOM    519  HB1 PRO A  34      59.205  68.793  30.275  1.00  0.00           H  
ATOM    520  HB2 PRO A  34      59.577  68.365  31.989  1.00  0.00           H  
ATOM    521  HG1 PRO A  34      61.323  70.244  30.200  1.00  0.00           H  
ATOM    522  HG2 PRO A  34      60.599  70.514  31.869  1.00  0.00           H  
ATOM    523  HD1 PRO A  34      63.070  69.551  31.731  1.00  0.00           H  
ATOM    524  HD2 PRO A  34      61.847  68.790  32.822  1.00  0.00           H  
ATOM    525  N   THR A  35      62.016  68.216  28.397  1.00  0.00           N  
ATOM    526  CA  THR A  35      62.183  68.584  26.985  1.00  0.00           C  
ATOM    527  C   THR A  35      63.408  68.024  26.245  1.00  0.00           C  
ATOM    528  O   THR A  35      63.696  68.409  25.127  1.00  0.00           O  
ATOM    529  CB  THR A  35      62.500  70.111  27.076  1.00  0.00           C  
ATOM    530  CG2 THR A  35      61.241  70.944  27.402  1.00  0.00           C  
ATOM    531  OG1 THR A  35      63.374  70.469  28.157  1.00  0.00           O  
ATOM    532  H   THR A  35      62.498  68.848  29.027  1.00  0.00           H  
ATOM    533  HA  THR A  35      61.266  68.378  26.418  1.00  0.00           H  
ATOM    534  HB  THR A  35      62.872  70.566  26.152  1.00  0.00           H  
ATOM    535  HG1 THR A  35      63.643  71.371  27.951  1.00  0.00           H  
ATOM    536 HG21 THR A  35      60.597  70.445  28.130  1.00  0.00           H  
ATOM    537 HG22 THR A  35      61.535  71.911  27.815  1.00  0.00           H  
ATOM    538 HG23 THR A  35      60.742  71.152  26.450  1.00  0.00           H  
ATOM    539  N   ILE A  36      64.212  67.167  26.919  1.00  0.00           N  
ATOM    540  CA  ILE A  36      65.442  66.587  26.340  1.00  0.00           C  
ATOM    541  C   ILE A  36      64.913  65.310  25.678  1.00  0.00           C  
ATOM    542  O   ILE A  36      63.988  64.667  26.163  1.00  0.00           O  
ATOM    543  CB  ILE A  36      66.503  66.335  27.416  1.00  0.00           C  
ATOM    544  CG1 ILE A  36      66.435  65.050  28.291  1.00  0.00           C  
ATOM    545  CG2 ILE A  36      66.560  67.472  28.441  1.00  0.00           C  
ATOM    546  CD  ILE A  36      67.789  64.802  28.985  1.00  0.00           C  
ATOM    547  H   ILE A  36      63.934  66.755  27.800  1.00  0.00           H  
ATOM    548  HA  ILE A  36      65.758  67.362  25.637  1.00  0.00           H  
ATOM    549  HB  ILE A  36      67.432  66.284  26.855  1.00  0.00           H  
ATOM    550 HG11 ILE A  36      66.167  64.198  27.666  1.00  0.00           H  
ATOM    551 HG12 ILE A  36      65.754  65.098  29.133  1.00  0.00           H  
ATOM    552 HG21 ILE A  36      66.754  68.429  27.972  1.00  0.00           H  
ATOM    553 HG22 ILE A  36      65.668  67.462  29.078  1.00  0.00           H  
ATOM    554 HG23 ILE A  36      67.329  67.434  29.214  1.00  0.00           H  
ATOM    555  HD1 ILE A  36      68.625  64.760  28.276  1.00  0.00           H  
ATOM    556  HD2 ILE A  36      68.012  65.389  29.877  1.00  0.00           H  
ATOM    557  HD3 ILE A  36      67.768  63.790  29.378  1.00  0.00           H  
ATOM    558  N   GLU A  37      65.605  65.001  24.527  1.00  0.00           N  
ATOM    559  CA  GLU A  37      65.313  63.745  23.759  1.00  0.00           C  
ATOM    560  C   GLU A  37      66.542  62.887  23.541  1.00  0.00           C  
ATOM    561  O   GLU A  37      67.608  63.433  23.297  1.00  0.00           O  
ATOM    562  CB  GLU A  37      64.600  64.143  22.419  1.00  0.00           C  
ATOM    563  CG  GLU A  37      63.274  64.762  22.827  1.00  0.00           C  
ATOM    564  CD  GLU A  37      62.467  65.268  21.630  1.00  0.00           C  
ATOM    565  OE1 GLU A  37      62.779  66.367  21.115  1.00  0.00           O  
ATOM    566  OE2 GLU A  37      61.707  64.487  21.068  1.00  0.00           O1-
ATOM    567  H   GLU A  37      66.460  65.482  24.274  1.00  0.00           H  
ATOM    568  HA  GLU A  37      64.602  63.108  24.281  1.00  0.00           H  
ATOM    569  HB1 GLU A  37      64.338  63.218  21.909  1.00  0.00           H  
ATOM    570  HB2 GLU A  37      65.160  64.844  21.788  1.00  0.00           H  
ATOM    571  HG1 GLU A  37      63.455  65.612  23.472  1.00  0.00           H  
ATOM    572  HG2 GLU A  37      62.759  64.017  23.442  1.00  0.00           H  
ATOM    573  N   ASP A  38      66.456  61.524  23.542  1.00  0.00           N  
ATOM    574  CA  ASP A  38      67.626  60.643  23.483  1.00  0.00           C  
ATOM    575  C   ASP A  38      67.436  59.261  22.867  1.00  0.00           C  
ATOM    576  O   ASP A  38      66.268  58.961  22.492  1.00  0.00           O  
ATOM    577  CB  ASP A  38      68.077  60.472  24.954  1.00  0.00           C  
ATOM    578  CG  ASP A  38      68.448  61.735  25.766  1.00  0.00           C  
ATOM    579  OD1 ASP A  38      69.366  62.481  25.362  1.00  0.00           O  
ATOM    580  OD2 ASP A  38      67.801  61.947  26.819  1.00  0.00           O1-
ATOM    581  H   ASP A  38      65.555  61.062  23.573  1.00  0.00           H  
ATOM    582  HA  ASP A  38      68.439  61.062  22.899  1.00  0.00           H  
ATOM    583  HB1 ASP A  38      68.958  59.845  24.928  1.00  0.00           H  
ATOM    584  HB2 ASP A  38      67.288  59.926  25.486  1.00  0.00           H  
ATOM    585  N   SER A  39      68.463  58.447  22.712  1.00  0.00           N  
ATOM    586  CA  SER A  39      68.410  57.094  22.234  1.00  0.00           C  
ATOM    587  C   SER A  39      69.084  56.151  23.151  1.00  0.00           C  
ATOM    588  O   SER A  39      69.922  56.547  23.983  1.00  0.00           O  
ATOM    589  CB  SER A  39      69.005  56.966  20.822  1.00  0.00           C  
ATOM    590  OG  SER A  39      68.092  57.365  19.874  1.00  0.00           O  
ATOM    591  H   SER A  39      69.323  58.977  22.732  1.00  0.00           H  
ATOM    592  HA  SER A  39      67.347  56.858  22.210  1.00  0.00           H  
ATOM    593  HB1 SER A  39      69.217  55.904  20.646  1.00  0.00           H  
ATOM    594  HB2 SER A  39      69.959  57.478  20.729  1.00  0.00           H  
ATOM    595  HG  SER A  39      67.763  56.574  19.450  1.00  0.00           H  
ATOM    596  N   TYR A  40      68.632  54.876  23.133  1.00  0.00           N  
ATOM    597  CA  TYR A  40      68.931  53.790  24.093  1.00  0.00           C  
ATOM    598  C   TYR A  40      69.051  52.510  23.281  1.00  0.00           C  
ATOM    599  O   TYR A  40      68.572  52.324  22.164  1.00  0.00           O  
ATOM    600  CB  TYR A  40      67.894  53.833  25.228  1.00  0.00           C  
ATOM    601  CG  TYR A  40      67.928  55.029  26.160  1.00  0.00           C  
ATOM    602  CD1 TYR A  40      67.021  56.046  25.865  1.00  0.00           C  
ATOM    603  CD2 TYR A  40      68.734  55.127  27.334  1.00  0.00           C  
ATOM    604  CE1 TYR A  40      66.847  57.148  26.777  1.00  0.00           C  
ATOM    605  CE2 TYR A  40      68.556  56.251  28.234  1.00  0.00           C  
ATOM    606  CZ  TYR A  40      67.577  57.217  27.937  1.00  0.00           C  
ATOM    607  OH  TYR A  40      67.458  58.136  28.883  1.00  0.00           O  
ATOM    608  H   TYR A  40      67.976  54.647  22.396  1.00  0.00           H  
ATOM    609  HA  TYR A  40      69.913  53.975  24.541  1.00  0.00           H  
ATOM    610  HB1 TYR A  40      67.989  52.919  25.823  1.00  0.00           H  
ATOM    611  HB2 TYR A  40      66.910  53.897  24.765  1.00  0.00           H  
ATOM    612  HD1 TYR A  40      66.453  55.971  24.954  1.00  0.00           H  
ATOM    613  HD2 TYR A  40      69.356  54.313  27.678  1.00  0.00           H  
ATOM    614  HE1 TYR A  40      66.266  58.008  26.481  1.00  0.00           H  
ATOM    615  HE2 TYR A  40      69.090  56.298  29.173  1.00  0.00           H  
ATOM    616  HH  TYR A  40      66.787  58.743  28.541  1.00  0.00           H  
ATOM    617  N   ARG A  41      69.629  51.475  23.864  1.00  0.00           N  
ATOM    618  CA  ARG A  41      69.856  50.214  23.363  1.00  0.00           C  
ATOM    619  C   ARG A  41      69.827  49.216  24.467  1.00  0.00           C  
ATOM    620  O   ARG A  41      70.666  49.417  25.395  1.00  0.00           O  
ATOM    621  CB  ARG A  41      71.177  50.159  22.665  1.00  0.00           C  
ATOM    622  CG  ARG A  41      71.169  50.687  21.255  1.00  0.00           C  
ATOM    623  CD  ARG A  41      72.538  50.530  20.535  1.00  0.00           C  
ATOM    624  NE  ARG A  41      72.334  51.340  19.270  1.00  0.00           N  
ATOM    625  CZ  ARG A  41      73.134  52.200  18.667  1.00  0.00           C  
ATOM    626  NH1 ARG A  41      74.268  52.503  19.214  1.00  0.00           N1+
ATOM    627  NH2 ARG A  41      72.906  52.850  17.573  1.00  0.00           N  
ATOM    628  H   ARG A  41      69.864  51.795  24.794  1.00  0.00           H  
ATOM    629  HA  ARG A  41      69.058  50.045  22.639  1.00  0.00           H  
ATOM    630  HB1 ARG A  41      71.527  49.127  22.576  1.00  0.00           H  
ATOM    631  HB2 ARG A  41      71.847  50.718  23.325  1.00  0.00           H  
ATOM    632  HG1 ARG A  41      71.007  51.760  21.254  1.00  0.00           H  
ATOM    633  HG2 ARG A  41      70.419  50.144  20.690  1.00  0.00           H  
ATOM    634  HD1 ARG A  41      72.771  49.491  20.291  1.00  0.00           H  
ATOM    635  HD2 ARG A  41      73.368  50.794  21.192  1.00  0.00           H  
ATOM    636  HE  ARG A  41      71.463  51.250  18.758  1.00  0.00           H  
ATOM    637 HH11 ARG A  41      74.394  52.298  20.199  1.00  0.00           H  
ATOM    638 HH12 ARG A  41      74.768  53.212  18.702  1.00  0.00           H  
ATOM    639 HH21 ARG A  41      72.150  52.569  16.959  1.00  0.00           H  
ATOM    640 HH22 ARG A  41      73.625  53.515  17.335  1.00  0.00           H  
ATOM    641  N   LYS A  42      68.943  48.156  24.493  1.00  0.00           N  
ATOM    642  CA  LYS A  42      69.264  47.003  25.302  1.00  0.00           C  
ATOM    643  C   LYS A  42      68.960  45.758  24.505  1.00  0.00           C  
ATOM    644  O   LYS A  42      67.851  45.624  24.012  1.00  0.00           O  
ATOM    645  CB  LYS A  42      68.287  47.122  26.527  1.00  0.00           C  
ATOM    646  CG  LYS A  42      68.400  46.080  27.665  1.00  0.00           C  
ATOM    647  CD  LYS A  42      69.758  45.613  28.045  1.00  0.00           C  
ATOM    648  CE  LYS A  42      70.560  46.811  28.543  1.00  0.00           C  
ATOM    649  NZ  LYS A  42      71.966  46.594  28.321  1.00  0.00           N1+
ATOM    650  H   LYS A  42      68.203  48.039  23.806  1.00  0.00           H  
ATOM    651  HA  LYS A  42      70.295  47.024  25.658  1.00  0.00           H  
ATOM    652  HB1 LYS A  42      67.237  47.131  26.252  1.00  0.00           H  
ATOM    653  HB2 LYS A  42      68.579  48.081  26.969  1.00  0.00           H  
ATOM    654  HG1 LYS A  42      67.835  45.282  27.191  1.00  0.00           H  
ATOM    655  HG2 LYS A  42      67.784  46.440  28.495  1.00  0.00           H  
ATOM    656  HD1 LYS A  42      70.305  45.182  27.206  1.00  0.00           H  
ATOM    657  HD2 LYS A  42      69.601  44.861  28.824  1.00  0.00           H  
ATOM    658  HE1 LYS A  42      70.422  46.770  29.624  1.00  0.00           H  
ATOM    659  HE2 LYS A  42      70.177  47.784  28.244  1.00  0.00           H  
ATOM    660  HZ1 LYS A  42      72.423  47.441  28.647  1.00  0.00           H  
ATOM    661  HZ2 LYS A  42      72.261  45.785  28.838  1.00  0.00           H  
ATOM    662  HZ3 LYS A  42      72.271  46.539  27.355  1.00  0.00           H  
ATOM    663  N   GLN A  43      69.914  44.826  24.455  1.00  0.00           N  
ATOM    664  CA  GLN A  43      69.741  43.488  23.962  1.00  0.00           C  
ATOM    665  C   GLN A  43      69.011  42.664  25.013  1.00  0.00           C  
ATOM    666  O   GLN A  43      69.455  42.655  26.196  1.00  0.00           O  
ATOM    667  CB  GLN A  43      71.141  42.860  23.637  1.00  0.00           C  
ATOM    668  CG  GLN A  43      71.149  41.357  23.149  1.00  0.00           C  
ATOM    669  CD  GLN A  43      72.403  41.125  22.297  1.00  0.00           C  
ATOM    670  NE2 GLN A  43      73.282  40.227  22.707  1.00  0.00           N  
ATOM    671  OE1 GLN A  43      72.645  41.727  21.266  1.00  0.00           O  
ATOM    672  H   GLN A  43      70.764  44.969  24.985  1.00  0.00           H  
ATOM    673  HA  GLN A  43      69.094  43.641  23.096  1.00  0.00           H  
ATOM    674  HB1 GLN A  43      71.808  42.738  24.492  1.00  0.00           H  
ATOM    675  HB2 GLN A  43      71.578  43.476  22.839  1.00  0.00           H  
ATOM    676  HG1 GLN A  43      70.234  41.084  22.639  1.00  0.00           H  
ATOM    677  HG2 GLN A  43      71.208  40.770  24.069  1.00  0.00           H  
ATOM    678 HE21 GLN A  43      73.067  39.551  23.426  1.00  0.00           H  
ATOM    679 HE22 GLN A  43      74.223  40.295  22.355  1.00  0.00           H  
ATOM    680  N   VAL A  44      68.048  41.919  24.473  1.00  0.00           N  
ATOM    681  CA  VAL A  44      67.253  41.009  25.313  1.00  0.00           C  
ATOM    682  C   VAL A  44      66.996  39.714  24.574  1.00  0.00           C  
ATOM    683  O   VAL A  44      67.304  39.554  23.429  1.00  0.00           O  
ATOM    684  CB  VAL A  44      65.963  41.671  25.741  1.00  0.00           C  
ATOM    685  CG1 VAL A  44      66.143  42.780  26.764  1.00  0.00           C  
ATOM    686  CG2 VAL A  44      65.206  42.333  24.627  1.00  0.00           C  
ATOM    687  H   VAL A  44      67.804  42.111  23.513  1.00  0.00           H  
ATOM    688  HA  VAL A  44      67.870  40.709  26.165  1.00  0.00           H  
ATOM    689  HB  VAL A  44      65.305  40.956  26.241  1.00  0.00           H  
ATOM    690 HG11 VAL A  44      66.773  43.561  26.350  1.00  0.00           H  
ATOM    691 HG12 VAL A  44      65.183  43.226  26.998  1.00  0.00           H  
ATOM    692 HG13 VAL A  44      66.532  42.326  27.680  1.00  0.00           H  
ATOM    693 HG21 VAL A  44      65.816  43.229  24.485  1.00  0.00           H  
ATOM    694 HG22 VAL A  44      65.264  41.747  23.717  1.00  0.00           H  
ATOM    695 HG23 VAL A  44      64.218  42.633  24.981  1.00  0.00           H  
ATOM    696  N   VAL A  45      66.377  38.802  25.300  1.00  0.00           N  
ATOM    697  CA  VAL A  45      65.835  37.491  24.856  1.00  0.00           C  
ATOM    698  C   VAL A  45      64.338  37.508  25.079  1.00  0.00           C  
ATOM    699  O   VAL A  45      63.924  37.960  26.120  1.00  0.00           O  
ATOM    700  CB  VAL A  45      66.458  36.270  25.531  1.00  0.00           C  
ATOM    701  CG1 VAL A  45      65.908  34.918  24.891  1.00  0.00           C  
ATOM    702  CG2 VAL A  45      67.994  36.224  25.443  1.00  0.00           C  
ATOM    703  H   VAL A  45      66.291  38.970  26.292  1.00  0.00           H  
ATOM    704  HA  VAL A  45      65.871  37.312  23.787  1.00  0.00           H  
ATOM    705  HB  VAL A  45      66.123  36.329  26.566  1.00  0.00           H  
ATOM    706 HG11 VAL A  45      64.826  34.819  25.024  1.00  0.00           H  
ATOM    707 HG12 VAL A  45      66.308  34.952  23.872  1.00  0.00           H  
ATOM    708 HG13 VAL A  45      66.390  34.127  25.467  1.00  0.00           H  
ATOM    709 HG21 VAL A  45      68.404  37.055  26.021  1.00  0.00           H  
ATOM    710 HG22 VAL A  45      68.371  35.272  25.817  1.00  0.00           H  
ATOM    711 HG23 VAL A  45      68.247  36.361  24.396  1.00  0.00           H  
ATOM    712  N   ILE A  46      63.599  36.997  24.145  1.00  0.00           N  
ATOM    713  CA  ILE A  46      62.150  37.068  24.099  1.00  0.00           C  
ATOM    714  C   ILE A  46      61.505  35.831  23.439  1.00  0.00           C  
ATOM    715  O   ILE A  46      61.863  35.493  22.305  1.00  0.00           O  
ATOM    716  CB  ILE A  46      61.735  38.360  23.340  1.00  0.00           C  
ATOM    717  CG1 ILE A  46      62.416  39.656  23.863  1.00  0.00           C  
ATOM    718  CG2 ILE A  46      60.182  38.452  23.301  1.00  0.00           C  
ATOM    719  CD  ILE A  46      61.989  40.982  23.415  1.00  0.00           C  
ATOM    720  H   ILE A  46      64.134  36.675  23.347  1.00  0.00           H  
ATOM    721  HA  ILE A  46      61.782  37.054  25.119  1.00  0.00           H  
ATOM    722  HB  ILE A  46      62.085  38.435  22.307  1.00  0.00           H  
ATOM    723 HG11 ILE A  46      63.444  39.552  23.507  1.00  0.00           H  
ATOM    724 HG12 ILE A  46      62.398  39.645  24.948  1.00  0.00           H  
ATOM    725 HG21 ILE A  46      59.798  39.090  22.507  1.00  0.00           H  
ATOM    726 HG22 ILE A  46      59.669  37.508  23.117  1.00  0.00           H  
ATOM    727 HG23 ILE A  46      59.865  38.986  24.196  1.00  0.00           H  
ATOM    728  HD1 ILE A  46      61.065  41.231  23.927  1.00  0.00           H  
ATOM    729  HD2 ILE A  46      62.820  41.675  23.574  1.00  0.00           H  
ATOM    730  HD3 ILE A  46      61.734  40.866  22.365  1.00  0.00           H  
ATOM    731  N   ASP A  47      60.474  35.224  24.065  1.00  0.00           N  
ATOM    732  CA  ASP A  47      60.077  33.824  23.765  1.00  0.00           C  
ATOM    733  C   ASP A  47      61.321  32.903  23.443  1.00  0.00           C  
ATOM    734  O   ASP A  47      61.328  32.161  22.465  1.00  0.00           O  
ATOM    735  CB  ASP A  47      59.041  33.738  22.634  1.00  0.00           C  
ATOM    736  CG  ASP A  47      57.819  34.501  23.030  1.00  0.00           C  
ATOM    737  OD1 ASP A  47      57.512  35.586  22.498  1.00  0.00           O  
ATOM    738  OD2 ASP A  47      57.280  34.158  24.122  1.00  0.00           O1-
ATOM    739  H   ASP A  47      60.044  35.578  24.902  1.00  0.00           H  
ATOM    740  HA  ASP A  47      59.499  33.549  24.654  1.00  0.00           H  
ATOM    741  HB1 ASP A  47      58.734  32.721  22.376  1.00  0.00           H  
ATOM    742  HB2 ASP A  47      59.540  34.196  21.785  1.00  0.00           H  
ATOM    743  N   GLY A  48      62.428  33.076  24.173  1.00  0.00           N  
ATOM    744  CA  GLY A  48      63.707  32.334  23.906  1.00  0.00           C  
ATOM    745  C   GLY A  48      64.536  32.908  22.770  1.00  0.00           C  
ATOM    746  O   GLY A  48      65.574  32.370  22.560  1.00  0.00           O  
ATOM    747  H   GLY A  48      62.405  33.826  24.838  1.00  0.00           H  
ATOM    748  HA1 GLY A  48      63.524  31.288  23.647  1.00  0.00           H  
ATOM    749  HA2 GLY A  48      64.338  32.395  24.791  1.00  0.00           H  
ATOM    750  N   GLU A  49      64.122  33.943  22.019  1.00  0.00           N  
ATOM    751  CA  GLU A  49      64.714  34.404  20.757  1.00  0.00           C  
ATOM    752  C   GLU A  49      65.358  35.814  21.015  1.00  0.00           C  
ATOM    753  O   GLU A  49      64.729  36.809  21.308  1.00  0.00           O  
ATOM    754  CB  GLU A  49      63.821  34.296  19.562  1.00  0.00           C  
ATOM    755  CG  GLU A  49      64.505  34.542  18.168  1.00  0.00           C  
ATOM    756  CD  GLU A  49      63.576  34.178  17.004  1.00  0.00           C  
ATOM    757  OE1 GLU A  49      63.345  32.948  16.833  1.00  0.00           O  
ATOM    758  OE2 GLU A  49      63.087  35.117  16.314  1.00  0.00           O1-
ATOM    759  H   GLU A  49      63.277  34.381  22.380  1.00  0.00           H  
ATOM    760  HA  GLU A  49      65.546  33.765  20.452  1.00  0.00           H  
ATOM    761  HB1 GLU A  49      62.922  34.908  19.645  1.00  0.00           H  
ATOM    762  HB2 GLU A  49      63.553  33.242  19.634  1.00  0.00           H  
ATOM    763  HG1 GLU A  49      65.412  33.948  18.161  1.00  0.00           H  
ATOM    764  HG2 GLU A  49      64.787  35.594  18.080  1.00  0.00           H  
ATOM    765  N   THR A  50      66.688  35.787  20.786  1.00  0.00           N  
ATOM    766  CA  THR A  50      67.410  37.074  20.906  1.00  0.00           C  
ATOM    767  C   THR A  50      67.178  38.162  19.932  1.00  0.00           C  
ATOM    768  O   THR A  50      66.975  37.982  18.756  1.00  0.00           O  
ATOM    769  CB  THR A  50      68.940  36.898  21.030  1.00  0.00           C  
ATOM    770  CG2 THR A  50      69.829  37.971  21.732  1.00  0.00           C  
ATOM    771  OG1 THR A  50      69.415  35.621  21.572  1.00  0.00           O  
ATOM    772  H   THR A  50      67.146  34.931  20.523  1.00  0.00           H  
ATOM    773  HA  THR A  50      67.042  37.437  21.873  1.00  0.00           H  
ATOM    774  HB  THR A  50      69.287  36.866  19.991  1.00  0.00           H  
ATOM    775  HG1 THR A  50      69.409  35.615  22.531  1.00  0.00           H  
ATOM    776 HG21 THR A  50      69.807  37.982  22.823  1.00  0.00           H  
ATOM    777 HG22 THR A  50      70.851  37.684  21.506  1.00  0.00           H  
ATOM    778 HG23 THR A  50      69.728  38.966  21.282  1.00  0.00           H  
ATOM    779  N   CYS A  51      67.140  39.413  20.480  1.00  0.00           N  
ATOM    780  CA  CYS A  51      67.010  40.638  19.690  1.00  0.00           C  
ATOM    781  C   CYS A  51      67.475  41.928  20.414  1.00  0.00           C  
ATOM    782  O   CYS A  51      67.448  42.037  21.662  1.00  0.00           O  
ATOM    783  CB  CYS A  51      65.440  40.783  19.328  1.00  0.00           C  
ATOM    784  SG  CYS A  51      64.543  40.858  20.937  1.00  0.00           S  
ATOM    785  H   CYS A  51      67.298  39.537  21.470  1.00  0.00           H  
ATOM    786  HA  CYS A  51      67.575  40.395  18.796  1.00  0.00           H  
ATOM    787  HB1 CYS A  51      65.153  39.976  18.645  1.00  0.00           H  
ATOM    788  HB2 CYS A  51      65.264  41.766  18.910  1.00  0.00           H  
ATOM    789  HG  CYS A  51      65.613  40.729  21.726  1.00  0.00           H  
ATOM    790  N   LEU A  52      67.930  42.884  19.643  1.00  0.00           N  
ATOM    791  CA  LEU A  52      68.288  44.238  20.045  1.00  0.00           C  
ATOM    792  C   LEU A  52      67.064  45.204  19.963  1.00  0.00           C  
ATOM    793  O   LEU A  52      66.377  45.257  18.951  1.00  0.00           O  
ATOM    794  CB  LEU A  52      69.567  44.818  19.375  1.00  0.00           C  
ATOM    795  CG  LEU A  52      69.930  46.265  19.652  1.00  0.00           C  
ATOM    796  CD1 LEU A  52      70.286  46.481  21.140  1.00  0.00           C  
ATOM    797  CD2 LEU A  52      71.182  46.789  18.894  1.00  0.00           C  
ATOM    798  H   LEU A  52      67.903  42.681  18.652  1.00  0.00           H  
ATOM    799  HA  LEU A  52      68.517  44.246  21.111  1.00  0.00           H  
ATOM    800  HB1 LEU A  52      69.456  44.742  18.296  1.00  0.00           H  
ATOM    801  HB2 LEU A  52      70.396  44.158  19.642  1.00  0.00           H  
ATOM    802  HG  LEU A  52      69.138  46.985  19.416  1.00  0.00           H  
ATOM    803 HD11 LEU A  52      70.360  47.568  21.229  1.00  0.00           H  
ATOM    804 HD12 LEU A  52      69.533  46.154  21.860  1.00  0.00           H  
ATOM    805 HD13 LEU A  52      71.107  45.947  21.610  1.00  0.00           H  
ATOM    806 HD21 LEU A  52      71.010  46.826  17.825  1.00  0.00           H  
ATOM    807 HD22 LEU A  52      71.305  47.857  19.117  1.00  0.00           H  
ATOM    808 HD23 LEU A  52      72.133  46.288  19.074  1.00  0.00           H  
ATOM    809  N   LEU A  53      66.721  45.887  21.084  1.00  0.00           N  
ATOM    810  CA  LEU A  53      65.815  46.928  21.096  1.00  0.00           C  
ATOM    811  C   LEU A  53      66.713  48.182  20.957  1.00  0.00           C  
ATOM    812  O   LEU A  53      67.473  48.511  21.878  1.00  0.00           O  
ATOM    813  CB  LEU A  53      64.956  46.819  22.404  1.00  0.00           C  
ATOM    814  CG  LEU A  53      64.293  45.458  22.695  1.00  0.00           C  
ATOM    815  CD1 LEU A  53      63.349  45.431  23.926  1.00  0.00           C  
ATOM    816  CD2 LEU A  53      63.549  44.998  21.525  1.00  0.00           C  
ATOM    817  H   LEU A  53      67.121  45.535  21.945  1.00  0.00           H  
ATOM    818  HA  LEU A  53      65.133  46.870  20.250  1.00  0.00           H  
ATOM    819  HB1 LEU A  53      64.226  47.624  22.431  1.00  0.00           H  
ATOM    820  HB2 LEU A  53      65.533  47.200  23.238  1.00  0.00           H  
ATOM    821  HG  LEU A  53      65.052  44.718  22.947  1.00  0.00           H  
ATOM    822 HD11 LEU A  53      63.171  44.358  24.024  1.00  0.00           H  
ATOM    823 HD12 LEU A  53      63.784  45.871  24.824  1.00  0.00           H  
ATOM    824 HD13 LEU A  53      62.392  45.868  23.629  1.00  0.00           H  
ATOM    825 HD21 LEU A  53      62.556  45.430  21.412  1.00  0.00           H  
ATOM    826 HD22 LEU A  53      64.184  44.917  20.635  1.00  0.00           H  
ATOM    827 HD23 LEU A  53      63.316  43.950  21.651  1.00  0.00           H  
ATOM    828  N   ASP A  54      66.538  48.944  19.872  1.00  0.00           N  
ATOM    829  CA  ASP A  54      67.263  50.154  19.552  1.00  0.00           C  
ATOM    830  C   ASP A  54      66.280  51.310  19.643  1.00  0.00           C  
ATOM    831  O   ASP A  54      65.549  51.604  18.753  1.00  0.00           O  
ATOM    832  CB  ASP A  54      67.933  49.964  18.177  1.00  0.00           C  
ATOM    833  CG  ASP A  54      68.885  51.124  17.697  1.00  0.00           C  
ATOM    834  OD1 ASP A  54      69.696  51.707  18.519  1.00  0.00           O  
ATOM    835  OD2 ASP A  54      68.966  51.263  16.442  1.00  0.00           O1-
ATOM    836  H   ASP A  54      65.938  48.577  19.141  1.00  0.00           H  
ATOM    837  HA  ASP A  54      68.094  50.252  20.248  1.00  0.00           H  
ATOM    838  HB1 ASP A  54      67.169  49.657  17.464  1.00  0.00           H  
ATOM    839  HB2 ASP A  54      68.592  49.110  18.296  1.00  0.00           H  
ATOM    840  N   ILE A  55      66.259  51.957  20.804  1.00  0.00           N  
ATOM    841  CA  ILE A  55      65.088  52.755  21.330  1.00  0.00           C  
ATOM    842  C   ILE A  55      65.342  54.288  21.221  1.00  0.00           C  
ATOM    843  O   ILE A  55      66.456  54.778  21.383  1.00  0.00           O  
ATOM    844  CB  ILE A  55      64.831  52.384  22.830  1.00  0.00           C  
ATOM    845  CG1 ILE A  55      64.110  50.917  22.853  1.00  0.00           C  
ATOM    846  CG2 ILE A  55      64.082  53.412  23.628  1.00  0.00           C  
ATOM    847  CD  ILE A  55      64.408  50.104  24.086  1.00  0.00           C  
ATOM    848  H   ILE A  55      67.100  51.824  21.354  1.00  0.00           H  
ATOM    849  HA  ILE A  55      64.194  52.558  20.746  1.00  0.00           H  
ATOM    850  HB  ILE A  55      65.799  52.223  23.309  1.00  0.00           H  
ATOM    851 HG11 ILE A  55      64.394  50.318  21.985  1.00  0.00           H  
ATOM    852 HG12 ILE A  55      63.061  51.192  22.777  1.00  0.00           H  
ATOM    853 HG21 ILE A  55      63.685  52.879  24.492  1.00  0.00           H  
ATOM    854 HG22 ILE A  55      64.632  54.324  23.848  1.00  0.00           H  
ATOM    855 HG23 ILE A  55      63.268  53.835  23.036  1.00  0.00           H  
ATOM    856  HD1 ILE A  55      63.715  49.260  24.174  1.00  0.00           H  
ATOM    857  HD2 ILE A  55      65.421  49.731  23.912  1.00  0.00           H  
ATOM    858  HD3 ILE A  55      64.204  50.711  24.963  1.00  0.00           H  
ATOM    859  N   LEU A  56      64.257  55.032  20.854  1.00  0.00           N  
ATOM    860  CA  LEU A  56      64.184  56.501  20.791  1.00  0.00           C  
ATOM    861  C   LEU A  56      63.164  57.072  21.868  1.00  0.00           C  
ATOM    862  O   LEU A  56      62.051  56.613  21.834  1.00  0.00           O  
ATOM    863  CB  LEU A  56      63.754  56.855  19.375  1.00  0.00           C  
ATOM    864  CG  LEU A  56      64.867  56.433  18.365  1.00  0.00           C  
ATOM    865  CD1 LEU A  56      64.137  55.781  17.130  1.00  0.00           C  
ATOM    866  CD2 LEU A  56      65.622  57.631  17.752  1.00  0.00           C  
ATOM    867  H   LEU A  56      63.569  54.453  20.395  1.00  0.00           H  
ATOM    868  HA  LEU A  56      65.160  56.977  20.930  1.00  0.00           H  
ATOM    869  HB1 LEU A  56      63.610  57.926  19.270  1.00  0.00           H  
ATOM    870  HB2 LEU A  56      62.805  56.328  19.248  1.00  0.00           H  
ATOM    871  HG  LEU A  56      65.621  55.722  18.698  1.00  0.00           H  
ATOM    872 HD11 LEU A  56      63.727  54.841  17.499  1.00  0.00           H  
ATOM    873 HD12 LEU A  56      63.440  56.514  16.725  1.00  0.00           H  
ATOM    874 HD13 LEU A  56      64.806  55.570  16.292  1.00  0.00           H  
ATOM    875 HD21 LEU A  56      66.386  57.411  17.010  1.00  0.00           H  
ATOM    876 HD22 LEU A  56      64.927  58.258  17.184  1.00  0.00           H  
ATOM    877 HD23 LEU A  56      66.013  58.304  18.513  1.00  0.00           H  
ATOM    878  N   ASP A  57      63.638  57.883  22.766  1.00  0.00           N  
ATOM    879  CA  ASP A  57      62.870  58.533  23.773  1.00  0.00           C  
ATOM    880  C   ASP A  57      62.566  59.959  23.320  1.00  0.00           C  
ATOM    881  O   ASP A  57      63.432  60.694  22.908  1.00  0.00           O  
ATOM    882  CB  ASP A  57      63.552  58.555  25.075  1.00  0.00           C  
ATOM    883  CG  ASP A  57      62.886  59.320  26.145  1.00  0.00           C  
ATOM    884  OD1 ASP A  57      61.658  59.151  26.450  1.00  0.00           O  
ATOM    885  OD2 ASP A  57      63.499  60.318  26.610  1.00  0.00           O1-
ATOM    886  H   ASP A  57      64.621  58.104  22.724  1.00  0.00           H  
ATOM    887  HA  ASP A  57      61.904  58.063  23.964  1.00  0.00           H  
ATOM    888  HB1 ASP A  57      64.532  58.970  24.821  1.00  0.00           H  
ATOM    889  HB2 ASP A  57      63.658  57.492  25.259  1.00  0.00           H  
ATOM    890  N   THR A  58      61.281  60.373  23.473  1.00  0.00           N  
ATOM    891  CA  THR A  58      60.748  61.590  22.853  1.00  0.00           C  
ATOM    892  C   THR A  58      59.991  62.509  23.799  1.00  0.00           C  
ATOM    893  O   THR A  58      59.282  61.957  24.681  1.00  0.00           O  
ATOM    894  CB  THR A  58      59.870  61.359  21.669  1.00  0.00           C  
ATOM    895  CG2 THR A  58      60.386  60.310  20.689  1.00  0.00           C  
ATOM    896  OG1 THR A  58      58.563  60.805  22.020  1.00  0.00           O  
ATOM    897  H   THR A  58      60.716  59.700  23.966  1.00  0.00           H  
ATOM    898  HA  THR A  58      61.574  62.234  22.538  1.00  0.00           H  
ATOM    899  HB  THR A  58      59.760  62.344  21.218  1.00  0.00           H  
ATOM    900  HG1 THR A  58      58.764  60.097  22.621  1.00  0.00           H  
ATOM    901 HG21 THR A  58      60.480  59.380  21.256  1.00  0.00           H  
ATOM    902 HG22 THR A  58      59.764  60.049  19.838  1.00  0.00           H  
ATOM    903 HG23 THR A  58      61.396  60.593  20.388  1.00  0.00           H  
ATOM    904  N   ALA A  59      60.085  63.852  23.689  1.00  0.00           N  
ATOM    905  CA  ALA A  59      59.235  64.773  24.413  1.00  0.00           C  
ATOM    906  C   ALA A  59      57.772  64.830  23.863  1.00  0.00           C  
ATOM    907  O   ALA A  59      57.472  64.454  22.715  1.00  0.00           O  
ATOM    908  CB  ALA A  59      59.968  66.155  24.453  1.00  0.00           C  
ATOM    909  H   ALA A  59      60.543  64.242  22.872  1.00  0.00           H  
ATOM    910  HA  ALA A  59      59.242  64.326  25.408  1.00  0.00           H  
ATOM    911  HB1 ALA A  59      60.893  65.963  24.982  1.00  0.00           H  
ATOM    912  HB2 ALA A  59      60.038  66.586  23.449  1.00  0.00           H  
ATOM    913  HB3 ALA A  59      59.316  66.773  25.077  1.00  0.00           H  
ATOM    914  N   GLY A  60      56.835  65.129  24.802  1.00  0.00           N  
ATOM    915  CA  GLY A  60      55.368  65.034  24.678  1.00  0.00           C  
ATOM    916  C   GLY A  60      54.648  66.349  24.555  1.00  0.00           C  
ATOM    917  O   GLY A  60      53.432  66.502  24.777  1.00  0.00           O  
ATOM    918  H   GLY A  60      57.262  65.589  25.590  1.00  0.00           H  
ATOM    919  HA1 GLY A  60      55.078  64.504  25.586  1.00  0.00           H  
ATOM    920  HA2 GLY A  60      55.120  64.423  23.807  1.00  0.00           H  
ATOM    921  N   GLN A  61      55.380  67.373  24.199  1.00  0.00           N  
ATOM    922  CA  GLN A  61      54.898  68.748  24.102  1.00  0.00           C  
ATOM    923  C   GLN A  61      53.916  68.855  22.952  1.00  0.00           C  
ATOM    924  O   GLN A  61      54.078  68.179  21.923  1.00  0.00           O  
ATOM    925  CB  GLN A  61      56.031  69.788  23.819  1.00  0.00           C  
ATOM    926  CG  GLN A  61      57.380  69.356  24.425  1.00  0.00           C  
ATOM    927  CD  GLN A  61      58.419  70.544  24.671  1.00  0.00           C  
ATOM    928  NE2 GLN A  61      59.311  70.947  23.789  1.00  0.00           N  
ATOM    929  OE1 GLN A  61      58.505  71.050  25.783  1.00  0.00           O  
ATOM    930  H   GLN A  61      56.363  67.208  24.002  1.00  0.00           H  
ATOM    931  HA  GLN A  61      54.331  69.066  24.980  1.00  0.00           H  
ATOM    932  HB1 GLN A  61      55.812  70.743  24.294  1.00  0.00           H  
ATOM    933  HB2 GLN A  61      56.256  69.794  22.753  1.00  0.00           H  
ATOM    934  HG1 GLN A  61      57.901  68.636  23.795  1.00  0.00           H  
ATOM    935  HG2 GLN A  61      57.246  68.924  25.427  1.00  0.00           H  
ATOM    936 HE21 GLN A  61      59.431  70.445  22.922  1.00  0.00           H  
ATOM    937 HE22 GLN A  61      60.029  71.561  24.163  1.00  0.00           H  
ATOM    938  N   GLU A  62      52.788  69.541  23.149  1.00  0.00           N  
ATOM    939  CA  GLU A  62      51.698  69.721  22.157  1.00  0.00           C  
ATOM    940  C   GLU A  62      52.297  70.548  20.992  1.00  0.00           C  
ATOM    941  O   GLU A  62      51.990  70.397  19.846  1.00  0.00           O  
ATOM    942  CB  GLU A  62      50.450  70.400  22.673  1.00  0.00           C  
ATOM    943  CG  GLU A  62      49.398  69.444  23.301  1.00  0.00           C  
ATOM    944  CD  GLU A  62      48.052  70.137  23.409  1.00  0.00           C  
ATOM    945  OE1 GLU A  62      47.384  69.911  24.433  1.00  0.00           O  
ATOM    946  OE2 GLU A  62      47.556  70.967  22.596  1.00  0.00           O1-
ATOM    947  H   GLU A  62      52.772  70.180  23.929  1.00  0.00           H  
ATOM    948  HA  GLU A  62      51.412  68.757  21.739  1.00  0.00           H  
ATOM    949  HB1 GLU A  62      49.980  70.748  21.746  1.00  0.00           H  
ATOM    950  HB2 GLU A  62      50.618  71.290  23.266  1.00  0.00           H  
ATOM    951  HG1 GLU A  62      49.782  69.155  24.283  1.00  0.00           H  
ATOM    952  HG2 GLU A  62      49.209  68.659  22.570  1.00  0.00           H  
ATOM    953  N   GLU A  63      53.270  71.432  21.273  1.00  0.00           N  
ATOM    954  CA  GLU A  63      53.596  72.496  20.209  1.00  0.00           C  
ATOM    955  C   GLU A  63      54.241  71.791  18.961  1.00  0.00           C  
ATOM    956  O   GLU A  63      54.614  72.503  17.993  1.00  0.00           O  
ATOM    957  CB  GLU A  63      54.601  73.462  20.764  1.00  0.00           C  
ATOM    958  CG  GLU A  63      54.316  74.918  20.555  1.00  0.00           C  
ATOM    959  CD  GLU A  63      55.416  75.859  21.159  1.00  0.00           C  
ATOM    960  OE1 GLU A  63      55.679  76.946  20.567  1.00  0.00           O  
ATOM    961  OE2 GLU A  63      55.970  75.498  22.291  1.00  0.00           O1-
ATOM    962  H   GLU A  63      53.364  71.691  22.244  1.00  0.00           H  
ATOM    963  HA  GLU A  63      52.613  72.872  19.934  1.00  0.00           H  
ATOM    964  HB1 GLU A  63      55.565  73.333  20.284  1.00  0.00           H  
ATOM    965  HB2 GLU A  63      54.877  73.313  21.813  1.00  0.00           H  
ATOM    966  HG1 GLU A  63      53.312  75.091  20.947  1.00  0.00           H  
ATOM    967  HG2 GLU A  63      54.295  75.042  19.475  1.00  0.00           H  
ATOM    968  N   TYR A  64      54.625  70.507  19.020  1.00  0.00           N  
ATOM    969  CA  TYR A  64      55.346  69.824  17.947  1.00  0.00           C  
ATOM    970  C   TYR A  64      54.799  68.503  17.383  1.00  0.00           C  
ATOM    971  O   TYR A  64      55.210  68.026  16.341  1.00  0.00           O  
ATOM    972  CB  TYR A  64      56.843  69.697  18.417  1.00  0.00           C  
ATOM    973  CG  TYR A  64      57.713  68.813  17.522  1.00  0.00           C  
ATOM    974  CD1 TYR A  64      58.192  69.420  16.286  1.00  0.00           C  
ATOM    975  CD2 TYR A  64      58.036  67.477  17.832  1.00  0.00           C  
ATOM    976  CE1 TYR A  64      58.885  68.598  15.390  1.00  0.00           C  
ATOM    977  CE2 TYR A  64      58.911  66.777  17.008  1.00  0.00           C  
ATOM    978  CZ  TYR A  64      59.246  67.292  15.789  1.00  0.00           C  
ATOM    979  OH  TYR A  64      59.810  66.519  14.901  1.00  0.00           O  
ATOM    980  H   TYR A  64      54.275  69.985  19.811  1.00  0.00           H  
ATOM    981  HA  TYR A  64      55.488  70.509  17.110  1.00  0.00           H  
ATOM    982  HB1 TYR A  64      56.910  69.318  19.444  1.00  0.00           H  
ATOM    983  HB2 TYR A  64      57.291  70.690  18.461  1.00  0.00           H  
ATOM    984  HD1 TYR A  64      57.975  70.448  16.034  1.00  0.00           H  
ATOM    985  HD2 TYR A  64      57.586  67.068  18.724  1.00  0.00           H  
ATOM    986  HE1 TYR A  64      59.280  68.971  14.455  1.00  0.00           H  
ATOM    987  HE2 TYR A  64      59.063  65.731  17.211  1.00  0.00           H  
ATOM    988  HH  TYR A  64      60.212  65.789  15.376  1.00  0.00           H  
ATOM    989  N   SER A  65      53.738  67.975  17.991  1.00  0.00           N  
ATOM    990  CA  SER A  65      52.836  66.845  17.623  1.00  0.00           C  
ATOM    991  C   SER A  65      52.335  66.945  16.208  1.00  0.00           C  
ATOM    992  O   SER A  65      52.065  65.903  15.587  1.00  0.00           O  
ATOM    993  CB  SER A  65      51.716  66.773  18.760  1.00  0.00           C  
ATOM    994  OG  SER A  65      52.185  66.548  20.081  1.00  0.00           O  
ATOM    995  H   SER A  65      53.304  68.614  18.646  1.00  0.00           H  
ATOM    996  HA  SER A  65      53.286  65.867  17.798  1.00  0.00           H  
ATOM    997  HB1 SER A  65      51.050  65.968  18.468  1.00  0.00           H  
ATOM    998  HB2 SER A  65      51.278  67.772  18.725  1.00  0.00           H  
ATOM    999  HG  SER A  65      51.517  66.517  20.773  1.00  0.00           H  
ATOM   1000  N   ALA A  66      52.385  68.073  15.533  1.00  0.00           N  
ATOM   1001  CA  ALA A  66      52.079  68.307  14.103  1.00  0.00           C  
ATOM   1002  C   ALA A  66      53.249  67.952  13.230  1.00  0.00           C  
ATOM   1003  O   ALA A  66      53.011  67.684  12.028  1.00  0.00           O  
ATOM   1004  CB  ALA A  66      51.645  69.820  13.894  1.00  0.00           C  
ATOM   1005  H   ALA A  66      52.681  68.860  16.089  1.00  0.00           H  
ATOM   1006  HA  ALA A  66      51.236  67.654  13.840  1.00  0.00           H  
ATOM   1007  HB1 ALA A  66      51.097  70.160  14.773  1.00  0.00           H  
ATOM   1008  HB2 ALA A  66      52.496  70.459  13.683  1.00  0.00           H  
ATOM   1009  HB3 ALA A  66      50.859  69.935  13.156  1.00  0.00           H  
ATOM   1010  N   MET A  67      54.544  67.946  13.676  1.00  0.00           N  
ATOM   1011  CA  MET A  67      55.678  67.517  12.875  1.00  0.00           C  
ATOM   1012  C   MET A  67      56.520  66.334  13.409  1.00  0.00           C  
ATOM   1013  O   MET A  67      57.531  65.890  12.771  1.00  0.00           O  
ATOM   1014  CB  MET A  67      56.527  68.753  12.618  1.00  0.00           C  
ATOM   1015  CG  MET A  67      56.035  69.833  11.652  1.00  0.00           C  
ATOM   1016  SD  MET A  67      56.427  71.488  12.249  1.00  0.00           S  
ATOM   1017  CE  MET A  67      58.159  71.395  12.104  1.00  0.00           C  
ATOM   1018  H   MET A  67      54.700  68.228  14.638  1.00  0.00           H  
ATOM   1019  HA  MET A  67      55.344  67.107  11.917  1.00  0.00           H  
ATOM   1020  HB1 MET A  67      57.500  68.439  12.235  1.00  0.00           H  
ATOM   1021  HB2 MET A  67      56.721  69.185  13.606  1.00  0.00           H  
ATOM   1022  HG1 MET A  67      54.958  69.712  11.542  1.00  0.00           H  
ATOM   1023  HG2 MET A  67      56.450  69.744  10.644  1.00  0.00           H  
ATOM   1024  HE1 MET A  67      58.488  70.459  11.650  1.00  0.00           H  
ATOM   1025  HE2 MET A  67      58.562  72.256  11.572  1.00  0.00           H  
ATOM   1026  HE3 MET A  67      58.565  71.590  13.103  1.00  0.00           H  
ATOM   1027  N   ARG A  68      56.167  65.781  14.563  1.00  0.00           N  
ATOM   1028  CA  ARG A  68      56.788  64.574  15.169  1.00  0.00           C  
ATOM   1029  C   ARG A  68      56.913  63.378  14.208  1.00  0.00           C  
ATOM   1030  O   ARG A  68      58.028  62.907  13.944  1.00  0.00           O  
ATOM   1031  CB  ARG A  68      56.135  64.340  16.541  1.00  0.00           C  
ATOM   1032  CG  ARG A  68      56.943  63.220  17.316  1.00  0.00           C  
ATOM   1033  CD  ARG A  68      56.379  63.110  18.791  1.00  0.00           C  
ATOM   1034  NE  ARG A  68      56.497  64.361  19.599  1.00  0.00           N  
ATOM   1035  CZ  ARG A  68      55.489  65.092  20.084  1.00  0.00           C  
ATOM   1036  NH1 ARG A  68      54.253  64.789  19.775  1.00  0.00           N1+
ATOM   1037  NH2 ARG A  68      55.690  66.109  20.904  1.00  0.00           N  
ATOM   1038  H   ARG A  68      55.431  66.290  15.044  1.00  0.00           H  
ATOM   1039  HA  ARG A  68      57.832  64.857  15.337  1.00  0.00           H  
ATOM   1040  HB1 ARG A  68      55.061  64.138  16.575  1.00  0.00           H  
ATOM   1041  HB2 ARG A  68      56.262  65.275  17.081  1.00  0.00           H  
ATOM   1042  HG1 ARG A  68      57.961  63.591  17.403  1.00  0.00           H  
ATOM   1043  HG2 ARG A  68      56.717  62.293  16.784  1.00  0.00           H  
ATOM   1044  HD1 ARG A  68      56.975  62.271  19.157  1.00  0.00           H  
ATOM   1045  HD2 ARG A  68      55.351  62.766  18.703  1.00  0.00           H  
ATOM   1046  HE  ARG A  68      57.446  64.562  19.861  1.00  0.00           H  
ATOM   1047 HH11 ARG A  68      54.110  64.037  19.110  1.00  0.00           H  
ATOM   1048 HH12 ARG A  68      53.497  65.336  20.157  1.00  0.00           H  
ATOM   1049 HH21 ARG A  68      56.566  66.307  21.372  1.00  0.00           H  
ATOM   1050 HH22 ARG A  68      54.864  66.659  21.076  1.00  0.00           H  
ATOM   1051  N   ASP A  69      55.882  63.045  13.428  1.00  0.00           N  
ATOM   1052  CA  ASP A  69      55.814  61.972  12.421  1.00  0.00           C  
ATOM   1053  C   ASP A  69      56.986  62.026  11.349  1.00  0.00           C  
ATOM   1054  O   ASP A  69      57.564  60.988  11.106  1.00  0.00           O  
ATOM   1055  CB  ASP A  69      54.438  62.000  11.741  1.00  0.00           C  
ATOM   1056  CG  ASP A  69      54.063  63.482  11.343  1.00  0.00           C  
ATOM   1057  OD1 ASP A  69      53.747  64.326  12.206  1.00  0.00           O  
ATOM   1058  OD2 ASP A  69      53.986  63.902  10.160  1.00  0.00           O1-
ATOM   1059  H   ASP A  69      55.076  63.647  13.456  1.00  0.00           H  
ATOM   1060  HA  ASP A  69      55.962  61.009  12.919  1.00  0.00           H  
ATOM   1061  HB1 ASP A  69      53.698  61.715  12.485  1.00  0.00           H  
ATOM   1062  HB2 ASP A  69      54.428  61.471  10.782  1.00  0.00           H  
ATOM   1063  N   GLN A  70      57.435  63.261  11.031  1.00  0.00           N  
ATOM   1064  CA  GLN A  70      58.476  63.530  10.015  1.00  0.00           C  
ATOM   1065  C   GLN A  70      59.894  63.079  10.600  1.00  0.00           C  
ATOM   1066  O   GLN A  70      60.763  62.754   9.877  1.00  0.00           O  
ATOM   1067  CB  GLN A  70      58.470  65.023   9.567  1.00  0.00           C  
ATOM   1068  CG  GLN A  70      57.145  65.555   8.940  1.00  0.00           C  
ATOM   1069  CD  GLN A  70      57.159  67.087   8.927  1.00  0.00           C  
ATOM   1070  NE2 GLN A  70      56.039  67.736   8.714  1.00  0.00           N  
ATOM   1071  OE1 GLN A  70      58.141  67.725   9.235  1.00  0.00           O  
ATOM   1072  H   GLN A  70      57.073  64.048  11.540  1.00  0.00           H  
ATOM   1073  HA  GLN A  70      58.168  62.873   9.200  1.00  0.00           H  
ATOM   1074  HB1 GLN A  70      59.233  65.233   8.817  1.00  0.00           H  
ATOM   1075  HB2 GLN A  70      58.576  65.566  10.507  1.00  0.00           H  
ATOM   1076  HG1 GLN A  70      56.304  65.186   9.530  1.00  0.00           H  
ATOM   1077  HG2 GLN A  70      57.112  65.304   7.879  1.00  0.00           H  
ATOM   1078 HE21 GLN A  70      55.286  67.313   8.191  1.00  0.00           H  
ATOM   1079 HE22 GLN A  70      56.239  68.719   8.817  1.00  0.00           H  
ATOM   1080  N   TYR A  71      60.077  63.040  11.941  1.00  0.00           N  
ATOM   1081  CA  TYR A  71      61.381  62.916  12.611  1.00  0.00           C  
ATOM   1082  C   TYR A  71      61.599  61.474  13.171  1.00  0.00           C  
ATOM   1083  O   TYR A  71      62.744  61.022  13.197  1.00  0.00           O  
ATOM   1084  CB  TYR A  71      61.462  63.919  13.762  1.00  0.00           C  
ATOM   1085  CG  TYR A  71      62.866  64.083  14.347  1.00  0.00           C  
ATOM   1086  CD1 TYR A  71      63.748  64.951  13.666  1.00  0.00           C  
ATOM   1087  CD2 TYR A  71      63.337  63.388  15.455  1.00  0.00           C  
ATOM   1088  CE1 TYR A  71      64.916  65.335  14.250  1.00  0.00           C  
ATOM   1089  CE2 TYR A  71      64.586  63.682  15.960  1.00  0.00           C  
ATOM   1090  CZ  TYR A  71      65.407  64.694  15.469  1.00  0.00           C  
ATOM   1091  OH  TYR A  71      66.582  64.945  16.029  1.00  0.00           O  
ATOM   1092  H   TYR A  71      59.277  63.306  12.492  1.00  0.00           H  
ATOM   1093  HA  TYR A  71      62.237  63.147  11.969  1.00  0.00           H  
ATOM   1094  HB1 TYR A  71      60.739  63.747  14.555  1.00  0.00           H  
ATOM   1095  HB2 TYR A  71      61.192  64.927  13.462  1.00  0.00           H  
ATOM   1096  HD1 TYR A  71      63.426  65.460  12.764  1.00  0.00           H  
ATOM   1097  HD2 TYR A  71      62.837  62.520  15.861  1.00  0.00           H  
ATOM   1098  HE1 TYR A  71      65.578  66.098  13.854  1.00  0.00           H  
ATOM   1099  HE2 TYR A  71      64.924  63.125  16.822  1.00  0.00           H  
ATOM   1100  HH  TYR A  71      66.657  64.431  16.830  1.00  0.00           H  
ATOM   1101  N   MET A  72      60.521  60.696  13.528  1.00  0.00           N  
ATOM   1102  CA  MET A  72      60.658  59.359  14.011  1.00  0.00           C  
ATOM   1103  C   MET A  72      60.547  58.390  12.871  1.00  0.00           C  
ATOM   1104  O   MET A  72      60.492  57.168  13.047  1.00  0.00           O  
ATOM   1105  CB  MET A  72      59.496  59.097  15.075  1.00  0.00           C  
ATOM   1106  CG  MET A  72      57.999  59.338  14.722  1.00  0.00           C  
ATOM   1107  SD  MET A  72      56.784  59.125  16.068  1.00  0.00           S  
ATOM   1108  CE  MET A  72      55.392  59.993  15.251  1.00  0.00           C  
ATOM   1109  H   MET A  72      59.596  61.095  13.533  1.00  0.00           H  
ATOM   1110  HA  MET A  72      61.625  59.281  14.496  1.00  0.00           H  
ATOM   1111  HB1 MET A  72      59.723  59.595  16.018  1.00  0.00           H  
ATOM   1112  HB2 MET A  72      59.494  58.062  15.411  1.00  0.00           H  
ATOM   1113  HG1 MET A  72      57.795  58.622  13.933  1.00  0.00           H  
ATOM   1114  HG2 MET A  72      57.828  60.406  14.559  1.00  0.00           H  
ATOM   1115  HE1 MET A  72      54.575  60.019  15.978  1.00  0.00           H  
ATOM   1116  HE2 MET A  72      55.543  61.040  14.990  1.00  0.00           H  
ATOM   1117  HE3 MET A  72      55.041  59.531  14.332  1.00  0.00           H  
ATOM   1118  N   ARG A  73      60.536  58.827  11.551  1.00  0.00           N  
ATOM   1119  CA  ARG A  73      60.134  58.171  10.346  1.00  0.00           C  
ATOM   1120  C   ARG A  73      60.728  56.792  10.088  1.00  0.00           C  
ATOM   1121  O   ARG A  73      60.091  56.034   9.387  1.00  0.00           O  
ATOM   1122  CB  ARG A  73      60.717  59.045   9.238  1.00  0.00           C  
ATOM   1123  CG  ARG A  73      60.523  58.724   7.760  1.00  0.00           C  
ATOM   1124  CD  ARG A  73      59.100  58.878   7.154  1.00  0.00           C  
ATOM   1125  NE  ARG A  73      58.701  60.306   6.986  1.00  0.00           N  
ATOM   1126  CZ  ARG A  73      57.475  60.718   6.657  1.00  0.00           C  
ATOM   1127  NH1 ARG A  73      56.429  59.921   6.610  1.00  0.00           N1+
ATOM   1128  NH2 ARG A  73      57.192  61.887   6.259  1.00  0.00           N  
ATOM   1129  H   ARG A  73      60.595  59.839  11.506  1.00  0.00           H  
ATOM   1130  HA  ARG A  73      59.062  57.999  10.270  1.00  0.00           H  
ATOM   1131  HB1 ARG A  73      61.779  59.221   9.429  1.00  0.00           H  
ATOM   1132  HB2 ARG A  73      60.155  59.952   9.469  1.00  0.00           H  
ATOM   1133  HG1 ARG A  73      61.029  57.780   7.538  1.00  0.00           H  
ATOM   1134  HG2 ARG A  73      61.092  59.451   7.175  1.00  0.00           H  
ATOM   1135  HD1 ARG A  73      58.327  58.406   7.768  1.00  0.00           H  
ATOM   1136  HD2 ARG A  73      59.095  58.298   6.230  1.00  0.00           H  
ATOM   1137  HE  ARG A  73      59.385  61.042   7.048  1.00  0.00           H  
ATOM   1138 HH11 ARG A  73      56.513  58.979   6.974  1.00  0.00           H  
ATOM   1139 HH12 ARG A  73      55.546  60.289   6.310  1.00  0.00           H  
ATOM   1140 HH21 ARG A  73      57.950  62.460   5.917  1.00  0.00           H  
ATOM   1141 HH22 ARG A  73      56.265  62.163   5.974  1.00  0.00           H  
ATOM   1142  N   THR A  74      61.872  56.335  10.715  1.00  0.00           N  
ATOM   1143  CA  THR A  74      62.606  55.039  10.538  1.00  0.00           C  
ATOM   1144  C   THR A  74      62.476  53.996  11.638  1.00  0.00           C  
ATOM   1145  O   THR A  74      62.994  52.900  11.588  1.00  0.00           O  
ATOM   1146  CB  THR A  74      64.043  55.280  10.114  1.00  0.00           C  
ATOM   1147  CG2 THR A  74      64.077  55.975   8.724  1.00  0.00           C  
ATOM   1148  OG1 THR A  74      64.711  56.133  11.002  1.00  0.00           O  
ATOM   1149  H   THR A  74      62.341  57.006  11.311  1.00  0.00           H  
ATOM   1150  HA  THR A  74      62.171  54.478   9.702  1.00  0.00           H  
ATOM   1151  HB  THR A  74      64.511  54.299  10.017  1.00  0.00           H  
ATOM   1152  HG1 THR A  74      64.904  56.953  10.532  1.00  0.00           H  
ATOM   1153 HG21 THR A  74      63.364  55.544   8.017  1.00  0.00           H  
ATOM   1154 HG22 THR A  74      63.984  57.037   8.945  1.00  0.00           H  
ATOM   1155 HG23 THR A  74      65.035  55.852   8.220  1.00  0.00           H  
ATOM   1156  N   GLY A  75      61.799  54.357  12.784  1.00  0.00           N  
ATOM   1157  CA  GLY A  75      61.217  53.468  13.794  1.00  0.00           C  
ATOM   1158  C   GLY A  75      60.416  52.300  13.221  1.00  0.00           C  
ATOM   1159  O   GLY A  75      59.622  52.419  12.274  1.00  0.00           O  
ATOM   1160  H   GLY A  75      61.489  55.314  12.782  1.00  0.00           H  
ATOM   1161  HA1 GLY A  75      60.434  54.013  14.319  1.00  0.00           H  
ATOM   1162  HA2 GLY A  75      61.941  52.996  14.451  1.00  0.00           H  
ATOM   1163  N   GLU A  76      60.511  51.182  13.872  1.00  0.00           N  
ATOM   1164  CA  GLU A  76      59.816  49.972  13.557  1.00  0.00           C  
ATOM   1165  C   GLU A  76      58.586  49.646  14.398  1.00  0.00           C  
ATOM   1166  O   GLU A  76      57.702  49.029  13.840  1.00  0.00           O  
ATOM   1167  CB  GLU A  76      60.805  48.805  13.651  1.00  0.00           C  
ATOM   1168  CG  GLU A  76      60.390  47.405  13.033  1.00  0.00           C  
ATOM   1169  CD  GLU A  76      60.255  47.401  11.554  1.00  0.00           C  
ATOM   1170  OE1 GLU A  76      59.287  48.015  10.953  1.00  0.00           O  
ATOM   1171  OE2 GLU A  76      61.045  46.684  10.837  1.00  0.00           O1-
ATOM   1172  H   GLU A  76      61.218  51.097  14.585  1.00  0.00           H  
ATOM   1173  HA  GLU A  76      59.447  50.040  12.533  1.00  0.00           H  
ATOM   1174  HB1 GLU A  76      60.952  48.615  14.712  1.00  0.00           H  
ATOM   1175  HB2 GLU A  76      61.811  49.056  13.326  1.00  0.00           H  
ATOM   1176  HG1 GLU A  76      59.407  47.125  13.392  1.00  0.00           H  
ATOM   1177  HG2 GLU A  76      61.019  46.594  13.406  1.00  0.00           H  
ATOM   1178  N   GLY A  77      58.560  49.981  15.695  1.00  0.00           N  
ATOM   1179  CA  GLY A  77      57.272  49.950  16.503  1.00  0.00           C  
ATOM   1180  C   GLY A  77      57.160  50.918  17.652  1.00  0.00           C  
ATOM   1181  O   GLY A  77      58.127  51.468  18.184  1.00  0.00           O  
ATOM   1182  H   GLY A  77      59.346  50.342  16.213  1.00  0.00           H  
ATOM   1183  HA1 GLY A  77      57.205  48.913  16.836  1.00  0.00           H  
ATOM   1184  HA2 GLY A  77      56.371  50.015  15.904  1.00  0.00           H  
ATOM   1185  N   PHE A  78      55.888  51.194  18.007  1.00  0.00           N  
ATOM   1186  CA  PHE A  78      55.594  52.371  18.788  1.00  0.00           C  
ATOM   1187  C   PHE A  78      54.896  52.059  20.071  1.00  0.00           C  
ATOM   1188  O   PHE A  78      53.913  51.385  20.218  1.00  0.00           O  
ATOM   1189  CB  PHE A  78      54.685  53.309  18.007  1.00  0.00           C  
ATOM   1190  CG  PHE A  78      55.015  53.572  16.554  1.00  0.00           C  
ATOM   1191  CD1 PHE A  78      54.647  52.597  15.554  1.00  0.00           C  
ATOM   1192  CD2 PHE A  78      55.864  54.648  16.174  1.00  0.00           C  
ATOM   1193  CE1 PHE A  78      55.115  52.770  14.250  1.00  0.00           C  
ATOM   1194  CE2 PHE A  78      56.256  54.792  14.855  1.00  0.00           C  
ATOM   1195  CZ  PHE A  78      56.014  53.804  13.883  1.00  0.00           C  
ATOM   1196  H   PHE A  78      55.157  50.696  17.513  1.00  0.00           H  
ATOM   1197  HA  PHE A  78      56.417  52.972  19.176  1.00  0.00           H  
ATOM   1198  HB1 PHE A  78      54.680  54.270  18.519  1.00  0.00           H  
ATOM   1199  HB2 PHE A  78      53.653  52.995  18.151  1.00  0.00           H  
ATOM   1200  HD1 PHE A  78      54.060  51.733  15.802  1.00  0.00           H  
ATOM   1201  HD2 PHE A  78      56.076  55.405  16.906  1.00  0.00           H  
ATOM   1202  HE1 PHE A  78      54.902  52.043  13.478  1.00  0.00           H  
ATOM   1203  HE2 PHE A  78      56.916  55.638  14.686  1.00  0.00           H  
ATOM   1204  HZ  PHE A  78      56.255  53.823  12.829  1.00  0.00           H  
ATOM   1205  N   LEU A  79      55.438  52.677  21.166  1.00  0.00           N  
ATOM   1206  CA  LEU A  79      54.846  52.715  22.496  1.00  0.00           C  
ATOM   1207  C   LEU A  79      54.127  54.061  22.703  1.00  0.00           C  
ATOM   1208  O   LEU A  79      54.751  55.015  22.429  1.00  0.00           O  
ATOM   1209  CB  LEU A  79      55.761  52.386  23.688  1.00  0.00           C  
ATOM   1210  CG  LEU A  79      56.340  50.956  23.620  1.00  0.00           C  
ATOM   1211  CD1 LEU A  79      57.535  50.793  22.737  1.00  0.00           C  
ATOM   1212  CD2 LEU A  79      56.809  50.625  25.084  1.00  0.00           C  
ATOM   1213  H   LEU A  79      56.172  53.363  21.014  1.00  0.00           H  
ATOM   1214  HA  LEU A  79      54.087  51.944  22.565  1.00  0.00           H  
ATOM   1215  HB1 LEU A  79      55.190  52.551  24.604  1.00  0.00           H  
ATOM   1216  HB2 LEU A  79      56.601  53.052  23.899  1.00  0.00           H  
ATOM   1217  HG  LEU A  79      55.553  50.249  23.353  1.00  0.00           H  
ATOM   1218 HD11 LEU A  79      57.286  51.118  21.732  1.00  0.00           H  
ATOM   1219 HD12 LEU A  79      58.344  51.433  23.091  1.00  0.00           H  
ATOM   1220 HD13 LEU A  79      57.710  49.710  22.716  1.00  0.00           H  
ATOM   1221 HD21 LEU A  79      55.997  50.547  25.798  1.00  0.00           H  
ATOM   1222 HD22 LEU A  79      57.271  49.644  25.126  1.00  0.00           H  
ATOM   1223 HD23 LEU A  79      57.581  51.335  25.368  1.00  0.00           H  
ATOM   1224  N   CYS A  80      52.813  53.989  23.029  1.00  0.00           N  
ATOM   1225  CA  CYS A  80      52.023  55.165  23.226  1.00  0.00           C  
ATOM   1226  C   CYS A  80      51.594  55.348  24.668  1.00  0.00           C  
ATOM   1227  O   CYS A  80      51.030  54.388  25.244  1.00  0.00           O  
ATOM   1228  CB  CYS A  80      50.939  55.015  22.156  1.00  0.00           C  
ATOM   1229  SG  CYS A  80      50.165  56.640  21.757  1.00  0.00           S  
ATOM   1230  H   CYS A  80      52.377  53.083  23.051  1.00  0.00           H  
ATOM   1231  HA  CYS A  80      52.658  56.025  23.009  1.00  0.00           H  
ATOM   1232  HB1 CYS A  80      50.144  54.337  22.444  1.00  0.00           H  
ATOM   1233  HB2 CYS A  80      51.352  54.661  21.203  1.00  0.00           H  
ATOM   1234  HG  CYS A  80      50.022  57.045  23.015  1.00  0.00           H  
ATOM   1235  N   VAL A  81      51.969  56.430  25.351  1.00  0.00           N  
ATOM   1236  CA  VAL A  81      52.148  56.398  26.836  1.00  0.00           C  
ATOM   1237  C   VAL A  81      51.406  57.564  27.462  1.00  0.00           C  
ATOM   1238  O   VAL A  81      51.464  58.703  27.025  1.00  0.00           O  
ATOM   1239  CB  VAL A  81      53.626  56.475  27.151  1.00  0.00           C  
ATOM   1240  CG1 VAL A  81      53.889  55.983  28.601  1.00  0.00           C  
ATOM   1241  CG2 VAL A  81      54.536  55.614  26.217  1.00  0.00           C  
ATOM   1242  H   VAL A  81      52.426  57.130  24.774  1.00  0.00           H  
ATOM   1243  HA  VAL A  81      51.807  55.454  27.248  1.00  0.00           H  
ATOM   1244  HB  VAL A  81      53.915  57.514  27.028  1.00  0.00           H  
ATOM   1245 HG11 VAL A  81      54.913  56.289  28.826  1.00  0.00           H  
ATOM   1246 HG12 VAL A  81      53.168  56.492  29.249  1.00  0.00           H  
ATOM   1247 HG13 VAL A  81      53.776  54.897  28.620  1.00  0.00           H  
ATOM   1248 HG21 VAL A  81      55.504  55.453  26.696  1.00  0.00           H  
ATOM   1249 HG22 VAL A  81      54.186  54.611  26.015  1.00  0.00           H  
ATOM   1250 HG23 VAL A  81      54.609  56.213  25.307  1.00  0.00           H  
ATOM   1251  N   PHE A  82      50.778  57.300  28.598  1.00  0.00           N  
ATOM   1252  CA  PHE A  82      50.047  58.251  29.343  1.00  0.00           C  
ATOM   1253  C   PHE A  82      50.128  57.834  30.809  1.00  0.00           C  
ATOM   1254  O   PHE A  82      50.789  56.853  31.119  1.00  0.00           O  
ATOM   1255  CB  PHE A  82      48.607  58.377  28.864  1.00  0.00           C  
ATOM   1256  CG  PHE A  82      47.659  57.226  29.297  1.00  0.00           C  
ATOM   1257  CD1 PHE A  82      46.858  57.471  30.385  1.00  0.00           C  
ATOM   1258  CD2 PHE A  82      47.676  55.975  28.702  1.00  0.00           C  
ATOM   1259  CE1 PHE A  82      45.959  56.497  30.840  1.00  0.00           C  
ATOM   1260  CE2 PHE A  82      46.745  54.928  29.125  1.00  0.00           C  
ATOM   1261  CZ  PHE A  82      45.861  55.241  30.223  1.00  0.00           C  
ATOM   1262  H   PHE A  82      50.749  56.376  29.009  1.00  0.00           H  
ATOM   1263  HA  PHE A  82      50.510  59.228  29.272  1.00  0.00           H  
ATOM   1264  HB1 PHE A  82      48.540  58.567  27.789  1.00  0.00           H  
ATOM   1265  HB2 PHE A  82      48.167  59.278  29.267  1.00  0.00           H  
ATOM   1266  HD1 PHE A  82      46.949  58.378  30.970  1.00  0.00           H  
ATOM   1267  HD2 PHE A  82      48.451  55.902  27.944  1.00  0.00           H  
ATOM   1268  HE1 PHE A  82      45.304  56.669  31.695  1.00  0.00           H  
ATOM   1269  HE2 PHE A  82      46.650  54.043  28.529  1.00  0.00           H  
ATOM   1270  HZ  PHE A  82      45.146  54.472  30.483  1.00  0.00           H  
ATOM   1271  N   ALA A  83      49.448  58.480  31.756  1.00  0.00           N  
ATOM   1272  CA  ALA A  83      49.511  58.215  33.206  1.00  0.00           C  
ATOM   1273  C   ALA A  83      48.116  58.082  33.731  1.00  0.00           C  
ATOM   1274  O   ALA A  83      47.253  58.904  33.540  1.00  0.00           O  
ATOM   1275  CB  ALA A  83      50.269  59.246  33.972  1.00  0.00           C  
ATOM   1276  H   ALA A  83      48.835  59.230  31.463  1.00  0.00           H  
ATOM   1277  HA  ALA A  83      50.011  57.255  33.295  1.00  0.00           H  
ATOM   1278  HB1 ALA A  83      49.627  60.122  34.073  1.00  0.00           H  
ATOM   1279  HB2 ALA A  83      50.518  58.875  34.971  1.00  0.00           H  
ATOM   1280  HB3 ALA A  83      51.195  59.443  33.430  1.00  0.00           H  
ATOM   1281  N   ILE A  84      47.852  56.979  34.496  1.00  0.00           N  
ATOM   1282  CA  ILE A  84      46.426  56.584  34.890  1.00  0.00           C  
ATOM   1283  C   ILE A  84      45.705  57.563  35.885  1.00  0.00           C  
ATOM   1284  O   ILE A  84      44.491  57.505  36.088  1.00  0.00           O  
ATOM   1285  CB  ILE A  84      46.233  55.144  35.337  1.00  0.00           C  
ATOM   1286  CG1 ILE A  84      47.343  54.676  36.240  1.00  0.00           C  
ATOM   1287  CG2 ILE A  84      46.271  54.224  34.035  1.00  0.00           C  
ATOM   1288  CD  ILE A  84      47.391  55.357  37.646  1.00  0.00           C  
ATOM   1289  H   ILE A  84      48.672  56.436  34.740  1.00  0.00           H  
ATOM   1290  HA  ILE A  84      45.811  56.665  33.996  1.00  0.00           H  
ATOM   1291  HB  ILE A  84      45.241  55.050  35.768  1.00  0.00           H  
ATOM   1292 HG11 ILE A  84      48.313  54.807  35.762  1.00  0.00           H  
ATOM   1293 HG12 ILE A  84      47.244  53.595  36.283  1.00  0.00           H  
ATOM   1294 HG21 ILE A  84      46.915  54.616  33.248  1.00  0.00           H  
ATOM   1295 HG22 ILE A  84      46.392  53.182  34.324  1.00  0.00           H  
ATOM   1296 HG23 ILE A  84      45.277  54.140  33.587  1.00  0.00           H  
ATOM   1297  HD1 ILE A  84      47.645  56.406  37.533  1.00  0.00           H  
ATOM   1298  HD2 ILE A  84      46.423  55.197  38.129  1.00  0.00           H  
ATOM   1299  HD3 ILE A  84      48.186  54.859  38.208  1.00  0.00           H  
ATOM   1300  N   ASN A  85      46.451  58.475  36.424  1.00  0.00           N  
ATOM   1301  CA  ASN A  85      46.069  59.634  37.196  1.00  0.00           C  
ATOM   1302  C   ASN A  85      45.633  60.940  36.488  1.00  0.00           C  
ATOM   1303  O   ASN A  85      45.009  61.780  37.144  1.00  0.00           O  
ATOM   1304  CB  ASN A  85      47.267  60.016  38.116  1.00  0.00           C  
ATOM   1305  CG  ASN A  85      48.681  60.208  37.540  1.00  0.00           C  
ATOM   1306  ND2 ASN A  85      49.051  61.391  37.409  1.00  0.00           N  
ATOM   1307  OD1 ASN A  85      49.409  59.304  37.309  1.00  0.00           O  
ATOM   1308  H   ASN A  85      47.440  58.470  36.229  1.00  0.00           H  
ATOM   1309  HA  ASN A  85      45.293  59.335  37.898  1.00  0.00           H  
ATOM   1310  HB1 ASN A  85      47.251  59.188  38.818  1.00  0.00           H  
ATOM   1311  HB2 ASN A  85      46.957  60.906  38.645  1.00  0.00           H  
ATOM   1312 HD21 ASN A  85      48.463  62.131  37.771  1.00  0.00           H  
ATOM   1313 HD22 ASN A  85      50.001  61.584  37.157  1.00  0.00           H  
ATOM   1314  N   ASN A  86      45.923  61.113  35.148  1.00  0.00           N  
ATOM   1315  CA  ASN A  86      45.667  62.374  34.418  1.00  0.00           C  
ATOM   1316  C   ASN A  86      44.867  62.240  33.104  1.00  0.00           C  
ATOM   1317  O   ASN A  86      45.351  61.739  32.100  1.00  0.00           O  
ATOM   1318  CB  ASN A  86      47.035  63.004  34.122  1.00  0.00           C  
ATOM   1319  CG  ASN A  86      46.930  64.163  33.113  1.00  0.00           C  
ATOM   1320  ND2 ASN A  86      48.040  64.650  32.736  1.00  0.00           N  
ATOM   1321  OD1 ASN A  86      45.942  64.694  32.677  1.00  0.00           O  
ATOM   1322  H   ASN A  86      46.467  60.462  34.607  1.00  0.00           H  
ATOM   1323  HA  ASN A  86      45.142  63.040  35.104  1.00  0.00           H  
ATOM   1324  HB1 ASN A  86      47.738  62.233  33.799  1.00  0.00           H  
ATOM   1325  HB2 ASN A  86      47.509  63.301  35.055  1.00  0.00           H  
ATOM   1326 HD21 ASN A  86      48.943  64.373  33.096  1.00  0.00           H  
ATOM   1327 HD22 ASN A  86      47.805  65.527  32.286  1.00  0.00           H  
ATOM   1328  N   THR A  87      43.556  62.681  33.072  1.00  0.00           N  
ATOM   1329  CA  THR A  87      42.684  62.399  31.888  1.00  0.00           C  
ATOM   1330  C   THR A  87      43.135  63.253  30.578  1.00  0.00           C  
ATOM   1331  O   THR A  87      42.954  62.787  29.481  1.00  0.00           O  
ATOM   1332  CB  THR A  87      41.220  62.617  32.136  1.00  0.00           C  
ATOM   1333  CG2 THR A  87      40.411  61.868  31.065  1.00  0.00           C  
ATOM   1334  OG1 THR A  87      40.800  62.153  33.370  1.00  0.00           O  
ATOM   1335  H   THR A  87      43.181  62.860  33.985  1.00  0.00           H  
ATOM   1336  HA  THR A  87      42.842  61.339  31.669  1.00  0.00           H  
ATOM   1337  HB  THR A  87      40.905  63.654  32.060  1.00  0.00           H  
ATOM   1338  HG1 THR A  87      41.399  62.458  34.065  1.00  0.00           H  
ATOM   1339 HG21 THR A  87      40.750  60.839  30.923  1.00  0.00           H  
ATOM   1340 HG22 THR A  87      39.359  61.977  31.317  1.00  0.00           H  
ATOM   1341 HG23 THR A  87      40.468  62.407  30.119  1.00  0.00           H  
ATOM   1342  N   LYS A  88      43.606  64.536  30.666  1.00  0.00           N  
ATOM   1343  CA  LYS A  88      44.179  65.255  29.550  1.00  0.00           C  
ATOM   1344  C   LYS A  88      45.213  64.395  28.776  1.00  0.00           C  
ATOM   1345  O   LYS A  88      45.018  64.173  27.571  1.00  0.00           O  
ATOM   1346  CB  LYS A  88      44.691  66.637  29.970  1.00  0.00           C  
ATOM   1347  CG  LYS A  88      45.281  67.408  28.797  1.00  0.00           C  
ATOM   1348  CD  LYS A  88      44.168  67.791  27.772  1.00  0.00           C  
ATOM   1349  CE  LYS A  88      44.675  68.652  26.713  1.00  0.00           C  
ATOM   1350  NZ  LYS A  88      45.863  68.245  25.892  1.00  0.00           N1+
ATOM   1351  H   LYS A  88      43.528  65.031  31.535  1.00  0.00           H  
ATOM   1352  HA  LYS A  88      43.313  65.393  28.913  1.00  0.00           H  
ATOM   1353  HB1 LYS A  88      45.566  66.419  30.577  1.00  0.00           H  
ATOM   1354  HB2 LYS A  88      44.022  67.241  30.581  1.00  0.00           H  
ATOM   1355  HG1 LYS A  88      46.124  66.864  28.378  1.00  0.00           H  
ATOM   1356  HG2 LYS A  88      45.735  68.308  29.222  1.00  0.00           H  
ATOM   1357  HD1 LYS A  88      43.317  68.363  28.122  1.00  0.00           H  
ATOM   1358  HD2 LYS A  88      43.980  66.909  27.173  1.00  0.00           H  
ATOM   1359  HE1 LYS A  88      44.969  69.590  27.184  1.00  0.00           H  
ATOM   1360  HE2 LYS A  88      43.863  69.038  26.104  1.00  0.00           H  
ATOM   1361  HZ1 LYS A  88      46.542  67.884  26.543  1.00  0.00           H  
ATOM   1362  HZ2 LYS A  88      45.671  67.429  25.322  1.00  0.00           H  
ATOM   1363  HZ3 LYS A  88      46.289  68.978  25.343  1.00  0.00           H  
ATOM   1364  N   SER A  89      46.234  63.817  29.455  1.00  0.00           N  
ATOM   1365  CA  SER A  89      47.344  63.010  28.800  1.00  0.00           C  
ATOM   1366  C   SER A  89      46.831  61.709  28.185  1.00  0.00           C  
ATOM   1367  O   SER A  89      47.378  61.202  27.195  1.00  0.00           O  
ATOM   1368  CB  SER A  89      48.477  62.619  29.849  1.00  0.00           C  
ATOM   1369  OG  SER A  89      47.981  61.626  30.763  1.00  0.00           O  
ATOM   1370  H   SER A  89      46.416  64.041  30.423  1.00  0.00           H  
ATOM   1371  HA  SER A  89      47.698  63.533  27.906  1.00  0.00           H  
ATOM   1372  HB1 SER A  89      48.663  63.531  30.408  1.00  0.00           H  
ATOM   1373  HB2 SER A  89      49.406  62.364  29.343  1.00  0.00           H  
ATOM   1374  HG  SER A  89      47.142  62.019  30.979  1.00  0.00           H  
ATOM   1375  N   PHE A  90      45.733  61.197  28.694  1.00  0.00           N  
ATOM   1376  CA  PHE A  90      44.945  60.088  28.209  1.00  0.00           C  
ATOM   1377  C   PHE A  90      44.034  60.471  26.943  1.00  0.00           C  
ATOM   1378  O   PHE A  90      44.183  59.768  25.954  1.00  0.00           O  
ATOM   1379  CB  PHE A  90      44.156  59.597  29.429  1.00  0.00           C  
ATOM   1380  CG  PHE A  90      43.075  58.589  28.981  1.00  0.00           C  
ATOM   1381  CD1 PHE A  90      43.369  57.195  28.816  1.00  0.00           C  
ATOM   1382  CD2 PHE A  90      41.786  59.090  28.609  1.00  0.00           C  
ATOM   1383  CE1 PHE A  90      42.411  56.354  28.304  1.00  0.00           C  
ATOM   1384  CE2 PHE A  90      40.890  58.249  27.950  1.00  0.00           C  
ATOM   1385  CZ  PHE A  90      41.121  56.877  27.852  1.00  0.00           C  
ATOM   1386  H   PHE A  90      45.315  61.662  29.498  1.00  0.00           H  
ATOM   1387  HA  PHE A  90      45.682  59.322  27.975  1.00  0.00           H  
ATOM   1388  HB1 PHE A  90      43.782  60.388  30.071  1.00  0.00           H  
ATOM   1389  HB2 PHE A  90      44.884  59.157  30.110  1.00  0.00           H  
ATOM   1390  HD1 PHE A  90      44.319  56.860  29.212  1.00  0.00           H  
ATOM   1391  HD2 PHE A  90      41.545  60.133  28.697  1.00  0.00           H  
ATOM   1392  HE1 PHE A  90      42.618  55.305  28.163  1.00  0.00           H  
ATOM   1393  HE2 PHE A  90      39.958  58.651  27.579  1.00  0.00           H  
ATOM   1394  HZ  PHE A  90      40.310  56.266  27.510  1.00  0.00           H  
ATOM   1395  N   GLU A  91      43.228  61.505  26.930  1.00  0.00           N  
ATOM   1396  CA  GLU A  91      42.459  62.033  25.763  1.00  0.00           C  
ATOM   1397  C   GLU A  91      43.441  62.483  24.596  1.00  0.00           C  
ATOM   1398  O   GLU A  91      43.020  62.335  23.435  1.00  0.00           O  
ATOM   1399  CB  GLU A  91      41.436  63.069  26.244  1.00  0.00           C  
ATOM   1400  CG  GLU A  91      40.279  62.429  27.039  1.00  0.00           C  
ATOM   1401  CD  GLU A  91      39.183  63.407  27.257  1.00  0.00           C  
ATOM   1402  OE1 GLU A  91      38.224  62.978  27.882  1.00  0.00           O  
ATOM   1403  OE2 GLU A  91      39.259  64.652  26.995  1.00  0.00           O1-
ATOM   1404  H   GLU A  91      43.187  62.006  27.800  1.00  0.00           H  
ATOM   1405  HA  GLU A  91      41.880  61.237  25.289  1.00  0.00           H  
ATOM   1406  HB1 GLU A  91      41.093  63.487  25.300  1.00  0.00           H  
ATOM   1407  HB2 GLU A  91      41.976  63.820  26.803  1.00  0.00           H  
ATOM   1408  HG1 GLU A  91      40.675  62.122  28.009  1.00  0.00           H  
ATOM   1409  HG2 GLU A  91      40.010  61.479  26.580  1.00  0.00           H  
ATOM   1410  N   ASP A  92      44.677  62.877  24.917  1.00  0.00           N  
ATOM   1411  CA  ASP A  92      45.665  62.997  23.891  1.00  0.00           C  
ATOM   1412  C   ASP A  92      46.123  61.731  23.133  1.00  0.00           C  
ATOM   1413  O   ASP A  92      46.364  61.893  21.918  1.00  0.00           O  
ATOM   1414  CB  ASP A  92      46.921  63.732  24.389  1.00  0.00           C  
ATOM   1415  CG  ASP A  92      46.689  65.144  24.909  1.00  0.00           C  
ATOM   1416  OD1 ASP A  92      45.767  65.881  24.386  1.00  0.00           O  
ATOM   1417  OD2 ASP A  92      47.516  65.588  25.678  1.00  0.00           O1-
ATOM   1418  H   ASP A  92      44.880  63.056  25.891  1.00  0.00           H  
ATOM   1419  HA  ASP A  92      45.109  63.563  23.143  1.00  0.00           H  
ATOM   1420  HB1 ASP A  92      47.582  63.730  23.524  1.00  0.00           H  
ATOM   1421  HB2 ASP A  92      47.355  63.136  25.185  1.00  0.00           H  
ATOM   1422  N   ILE A  93      46.019  60.454  23.630  1.00  0.00           N  
ATOM   1423  CA  ILE A  93      46.150  59.170  22.906  1.00  0.00           C  
ATOM   1424  C   ILE A  93      45.316  59.136  21.581  1.00  0.00           C  
ATOM   1425  O   ILE A  93      45.744  58.403  20.682  1.00  0.00           O  
ATOM   1426  CB  ILE A  93      45.828  57.978  23.887  1.00  0.00           C  
ATOM   1427  CG1 ILE A  93      46.852  57.970  25.098  1.00  0.00           C  
ATOM   1428  CG2 ILE A  93      45.826  56.674  23.181  1.00  0.00           C  
ATOM   1429  CD  ILE A  93      48.245  57.672  24.666  1.00  0.00           C  
ATOM   1430  H   ILE A  93      45.716  60.434  24.595  1.00  0.00           H  
ATOM   1431  HA  ILE A  93      47.189  58.943  22.664  1.00  0.00           H  
ATOM   1432  HB  ILE A  93      44.817  57.983  24.307  1.00  0.00           H  
ATOM   1433 HG11 ILE A  93      46.582  57.167  25.779  1.00  0.00           H  
ATOM   1434 HG12 ILE A  93      46.715  58.881  25.685  1.00  0.00           H  
ATOM   1435 HG21 ILE A  93      46.784  56.506  22.689  1.00  0.00           H  
ATOM   1436 HG22 ILE A  93      45.769  55.869  23.910  1.00  0.00           H  
ATOM   1437 HG23 ILE A  93      45.106  56.527  22.379  1.00  0.00           H  
ATOM   1438  HD1 ILE A  93      48.619  58.400  23.948  1.00  0.00           H  
ATOM   1439  HD2 ILE A  93      48.788  57.730  25.606  1.00  0.00           H  
ATOM   1440  HD3 ILE A  93      48.301  56.655  24.271  1.00  0.00           H  
ATOM   1441  N   HIS A  94      44.199  59.907  21.455  1.00  0.00           N  
ATOM   1442  CA  HIS A  94      43.540  59.986  20.166  1.00  0.00           C  
ATOM   1443  C   HIS A  94      44.410  60.507  19.042  1.00  0.00           C  
ATOM   1444  O   HIS A  94      44.441  60.136  17.861  1.00  0.00           O  
ATOM   1445  CB  HIS A  94      42.358  60.937  20.283  1.00  0.00           C  
ATOM   1446  CG  HIS A  94      41.337  60.570  21.328  1.00  0.00           C  
ATOM   1447  CD2 HIS A  94      40.941  59.264  21.629  1.00  0.00           C  
ATOM   1448  ND1 HIS A  94      40.512  61.424  22.051  1.00  0.00           N  
ATOM   1449  CE1 HIS A  94      39.584  60.713  22.715  1.00  0.00           C  
ATOM   1450  NE2 HIS A  94      39.903  59.381  22.546  1.00  0.00           N  
ATOM   1451  H   HIS A  94      43.649  60.299  22.213  1.00  0.00           H  
ATOM   1452  HA  HIS A  94      43.245  58.988  19.862  1.00  0.00           H  
ATOM   1453  HB1 HIS A  94      41.851  61.142  19.336  1.00  0.00           H  
ATOM   1454  HB2 HIS A  94      42.812  61.889  20.569  1.00  0.00           H  
ATOM   1455  HD1 HIS A  94      40.391  62.391  21.814  1.00  0.00           H  
ATOM   1456  HD2 HIS A  94      41.345  58.327  21.265  1.00  0.00           H  
ATOM   1457  HE1 HIS A  94      38.814  61.021  23.406  1.00  0.00           H  
ATOM   1458  N   HIS A  95      45.135  61.554  19.403  1.00  0.00           N  
ATOM   1459  CA  HIS A  95      46.007  62.282  18.558  1.00  0.00           C  
ATOM   1460  C   HIS A  95      47.376  61.582  18.387  1.00  0.00           C  
ATOM   1461  O   HIS A  95      47.897  61.632  17.240  1.00  0.00           O  
ATOM   1462  CB  HIS A  95      46.269  63.676  19.009  1.00  0.00           C  
ATOM   1463  CG  HIS A  95      46.918  64.515  17.903  1.00  0.00           C  
ATOM   1464  CD2 HIS A  95      46.348  64.990  16.737  1.00  0.00           C  
ATOM   1465  ND1 HIS A  95      48.157  65.196  18.053  1.00  0.00           N  
ATOM   1466  CE1 HIS A  95      48.257  65.963  16.927  1.00  0.00           C  
ATOM   1467  NE2 HIS A  95      47.184  65.811  16.146  1.00  0.00           N  
ATOM   1468  H   HIS A  95      45.214  61.890  20.356  1.00  0.00           H  
ATOM   1469  HA  HIS A  95      45.578  62.380  17.555  1.00  0.00           H  
ATOM   1470  HB1 HIS A  95      46.967  63.558  19.837  1.00  0.00           H  
ATOM   1471  HB2 HIS A  95      45.378  64.179  19.374  1.00  0.00           H  
ATOM   1472  HD2 HIS A  95      45.579  64.394  16.281  1.00  0.00           H  
ATOM   1473  HE1 HIS A  95      49.063  66.638  16.709  1.00  0.00           H  
ATOM   1474  HE2 HIS A  95      47.072  66.302  15.280  1.00  0.00           H  
ATOM   1475  N   TYR A  96      47.939  61.006  19.471  1.00  0.00           N  
ATOM   1476  CA  TYR A  96      49.214  60.226  19.343  1.00  0.00           C  
ATOM   1477  C   TYR A  96      48.865  58.903  18.438  1.00  0.00           C  
ATOM   1478  O   TYR A  96      49.652  58.570  17.540  1.00  0.00           O  
ATOM   1479  CB  TYR A  96      49.877  59.915  20.675  1.00  0.00           C  
ATOM   1480  CG  TYR A  96      50.647  61.033  21.304  1.00  0.00           C  
ATOM   1481  CD1 TYR A  96      50.002  61.956  22.122  1.00  0.00           C  
ATOM   1482  CD2 TYR A  96      52.062  61.091  21.079  1.00  0.00           C  
ATOM   1483  CE1 TYR A  96      50.776  63.030  22.606  1.00  0.00           C  
ATOM   1484  CE2 TYR A  96      52.750  62.298  21.400  1.00  0.00           C  
ATOM   1485  CZ  TYR A  96      52.104  63.184  22.269  1.00  0.00           C  
ATOM   1486  OH  TYR A  96      52.695  64.287  22.798  1.00  0.00           O  
ATOM   1487  H   TYR A  96      47.420  60.994  20.330  1.00  0.00           H  
ATOM   1488  HA  TYR A  96      49.983  60.771  18.781  1.00  0.00           H  
ATOM   1489  HB1 TYR A  96      50.604  59.116  20.555  1.00  0.00           H  
ATOM   1490  HB2 TYR A  96      49.135  59.614  21.408  1.00  0.00           H  
ATOM   1491  HD1 TYR A  96      48.937  61.962  22.262  1.00  0.00           H  
ATOM   1492  HD2 TYR A  96      52.563  60.311  20.535  1.00  0.00           H  
ATOM   1493  HE1 TYR A  96      50.242  63.715  23.252  1.00  0.00           H  
ATOM   1494  HE2 TYR A  96      53.797  62.293  21.161  1.00  0.00           H  
ATOM   1495  HH  TYR A  96      52.125  64.822  23.366  1.00  0.00           H  
ATOM   1496  N   ARG A  97      47.650  58.397  18.452  1.00  0.00           N  
ATOM   1497  CA  ARG A  97      47.191  57.425  17.397  1.00  0.00           C  
ATOM   1498  C   ARG A  97      47.306  57.993  15.928  1.00  0.00           C  
ATOM   1499  O   ARG A  97      48.091  57.440  15.108  1.00  0.00           O  
ATOM   1500  CB  ARG A  97      45.745  56.924  17.669  1.00  0.00           C  
ATOM   1501  CG  ARG A  97      45.198  55.769  16.828  1.00  0.00           C  
ATOM   1502  CD  ARG A  97      46.036  54.498  16.667  1.00  0.00           C  
ATOM   1503  NE  ARG A  97      45.483  53.551  15.765  1.00  0.00           N  
ATOM   1504  CZ  ARG A  97      45.978  52.376  15.402  1.00  0.00           C  
ATOM   1505  NH1 ARG A  97      47.126  51.951  15.832  1.00  0.00           N1+
ATOM   1506  NH2 ARG A  97      45.270  51.681  14.577  1.00  0.00           N  
ATOM   1507  H   ARG A  97      46.942  58.767  19.083  1.00  0.00           H  
ATOM   1508  HA  ARG A  97      47.826  56.555  17.510  1.00  0.00           H  
ATOM   1509  HB1 ARG A  97      45.061  57.738  17.438  1.00  0.00           H  
ATOM   1510  HB2 ARG A  97      45.626  56.551  18.689  1.00  0.00           H  
ATOM   1511  HG1 ARG A  97      44.932  56.118  15.828  1.00  0.00           H  
ATOM   1512  HG2 ARG A  97      44.228  55.441  17.217  1.00  0.00           H  
ATOM   1513  HD1 ARG A  97      46.089  54.068  17.664  1.00  0.00           H  
ATOM   1514  HD2 ARG A  97      47.071  54.722  16.407  1.00  0.00           H  
ATOM   1515  HE  ARG A  97      44.668  53.906  15.300  1.00  0.00           H  
ATOM   1516 HH11 ARG A  97      47.716  52.524  16.403  1.00  0.00           H  
ATOM   1517 HH12 ARG A  97      47.548  51.111  15.435  1.00  0.00           H  
ATOM   1518 HH21 ARG A  97      44.312  51.984  14.464  1.00  0.00           H  
ATOM   1519 HH22 ARG A  97      45.580  50.754  14.302  1.00  0.00           H  
ATOM   1520  N   GLU A  98      46.673  59.151  15.662  1.00  0.00           N  
ATOM   1521  CA  GLU A  98      46.780  59.791  14.367  1.00  0.00           C  
ATOM   1522  C   GLU A  98      48.279  60.183  13.912  1.00  0.00           C  
ATOM   1523  O   GLU A  98      48.710  60.115  12.771  1.00  0.00           O  
ATOM   1524  CB  GLU A  98      45.804  60.903  14.261  1.00  0.00           C  
ATOM   1525  CG  GLU A  98      45.703  61.426  12.824  1.00  0.00           C  
ATOM   1526  CD  GLU A  98      44.931  60.540  11.915  1.00  0.00           C  
ATOM   1527  OE1 GLU A  98      43.968  59.822  12.305  1.00  0.00           O  
ATOM   1528  OE2 GLU A  98      45.285  60.519  10.708  1.00  0.00           O1-
ATOM   1529  H   GLU A  98      46.114  59.645  16.334  1.00  0.00           H  
ATOM   1530  HA  GLU A  98      46.528  59.050  13.605  1.00  0.00           H  
ATOM   1531  HB1 GLU A  98      46.118  61.765  14.848  1.00  0.00           H  
ATOM   1532  HB2 GLU A  98      44.816  60.590  14.615  1.00  0.00           H  
ATOM   1533  HG1 GLU A  98      46.654  61.807  12.435  1.00  0.00           H  
ATOM   1534  HG2 GLU A  98      45.138  62.362  12.847  1.00  0.00           H  
ATOM   1535  N   GLN A  99      49.180  60.618  14.798  1.00  0.00           N  
ATOM   1536  CA  GLN A  99      50.589  60.826  14.627  1.00  0.00           C  
ATOM   1537  C   GLN A  99      51.348  59.532  14.359  1.00  0.00           C  
ATOM   1538  O   GLN A  99      52.211  59.492  13.471  1.00  0.00           O  
ATOM   1539  CB  GLN A  99      51.235  61.469  15.957  1.00  0.00           C  
ATOM   1540  CG  GLN A  99      51.044  62.955  16.265  1.00  0.00           C  
ATOM   1541  CD  GLN A  99      51.620  63.270  17.647  1.00  0.00           C  
ATOM   1542  NE2 GLN A  99      50.886  63.480  18.703  1.00  0.00           N  
ATOM   1543  OE1 GLN A  99      52.848  63.312  17.785  1.00  0.00           O  
ATOM   1544  H   GLN A  99      48.856  60.771  15.753  1.00  0.00           H  
ATOM   1545  HA  GLN A  99      50.727  61.540  13.818  1.00  0.00           H  
ATOM   1546  HB1 GLN A  99      52.300  61.237  16.005  1.00  0.00           H  
ATOM   1547  HB2 GLN A  99      50.751  60.964  16.783  1.00  0.00           H  
ATOM   1548  HG1 GLN A  99      50.015  63.314  16.190  1.00  0.00           H  
ATOM   1549  HG2 GLN A  99      51.634  63.463  15.500  1.00  0.00           H  
ATOM   1550 HE21 GLN A  99      49.903  63.568  18.529  1.00  0.00           H  
ATOM   1551 HE22 GLN A  99      51.312  63.690  19.593  1.00  0.00           H  
ATOM   1552  N   ILE A 100      51.018  58.434  14.977  1.00  0.00           N  
ATOM   1553  CA  ILE A 100      51.565  57.105  14.643  1.00  0.00           C  
ATOM   1554  C   ILE A 100      51.023  56.645  13.232  1.00  0.00           C  
ATOM   1555  O   ILE A 100      51.761  56.074  12.427  1.00  0.00           O  
ATOM   1556  CB  ILE A 100      51.422  56.088  15.829  1.00  0.00           C  
ATOM   1557  CG1 ILE A 100      52.329  56.330  17.061  1.00  0.00           C  
ATOM   1558  CG2 ILE A 100      51.607  54.583  15.411  1.00  0.00           C  
ATOM   1559  CD  ILE A 100      51.964  55.554  18.334  1.00  0.00           C  
ATOM   1560  H   ILE A 100      50.359  58.604  15.734  1.00  0.00           H  
ATOM   1561  HA  ILE A 100      52.638  57.231  14.475  1.00  0.00           H  
ATOM   1562  HB  ILE A 100      50.376  56.154  16.121  1.00  0.00           H  
ATOM   1563 HG11 ILE A 100      52.324  57.351  17.458  1.00  0.00           H  
ATOM   1564 HG12 ILE A 100      53.341  56.055  16.754  1.00  0.00           H  
ATOM   1565 HG21 ILE A 100      51.507  53.830  16.180  1.00  0.00           H  
ATOM   1566 HG22 ILE A 100      50.745  54.307  14.793  1.00  0.00           H  
ATOM   1567 HG23 ILE A 100      52.519  54.465  14.825  1.00  0.00           H  
ATOM   1568  HD1 ILE A 100      51.908  54.496  18.084  1.00  0.00           H  
ATOM   1569  HD2 ILE A 100      52.624  55.694  19.191  1.00  0.00           H  
ATOM   1570  HD3 ILE A 100      50.932  55.747  18.604  1.00  0.00           H  
ATOM   1571  N   LYS A 101      49.798  57.019  12.919  1.00  0.00           N  
ATOM   1572  CA  LYS A 101      49.196  56.794  11.658  1.00  0.00           C  
ATOM   1573  C   LYS A 101      49.914  57.522  10.519  1.00  0.00           C  
ATOM   1574  O   LYS A 101      50.035  56.891   9.454  1.00  0.00           O  
ATOM   1575  CB  LYS A 101      47.725  57.099  11.688  1.00  0.00           C  
ATOM   1576  CG  LYS A 101      47.123  56.812  10.357  1.00  0.00           C  
ATOM   1577  CD  LYS A 101      45.654  57.217  10.371  1.00  0.00           C  
ATOM   1578  CE  LYS A 101      44.973  57.218   8.954  1.00  0.00           C  
ATOM   1579  NZ  LYS A 101      45.298  58.563   8.407  1.00  0.00           N1+
ATOM   1580  H   LYS A 101      49.237  57.392  13.670  1.00  0.00           H  
ATOM   1581  HA  LYS A 101      49.264  55.722  11.471  1.00  0.00           H  
ATOM   1582  HB1 LYS A 101      47.532  58.131  11.986  1.00  0.00           H  
ATOM   1583  HB2 LYS A 101      47.205  56.640  12.525  1.00  0.00           H  
ATOM   1584  HG1 LYS A 101      47.245  55.754  10.126  1.00  0.00           H  
ATOM   1585  HG2 LYS A 101      47.627  57.363   9.567  1.00  0.00           H  
ATOM   1586  HD1 LYS A 101      45.452  58.088  10.991  1.00  0.00           H  
ATOM   1587  HD2 LYS A 101      45.199  56.449  10.988  1.00  0.00           H  
ATOM   1588  HE1 LYS A 101      43.910  56.997   8.993  1.00  0.00           H  
ATOM   1589  HE2 LYS A 101      45.421  56.447   8.321  1.00  0.00           H  
ATOM   1590  HZ1 LYS A 101      44.775  58.740   7.569  1.00  0.00           H  
ATOM   1591  HZ2 LYS A 101      45.021  59.293   9.045  1.00  0.00           H  
ATOM   1592  HZ3 LYS A 101      46.279  58.761   8.329  1.00  0.00           H  
ATOM   1593  N   ARG A 102      50.423  58.722  10.781  1.00  0.00           N  
ATOM   1594  CA  ARG A 102      51.064  59.512   9.674  1.00  0.00           C  
ATOM   1595  C   ARG A 102      52.397  58.964   9.186  1.00  0.00           C  
ATOM   1596  O   ARG A 102      52.685  59.295   8.038  1.00  0.00           O  
ATOM   1597  CB  ARG A 102      51.362  60.957  10.167  1.00  0.00           C  
ATOM   1598  CG  ARG A 102      50.012  61.716  10.085  1.00  0.00           C  
ATOM   1599  CD  ARG A 102      49.827  62.868  11.101  1.00  0.00           C  
ATOM   1600  NE  ARG A 102      48.465  63.410  10.958  1.00  0.00           N  
ATOM   1601  CZ  ARG A 102      47.870  64.314  11.708  1.00  0.00           C  
ATOM   1602  NH1 ARG A 102      48.494  64.887  12.713  1.00  0.00           N1+
ATOM   1603  NH2 ARG A 102      46.608  64.539  11.519  1.00  0.00           N  
ATOM   1604  H   ARG A 102      50.242  59.126  11.691  1.00  0.00           H  
ATOM   1605  HA  ARG A 102      50.381  59.620   8.824  1.00  0.00           H  
ATOM   1606  HB1 ARG A 102      52.059  61.430   9.464  1.00  0.00           H  
ATOM   1607  HB2 ARG A 102      51.805  60.766  11.141  1.00  0.00           H  
ATOM   1608  HG1 ARG A 102      49.227  60.973  10.205  1.00  0.00           H  
ATOM   1609  HG2 ARG A 102      49.734  62.083   9.096  1.00  0.00           H  
ATOM   1610  HD1 ARG A 102      50.582  63.629  10.893  1.00  0.00           H  
ATOM   1611  HD2 ARG A 102      50.045  62.531  12.110  1.00  0.00           H  
ATOM   1612  HE  ARG A 102      47.913  63.107  10.166  1.00  0.00           H  
ATOM   1613 HH11 ARG A 102      49.498  64.881  12.686  1.00  0.00           H  
ATOM   1614 HH12 ARG A 102      47.982  65.625  13.181  1.00  0.00           H  
ATOM   1615 HH21 ARG A 102      46.221  64.472  10.597  1.00  0.00           H  
ATOM   1616 HH22 ARG A 102      46.103  65.174  12.125  1.00  0.00           H  
ATOM   1617  N   VAL A 103      53.108  58.132   9.978  1.00  0.00           N  
ATOM   1618  CA  VAL A 103      54.451  57.687   9.670  1.00  0.00           C  
ATOM   1619  C   VAL A 103      54.557  56.913   8.378  1.00  0.00           C  
ATOM   1620  O   VAL A 103      55.533  57.030   7.646  1.00  0.00           O  
ATOM   1621  CB  VAL A 103      55.119  56.901  10.883  1.00  0.00           C  
ATOM   1622  CG1 VAL A 103      56.597  56.476  10.523  1.00  0.00           C  
ATOM   1623  CG2 VAL A 103      55.190  57.734  12.130  1.00  0.00           C  
ATOM   1624  H   VAL A 103      52.802  58.043  10.936  1.00  0.00           H  
ATOM   1625  HA  VAL A 103      55.048  58.562   9.406  1.00  0.00           H  
ATOM   1626  HB  VAL A 103      54.561  55.972  11.044  1.00  0.00           H  
ATOM   1627 HG11 VAL A 103      57.234  57.192   9.993  1.00  0.00           H  
ATOM   1628 HG12 VAL A 103      57.179  56.285  11.420  1.00  0.00           H  
ATOM   1629 HG13 VAL A 103      56.528  55.541   9.973  1.00  0.00           H  
ATOM   1630 HG21 VAL A 103      55.818  58.591  11.902  1.00  0.00           H  
ATOM   1631 HG22 VAL A 103      54.198  58.010  12.484  1.00  0.00           H  
ATOM   1632 HG23 VAL A 103      55.570  57.118  12.947  1.00  0.00           H  
ATOM   1633  N   LYS A 104      53.540  56.179   7.987  1.00  0.00           N  
ATOM   1634  CA  LYS A 104      53.356  55.627   6.582  1.00  0.00           C  
ATOM   1635  C   LYS A 104      52.124  56.103   5.912  1.00  0.00           C  
ATOM   1636  O   LYS A 104      51.818  55.582   4.844  1.00  0.00           O  
ATOM   1637  CB  LYS A 104      53.399  54.071   6.701  1.00  0.00           C  
ATOM   1638  CG  LYS A 104      54.496  53.447   7.682  1.00  0.00           C  
ATOM   1639  CD  LYS A 104      55.890  53.353   7.126  1.00  0.00           C  
ATOM   1640  CE  LYS A 104      55.911  52.283   6.065  1.00  0.00           C  
ATOM   1641  NZ  LYS A 104      57.247  51.691   5.888  1.00  0.00           N1+
ATOM   1642  H   LYS A 104      52.955  55.778   8.706  1.00  0.00           H  
ATOM   1643  HA  LYS A 104      54.176  55.996   5.963  1.00  0.00           H  
ATOM   1644  HB1 LYS A 104      53.573  53.611   5.732  1.00  0.00           H  
ATOM   1645  HB2 LYS A 104      52.372  53.910   7.026  1.00  0.00           H  
ATOM   1646  HG1 LYS A 104      54.227  52.416   7.893  1.00  0.00           H  
ATOM   1647  HG2 LYS A 104      54.497  53.927   8.658  1.00  0.00           H  
ATOM   1648  HD1 LYS A 104      56.608  53.038   7.877  1.00  0.00           H  
ATOM   1649  HD2 LYS A 104      56.199  54.315   6.696  1.00  0.00           H  
ATOM   1650  HE1 LYS A 104      55.620  52.713   5.111  1.00  0.00           H  
ATOM   1651  HE2 LYS A 104      55.239  51.493   6.413  1.00  0.00           H  
ATOM   1652  HZ1 LYS A 104      57.535  51.009   6.574  1.00  0.00           H  
ATOM   1653  HZ2 LYS A 104      57.260  51.186   5.011  1.00  0.00           H  
ATOM   1654  HZ3 LYS A 104      58.047  52.288   5.692  1.00  0.00           H  
ATOM   1655  N   ASP A 105      51.322  57.072   6.510  1.00  0.00           N  
ATOM   1656  CA  ASP A 105      49.945  57.418   6.093  1.00  0.00           C  
ATOM   1657  C   ASP A 105      48.942  56.260   6.189  1.00  0.00           C  
ATOM   1658  O   ASP A 105      47.853  56.163   5.524  1.00  0.00           O  
ATOM   1659  CB  ASP A 105      49.955  58.112   4.743  1.00  0.00           C  
ATOM   1660  CG  ASP A 105      48.557  58.640   4.339  1.00  0.00           C  
ATOM   1661  OD1 ASP A 105      47.879  59.233   5.169  1.00  0.00           O  
ATOM   1662  OD2 ASP A 105      48.303  58.365   3.148  1.00  0.00           O1-
ATOM   1663  H   ASP A 105      51.680  57.355   7.416  1.00  0.00           H  
ATOM   1664  HA  ASP A 105      49.765  58.079   6.943  1.00  0.00           H  
ATOM   1665  HB1 ASP A 105      50.323  57.470   3.935  1.00  0.00           H  
ATOM   1666  HB2 ASP A 105      50.728  58.874   4.854  1.00  0.00           H  
ATOM   1667  N   SER A 106      49.144  55.388   7.199  1.00  0.00           N  
ATOM   1668  CA  SER A 106      48.437  54.161   7.334  1.00  0.00           C  
ATOM   1669  C   SER A 106      48.463  53.624   8.821  1.00  0.00           C  
ATOM   1670  O   SER A 106      49.438  53.769   9.493  1.00  0.00           O  
ATOM   1671  CB  SER A 106      49.129  53.073   6.459  1.00  0.00           C  
ATOM   1672  OG  SER A 106      48.470  51.894   6.487  1.00  0.00           O  
ATOM   1673  H   SER A 106      49.967  55.505   7.785  1.00  0.00           H  
ATOM   1674  HA  SER A 106      47.383  54.191   7.082  1.00  0.00           H  
ATOM   1675  HB1 SER A 106      50.194  52.971   6.688  1.00  0.00           H  
ATOM   1676  HB2 SER A 106      49.050  53.326   5.401  1.00  0.00           H  
ATOM   1677  HG  SER A 106      48.881  51.479   5.718  1.00  0.00           H  
ATOM   1678  N   GLU A 107      47.331  53.031   9.293  1.00  0.00           N  
ATOM   1679  CA  GLU A 107      47.262  52.549  10.655  1.00  0.00           C  
ATOM   1680  C   GLU A 107      47.646  51.016  10.764  1.00  0.00           C  
ATOM   1681  O   GLU A 107      47.574  50.547  11.854  1.00  0.00           O  
ATOM   1682  CB  GLU A 107      45.920  52.973  11.246  1.00  0.00           C  
ATOM   1683  CG  GLU A 107      44.789  51.902  11.113  1.00  0.00           C  
ATOM   1684  CD  GLU A 107      43.486  52.454  11.792  1.00  0.00           C  
ATOM   1685  OE1 GLU A 107      43.078  51.888  12.823  1.00  0.00           O  
ATOM   1686  OE2 GLU A 107      42.945  53.488  11.390  1.00  0.00           O1-
ATOM   1687  H   GLU A 107      46.561  53.047   8.653  1.00  0.00           H  
ATOM   1688  HA  GLU A 107      48.003  53.157  11.168  1.00  0.00           H  
ATOM   1689  HB1 GLU A 107      45.672  53.959  10.853  1.00  0.00           H  
ATOM   1690  HB2 GLU A 107      46.084  53.024  12.315  1.00  0.00           H  
ATOM   1691  HG1 GLU A 107      45.192  51.074  11.703  1.00  0.00           H  
ATOM   1692  HG2 GLU A 107      44.498  51.614  10.099  1.00  0.00           H  
ATOM   1693  N   ASP A 108      47.896  50.298   9.691  1.00  0.00           N  
ATOM   1694  CA  ASP A 108      48.346  48.888   9.722  1.00  0.00           C  
ATOM   1695  C   ASP A 108      49.796  48.887  10.284  1.00  0.00           C  
ATOM   1696  O   ASP A 108      50.737  48.688   9.513  1.00  0.00           O  
ATOM   1697  CB  ASP A 108      48.094  48.235   8.366  1.00  0.00           C  
ATOM   1698  CG  ASP A 108      48.388  46.698   8.362  1.00  0.00           C  
ATOM   1699  OD1 ASP A 108      48.665  46.081   9.435  1.00  0.00           O  
ATOM   1700  OD2 ASP A 108      48.304  46.125   7.255  1.00  0.00           O1-
ATOM   1701  H   ASP A 108      47.898  50.726   8.771  1.00  0.00           H  
ATOM   1702  HA  ASP A 108      47.631  48.378  10.361  1.00  0.00           H  
ATOM   1703  HB1 ASP A 108      48.806  48.721   7.692  1.00  0.00           H  
ATOM   1704  HB2 ASP A 108      47.097  48.461   7.991  1.00  0.00           H  
ATOM   1705  N   VAL A 109      49.954  49.217  11.605  1.00  0.00           N  
ATOM   1706  CA  VAL A 109      51.275  49.568  12.153  1.00  0.00           C  
ATOM   1707  C   VAL A 109      51.530  48.831  13.531  1.00  0.00           C  
ATOM   1708  O   VAL A 109      50.603  48.634  14.309  1.00  0.00           O  
ATOM   1709  CB  VAL A 109      51.660  51.082  12.113  1.00  0.00           C  
ATOM   1710  CG1 VAL A 109      51.686  51.692  10.739  1.00  0.00           C  
ATOM   1711  CG2 VAL A 109      50.688  51.912  13.033  1.00  0.00           C  
ATOM   1712  H   VAL A 109      49.091  49.474  12.061  1.00  0.00           H  
ATOM   1713  HA  VAL A 109      51.988  49.132  11.459  1.00  0.00           H  
ATOM   1714  HB  VAL A 109      52.632  51.248  12.555  1.00  0.00           H  
ATOM   1715 HG11 VAL A 109      50.761  51.748  10.175  1.00  0.00           H  
ATOM   1716 HG12 VAL A 109      52.044  52.720  10.821  1.00  0.00           H  
ATOM   1717 HG13 VAL A 109      52.385  51.070  10.181  1.00  0.00           H  
ATOM   1718 HG21 VAL A 109      50.808  51.402  13.992  1.00  0.00           H  
ATOM   1719 HG22 VAL A 109      50.997  52.952  13.142  1.00  0.00           H  
ATOM   1720 HG23 VAL A 109      49.650  51.775  12.751  1.00  0.00           H  
ATOM   1721  N   PRO A 110      52.742  48.308  13.928  1.00  0.00           N  
ATOM   1722  CA  PRO A 110      52.889  47.552  15.214  1.00  0.00           C  
ATOM   1723  C   PRO A 110      52.926  48.599  16.382  1.00  0.00           C  
ATOM   1724  O   PRO A 110      53.834  49.412  16.348  1.00  0.00           O  
ATOM   1725  CB  PRO A 110      54.146  46.621  15.124  1.00  0.00           C  
ATOM   1726  CG  PRO A 110      55.016  47.545  14.218  1.00  0.00           C  
ATOM   1727  CD  PRO A 110      54.022  48.268  13.235  1.00  0.00           C  
ATOM   1728  HA  PRO A 110      52.043  46.893  15.419  1.00  0.00           H  
ATOM   1729  HB1 PRO A 110      54.642  46.397  16.064  1.00  0.00           H  
ATOM   1730  HB2 PRO A 110      53.984  45.756  14.480  1.00  0.00           H  
ATOM   1731  HG1 PRO A 110      55.488  48.285  14.855  1.00  0.00           H  
ATOM   1732  HG2 PRO A 110      55.752  46.967  13.661  1.00  0.00           H  
ATOM   1733  HD1 PRO A 110      54.359  49.257  12.934  1.00  0.00           H  
ATOM   1734  HD2 PRO A 110      53.762  47.751  12.307  1.00  0.00           H  
ATOM   1735  N   MET A 111      51.908  48.648  17.217  1.00  0.00           N  
ATOM   1736  CA  MET A 111      51.779  49.654  18.234  1.00  0.00           C  
ATOM   1737  C   MET A 111      51.182  49.002  19.551  1.00  0.00           C  
ATOM   1738  O   MET A 111      50.412  48.007  19.502  1.00  0.00           O  
ATOM   1739  CB  MET A 111      50.752  50.790  17.647  1.00  0.00           C  
ATOM   1740  CG  MET A 111      50.148  51.745  18.668  1.00  0.00           C  
ATOM   1741  SD  MET A 111      49.264  53.139  18.060  1.00  0.00           S  
ATOM   1742  CE  MET A 111      48.689  53.692  19.640  1.00  0.00           C  
ATOM   1743  H   MET A 111      51.242  47.911  17.052  1.00  0.00           H  
ATOM   1744  HA  MET A 111      52.707  50.173  18.492  1.00  0.00           H  
ATOM   1745  HB1 MET A 111      49.893  50.304  17.177  1.00  0.00           H  
ATOM   1746  HB2 MET A 111      51.192  51.332  16.813  1.00  0.00           H  
ATOM   1747  HG1 MET A 111      50.948  51.968  19.370  1.00  0.00           H  
ATOM   1748  HG2 MET A 111      49.424  51.224  19.289  1.00  0.00           H  
ATOM   1749  HE1 MET A 111      48.443  52.845  20.275  1.00  0.00           H  
ATOM   1750  HE2 MET A 111      49.478  54.242  20.154  1.00  0.00           H  
ATOM   1751  HE3 MET A 111      47.854  54.373  19.431  1.00  0.00           H  
ATOM   1752  N   VAL A 112      51.500  49.611  20.667  1.00  0.00           N  
ATOM   1753  CA  VAL A 112      50.845  49.300  21.940  1.00  0.00           C  
ATOM   1754  C   VAL A 112      50.383  50.580  22.681  1.00  0.00           C  
ATOM   1755  O   VAL A 112      50.943  51.608  22.538  1.00  0.00           O  
ATOM   1756  CB  VAL A 112      51.722  48.358  22.818  1.00  0.00           C  
ATOM   1757  CG1 VAL A 112      52.225  47.011  22.228  1.00  0.00           C  
ATOM   1758  CG2 VAL A 112      52.942  49.207  23.252  1.00  0.00           C  
ATOM   1759  H   VAL A 112      52.236  50.298  20.649  1.00  0.00           H  
ATOM   1760  HA  VAL A 112      49.902  48.761  21.813  1.00  0.00           H  
ATOM   1761  HB  VAL A 112      51.063  48.051  23.628  1.00  0.00           H  
ATOM   1762 HG11 VAL A 112      51.439  46.401  21.777  1.00  0.00           H  
ATOM   1763 HG12 VAL A 112      53.063  47.356  21.620  1.00  0.00           H  
ATOM   1764 HG13 VAL A 112      52.709  46.411  23.002  1.00  0.00           H  
ATOM   1765 HG21 VAL A 112      52.748  50.081  23.866  1.00  0.00           H  
ATOM   1766 HG22 VAL A 112      53.521  48.544  23.891  1.00  0.00           H  
ATOM   1767 HG23 VAL A 112      53.475  49.610  22.386  1.00  0.00           H  
ATOM   1768  N   LEU A 113      49.380  50.498  23.504  1.00  0.00           N  
ATOM   1769  CA  LEU A 113      48.990  51.534  24.529  1.00  0.00           C  
ATOM   1770  C   LEU A 113      49.494  51.231  25.931  1.00  0.00           C  
ATOM   1771  O   LEU A 113      49.350  50.097  26.394  1.00  0.00           O  
ATOM   1772  CB  LEU A 113      47.452  51.768  24.498  1.00  0.00           C  
ATOM   1773  CG  LEU A 113      46.829  52.814  25.467  1.00  0.00           C  
ATOM   1774  CD1 LEU A 113      47.528  54.143  25.229  1.00  0.00           C  
ATOM   1775  CD2 LEU A 113      45.340  52.929  25.131  1.00  0.00           C  
ATOM   1776  H   LEU A 113      48.812  49.671  23.579  1.00  0.00           H  
ATOM   1777  HA  LEU A 113      49.473  52.441  24.174  1.00  0.00           H  
ATOM   1778  HB1 LEU A 113      46.954  50.832  24.741  1.00  0.00           H  
ATOM   1779  HB2 LEU A 113      47.075  52.007  23.498  1.00  0.00           H  
ATOM   1780  HG  LEU A 113      46.922  52.558  26.526  1.00  0.00           H  
ATOM   1781 HD11 LEU A 113      47.658  54.317  24.155  1.00  0.00           H  
ATOM   1782 HD12 LEU A 113      46.973  54.903  25.777  1.00  0.00           H  
ATOM   1783 HD13 LEU A 113      48.539  54.105  25.635  1.00  0.00           H  
ATOM   1784 HD21 LEU A 113      44.916  53.851  25.552  1.00  0.00           H  
ATOM   1785 HD22 LEU A 113      45.203  52.828  24.056  1.00  0.00           H  
ATOM   1786 HD23 LEU A 113      44.666  52.192  25.578  1.00  0.00           H  
ATOM   1787  N   VAL A 114      50.078  52.166  26.707  1.00  0.00           N  
ATOM   1788  CA  VAL A 114      50.698  51.937  28.004  1.00  0.00           C  
ATOM   1789  C   VAL A 114      50.219  53.000  29.008  1.00  0.00           C  
ATOM   1790  O   VAL A 114      50.214  54.221  28.725  1.00  0.00           O  
ATOM   1791  CB  VAL A 114      52.182  51.840  27.740  1.00  0.00           C  
ATOM   1792  CG1 VAL A 114      52.868  51.266  29.019  1.00  0.00           C  
ATOM   1793  CG2 VAL A 114      52.545  50.869  26.565  1.00  0.00           C  
ATOM   1794  H   VAL A 114      50.183  53.066  26.263  1.00  0.00           H  
ATOM   1795  HA  VAL A 114      50.370  50.990  28.451  1.00  0.00           H  
ATOM   1796  HB  VAL A 114      52.595  52.835  27.551  1.00  0.00           H  
ATOM   1797 HG11 VAL A 114      52.443  50.297  29.277  1.00  0.00           H  
ATOM   1798 HG12 VAL A 114      53.939  51.194  28.815  1.00  0.00           H  
ATOM   1799 HG13 VAL A 114      52.786  51.956  29.860  1.00  0.00           H  
ATOM   1800 HG21 VAL A 114      51.963  49.961  26.685  1.00  0.00           H  
ATOM   1801 HG22 VAL A 114      52.329  51.313  25.596  1.00  0.00           H  
ATOM   1802 HG23 VAL A 114      53.536  50.429  26.707  1.00  0.00           H  
ATOM   1803  N   GLY A 115      49.743  52.559  30.119  1.00  0.00           N  
ATOM   1804  CA  GLY A 115      49.092  53.413  31.184  1.00  0.00           C  
ATOM   1805  C   GLY A 115      49.986  53.492  32.436  1.00  0.00           C  
ATOM   1806  O   GLY A 115      49.848  52.702  33.313  1.00  0.00           O  
ATOM   1807  H   GLY A 115      49.848  51.594  30.390  1.00  0.00           H  
ATOM   1808  HA1 GLY A 115      48.128  52.966  31.444  1.00  0.00           H  
ATOM   1809  HA2 GLY A 115      48.889  54.424  30.851  1.00  0.00           H  
ATOM   1810  N   ASN A 116      50.884  54.475  32.445  1.00  0.00           N  
ATOM   1811  CA  ASN A 116      51.972  54.490  33.392  1.00  0.00           C  
ATOM   1812  C   ASN A 116      51.555  55.169  34.752  1.00  0.00           C  
ATOM   1813  O   ASN A 116      50.419  55.519  35.032  1.00  0.00           O  
ATOM   1814  CB  ASN A 116      53.238  55.065  32.681  1.00  0.00           C  
ATOM   1815  CG  ASN A 116      54.477  54.894  33.563  1.00  0.00           C  
ATOM   1816  ND2 ASN A 116      55.251  55.952  33.781  1.00  0.00           N  
ATOM   1817  OD1 ASN A 116      54.852  53.829  34.040  1.00  0.00           O  
ATOM   1818  H   ASN A 116      50.744  55.114  31.672  1.00  0.00           H  
ATOM   1819  HA  ASN A 116      52.108  53.407  33.478  1.00  0.00           H  
ATOM   1820  HB1 ASN A 116      53.134  56.128  32.428  1.00  0.00           H  
ATOM   1821  HB2 ASN A 116      53.392  54.575  31.723  1.00  0.00           H  
ATOM   1822 HD21 ASN A 116      54.923  56.886  33.576  1.00  0.00           H  
ATOM   1823 HD22 ASN A 116      56.102  55.876  34.302  1.00  0.00           H  
ATOM   1824  N   LYS A 117      52.519  55.258  35.673  1.00  0.00           N  
ATOM   1825  CA  LYS A 117      52.403  55.817  37.090  1.00  0.00           C  
ATOM   1826  C   LYS A 117      51.386  55.020  38.055  1.00  0.00           C  
ATOM   1827  O   LYS A 117      50.686  55.529  38.936  1.00  0.00           O  
ATOM   1828  CB  LYS A 117      52.085  57.375  37.070  1.00  0.00           C  
ATOM   1829  CG  LYS A 117      53.268  58.260  36.666  1.00  0.00           C  
ATOM   1830  CD  LYS A 117      53.003  59.685  36.359  1.00  0.00           C  
ATOM   1831  CE  LYS A 117      54.262  60.532  36.078  1.00  0.00           C  
ATOM   1832  NZ  LYS A 117      54.006  61.977  36.014  1.00  0.00           N1+
ATOM   1833  H   LYS A 117      53.387  54.874  35.319  1.00  0.00           H  
ATOM   1834  HA  LYS A 117      53.368  55.685  37.580  1.00  0.00           H  
ATOM   1835  HB1 LYS A 117      51.626  57.749  37.987  1.00  0.00           H  
ATOM   1836  HB2 LYS A 117      51.364  57.484  36.259  1.00  0.00           H  
ATOM   1837  HG1 LYS A 117      53.708  57.780  35.794  1.00  0.00           H  
ATOM   1838  HG2 LYS A 117      54.051  58.212  37.417  1.00  0.00           H  
ATOM   1839  HD1 LYS A 117      52.363  60.066  37.165  1.00  0.00           H  
ATOM   1840  HD2 LYS A 117      52.445  59.758  35.432  1.00  0.00           H  
ATOM   1841  HE1 LYS A 117      54.753  60.260  35.134  1.00  0.00           H  
ATOM   1842  HE2 LYS A 117      54.876  60.397  36.960  1.00  0.00           H  
ATOM   1843  HZ1 LYS A 117      53.333  62.141  36.748  1.00  0.00           H  
ATOM   1844  HZ2 LYS A 117      54.884  62.461  36.126  1.00  0.00           H  
ATOM   1845  HZ3 LYS A 117      53.488  62.322  35.218  1.00  0.00           H  
ATOM   1846  N   CYS A 118      51.288  53.704  37.790  1.00  0.00           N  
ATOM   1847  CA  CYS A 118      50.407  52.768  38.529  1.00  0.00           C  
ATOM   1848  C   CYS A 118      50.772  52.602  40.025  1.00  0.00           C  
ATOM   1849  O   CYS A 118      50.023  51.989  40.725  1.00  0.00           O  
ATOM   1850  CB  CYS A 118      50.333  51.519  37.693  1.00  0.00           C  
ATOM   1851  SG  CYS A 118      49.224  51.767  36.309  1.00  0.00           S  
ATOM   1852  H   CYS A 118      51.914  53.386  37.071  1.00  0.00           H  
ATOM   1853  HA  CYS A 118      49.408  53.206  38.595  1.00  0.00           H  
ATOM   1854  HB1 CYS A 118      49.904  50.739  38.322  1.00  0.00           H  
ATOM   1855  HB2 CYS A 118      51.310  51.162  37.384  1.00  0.00           H  
ATOM   1856  HG  CYS A 118      50.031  52.447  35.490  1.00  0.00           H  
ATOM   1857  N   ASP A 119      51.874  53.089  40.515  1.00  0.00           N  
ATOM   1858  CA  ASP A 119      52.261  52.999  41.938  1.00  0.00           C  
ATOM   1859  C   ASP A 119      51.597  54.195  42.712  1.00  0.00           C  
ATOM   1860  O   ASP A 119      51.624  54.180  43.932  1.00  0.00           O  
ATOM   1861  CB  ASP A 119      53.767  53.230  41.973  1.00  0.00           C  
ATOM   1862  CG  ASP A 119      54.308  54.521  41.341  1.00  0.00           C  
ATOM   1863  OD1 ASP A 119      54.353  54.405  40.117  1.00  0.00           O  
ATOM   1864  OD2 ASP A 119      54.929  55.431  41.974  1.00  0.00           O1-
ATOM   1865  H   ASP A 119      52.530  53.608  39.961  1.00  0.00           H  
ATOM   1866  HA  ASP A 119      51.933  52.045  42.344  1.00  0.00           H  
ATOM   1867  HB1 ASP A 119      54.280  52.371  41.532  1.00  0.00           H  
ATOM   1868  HB2 ASP A 119      54.212  53.228  42.977  1.00  0.00           H  
ATOM   1869  N   LEU A 120      50.982  55.200  42.023  1.00  0.00           N  
ATOM   1870  CA  LEU A 120      50.337  56.462  42.584  1.00  0.00           C  
ATOM   1871  C   LEU A 120      48.926  56.255  43.010  1.00  0.00           C  
ATOM   1872  O   LEU A 120      48.091  55.829  42.149  1.00  0.00           O  
ATOM   1873  CB  LEU A 120      50.540  57.685  41.685  1.00  0.00           C  
ATOM   1874  CG  LEU A 120      51.900  58.336  41.701  1.00  0.00           C  
ATOM   1875  CD1 LEU A 120      51.898  59.450  40.597  1.00  0.00           C  
ATOM   1876  CD2 LEU A 120      52.342  58.887  43.109  1.00  0.00           C  
ATOM   1877  H   LEU A 120      50.801  55.104  41.033  1.00  0.00           H  
ATOM   1878  HA  LEU A 120      50.888  56.697  43.502  1.00  0.00           H  
ATOM   1879  HB1 LEU A 120      49.882  58.413  42.159  1.00  0.00           H  
ATOM   1880  HB2 LEU A 120      50.133  57.527  40.686  1.00  0.00           H  
ATOM   1881  HG  LEU A 120      52.669  57.598  41.491  1.00  0.00           H  
ATOM   1882 HD11 LEU A 120      51.467  60.332  41.058  1.00  0.00           H  
ATOM   1883 HD12 LEU A 120      52.941  59.579  40.278  1.00  0.00           H  
ATOM   1884 HD13 LEU A 120      51.235  59.082  39.812  1.00  0.00           H  
ATOM   1885 HD21 LEU A 120      53.290  59.420  43.074  1.00  0.00           H  
ATOM   1886 HD22 LEU A 120      51.633  59.566  43.593  1.00  0.00           H  
ATOM   1887 HD23 LEU A 120      52.551  58.077  43.797  1.00  0.00           H  
ATOM   1888  N   PRO A 121      48.493  56.655  44.142  1.00  0.00           N  
ATOM   1889  CA  PRO A 121      47.086  56.494  44.690  1.00  0.00           C  
ATOM   1890  C   PRO A 121      46.065  57.542  44.119  1.00  0.00           C  
ATOM   1891  O   PRO A 121      45.196  58.040  44.844  1.00  0.00           O  
ATOM   1892  CB  PRO A 121      47.194  56.602  46.185  1.00  0.00           C  
ATOM   1893  CG  PRO A 121      48.205  57.711  46.239  1.00  0.00           C  
ATOM   1894  CD  PRO A 121      49.229  57.384  45.153  1.00  0.00           C  
ATOM   1895  HA  PRO A 121      46.728  55.541  44.320  1.00  0.00           H  
ATOM   1896  HB1 PRO A 121      46.317  56.884  46.763  1.00  0.00           H  
ATOM   1897  HB2 PRO A 121      47.606  55.609  46.387  1.00  0.00           H  
ATOM   1898  HG1 PRO A 121      47.891  58.725  46.007  1.00  0.00           H  
ATOM   1899  HG2 PRO A 121      48.761  57.758  47.173  1.00  0.00           H  
ATOM   1900  HD1 PRO A 121      49.601  58.370  44.864  1.00  0.00           H  
ATOM   1901  HD2 PRO A 121      49.986  56.765  45.631  1.00  0.00           H  
ATOM   1902  N   SER A 122      46.262  57.922  42.923  1.00  0.00           N  
ATOM   1903  CA  SER A 122      45.593  59.096  42.338  1.00  0.00           C  
ATOM   1904  C   SER A 122      44.881  58.828  40.934  1.00  0.00           C  
ATOM   1905  O   SER A 122      44.625  59.832  40.247  1.00  0.00           O  
ATOM   1906  CB  SER A 122      46.773  60.139  42.143  1.00  0.00           C  
ATOM   1907  OG  SER A 122      47.588  60.377  43.331  1.00  0.00           O  
ATOM   1908  H   SER A 122      47.062  57.573  42.417  1.00  0.00           H  
ATOM   1909  HA  SER A 122      44.807  59.436  43.006  1.00  0.00           H  
ATOM   1910  HB1 SER A 122      46.428  61.111  41.788  1.00  0.00           H  
ATOM   1911  HB2 SER A 122      47.421  59.686  41.383  1.00  0.00           H  
ATOM   1912  HG  SER A 122      47.046  60.839  43.975  1.00  0.00           H  
ATOM   1913  N   ARG A 123      44.530  57.567  40.574  1.00  0.00           N  
ATOM   1914  CA  ARG A 123      43.853  57.268  39.275  1.00  0.00           C  
ATOM   1915  C   ARG A 123      42.622  58.064  39.035  1.00  0.00           C  
ATOM   1916  O   ARG A 123      41.810  58.289  39.932  1.00  0.00           O  
ATOM   1917  CB  ARG A 123      43.506  55.745  39.235  1.00  0.00           C  
ATOM   1918  CG  ARG A 123      42.794  55.244  37.962  1.00  0.00           C  
ATOM   1919  CD  ARG A 123      42.294  53.869  38.259  1.00  0.00           C  
ATOM   1920  NE  ARG A 123      43.394  52.886  38.301  1.00  0.00           N  
ATOM   1921  CZ  ARG A 123      43.911  52.201  37.337  1.00  0.00           C  
ATOM   1922  NH1 ARG A 123      43.541  52.344  36.077  1.00  0.00           N1+
ATOM   1923  NH2 ARG A 123      44.688  51.226  37.633  1.00  0.00           N  
ATOM   1924  H   ARG A 123      44.821  56.795  41.160  1.00  0.00           H  
ATOM   1925  HA  ARG A 123      44.601  57.518  38.525  1.00  0.00           H  
ATOM   1926  HB1 ARG A 123      42.890  55.500  40.106  1.00  0.00           H  
ATOM   1927  HB2 ARG A 123      44.387  55.111  39.371  1.00  0.00           H  
ATOM   1928  HG1 ARG A 123      43.520  55.251  37.139  1.00  0.00           H  
ATOM   1929  HG2 ARG A 123      41.963  55.888  37.684  1.00  0.00           H  
ATOM   1930  HD1 ARG A 123      41.542  53.581  37.518  1.00  0.00           H  
ATOM   1931  HD2 ARG A 123      41.859  53.919  39.255  1.00  0.00           H  
ATOM   1932  HE  ARG A 123      43.782  52.825  39.228  1.00  0.00           H  
ATOM   1933 HH11 ARG A 123      42.829  53.041  35.925  1.00  0.00           H  
ATOM   1934 HH12 ARG A 123      43.600  51.554  35.441  1.00  0.00           H  
ATOM   1935 HH21 ARG A 123      44.575  50.915  38.585  1.00  0.00           H  
ATOM   1936 HH22 ARG A 123      44.912  50.590  36.878  1.00  0.00           H  
ATOM   1937  N   THR A 124      42.443  58.551  37.815  1.00  0.00           N  
ATOM   1938  CA  THR A 124      41.186  58.942  37.264  1.00  0.00           C  
ATOM   1939  C   THR A 124      40.753  58.213  35.993  1.00  0.00           C  
ATOM   1940  O   THR A 124      39.612  58.422  35.566  1.00  0.00           O  
ATOM   1941  CB  THR A 124      41.109  60.438  36.825  1.00  0.00           C  
ATOM   1942  CG2 THR A 124      41.202  61.318  38.057  1.00  0.00           C  
ATOM   1943  OG1 THR A 124      42.221  60.720  36.048  1.00  0.00           O  
ATOM   1944  H   THR A 124      43.206  58.512  37.149  1.00  0.00           H  
ATOM   1945  HA  THR A 124      40.389  58.734  37.966  1.00  0.00           H  
ATOM   1946  HB  THR A 124      40.243  60.622  36.194  1.00  0.00           H  
ATOM   1947  HG1 THR A 124      42.224  61.643  35.763  1.00  0.00           H  
ATOM   1948 HG21 THR A 124      42.128  61.134  38.591  1.00  0.00           H  
ATOM   1949 HG22 THR A 124      41.132  62.272  37.538  1.00  0.00           H  
ATOM   1950 HG23 THR A 124      40.367  61.042  38.705  1.00  0.00           H  
ATOM   1951  N   VAL A 125      41.604  57.407  35.369  1.00  0.00           N  
ATOM   1952  CA  VAL A 125      41.240  56.538  34.139  1.00  0.00           C  
ATOM   1953  C   VAL A 125      40.984  55.104  34.572  1.00  0.00           C  
ATOM   1954  O   VAL A 125      41.911  54.551  35.184  1.00  0.00           O  
ATOM   1955  CB  VAL A 125      42.286  56.582  32.936  1.00  0.00           C  
ATOM   1956  CG1 VAL A 125      41.804  55.827  31.709  1.00  0.00           C  
ATOM   1957  CG2 VAL A 125      42.574  58.058  32.609  1.00  0.00           C  
ATOM   1958  H   VAL A 125      42.557  57.511  35.676  1.00  0.00           H  
ATOM   1959  HA  VAL A 125      40.293  56.881  33.715  1.00  0.00           H  
ATOM   1960  HB  VAL A 125      43.206  56.153  33.329  1.00  0.00           H  
ATOM   1961 HG11 VAL A 125      42.686  55.773  31.059  1.00  0.00           H  
ATOM   1962 HG12 VAL A 125      41.576  54.789  31.956  1.00  0.00           H  
ATOM   1963 HG13 VAL A 125      40.945  56.301  31.243  1.00  0.00           H  
ATOM   1964 HG21 VAL A 125      42.935  58.493  33.545  1.00  0.00           H  
ATOM   1965 HG22 VAL A 125      43.247  58.181  31.774  1.00  0.00           H  
ATOM   1966 HG23 VAL A 125      41.581  58.475  32.397  1.00  0.00           H  
ATOM   1967  N   ASP A 126      39.820  54.429  34.349  1.00  0.00           N  
ATOM   1968  CA  ASP A 126      39.757  52.999  34.604  1.00  0.00           C  
ATOM   1969  C   ASP A 126      40.471  52.026  33.621  1.00  0.00           C  
ATOM   1970  O   ASP A 126      40.465  52.299  32.405  1.00  0.00           O  
ATOM   1971  CB  ASP A 126      38.303  52.638  34.738  1.00  0.00           C  
ATOM   1972  CG  ASP A 126      38.043  51.447  35.572  1.00  0.00           C  
ATOM   1973  OD1 ASP A 126      37.672  51.492  36.749  1.00  0.00           O  
ATOM   1974  OD2 ASP A 126      38.391  50.374  34.979  1.00  0.00           O1-
ATOM   1975  H   ASP A 126      39.081  54.941  33.894  1.00  0.00           H  
ATOM   1976  HA  ASP A 126      40.239  52.777  35.561  1.00  0.00           H  
ATOM   1977  HB1 ASP A 126      37.823  52.521  33.766  1.00  0.00           H  
ATOM   1978  HB2 ASP A 126      37.894  53.499  35.257  1.00  0.00           H  
ATOM   1979  N   THR A 127      41.091  50.909  34.055  1.00  0.00           N  
ATOM   1980  CA  THR A 127      41.696  49.940  33.154  1.00  0.00           C  
ATOM   1981  C   THR A 127      40.709  49.547  32.074  1.00  0.00           C  
ATOM   1982  O   THR A 127      41.141  49.312  30.938  1.00  0.00           O  
ATOM   1983  CB  THR A 127      42.071  48.694  34.028  1.00  0.00           C  
ATOM   1984  CG2 THR A 127      42.994  47.808  33.227  1.00  0.00           C  
ATOM   1985  OG1 THR A 127      42.736  49.018  35.194  1.00  0.00           O  
ATOM   1986  H   THR A 127      41.264  50.774  35.036  1.00  0.00           H  
ATOM   1987  HA  THR A 127      42.584  50.312  32.653  1.00  0.00           H  
ATOM   1988  HB  THR A 127      41.095  48.250  34.236  1.00  0.00           H  
ATOM   1989  HG1 THR A 127      43.595  49.342  34.882  1.00  0.00           H  
ATOM   1990 HG21 THR A 127      44.036  48.111  33.129  1.00  0.00           H  
ATOM   1991 HG22 THR A 127      43.018  46.820  33.680  1.00  0.00           H  
ATOM   1992 HG23 THR A 127      42.624  47.694  32.213  1.00  0.00           H  
ATOM   1993  N   LYS A 128      39.392  49.465  32.447  1.00  0.00           N  
ATOM   1994  CA  LYS A 128      38.171  49.264  31.574  1.00  0.00           C  
ATOM   1995  C   LYS A 128      37.896  50.373  30.477  1.00  0.00           C  
ATOM   1996  O   LYS A 128      37.324  50.114  29.442  1.00  0.00           O  
ATOM   1997  CB  LYS A 128      36.883  49.180  32.352  1.00  0.00           C  
ATOM   1998  CG  LYS A 128      36.876  47.904  33.338  1.00  0.00           C  
ATOM   1999  CD  LYS A 128      35.639  47.681  34.261  1.00  0.00           C  
ATOM   2000  CE  LYS A 128      35.175  48.974  34.916  1.00  0.00           C  
ATOM   2001  NZ  LYS A 128      34.263  48.724  36.053  1.00  0.00           N1+
ATOM   2002  H   LYS A 128      39.356  49.720  33.430  1.00  0.00           H  
ATOM   2003  HA  LYS A 128      38.245  48.360  30.972  1.00  0.00           H  
ATOM   2004  HB1 LYS A 128      36.001  49.048  31.729  1.00  0.00           H  
ATOM   2005  HB2 LYS A 128      36.647  50.091  32.890  1.00  0.00           H  
ATOM   2006  HG1 LYS A 128      37.797  47.960  33.922  1.00  0.00           H  
ATOM   2007  HG2 LYS A 128      37.037  47.040  32.700  1.00  0.00           H  
ATOM   2008  HD1 LYS A 128      35.884  46.930  35.014  1.00  0.00           H  
ATOM   2009  HD2 LYS A 128      34.765  47.385  33.689  1.00  0.00           H  
ATOM   2010  HE1 LYS A 128      34.731  49.552  34.114  1.00  0.00           H  
ATOM   2011  HE2 LYS A 128      36.056  49.559  35.197  1.00  0.00           H  
ATOM   2012  HZ1 LYS A 128      33.547  48.059  35.783  1.00  0.00           H  
ATOM   2013  HZ2 LYS A 128      34.757  48.272  36.812  1.00  0.00           H  
ATOM   2014  HZ3 LYS A 128      33.989  49.597  36.479  1.00  0.00           H  
ATOM   2015  N   GLN A 129      38.165  51.663  30.864  1.00  0.00           N  
ATOM   2016  CA  GLN A 129      38.133  52.865  30.002  1.00  0.00           C  
ATOM   2017  C   GLN A 129      39.345  52.761  29.086  1.00  0.00           C  
ATOM   2018  O   GLN A 129      39.125  52.688  27.887  1.00  0.00           O  
ATOM   2019  CB  GLN A 129      38.000  54.156  30.802  1.00  0.00           C  
ATOM   2020  CG  GLN A 129      37.798  55.407  29.923  1.00  0.00           C  
ATOM   2021  CD  GLN A 129      37.868  56.647  30.839  1.00  0.00           C  
ATOM   2022  NE2 GLN A 129      37.858  57.760  30.179  1.00  0.00           N  
ATOM   2023  OE1 GLN A 129      38.098  56.731  32.038  1.00  0.00           O  
ATOM   2024  H   GLN A 129      38.628  51.835  31.749  1.00  0.00           H  
ATOM   2025  HA  GLN A 129      37.282  52.866  29.329  1.00  0.00           H  
ATOM   2026  HB1 GLN A 129      38.908  54.268  31.414  1.00  0.00           H  
ATOM   2027  HB2 GLN A 129      37.096  54.013  31.402  1.00  0.00           H  
ATOM   2028  HG1 GLN A 129      36.823  55.346  29.441  1.00  0.00           H  
ATOM   2029  HG2 GLN A 129      38.619  55.496  29.208  1.00  0.00           H  
ATOM   2030 HE21 GLN A 129      37.686  57.812  29.191  1.00  0.00           H  
ATOM   2031 HE22 GLN A 129      37.867  58.529  30.829  1.00  0.00           H  
ATOM   2032  N   ALA A 130      40.500  52.520  29.589  1.00  0.00           N  
ATOM   2033  CA  ALA A 130      41.745  52.285  28.777  1.00  0.00           C  
ATOM   2034  C   ALA A 130      41.831  51.036  27.860  1.00  0.00           C  
ATOM   2035  O   ALA A 130      42.389  51.115  26.819  1.00  0.00           O  
ATOM   2036  CB  ALA A 130      42.847  52.192  29.833  1.00  0.00           C  
ATOM   2037  H   ALA A 130      40.575  52.355  30.578  1.00  0.00           H  
ATOM   2038  HA  ALA A 130      41.843  53.144  28.119  1.00  0.00           H  
ATOM   2039  HB1 ALA A 130      42.750  51.349  30.503  1.00  0.00           H  
ATOM   2040  HB2 ALA A 130      43.803  52.144  29.313  1.00  0.00           H  
ATOM   2041  HB3 ALA A 130      42.680  53.061  30.465  1.00  0.00           H  
ATOM   2042  N   GLN A 131      41.116  49.965  28.124  1.00  0.00           N  
ATOM   2043  CA  GLN A 131      41.009  48.704  27.362  1.00  0.00           C  
ATOM   2044  C   GLN A 131      40.080  48.771  26.156  1.00  0.00           C  
ATOM   2045  O   GLN A 131      40.201  48.072  25.165  1.00  0.00           O  
ATOM   2046  CB  GLN A 131      40.502  47.654  28.338  1.00  0.00           C  
ATOM   2047  CG  GLN A 131      41.725  46.849  28.965  1.00  0.00           C  
ATOM   2048  CD  GLN A 131      41.381  45.862  30.098  1.00  0.00           C  
ATOM   2049  NE2 GLN A 131      42.325  45.117  30.575  1.00  0.00           N  
ATOM   2050  OE1 GLN A 131      40.282  45.538  30.487  1.00  0.00           O  
ATOM   2051  H   GLN A 131      40.685  50.025  29.039  1.00  0.00           H  
ATOM   2052  HA  GLN A 131      42.037  48.450  27.108  1.00  0.00           H  
ATOM   2053  HB1 GLN A 131      39.963  46.941  27.711  1.00  0.00           H  
ATOM   2054  HB2 GLN A 131      39.925  48.187  29.097  1.00  0.00           H  
ATOM   2055  HG1 GLN A 131      42.422  47.531  29.436  1.00  0.00           H  
ATOM   2056  HG2 GLN A 131      42.261  46.316  28.181  1.00  0.00           H  
ATOM   2057 HE21 GLN A 131      43.276  45.355  30.330  1.00  0.00           H  
ATOM   2058 HE22 GLN A 131      42.095  44.428  31.282  1.00  0.00           H  
ATOM   2059  N   ASP A 132      39.280  49.799  26.166  1.00  0.00           N  
ATOM   2060  CA  ASP A 132      38.250  50.002  25.200  1.00  0.00           C  
ATOM   2061  C   ASP A 132      38.757  50.704  24.018  1.00  0.00           C  
ATOM   2062  O   ASP A 132      38.658  50.208  22.911  1.00  0.00           O  
ATOM   2063  CB  ASP A 132      37.110  50.647  25.962  1.00  0.00           C  
ATOM   2064  CG  ASP A 132      35.795  50.804  25.129  1.00  0.00           C  
ATOM   2065  OD1 ASP A 132      35.473  49.855  24.374  1.00  0.00           O  
ATOM   2066  OD2 ASP A 132      35.128  51.853  25.323  1.00  0.00           O1-
ATOM   2067  H   ASP A 132      39.182  50.310  27.034  1.00  0.00           H  
ATOM   2068  HA  ASP A 132      37.792  49.064  24.896  1.00  0.00           H  
ATOM   2069  HB1 ASP A 132      37.408  51.653  26.237  1.00  0.00           H  
ATOM   2070  HB2 ASP A 132      36.933  50.017  26.833  1.00  0.00           H  
ATOM   2071  N   LEU A 133      39.560  51.773  24.300  1.00  0.00           N  
ATOM   2072  CA  LEU A 133      40.390  52.522  23.316  1.00  0.00           C  
ATOM   2073  C   LEU A 133      41.427  51.597  22.767  1.00  0.00           C  
ATOM   2074  O   LEU A 133      41.837  51.747  21.587  1.00  0.00           O  
ATOM   2075  CB  LEU A 133      41.027  53.718  24.015  1.00  0.00           C  
ATOM   2076  CG  LEU A 133      41.708  54.797  23.121  1.00  0.00           C  
ATOM   2077  CD1 LEU A 133      40.654  55.339  22.158  1.00  0.00           C  
ATOM   2078  CD2 LEU A 133      42.318  55.938  23.917  1.00  0.00           C  
ATOM   2079  H   LEU A 133      39.642  52.208  25.203  1.00  0.00           H  
ATOM   2080  HA  LEU A 133      39.690  52.760  22.512  1.00  0.00           H  
ATOM   2081  HB1 LEU A 133      41.702  53.365  24.794  1.00  0.00           H  
ATOM   2082  HB2 LEU A 133      40.191  54.190  24.515  1.00  0.00           H  
ATOM   2083  HG  LEU A 133      42.490  54.478  22.442  1.00  0.00           H  
ATOM   2084 HD11 LEU A 133      40.707  54.607  21.343  1.00  0.00           H  
ATOM   2085 HD12 LEU A 133      39.674  55.492  22.608  1.00  0.00           H  
ATOM   2086 HD13 LEU A 133      41.008  56.205  21.613  1.00  0.00           H  
ATOM   2087 HD21 LEU A 133      41.519  56.281  24.568  1.00  0.00           H  
ATOM   2088 HD22 LEU A 133      43.196  55.592  24.460  1.00  0.00           H  
ATOM   2089 HD23 LEU A 133      42.554  56.812  23.299  1.00  0.00           H  
ATOM   2090  N   ALA A 134      41.928  50.519  23.491  1.00  0.00           N  
ATOM   2091  CA  ALA A 134      42.761  49.433  22.910  1.00  0.00           C  
ATOM   2092  C   ALA A 134      42.074  48.534  21.951  1.00  0.00           C  
ATOM   2093  O   ALA A 134      42.467  48.414  20.820  1.00  0.00           O  
ATOM   2094  CB  ALA A 134      43.448  48.662  24.065  1.00  0.00           C  
ATOM   2095  H   ALA A 134      41.505  50.264  24.374  1.00  0.00           H  
ATOM   2096  HA  ALA A 134      43.638  49.816  22.379  1.00  0.00           H  
ATOM   2097  HB1 ALA A 134      42.776  47.880  24.437  1.00  0.00           H  
ATOM   2098  HB2 ALA A 134      44.309  48.215  23.578  1.00  0.00           H  
ATOM   2099  HB3 ALA A 134      43.748  49.353  24.852  1.00  0.00           H  
ATOM   2100  N   ARG A 135      41.031  47.861  22.397  1.00  0.00           N  
ATOM   2101  CA  ARG A 135      40.252  46.981  21.499  1.00  0.00           C  
ATOM   2102  C   ARG A 135      39.634  47.656  20.206  1.00  0.00           C  
ATOM   2103  O   ARG A 135      39.365  47.067  19.191  1.00  0.00           O  
ATOM   2104  CB  ARG A 135      39.119  46.366  22.341  1.00  0.00           C  
ATOM   2105  CG  ARG A 135      38.265  45.404  21.549  1.00  0.00           C  
ATOM   2106  CD  ARG A 135      37.251  44.714  22.522  1.00  0.00           C  
ATOM   2107  NE  ARG A 135      37.927  43.779  23.427  1.00  0.00           N  
ATOM   2108  CZ  ARG A 135      37.854  43.877  24.748  1.00  0.00           C  
ATOM   2109  NH1 ARG A 135      37.378  44.819  25.526  1.00  0.00           N1+
ATOM   2110  NH2 ARG A 135      38.298  42.921  25.420  1.00  0.00           N  
ATOM   2111  H   ARG A 135      40.623  48.058  23.291  1.00  0.00           H  
ATOM   2112  HA  ARG A 135      40.899  46.203  21.093  1.00  0.00           H  
ATOM   2113  HB1 ARG A 135      38.517  47.198  22.714  1.00  0.00           H  
ATOM   2114  HB2 ARG A 135      39.371  45.724  23.182  1.00  0.00           H  
ATOM   2115  HG1 ARG A 135      38.862  44.645  21.043  1.00  0.00           H  
ATOM   2116  HG2 ARG A 135      37.738  46.064  20.854  1.00  0.00           H  
ATOM   2117  HD1 ARG A 135      36.479  44.132  22.014  1.00  0.00           H  
ATOM   2118  HD2 ARG A 135      36.717  45.572  22.933  1.00  0.00           H  
ATOM   2119  HE  ARG A 135      38.328  42.976  22.983  1.00  0.00           H  
ATOM   2120 HH11 ARG A 135      36.856  45.573  25.110  1.00  0.00           H  
ATOM   2121 HH12 ARG A 135      37.217  44.611  26.500  1.00  0.00           H  
ATOM   2122 HH21 ARG A 135      38.621  42.112  24.915  1.00  0.00           H  
ATOM   2123 HH22 ARG A 135      38.639  43.228  26.313  1.00  0.00           H  
ATOM   2124  N   SER A 136      39.465  48.991  20.190  1.00  0.00           N  
ATOM   2125  CA  SER A 136      38.826  49.856  19.135  1.00  0.00           C  
ATOM   2126  C   SER A 136      39.839  50.402  18.138  1.00  0.00           C  
ATOM   2127  O   SER A 136      39.636  50.389  16.923  1.00  0.00           O  
ATOM   2128  CB  SER A 136      38.251  51.123  19.745  1.00  0.00           C  
ATOM   2129  OG  SER A 136      37.321  50.767  20.690  1.00  0.00           O  
ATOM   2130  H   SER A 136      39.714  49.429  21.059  1.00  0.00           H  
ATOM   2131  HA  SER A 136      38.105  49.309  18.537  1.00  0.00           H  
ATOM   2132  HB1 SER A 136      37.647  51.655  19.018  1.00  0.00           H  
ATOM   2133  HB2 SER A 136      39.000  51.734  20.252  1.00  0.00           H  
ATOM   2134  HG  SER A 136      37.751  50.729  21.543  1.00  0.00           H  
ATOM   2135  N   TYR A 137      41.076  50.699  18.591  1.00  0.00           N  
ATOM   2136  CA  TYR A 137      42.241  50.743  17.669  1.00  0.00           C  
ATOM   2137  C   TYR A 137      42.990  49.415  17.314  1.00  0.00           C  
ATOM   2138  O   TYR A 137      43.849  49.343  16.403  1.00  0.00           O  
ATOM   2139  CB  TYR A 137      43.267  51.746  18.219  1.00  0.00           C  
ATOM   2140  CG  TYR A 137      42.778  53.164  18.337  1.00  0.00           C  
ATOM   2141  CD1 TYR A 137      41.861  53.782  17.501  1.00  0.00           C  
ATOM   2142  CD2 TYR A 137      43.349  53.907  19.394  1.00  0.00           C  
ATOM   2143  CE1 TYR A 137      41.544  55.145  17.763  1.00  0.00           C  
ATOM   2144  CE2 TYR A 137      42.928  55.231  19.779  1.00  0.00           C  
ATOM   2145  CZ  TYR A 137      42.091  55.916  18.836  1.00  0.00           C  
ATOM   2146  OH  TYR A 137      41.842  57.236  19.008  1.00  0.00           O  
ATOM   2147  H   TYR A 137      41.302  50.539  19.562  1.00  0.00           H  
ATOM   2148  HA  TYR A 137      41.847  51.165  16.746  1.00  0.00           H  
ATOM   2149  HB1 TYR A 137      44.071  51.813  17.487  1.00  0.00           H  
ATOM   2150  HB2 TYR A 137      43.664  51.303  19.137  1.00  0.00           H  
ATOM   2151  HD1 TYR A 137      41.508  53.312  16.593  1.00  0.00           H  
ATOM   2152  HD2 TYR A 137      44.165  53.439  19.910  1.00  0.00           H  
ATOM   2153  HE1 TYR A 137      40.865  55.732  17.160  1.00  0.00           H  
ATOM   2154  HE2 TYR A 137      43.306  55.755  20.641  1.00  0.00           H  
ATOM   2155  HH  TYR A 137      41.494  57.562  18.172  1.00  0.00           H  
ATOM   2156  N   GLY A 138      42.591  48.291  17.946  1.00  0.00           N  
ATOM   2157  CA  GLY A 138      42.939  46.894  17.674  1.00  0.00           C  
ATOM   2158  C   GLY A 138      44.305  46.400  18.106  1.00  0.00           C  
ATOM   2159  O   GLY A 138      45.097  45.858  17.338  1.00  0.00           O  
ATOM   2160  H   GLY A 138      41.909  48.527  18.652  1.00  0.00           H  
ATOM   2161  HA1 GLY A 138      42.915  46.654  16.613  1.00  0.00           H  
ATOM   2162  HA2 GLY A 138      42.214  46.357  18.266  1.00  0.00           H  
ATOM   2163  N   ILE A 139      44.754  46.854  19.288  1.00  0.00           N  
ATOM   2164  CA  ILE A 139      46.126  46.862  19.853  1.00  0.00           C  
ATOM   2165  C   ILE A 139      46.032  46.378  21.306  1.00  0.00           C  
ATOM   2166  O   ILE A 139      44.933  46.395  21.861  1.00  0.00           O  
ATOM   2167  CB  ILE A 139      46.742  48.251  19.600  1.00  0.00           C  
ATOM   2168  CG1 ILE A 139      45.993  49.302  20.485  1.00  0.00           C  
ATOM   2169  CG2 ILE A 139      46.921  48.510  18.131  1.00  0.00           C  
ATOM   2170  CD  ILE A 139      46.446  50.789  20.418  1.00  0.00           C  
ATOM   2171  H   ILE A 139      44.044  47.321  19.839  1.00  0.00           H  
ATOM   2172  HA  ILE A 139      46.614  46.047  19.308  1.00  0.00           H  
ATOM   2173  HB  ILE A 139      47.689  48.105  20.113  1.00  0.00           H  
ATOM   2174 HG11 ILE A 139      46.096  48.967  21.514  1.00  0.00           H  
ATOM   2175 HG12 ILE A 139      44.948  49.290  20.186  1.00  0.00           H  
ATOM   2176 HG21 ILE A 139      47.614  47.758  17.767  1.00  0.00           H  
ATOM   2177 HG22 ILE A 139      45.992  48.534  17.559  1.00  0.00           H  
ATOM   2178 HG23 ILE A 139      47.286  49.486  17.807  1.00  0.00           H  
ATOM   2179  HD1 ILE A 139      45.835  51.542  20.900  1.00  0.00           H  
ATOM   2180  HD2 ILE A 139      47.497  50.832  20.705  1.00  0.00           H  
ATOM   2181  HD3 ILE A 139      46.378  51.114  19.379  1.00  0.00           H  
ATOM   2182  N   PRO A 140      47.162  46.053  21.911  1.00  0.00           N  
ATOM   2183  CA  PRO A 140      47.353  45.874  23.407  1.00  0.00           C  
ATOM   2184  C   PRO A 140      47.260  47.082  24.328  1.00  0.00           C  
ATOM   2185  O   PRO A 140      47.821  48.140  24.094  1.00  0.00           O  
ATOM   2186  CB  PRO A 140      48.766  45.184  23.452  1.00  0.00           C  
ATOM   2187  CG  PRO A 140      49.007  44.604  22.057  1.00  0.00           C  
ATOM   2188  CD  PRO A 140      48.421  45.816  21.302  1.00  0.00           C  
ATOM   2189  HA  PRO A 140      46.726  45.048  23.745  1.00  0.00           H  
ATOM   2190  HB1 PRO A 140      49.497  45.968  23.625  1.00  0.00           H  
ATOM   2191  HB2 PRO A 140      48.905  44.454  24.247  1.00  0.00           H  
ATOM   2192  HG1 PRO A 140      50.067  44.431  21.874  1.00  0.00           H
[truncated: 10,717,354 more chars]
